# Supplementary material for: Unveiling invasive insect threats to plant biodiversity: Leveraging eDNA metabarcoding and saturated salt trap solutions for biosurveillance
Source: PLoS One. 2023 Aug 11;18(8):e0290036. doi: 10.1371/journal.pone.0290036 (PMC10420381; doi:10.1371/journal.pone.0290036)
Supplement: S1 Table — (CSV) [file pone.0290036.s002.csv]

Scientific name	Genus	Scientific name	English common name	Pest type	Directive
Achatina achatina L.	Achatina	Achatina achatina	Giant West African snail	Mollusc	D-12-02
Achatina fulica Bowdich (also Lissachatina fulica)	Achatina	Achatina fulica	Giant African snail	Mollusc	D-12-02
	Lissachatina	Lissachatina fulica	Giant African snail	Mollusc	D-12-03
Acrobasis pyrivorella Matsumura	Acrobasis	Acrobasis pyrivorella	Pear fruit moth	Insect	D-95-08
Acropolitis rudisana Walker	Acropolitis	Acropolitis rudisana	Leafroller caterpillar	Insect	D-95-08
Adelges tsugae Annand	Adelges	Adelges tsugae	Hemlock woolly adelgid	Insect	D-01-12, D-07-05
Adoxophyes orana Fischer von Röeslerstamm	Adoxophyes	Adoxophyes orana	Summer fruit tortrix moth	Insect	D-95-08
Aegilops cylindrica	Aegilops	Aegilops cylindrica	Jointed goatgrass	Plant	D-12-01
Agrilus planipennis, Fairmaire	Agrilus	Agrilus planipennis	Emerald Ash Borer	Insect	D-02-12, D-03-08, Plant Protection Regulations(Schedule II)
Alopercurus myosuroides	Alopercurus	Alopercurus myosuroides	Slender foxtail	Plant	D-12-01
Alternaria gaisen Nagano	Alternaria	Alternaria gaisen	Black spot of Japanese pear	Fungus	D-95-08
Alternaria kikuchiana S. Tanaka	Alternaria	Alternaria kikuchiana	Also called Alternaria gaisen		D-95-08
American plum line pattern ilavirus (APLPV)			American plum line pattern virus	Virus
Amphitetranychus viennensis Zacher	Amphitetranychus	Amphitetranychus viennensis	Hawthorn spider mite	Mite	D-95-08
Andean potato latent virus (APLV)			Andean potato latent virus	Virus	D-98-01, D-96-05
Andean potato mottle virus (APMoV)			Andean potato mottle virus	Virus	D-98-01, D-96-05
Anisogramma anomala (Pk) Müller	Anisogramma	Anisogramma anomala	Eastern filbert blight	Fungus	D-08-04, D-00-03, Plant Protection Regulations(Schedule II)
Anoplophora spp.	Anoplophora		Longhorned beetles	Insect	D-08-04, D-98-08, D-11-05, D-11-01, D-01-12, D-02-12
Anthonomus bisignifer (Schenkling)	Anthonomus	Anthonomus bisignifer	Strawberry blossom weevil	Insect	D-95-08
Aphanostigma iaksuiense (Kishida)	Aphanostigma	Aphanostigma iaksuiense	Powdery pear aphid	Insect	D-95-08
Aphanostigma piri (Cholodkovsky)	Aphanostigma	Aphanostigma piri	Pear phylloxera	Insect	D-95-08
Apple chat fruit disease			Apple chat fruit	Virus
Apple chlorotic leaf spot trichovirus (ACLSV)			Apple chlorotic leaf spot virus, peach dark sunken mottle, dark green sunken mottle	Virus
Apple flat limb agent			Apple flat limb	Unknown
Apple green crinkle associated virus (AGCaV)			Apple green crinkle	Virus
Apple ringspot agent			Apple ringspot agent	Virus
Apple rosette agent			Apple rosette agent	Unknown
Apple rough bark agent			Apple rough bark	Unknown
Apple rubbery wood virus 1 (ARWV-1)			Apple rubbery wood (ARW)	Virus
Apple rubbery wood virus 2 (ARWV-2)			Apple rubbery wood (ARW)	Virus
Apple scar skin viroid (ASSVd)			Dapple apple	Virus
Apple star crack agent			Apple star crack	Unknown
Apple stem grooving capillovirus (ASGV)			Apple stem grooving virus	Virus
Apple stem pitting foveavirus (ASPV)			Apple stem pitting virus	Virus
Archachatina degneri Bequaert & Clench	Archachatina	Archachatina degneri	Giant African land snail	Mollusc	D-12-02
Archachatina purpurea Gmelin	Archachatina	Archachatina purpurea	Giant African land snail	Mollusc	D-12-02
Archachatina ventricosa Gould	Archachatina	Archachatina ventricosa	Giant African land snail	Mollusc	D-12-02
Archips breviplicanus (Walsingham)	Archips	Archips breviplicanus	Asiatic leafroller	Insect	D-95-08
Archips semistructa (Meyrick)	Archips	Archips semistructa		Insect	D-95-08
Arge berberidis Schrank	Arge	Arge berberidis	Barberry sawfly	Insect	Prohibited plant material from areas other than the continental United States
Argyrotaenia ljungiana Thunberg	Argyrotaenia	Argyrotaenia ljungiana	Eurasian fruit roller moth	Insect	D-95-08
Aromia bungii (Faldermann)	Aromia	Aromia bungii	Red necked longicorn	Insect	D-98-08
Arracacha B virus, oca strain (AVB-O)			Arracacha virus B (oca strain)	Virus	D-98-01, D-96-05
Artichoke Italian latent virus (AILV)			Artichoke Italian latent virus	Virus	D-97-06, D-94-34
Arundo donax	Arundo	Arundo donax	Giant Reed	Plant	D-12-01
Beet curly top virus (BCTV)			Beet curly top virus	Virus	D-98-01, D-96-05
Berberis spp.	Berberis		Barberry	Plant	D-01-04, D-96-12, Plant Protection Regulations(Schedule II)
Black currant reversion virus			Black currant reversion	Virus	D-08-04, D-95-08, D-94-18
Brenneria salicis (Day) Hauben et al.	Brenneria	Brenneria salicis	Watermark disease of willow	Bacteria	D-01-12, D-98-08, D-02-12
Bretziella fagacearum (Bretz) Z.W. de Beer, Marinc., T.A. Duong and M.J. Wingf (previously known as Ceratocystis fagacearum (Bretz) Hunt)	Bretziella	Bretziella fagacearum	Oak wilt	Fungus	D-08-04, D-01-12, D-99-03, D-98-08, D-02-12
Cacoecimorpha pronubana Hübner	Cacoecimorpha	Cacoecimorpha pronubana	Carnation tortrix	Insect	D-95-08
Cacopsylla chinensis (Yang & Li)	Cacopsylla	Cacopsylla chinensis	Chinese pear psylla	Insect	D-95-08
Cacopsylla liaoli (Yang & Li)	Cacopsylla	Cacopsylla liaoli	Liaoning pear psylla	Insect	D-95-08
Callipogon relictus Semenov	Callipogon	Callipogon relictus	Longhorned beetle	Insect	D-01-12, D-98-08, D-02-12
Candidatus Phytoplasma mali	Candidatus	Candidatus Phytoplasma mali	Apple proliferation	Phytoplasma	D-08-04
Candidatus Phytoplasma pruni	Candidatus	Candidatus Phytoplasma pruni	Peach X-disease, albino cherry (cherry albino), peach yellows, peach rosette, peach red suture, little peach	Phytoplasma	D-08-04
Cadidatus Phytoplasma prunorum	Cadidatus	Cadidatus Phytoplasma prunorum	European stone fruit yellows, peach yellows, peach rosette, peach or apricot chlorotic leafroll	Phytoplasma	D-08-04, RMD-09-01
Candidatus Phytoplasma pyri	Candidatus	Candidatus Phytoplasma pyri	Pear decline, pear moria	Phytoplasma	D-08-04
Candidatus Phytoplasma rubi	Candidatus	Candidatus Phytoplasma rubi	Rubus stunt phytoplasma	Phytoplasma	D-08-04, RMD-09-01
Candidatus Phytoplasma solani	Candidatus	Candidatus Phytoplasma solani	Vergilbungskrankheit, bois noir	Phytoplasma	D-97-06, D-94-34
Candidatus Phytoplasma vitis	Candidatus	Candidatus Phytoplasma vitis	Flavescence dorée	Phytoplasma	D-97-06, D-94-34
Carposina sasakii Matsumura	Carposina	Carposina sasakii	Peach fruit moth	Insect	D-95-08
Centaurea iberica	Centaurea	Centaurea iberica	Iberian starthistle	Plant	D-12-01
Centaurea solstitalis	Centaurea	Centaurea solstitalis	Yellow starthistle	Plant	D-12-01
Charrinia diplodiella (Speg.) Sacc.	Charrinia	Charrinia diplodiella	Also called Coniella diplodiella		D-97-06, D-94-34
Cherry green ring mottle foveavirus			Cherry green ring mottle virus	Virus
Cherry leaf roll nepovirus (CLRV)			Cherry leaf roll	Virus
Cherry mottle leaf trichovirus (CMLV)			Cherry mottle leaf	Virus
Cherry necrotic rusty mottle virus (CNRMV)			Cherry necrotic rusty mottle	Virus
Cherry pink fruit agent			Cherry pink fruit	Unknown
Cherry rasp leaf nepovirus (CRLV)			Cherry rasp leaf virus	Virus
Cherry rough fruit agent			Cherry rough fruit	Virus
Cherry rusty mottle associated virus (CRMaV)			Cherry rusty mottle	Virus
Cherry short stem agent			Cherry short stem	Virus
Cherry twisted leaf associated virus (CTLaV)			Apricot ring pox, apricot ringspot, cherry twisted leaf	Virus
Chrysanthemum stem necrosis tospovirus			Chrysanthemum stem necrosis, CSNV	Virus	D-08-04
Clavibacter michiganensis subsp. sepedonicus (Spieckermann & Kotthoff) Davis et et al.	Clavibacter	Clavibacter michiganensis	Bacterial ring rot of potato	Bacteria	D-98-01, D-97-12, D-97-11, D-97-08, D-95-18
Colletotrichum panacicola Nakata & Takimoto	Colletotrichum	Colletotrichum panacicola	Ginseng anthracnose	Fungus	D-94-25
Coniella diplodiella (Speg.) Petr. & Syd.	Coniella	Coniella diplodiella	White rot	Fungus	D-95-08
Conogethes punctiferalis Guenée	Conogethes	Conogethes punctiferalis	Yellow peach moth	Insect	D-95-08
Cornu aspersum Müller	Cornu	Cornu aspersum	European brown garden snail	Mollusc	D-09-01, D-08-04, D-96-20, Plant Protection Regulations(Schedule II)
Crupina vulgaris	Crupina	Crupina vulgaris	Common crupina	Plant	D-12-01
Cuscuta spp.	Cuscuta		Dodder	Plant	D-99-01, D-98-06, D-96-12, D-06-01, D-12-01
Cydia funebrana Treitschke	Cydia	Cydia funebrana	Plum fruit moth	Insect	D-95-08
Cydia inopinata Heinrich	Cydia	Cydia inopinata	Also called Grapholita inopinata		D-95-08
Cydia pomonella L.	Cydia	Cydia pomonella	Codling moth	Insect	D-95-08
Daktulosphaira vitifoliae Fitch	Daktulosphaira	Daktulosphaira vitifoliae	Also called Viteus vitifoliae		D-94-34, Plant Protection Regulations(Schedule II)
Dendroctonus micans (Kugelann)	Dendroctonus	Dendroctonus micans	European spruce beetle, great spruce bark beetle	Insect
Diaporthe tanakae Kobayashi & Sakuma	Diaporthe	Diaporthe tanakae	European pear dieback	Fungus	D-95-08
Diaspidiotus pyri Lichtenstein	Diaspidiotus	Diaspidiotus pyri	Pear scale	Insect	D-95-08
Dichocrocis punctiferalis Guenée	Dichocrocis	Dichocrocis punctiferalis	Also called Conogethes punctiferalis		D-95-08
Dioscorea polystachya	Dioscorea	Dioscorea polystachya	Chinese yam	Plant	D-12-01
Ditylenchus destructor Thorne	Ditylenchus	Ditylenchus destructor	Potato rot nematode	Nematode	D-08-04, D-01-02, D-98-01, D-96-20, D-96-05, D-95-26
Ditylenchus dipsaci (Kühn) Filipjev	Ditylenchus	Ditylenchus dipsaci	Stem and bulb nematode	Nematode	D-08-04, D-01-11, D-01-02, D-98-01, D-96-12, D-96-05
Echium plantagineum	Echium	Echium plantagineum	Paterson's curse	Plant	D-12-01
Elsinoe ampelina Shears	Elsinoe	Elsinoe ampelina	Anthracnose	Fungus	D-08-04, D-97-06, D-95-08, D-94-34
Epiphyas postvittana Walker	Epiphyas	Epiphyas postvittana	Light brown apple moth, apple leafroller	Insect	D-95-08, D-07-03
Eriochloa villosa	Eriochloa	Eriochloa villosa	Woolly cup grass	plant	D-11-03, D-12-01
Eupoecilia ambiguella Hübner	Eupoecilia	Eupoecilia ambiguella	European grape berry moth	Insect	D-95-08
Euproctis chrysorrhoea L.	Euproctis	Euproctis chrysorrhoea	Brown-tail moth	Insect
Euzophera bigella (Zeller)	Euzophera	Euzophera bigella	Quince moth	Insect	D-95-08
Euzophera pyriella (Yang)	Euzophera	Euzophera pyriella	pear pyralid moth	Insect	D-95-08
Fusarium oxysporum f.sp. cannabisNoviello & W.C. Snyder	Fusarium	Fusarium oxysporum	Fusarium wilt	Fungus	D-96-03
Globodera pallida (Stone) Behrens	Globodera	Globodera pallida	Pale cyst nematode	Nematode	D-12-02, D-08-04, D-03-09, D-01-02, D-98-01, D-96-20, D-96-12, D-96-05, D-95-26, D-94-34, D-94-26, D-94-25, Plant Protection Regulations(Schedule II)
Globodera rostochiensis (Wollenweber) Behrens	Globodera	Globodera rostochiensis	Golden nematode	Nematode	D-12-02, D-08-04, D-03-09, D-01-02, D-98-01, D-96-20, D-96-12, D-96-05, D-95-26, D-94-34, D-94-26, D-94-25, Plant Protection Regulations(Schedule II)
Grapevine asteroid mosaic virus			Grapevine asteroid mosaic virus	Virus	D-97-06, D-94-34
Grapevine Bulgarian latent virus (GBLV)			Grapevine Bulgarian latent virus	Virus	D-97-06, D-94-34
Grapevine chasselas latent agent			Grapevine chasselas	Virus	D-97-06, D-94-34
Grapevine (Hungarian) chrome mosaic virus (GCMV)			Grapevine chrome mosaic, Hungarian chrome mosaic	Virus	D-97-06, D-94-34
Grapevine corky bark virus			Grapevine corky bark	Virus	D-97-06, D-94-34
Grapevine enation agent			Enation disease of grapevine	Virus	D-97-06, D-94-34
Grapevine vein mosaic or necrosis virus			Vein necrosis, vein mosaic	Virus	D-97-06, D-94-34
Grapevine yellows			Grapevine yellows	Phytoplasma	D-97-06, D-94-34
Grapholita dimorpha Komai	Grapholita	Grapholita dimorpha	Plum fruit moth, Oriental plum fruit moth	Insect	D-95-08
Grapholita inopinata Heinrich	Grapholita	Grapholita inopinata	Manchurian fruit or codling moth	Insect	D-95-08
Grapholita lobarzewskii (Nowicki)	Grapholita	Grapholita lobarzewskii	Small fruit tortrix	Insect	D-95-08
Grapholita molesta Busck	Grapholita	Grapholita molesta	Oriental fruit moth	Insect	D-08-04, D-95-08, D-99-04, Plant Protection Regulations(Schedule II)
Gremmeniella abietina (Lagerb.) Morelet	Gremmeniella	Gremmeniella abietina	Scleroderris canker	Fungus	D-08-04, D-98-08, D-98-02, D-97-10, Plant Protection Regulations(Schedule II)
Gremmeniella abietina var. abietina(Lagerb.) Morelet	Gremmeniella	Gremmeniella abietina	Scleroderris canker (European race)	Fungus	D-02-12, D-01-12, D-98-02, D-03-09
Guignardia baccae (Cavara) Jacz.	Guignardia	Guignardia baccae	Black rot of grape	Fungus	D-95-08
Gymnosporangium yamadae Miyabe ex G. Yamada	Gymnosporangium	Gymnosporangium yamadae	Japanese apple rust	Fungus	D-95-08
Helix aspersa Müller	Helix	Helix aspersa	Also called Cornu aspersum
Helix spp.	Helix		Terrestrial snails	Mollusc	D-08-04, D-12-02
Hesperophanes campestris Faldermann	Hesperophanes	Hesperophanes campestris	Hairy house longicorn	Insect	D-01-02, D-98-08
Hylastes ater Paykull	Hylastes	Hylastes ater	Black pine bark beetle	Insect	D-01-12, D-98-08, D-02-12
Hylesinus oleiperda (F.)	Hylesinus	Hylesinus oleiperda	Bark beetle, fig tree	Insect	D-98-08
Hymenoscyphus fraxineus	Hymenoscyphus	Hymenoscyphus fraxineus	ash dieback	Fungus	RMD-13-08
Ips typographus L.	Ips	Ips typographus	European spruce bark beetle, eight spined spruce bark beetle	Insect	D-01-12, D-98-08, D-02-12
Kober stem grooving (associated with Grapevine Virus A)			Kober stem grooving	Virus	D-97-06, D-94-34
Lachnellula willkommii (Hartig) Dennis	Lachnellula	Lachnellula willkommii	European larch canker	Fungus	D-08-04, D-01-12, D-97-10, D-96-12, D-02-12, Plant Protection Regulations(Schedule II)
Leptinotarsa decemlineata Say	Leptinotarsa	Leptinotarsa decemlineata	Colorado potato beetle	Insect	D-98-01, D-96-05, Plant Protection Regulations(Schedule II)
Leucoptera malifoliella Costa	Leucoptera	Leucoptera malifoliella	Pear leaf blister moth	Insect	D-95-08
Little cherry closterovirus 1, 2 & 3 (LchV-1, LchV-2, LchV-3)			Little cherry disease	Virus
LN33 stem grooving			LN33 stem grooving		D-97-06, D-94-34
Lobesia botrana Denis & Schiffermüller	Lobesia	Lobesia botrana	European grapevine moth	Insect	D-95-08
Longidorus spp. Micoletzky	Longidorus		Needle nematodes	Nematode	D-97-06, D-94-34, Plant Protection Regulations(Schedule II)
Lycorma delicatula (White)	Lycorma	Lycorma delicatula	Spotted lanternfly	Insect	D-08-04, D-01-12
Lymantria albescens Hori and Umeno	Lymantria	Lymantria albescens	Okinawa gypsy moth	Insect	D-95-03
Lymantria dispar L.	Lymantria	Lymantria dispar	gypsy moth	Insect	D-08-04, D-01-12, D-99-03, D-98-09, D-98-08, D-98-02, D-97-10, D-96-12, D-02-12, D-95-03, Plant Protection Regulations(Schedule I & II)
Lymantria dispar asiatica Vnukovskij	Lymantria	Lymantria dispar asiatica	LDA moth	Insect	D-95-03
Lymantria dispar japonica(Motschulsky)	Lymantria	Lymantria dispar japonica	Japanese gypsy moth	Insect	D-95-03
Lymantria mathura Moore	Lymantria	Lymantria mathura	rosy gypsy moth	Insect	D-01-12, D-98-08, D-02-12
Lymantria monacha L.	Lymantria	Lymantria monacha	Nun moth	Insect	D-08-04, D-02-12, D-01-12, D-98-08
Lymantria postalba Inoue	Lymantria	Lymantria postalba	Asian gypsy moth	Insect	D-95-03
Lymantria umbrosa (Butler)	Lymantria	Lymantria umbrosa	Asian gypsy moth	Insect	D-95-03
Mahoberberis spp.	Mahoberberis		Barberry	Plant	D-01-04, D-96-12, Plant Protection Regulations(Schedule I)
Mahonia spp.	Mahonia		Barberry	Plant	D-01-04, D-96-12, Plant Protection Regulations(Schedule I)
Mamestra brassicae (Linnaeus)	Mamestra	Mamestra brassicae	Cabbage moth, Cabbage armyworm	Insect	D-95-08
Mayetiola destructor (Say)	Mayetiola	Mayetiola destructor	Hessian fly	Insect	D-99-01, D-08-01
Meloidogyne chitwoodi Golden, O'Bannon, Santo & Finley	Meloidogyne	Meloidogyne chitwoodi	Columbia root-knot nematode	Nematode	D-08-04, D-00-04, D-98-01, D-96-20, D-96-05, D-95-26, D-94-26
Microstegium vimineum	Microstegium	Microstegium vimineum	Japanese stiltgrass	Plant	D-12-01
Monilia polystroma van Leeuven	Monilia	Monilia polystroma	Asiatic brown rot	Fungus	D-08-04, D-95-08
Monilia yunnanensis (M.J. Hu & C.X. Luo)	Monilia	Monilia yunnanensis	Brown rot	Fungus	D-95-08
Monilinia fructigena Honey	Monilinia	Monilinia fructigena	Brown rot	Fungus	D-08-04, D-95-08
Monilinia mali	Monilinia	Monilinia mali	Apple Blossom blight	Fungus	D-95-08
Monochamus alternatus Hope	Monochamus	Monochamus alternatus	Dark pine longicorn	Insect	D-01-12, D-02-12
Monochamus spp.	Monochamus		Boring beetles	Insect	D-98-08, D-07-02
Nassella trichotoma	Nassella	Nassella trichotoma	Serrated tussock	Plant	D-12-01
Naupactus xanthographus Germar	Naupactus	Naupactus xanthographus	Fruit tree weevil	Insect	D-95-08
Neovossia indica (Mitra) Mundk.	Neovossia	Neovossia indica	Also called Tilletia indica		D-99-01
Nippoptilia vitis (Sasaki)	Nippoptilia	Nippoptilia vitis	Grape plume moth	Insect	D-95-08
Numonia pyrivorella Matsumura	Numonia	Numonia pyrivorella	also called Acrobasis pyrivorella		D-95-08
Nysius ericae (Schilling)	Nysius	Nysius ericae	Seed bugs, false chinch bug	Insect	D-95-08
Nysius vinitor Bergroth	Nysius	Nysius vinitor	Rutherglen bug	Insect	D-95-08
Oemona hirta (Fabricius)	Oemona	Oemona hirta	Lemon tree borer	Insect	D-08-04
Operophtera brumata L.	Operophtera	Operophtera brumata	Winter moth	Insect	D-01-12
Ophiostoma novo-ulmi Brasier	Ophiostoma	Ophiostoma novo-ulmi	Dutch elm disease	Fungus	D-01-12, D-98-08, D-97-07, D-02-12, Plant Protection Regulations(Schedule II)
Ophiostoma ulmi (Buisman) Nannf.	Ophiostoma	Ophiostoma ulmi	Dutch elm disease	Fungus	D-08-04, D-01-12, D-98-08, D-97-07, D-02-12, Plant Protection Regulations(Schedule II)
Orgyia anartoides Walk.	Orgyia	Orgyia anartoides	Painted apple moth	Insect	D-95-08
Orobanche spp.	Orobanche		Broomrape	Plant	D-99-01, D-98-06, D-96-12, D-96-03, D-12-01
Ostrinia nubilalis Hübner	Ostrinia	Ostrinia nubilalis	European corn borer	Insect	D-96-12, D-96-08, D-95-28
Otiorhynchus corruptor (Host)	Otiorhynchus	Otiorhynchus corruptor	weevil	Insect	D-95-08
Otiorhynchus ligustici L.	Otiorhynchus	Otiorhynchus ligustici	Alfalfa snout beetle	Insect	D-08-04, Plant Protection Regulations(Schedule II)
Paspalum dilatatum	Paspalum	Paspalum dilatatum	Dallis grass	Plant	D-12-01
Peach mosaic trichovirus (PMV)			Peach mosaic	Virus
Peach rosette mosaic nepovirus (PRMV)			Peach rosette mosaic virus	Virus	D-97-06, D-94-34
Peach wart agent			Peach wart	Virus
Pear blister canker viroid (PBCVd)			Pear blister canker	Virus
Pear bud drop agent			Pear bud drop	Unknown
Pear rough bark agent			Pear rough bark	Virus
Pear stony pit agent			Pear stony pit	Virus
Peronospora hyoscyami f.sp. tabacina(Adam) Skalicky	Peronospora	Peronospora hyoscyami	Tobacco blue mold	Fungus
Persicaria perfoliata	Persicaria	Persicaria perfoliata	Devil's-tail tearthumb	Plant	D-12-01
Phalaenoides glycinae Lewin	Phalaenoides	Phalaenoides glycinae	Grapevine moth	Insect	D-95-08
Phloeotribus scarabaeoides Bern.	Phloeotribus	Phloeotribus scarabaeoides	Olive bark beetle	Insect	D-08-04, D-01-12, D-02-12
Phoma exigua var. foveata (Foister) Boerema	Phoma	Phoma exigua	Potato gangrene	Fungus	D-98-01, D-96-05
Phomopsis viticola (Sacc.) Sacc.	Phomopsis	Phomopsis viticola	Deadarm disease of grapevine	Fungus	D-97-06, D-95-08, D-94-34
Phytomyza gymnostoma Loew	Phytomyza	Phytomyza gymnostoma	Onion leaf miner, Allium leaf miner	Insect	D-08-04, D-94-26
Phytophthora ramorum Werres et al.			Sudden oak death	Fungus	D-08-04, D-01-12, D-01-01, D-98-08, D-96-20, D-95-26, D-02-12
			Phytophthora	Fungus	D-08-04, D-01-12, D-00-08, D-98-08, D-02-12
Plum pox potyvirus (PPV)			Plum pox virus, sharka	Virus	D-08-04, D-99-07
Plum rusty blotch			Plum rusty blotch	Unknown
Pogonomyrmex occidentalis Cresson	Pogonomyrmex	Pogonomyrmex occidentalis	Western harvester ant	Insect	D-96-14
Polygraphus proximus Blandford	Polygraphus	Polygraphus proximus	Sakhalin fir bark beetle	Insect	D-95-08, D-01-12, D-02-12
Popillia japonica Newman	Popillia	Popillia japonica	Japanese beetle	Insect	D-08-04, D-98-02, D-96-20, D-96-15, D-96-12, D-95-26, D-95-08, D-94-26, Plant Protection Regulations(Schedule II)
Potato deforming mosaic virus (PDMV)			Potato deforming mosaic virus	Virus	D-98-01, D-96-05
Potato mop top virus (PMTV)			Potato mop top virus	Virus	D-98-01, D-96-05
Potato spindle tuber viroid (PSTVd)			Potato spindle tuber viroid	Virus	D-98-01
Potato virus T (PVT)			Potato virus T	Virus	D-98-01, D-96-05
Potato virus U (PVU)			Potato virus U	Virus	D-98-01, D-96-05
Potato virus V (PVV)			Potato virus V	Virus	D-98-01, D-96-05
Potato virus YC (PVYC)			Potato virus YC	Virus	D-98-01, D-96-05
Potato virus YN (PVYN)			Tobacco veinal necrosis strain of PVY	Virus	D-98-01, D-96-05, Plant Protection Regulations(Schedule II)
Potato virus YNTN (PVYNTN)			Potato virus YNTN	Virus	D-98-01, D-96-05
Potato yellow vein virus (PYVV)			Potato yellow vein virus	Virus	D-98-01, D-96-05
Potato yellowing virus (PYV)			Potato yellowing virus	Virus	D-98-01, D-96-05
Proeulia spp.	Proeulia		Chilean fruit leaf folders	Insect	D-95-08
Prune dwarf ilavirus (PDV)			Prune dwarf virus	Virus
Prunus necrotic ringspot ilavirus (PNRSV)			Prunus necrotic ringspot virus	Virus
Pseudomonas solanacearum, Race 3 E.F. Smith	Pseudomonas	Pseudomonas solanacearum	Also called Ralstonia solanacearum, Race 3		D-08-04, D-98-01, D-96-20
Pseudomonas syringae pv. aesculi	Pseudomonas	Pseudomonas syringae	Horse chestnut bleeding disease		RMD-10-27
Pseudomonas syringae pv. cannabina(Sutic & Dowson) Young et al.	Pseudomonas	Pseudomonas cannabina	Bacteriosis of hemp	Bacteria	D-96-03
Pseudoperonospora cannabina (G.H. Otth) Curzi	Pseudoperonospora	Pseudoperonospora cannabina	Downy mildew of hemp	Fungus	D-96-03
Pseudopeziza tracheiphila Müller-Thurgau	Pseudopeziza	Pseudopeziza tracheiphila	Grapevine red fire disease	Fungus	D-97-06, D-94-34
Puccinia coronata Corda	Puccinia	Puccinia coronata	Crown rust of oats	Fungus	D-01-04, Plant Protection Regulations(Schedule I)
Puccinia graminis Pers.	Puccinia	Puccinia graminis	Black stem rust of cereals	Fungus	D-01-04, Plant Protection Regulations(Schedule I)
Puccinia horiana Henn.	Puccinia	Puccinia horiana	Chrysanthemum white rust	Fungus	D-08-04, D-97-05, D-96-12
Pueraria montana (Lour.) Merr	Pueraria	Pueraria montana	Kudzu	Plant	D-12-01
Quadraspidiotus pyri Lichtenstein	Quadraspidiotus	Quadraspidiotus pyri	Also called Diaspidiotus pyri		D-95-08
Ralstonia solanacearum Race 3 (Smith) Yabuuchi et al.	Ralstonia	Ralstonia solanacearum	Potato brown rot, bacterial wilt of potato	Bacteria	D-08-04, D-98-01, D-96-20, D-96-05, D-95-26
Raspberry ringspot nepovirus (RRSV)			Raspberry ringspot virus	Virus	D-94-34
Rhacodiella vitis Sterenberg	Rhacodiella	Rhacodiella vitis	Also called Sclerotinia pseudotuberosa		D-97-06, D-94-34
Rhagoletis cerasi L.	Rhagoletis	Rhagoletis cerasi	European cherry fruit fly	Insect	D-95-08
Rhagoletis mendax Curran	Rhagoletis	Rhagoletis mendax	Blueberry maggot	Insect	D-08-04, D-02-04, D-96-20, D-95-08, Plant Protection Regulations(Schedule II)
Rhagoletis pomonella Walsh	Rhagoletis	Rhagoletis pomonella	Apple maggot	Insect	D-08-04, D-00-07, D-96-20, D-95-08, D-94-26, RMD-16-01, Plant Protection Regulations(Schedule II)
Rhamnus spp.	Rhamnus		Buckthorn	Plant	D-01-04, Plant Protection Regulations(Schedule I)
Rosellinia necatrix Prill.	Rosellinia	Rosellinia necatrix	White root rot	Fungus	D-97-06, D-94-34
Sclerotinia fructigena (Pers.) J. Schrot.	Sclerotinia	Sclerotinia fructigena	Also called Monilinia fructigena		D-95-08
Sclerotinia pseudotuberosa Rehm	Sclerotinia	Sclerotinia pseudotuberosa	Acorn rot, chestnut rot	Fungus	D-97-06, D-94-34
Sclerotium cepivorum Berk.	Sclerotium	Sclerotium cepivorum	White rot of onion	Fungus	D-08-04, D-01-02, D-00-04
Senecio inaequidens	Senecio	Senecio inaequidens	South African ragwort	Plant	D-12-01
Senecio madagascariensis	Senecio	Senecio madagascariensis	Madagascar ragwort	Plant	D-12-01
Sesamia cretica Lederer	Sesamia	Sesamia cretica	Durra stem borer	Insect	D-96-08, D-95-28
Sirex noctilio Fabricius	Sirex	Sirex noctilio	Sirex woodwasp, wood boring wasp	Insect	D-98-08, D-01-12, D-02-12
Solanum elaeagnifolium	Solanum	Solanum elaeagnifolium	Silverleaf nightshade	Plant	D-12-01
Spilonota albicana (Motschulsky)	Spilonota	Spilonota albicana	Large apple fruit moth	Insect	D-95-08
Spur cherry agent			Spur cherry, bing spur, cherry compact	Virus
Strawberry latent ringspot nepovirus (SLRV)			Strawberry latent ringspot virus	Virus	D-94-34
Striga spp.	Striga		Witchweed	Plant	D-98-06, D-96-12, D-12-01
Synchytrium endobioticum (Schilb.) Percival	Synchytrium	Synchytrium endobioticum	Potato wart	Fungus	D-12-02, D-08-04, D-03-09, D-01-02, D-98-01, D-96-20, D-96-12, D-96-05, D-95-26, D-94-34, D-94-26, D-94-25, Plant Protection Regulations(Schedule I & II)
Syndemis musculana (Hübner)	Syndemis	Syndemis musculana	Dark-barred tortrix	Insect	D-95-08
Teia anartoides Walker	Teia	Teia anartoides	Also called Orgyia anartoides		D-95-08
Tetranychus truncatus Ehara	Tetranychus	Tetranychus truncatus	Spider mite	Mite	D-95-08
Tetranychus viennensis Zacher	Tetranychus	Tetranychus viennensis	Also called Amphitetranychus viennensis		D-95-08
Tetropium castaneum L.	Tetropium	Tetropium castaneum	European spruce longhorn beetle	Insect	D-01-12, D-98-08, D-02-12
Tetropium fuscum Fabricius	Tetropium	Tetropium fuscum	Brown spruce longhorn beetle	Insect	D-01-12, D-98-08, D-02-12
Thaumatobia leucotreta (Meyrick)	Thaumatobia	Thaumatobia leucotreta	False codling moth	Insect	D-10-01
Theba pisana Mueller	Theba	Theba pisana	White garden snail	Mollusc	D-12-02
Thecaphora solani (Thirum & M.J. O'Brien) Mordue	Thecaphora	Thecaphora solani	Potato smut	Fungus	D-08-04
Tilletia controversa J. G. Kühn	Tilletia	Tilletia controversa	Dwarf bunt of wheat	Fungus	D-08-04, D-06-03, D-03-07, D-00-04, D-99-01, D-96-07
Tilletia indica Mitra	Tilletia	Tilletia indica	Karnal bunt of wheat	Fungus	D-06-03, D-99-01, D-96-07
Tobacco rattle virus			Tobacco rattle virus	Virus	D-98-01
Tobacco ringspot nepovirus (TRSV)			Tobacco ringspot virus	Virus	D-97-06, D-94-34
Tobacco ringspot virus, potato calico strain (TBRSV-CA)			Tobacco ringspot virus, potato calico strain	Virus	D-98-01, D-96-05
Tomato black ring nepovirus (TBRV)			Tomato black ring virus	Virus	D-98-01, D-97-06, D-96-05, D-94-34
Tomato black ring virus (beet ringspot strain)			Tomato black ring virus (beet ringspot strain)	Virus	D-98-01, D-96-05
Tomato bushy stunt tombusvirus (TBSV)			Tomato bushy stunt virus	Virus	D-94-34
Tomato ringspot nepovirus			Tomato ringspot virus	Virus	D-97-06, D-94-34
Trichodorus spp. Cobb	Trichodorus		Stubby root nematodes	Nematode	D-94-34, Plant Protection Regulations(Schedule II)
Trichoferus campestris Faldermann	Trichoferus	Trichoferus campestris	Also called Hesperophanes campestris		D-01-12, D-98-08, D-02-12
Trogoderma granarium Everts	Trogoderma	Trogoderma granarium	Khapra beetle	Insect	D-99-01
Tuta absoluta (Meyrick)	Tuta	Tuta absoluta	Tomato leaf miner, South American tomato moth	Insect	D-10-01
Urocystis agropyri (Preuss) J. Schrot.	Urocystis	Urocystis agropyri	Flag smut of wheat	Fungus	D-06-03, D-99-01, D-96-07
Venturia nashicola	Venturia	Venturia nashicola	Asian Pear scab	Fungus	D-95-08
Viteus vitifoliae Fitch	Viteus	Viteus vitifoliae	Grape phylloxera	Insect	D-94-34
Xanthomonas ampelina Panagopoulos	Xanthomonas	Xanthomonas ampelina	Also called Xylophilus ampelinus		D-97-06, D-94-34
Xanthomonas campestris pv. cannabis* Severin	Xanthomonas	Xanthomonas campestris	Leaf spot of hemp	Bacteria	D-96-03
Xanthomonas populi (Ridé) Ridé & Ridé	Xanthomonas	Xanthomonas populi	Bacterial canker	Bacteria	D-02-12, D-01-12, D-98-08
Xiphinema spp. Cobb	Xiphinema		Dagger nematodes	Nematode	D-94-34, Plant Protection Regulations(Schedule II)
Xylella fastidiosa Wells et al.	Xylella	Xylella fastidiosa	Pierce's disease, phony peach	Bacteria	D-97-06, D-94-34
Xylophilus ampelinus (Panagopoulos) Willems et al.	Xylophilus	Xylophilus ampelinus	Bacterial blight	Bacteria	D-97-06, D-94-34
Zygophyllum fabago	Zygophyllum	Zygophyllum fabago	Syrian bean-caper	Plant	D-12-01
Phytophthora spp.	Phytophthora	Phytophthora abietivora		Plant
Except for:	Phytophthora	Phytophthora acaciivora		Plant
Phytophthora brassicae	Phytophthora	Phytophthora acerina		Plant
Phytophthora cactorum	Phytophthora	Phytophthora afrocarpa		Plant
Phytophthora cambivora	Phytophthora	Phytophthora agathidicida		Plant
Phytophthora capsici	Phytophthora	Phytophthora aleatoria		Plant
Phytophthora cinnamomi	Phytophthora	Phytophthora alni		Plant
Phytophthora citricola	Phytophthora	Phytophthora alpina		Plant
Phytophthora cryptogea	Phytophthora	Phytophthora alticola		Plant
Phytophthora drechsleri	Phytophthora	Phytophthora amaranthi		Plant
Phytophthora erythroseptica	Phytophthora	Phytophthora amnicola		Plant
Phytophthora fragariae	Phytophthora	Phytophthora amnicola x Phytophthora chlamydospora		Plant
Phytophthora ilicis	Phytophthora	Phytophthora amnicola x Phytophthora moyootj		Plant
Phytophthora infestans	Phytophthora	Phytophthora andina		Plant
Phytophthora lateralis	Phytophthora	Phytophthora andina EC3425		Plant
Phytophthora medicaginis	Phytophthora	Phytophthora aquae-cooljarloo		Plant
Phytophthora nicotianae	Phytophthora	Phytophthora aquimorbida		Plant
Phytophthora pini	Phytophthora	Phytophthora arecae		Plant
Phytophthora plurivora	Phytophthora	Phytophthora aff. Arenaria		Plant
Phytophthora rubi	Phytophthora	Phytophthora cf. arenaria		Plant
Phytophthora sojae	Phytophthora	Phytophthora arenaria		Plant
Phytophthora syringae	Phytophthora	Phytophthora asiatica		Plant
Phytophthora foliorum	Phytophthora	Phytophthora aff. Asparagi		Plant
	Phytophthora	Phytophthora asparagi		Plant
	Phytophthora	Phytophthora aff. Attenuata		Plant
	Phytophthora	Phytophthora attenuata		Plant
	Phytophthora	Phytophthora cf. attenuata 1		Plant
	Phytophthora	Phytophthora cf. attenuata 2		Plant
	Phytophthora	Phytophthora cf. attenuata 3		Plant
	Phytophthora	Phytophthora austrocedrae		Plant
	Phytophthora	Phytophthora aysenensis		Plant
	Phytophthora	Phytophthora balyanboodja		Plant
	Phytophthora	Phytophthora batemanensis		Plant
	Phytophthora	Phytophthora betacei		Plant
	Phytophthora	Phytophthora bilorbang		Plant
	Phytophthora	Phytophthora bisheria		Plant
	Phytophthora	Phytophthora bishii		Plant
	Phytophthora	Phytophthora aff. Boehmeriae		Plant
	Phytophthora	Phytophthora boehmeriae		Plant
	Phytophthora	Phytophthora boodjera		Plant
	Phytophthora	Phytophthora borealis		Plant
	Phytophthora	Phytophthora aff. Botryosa		Plant
	Phytophthora	Phytophthora cf. botryosa		Plant
	Phytophthora	Phytophthora botryosa		Plant
	Phytophthora	Phytophthora cacuminis		Plant
	Phytophthora	Phytophthora cajani		Plant
	Phytophthora	Phytophthora capensis		Plant
	Phytophthora	Phytophthora captiosa		Plant
	Phytophthora	Phytophthora caryae		Plant
	Phytophthora	Phytophthora cf. castaneae		Plant
	Phytophthora	Phytophthora castaneae		Plant
	Phytophthora	Phytophthora castanetorum		Plant
	Phytophthora	Phytophthora cathayensis		Plant
	Phytophthora	Phytophthora chesapeakensis		Plant
	Phytophthora	Phytophthora chlamydospora		Plant
	Phytophthora	Phytophthora chlamydospora x Phytophthora amnicola		Plant
	Phytophthora	Phytophthora chlamydospora x Phytophthora lacustris		Plant
	Phytophthora	Phytophthora chrysanthemi		Plant
	Phytophthora	Phytophthora aff. Cichorii		Plant
	Phytophthora	Phytophthora cichorii		Plant
	Phytophthora	Phytophthora clandestina		Plant
	Phytophthora	Phytophthora cocois		Plant
	Phytophthora	Phytophthora colocasiae		Plant
	Phytophthora	Phytophthora condilina		Plant
	Phytophthora	Phytophthora constricta		Plant
	Phytophthora	Phytophthora cooljarloo		Plant
	Phytophthora	Phytophthora crassamura		Plant
	Phytophthora	Phytophthora cuyabensis		Plant
	Phytophthora	Phytophthora cyperi		Plant
	Phytophthora	Phytophthora aff. Dauci		Plant
	Phytophthora	Phytophthora dauci		Plant
	Phytophthora	Phytophthora cf. elongata		Plant
	Phytophthora	Phytophthora elongata		Plant
	Phytophthora	Phytophthora emzansi		Plant
	Phytophthora	Phytophthora estuarina		Plant
	Phytophthora	Phytophthora europaea		Plant
	Phytophthora	Phytophthora fallax		Plant
	Phytophthora	Phytophthora flexuosa		Plant
	Phytophthora	Phytophthora fluvialis		Plant
	Phytophthora	Phytophthora cf. fluvialis hybrid DH117		Plant
	Phytophthora	Phytophthora cf. fluvialis hybrid VHS29992		Plant
	Phytophthora	Phytophthora fluvialis x Phytophthora moyootj		Plant
	Phytophthora	Phytophthora formosa		Plant
	Phytophthora	Phytophthora formosana		Plant
	Phytophthora	Phytophthora fragariaefolia		Plant
	Phytophthora	Phytophthora frigida		Plant
	Phytophthora	Phytophthora gallica		Plant
	Phytophthora	Phytophthora cf. gallica 1		Plant
	Phytophthora	Phytophthora cf. gallica 2		Plant
	Phytophthora	Phytophthora gemini		Plant
	Phytophthora	Phytophthora gibbosa		Plant
	Phytophthora	Phytophthora glovera		Plant
	Phytophthora	Phytophthora gonapodyides		Plant
	Phytophthora	Phytophthora gondwanensis		Plant
	Phytophthora	Phytophthora cf. gregata		Plant
	Phytophthora	Phytophthora gregata		Plant
	Phytophthora	Phytophthora cf. Grenada 3		Plant
	Phytophthora	Phytophthora aff. Hedraiandra		Plant
	Phytophthora	Phytophthora hedraiandra		Plant
	Phytophthora	Phytophthora aff. Heterohybrida		Plant
	Phytophthora	Phytophthora heterospora		Plant
	Phytophthora	Phytophthora cf. heveae		Plant
	Phytophthora	Phytophthora heveae		Plant
	Phytophthora	Phytophthora cf. heveae 1 FM-2012		Plant
	Phytophthora	Phytophthora cf. heveae 2 FM-2012		Plant
	Phytophthora	Phytophthora hibernalis		Plant
	Phytophthora	Phytophthora himalayensis		Plant
	Phytophthora	Phytophthora aff. Himalsilva		Plant
	Phytophthora	Phytophthora himalsilva		Plant
	Phytophthora	Phytophthora aff. Humicola		Plant
	Phytophthora	Phytophthora humicola		Plant
	Phytophthora	Phytophthora humicola x Phytophthora inundata		Plant
	Phytophthora	Phytophthora hybrid Dutch variant		Plant
	Phytophthora	Phytophthora hydrogena		Plant
	Phytophthora	Phytophthora hydropathica		Plant
	Phytophthora	Phytophthora idaei		Plant
	Phytophthora	Phytophthora inflata		Plant
	Phytophthora	Phytophthora cf. insolita		Plant
	Phytophthora	Phytophthora insolita		Plant
	Phytophthora	Phytophthora insulinativitatica		Plant
	Phytophthora	Phytophthora intercalaris		Plant
	Phytophthora	Phytophthora intricata		Plant
	Phytophthora	Phytophthora inundata		Plant
	Phytophthora	Phytophthora cf. inundata D0S1P25		Plant
	Phytophthora	Phytophthora ipomoeae		Plant
	Phytophthora	Phytophthora ipomoeae PIC 99167		Plant
	Phytophthora	Phytophthora iranica		Plant
	Phytophthora	Phytophthora irrigata		Plant
	Phytophthora	Phytophthora katsurae		Plant
	Phytophthora	Phytophthora cf. katsurae 1 FM-2012		Plant
	Phytophthora	Phytophthora cf. katsurae 2 FM-2012		Plant
	Phytophthora	Phytophthora kelmanii		Plant
	Phytophthora	Phytophthora kernoviae		Plant
	Phytophthora	Phytophthora kernoviae 00238/432		Plant
	Phytophthora	Phytophthora kernoviae 00629/1		Plant
	Phytophthora	Phytophthora kernoviae 00844/4		Plant
	Phytophthora	Phytophthora kwongonina		Plant
	Phytophthora	Phytophthora lactucae		Plant
	Phytophthora	Phytophthora lacustris		Plant
	Phytophthora	Phytophthora cf. lacustris NJG-2014		Plant
	Phytophthora	Phytophthora lacustris x Phytophthora riparia		Plant
	Phytophthora	Phytophthora lilii		Plant
	Phytophthora	Phytophthora litchii		Plant
	Phytophthora	Phytophthora litoralis		Plant
	Phytophthora	Phytophthora litoralis x moyootj		Plant
	Phytophthora	Phytophthora macilentosa		Plant
	Phytophthora	Phytophthora macrochlamydospora		Plant
	Phytophthora	Phytophthora marrasii		Plant
	Phytophthora	Phytophthora cf. meadii		Plant
	Phytophthora	Phytophthora aff. Meadii		Plant
	Phytophthora	Phytophthora meadii		Plant
	Phytophthora	Phytophthora cf. meadii 1		Plant
	Phytophthora	Phytophthora cf. meadii 2		Plant
	Phytophthora	Phytophthora aff. meadii AdP-2013		Plant
	Phytophthora	Phytophthora mediterranea		Plant
	Phytophthora	Phytophthora megakarya		Plant
	Phytophthora	Phytophthora aff. Megasperma		Plant
	Phytophthora	Phytophthora cf. megasperma		Plant
	Phytophthora	Phytophthora megasperma		Plant
	Phytophthora	Phytophthora mekongensis		Plant
	Phytophthora	Phytophthora melonis		Plant
	Phytophthora	Phytophthora mengei		Plant
	Phytophthora	Phytophthora cf. mexicana		Plant
	Phytophthora	Phytophthora mexicana		Plant
	Phytophthora	Phytophthora mirabilis		Plant
	Phytophthora	Phytophthora mirabilis PIC 99114		Plant
	Phytophthora	Phytophthora mississippiae		Plant
	Phytophthora	Phytophthora morindae		Plant
	Phytophthora	Phytophthora moyootj		Plant
	Phytophthora	Phytophthora moyootj x Phytophthora fluvialis		Plant
	Phytophthora	Phytophthora moyootj x Phytophthora litoralis		Plant
	Phytophthora	Phytophthora moyootj x Phytophthora thermophila		Plant
	Phytophthora	Phytophthora multibullata		Plant
	Phytophthora	Phytophthora multivesiculata		Plant
	Phytophthora	Phytophthora cf. multivesiculata 1		Plant
	Phytophthora	Phytophthora multivora		Plant
	Phytophthora	Phytophthora nagaii		Plant
	Phytophthora	Phytophthora nemorosa		Plant
	Phytophthora	Phytophthora aff. Niederhauseri		Plant
	Phytophthora	Phytophthora niederhauseri		Plant
	Phytophthora	Phytophthora cf. niederhauseri		Plant
	Phytophthora	Phytophthora niederhauseri x Phytophthora aff. Asparagi		Plant
	Phytophthora	Phytophthora obscura		Plant
	Phytophthora	Phytophthora occultans		Plant
	Phytophthora	Phytophthora occultans x Phytophthora aff. Citrophthora		Plant
	Phytophthora	Phytophthora oleae		Plant
	Phytophthora	Phytophthora oreophila		Plant
	Phytophthora	Phytophthora ornamentata		Plant
	Phytophthora	Phytophthora pachypleura		Plant
	Phytophthora	Phytophthora cf. palmivora		Plant
	Phytophthora	Phytophthora palmivora		Plant
	Phytophthora	Phytophthora palmivora var. palmivora		Plant
	Phytophthora	Phytophthora parasitica		Plant
	Phytophthora	Phytophthora parasitica CJ01A1		Plant
	Phytophthora	Phytophthora parasitica INRA-310		Plant
	Phytophthora	Phytophthora parasitica P10297		Plant
	Phytophthora	Phytophthora parasitica P1569		Plant
	Phytophthora	Phytophthora parasitica P1976		Plant
	Phytophthora	Phytophthora parasitica var. nicotianae		Plant
	Phytophthora	Phytophthora parasitica var. piperina		Plant
	Phytophthora	Phytophthora cf. parsiana		Plant
	Phytophthora	Phytophthora aff. Parsiana		Plant
	Phytophthora	Phytophthora parsiana		Plant
	Phytophthora	Phytophthora parvispora		Plant
	Phytophthora	Phytophthora personensis		Plant
	Phytophthora	Phytophthora phaseoli		Plant
	Phytophthora	Phytophthora phaseoli race F_18		Plant
	Phytophthora	Phytophthora pinifolia		Plant
	Phytophthora	Phytophthora pisi		Plant
	Phytophthora	Phytophthora pistaciae		Plant
	Phytophthora	Phytophthora pluvialis		Plant
	Phytophthora	Phytophthora polonica		Plant
	Phytophthora	Phytophthora porri		Plant
	Phytophthora	Phytophthora aff. Primulae		Plant
	Phytophthora	Phytophthora primulae		Plant
	Phytophthora	Phytophthora prodigiosa		Plant
	Phytophthora	Phytophthora aff. Pseudocryptogea		Plant
	Phytophthora	Phytophthora pseudocryptogea		Plant
	Phytophthora	Phytophthora pseudolactucae		Plant
	Phytophthora	Phytophthora pseudopolonica		Plant
	Phytophthora	Phytophthora pseudorosacearum		Plant
	Phytophthora	Phytophthora pseudosyringae		Plant
	Phytophthora	Phytophthora aff. Pseudotsugae		Plant
	Phytophthora	Phytophthora pseudotsugae		Plant
	Phytophthora	Phytophthora psychrophila		Plant
	Phytophthora	Phytophthora quercetorum		Plant
	Phytophthora	Phytophthora quercina		Plant
	Phytophthora	Phytophthora cf. quininea		Plant
	Phytophthora	Phytophthora quininea		Plant
	Phytophthora	Phytophthora ramorum (Sudden oak death agent)		Plant
	Phytophthora	Phytophthora rhizophorae		Plant
	Phytophthora	Phytophthora richardiae		Plant
	Phytophthora	Phytophthora riparia		Plant
	Phytophthora	Phytophthora cf. rosacearum		Plant
	Phytophthora	Phytophthora aff. Rosacearum		Plant
	Phytophthora	Phytophthora rosacearum		Plant
	Phytophthora	Phytophthora cf. rosacearum PB-2013		Plant
	Phytophthora	Phytophthora aff. Sansomeana		Plant
	Phytophthora	Phytophthora sansomeana		Plant
	Phytophthora	Phytophthora sinensis		Plant
	Phytophthora	Phytophthora siskiyouensis		Plant
	Phytophthora	Phytophthora stricta		Plant
	Phytophthora	Phytophthora sulawesiensis		Plant
	Phytophthora	Phytophthora tabaci		Plant
	Phytophthora	Phytophthora tentaculata		Plant
	Phytophthora	Phytophthora terminalis		Plant
	Phytophthora	Phytophthora theobromicola		Plant
	Phytophthora	Phytophthora thermophila		Plant
	Phytophthora	Phytophthora cf. thermophila hybrid DH106		Plant
	Phytophthora	Phytophthora thermophila x Phytophthora amnicola		Plant
	Phytophthora	Phytophthora thermophila x Phytophthora moyootj		Plant
	Phytophthora	Phytophthora trifolii		Plant
	Phytophthora	Phytophthora cf. tropicalis		Plant
	Phytophthora	Phytophthora tropicalis		Plant
	Phytophthora	Phytophthora cf. tropicalis 2		Plant
	Phytophthora	Phytophthora tubulina		Plant
	Phytophthora	Phytophthora tyrrhenica		Plant
	Phytophthora	Phytophthora uliginosa		Plant
	Phytophthora	Phytophthora undulata		Plant
	Phytophthora	Phytophthora uniformis		Plant
	Phytophthora	Phytophthora urerae		Plant
	Phytophthora	Phytophthora versiformis		Plant
	Phytophthora	Phytophthora vignae		Plant
	Phytophthora	Phytophthora vignae f. sp. Adzukicola		Plant
	Phytophthora	Phytophthora vignae f. sp. Vignae		Plant
	Phytophthora	Phytophthora cf. virginiana		Plant
	Phytophthora	Phytophthora virginiana		Plant
	Phytophthora	Phytophthora vulcanica		Plant
	Phytophthora	Phytophthora x alni		Plant
	Phytophthora	Phytophthora x cambivora		Plant
	Phytophthora	Phytophthora x heterohybrida		Plant
	Phytophthora	Phytophthora x incrassata		Plant
	Phytophthora	Phytophthora x multiformis		Plant
	Phytophthora	Phytophthora x pelgrandis		Plant
	Phytophthora	Phytophthora x serendipita		Plant
	Phytophthora	Phytophthora x stagnum		Plant
	Phytophthora	Phytophthora x vanyenensis		Plant
