# Supplementary material for: Unveiling invasive insect threats to plant biodiversity: Leveraging eDNA metabarcoding and saturated salt trap solutions for biosurveillance
Source: PLoS One. 2023 Aug 11;18(8):e0290036. doi: 10.1371/journal.pone.0290036 (PMC10420381; doi:10.1371/journal.pone.0290036)
Supplement: S2 Table — a-f. MetaWorks output tables, including Exact Sequence Variants (ESVs), ESV sizes, taxonomic assignments, and bootstrap support values for each taxonomic rank per dataset analyzed in the present study (2017–2019, 2020 quarters and full, and 2022). (ZIP) [file pone.0290036.s003.zip]

Archive with 6 entries (6 files):
- S2a_Table.csv
- S2b_Table.csv
- S2c_Table.csv
- S2d_Table.csv
- S2e_Table.csv
- S2f_Table.csv
