# Supplementary material for: Unveiling invasive insect threats to plant biodiversity: Leveraging eDNA metabarcoding and saturated salt trap solutions for biosurveillance
Source: PLoS One. 2023 Aug 11;18(8):e0290036. doi: 10.1371/journal.pone.0290036 (PMC10420381; doi:10.1371/journal.pone.0290036)
Supplement: S2 Table — a-f. MetaWorks output tables, including Exact Sequence Variants (ESVs), ESV sizes, taxonomic assignments, and bootstrap support values for each taxonomic rank per dataset analyzed in the present study (2017–2019, 2020 quarters and full, and 2022). (ZIP) [file pone.0290036.s003.zip › S2a_Table.csv]

GlobalESV	SampleName	ESVsize	ESVseq	Strand	Root	RootRank	rBP	SuperKingdom	SuperKingdomRank	skBP	Kingdom	KingdomRank	kBP	Phylum	PhylumRank	pBP	Class	ClassRank	cBP	Order	OrderRank	oBP	Family	FamilyRank	fBP	Genus	GenusRank	gBP	Species	SpeciesRank	sBP
Zotu188	B2_S21_RonMWASPdeg_HCO2198T	14	ATCGACTGCTCTGCTCGAACCAAGAGTTTTACGCGGCGATCATAGAACTCGTCCACAAGGTAAATAAAACGACGCGTCGGATCACGCAAATCATCATCTAATGCTGGTACTGAATTGACTAAGACGGTGTTGAACTGCTTAGCGATTTCAATAAAATCAGAGGCTGAACGCGGCTCCATACATAGATGACGGAAATCGCAAAATAAGATGTCTTCCGTACGCGCGTTAATCTTAATTTCACGGCCATTAATCGTAATCGGAGCATGAC	-	cellularOrganisms	cellularOrganisms	1.0	Bacteria	superkingdom	0.75	undef_Bacteria	kingdom	0.75	Proteobacteria	phylum	0.31	Deltaproteobacteria	class	0.22	Myxococcales	order	0.22	Archangiaceae	family	0.22	Cystobacter	genus	0.22	Cystobacter_fuscus	species	0.22
Zotu555	B2_S21_MLepF1_LepR1T	3	ATCATATTTACTAGAATACTATTTAGTGAACAATTTTCAttttttttttttttGGTTTGGAAATGAATAAAAAAAAGATAGAAGTAAAATGCGGAGCAAATGCTCCAAGCAAGTGCTCGAAGAAGATAGATCCAGAATAATCGAACAATATTTGTCAGAGTGAAAGCAATTTGAATTAAATGTAATTTGAGAGTTATTCCATAGAATAAATGTTGTTTGTTATCTTGCCAAAATTTTGTGTTTTTCGTACCCGAATTTTTCAATTGATTCAGGAGTAATAGAGAGTGAGATGAGCAAATTGTCGTTATTTTCTTGAGCTGTAATTTATTG	-	cellularOrganisms	cellularOrganisms	1.0	Eukaryota	superkingdom	0.92	undef_Eukaryota	kingdom	0.74	undef_undef_Eukaryota	phylum	0.72	Spirotrichea	class	0.68	Sporadotrichida	order	0.63	Oxytrichidae	family	0.63	Laurentiella	genus	0.51	Laurentiella_strenua	species	0.51
Zotu121	W6_S8_MLepF1_LepR1T	23	TAAGTTTCTGATTACTTCCCCCATCACTTACATTACTCCTTTCAAGTTCATTTGTAGAAAATGGAGCAGGAACAGGATGAACAGTTTACCCCCCTCTTTCTGCAGCCATTGCTCATAGTGGGGCCTCTGTCGATTTAGCCATTTTCTCTTTACATTTAGCAGGAGTCTCCTCAATTCTTGGATCTGTAAATTTTATTACTACCGTTATTAATATACGTGCAAATGGTATTACTTTAGACCGAATACCTTTATTTGTCTGATCAGTAGTTATTACAACTGTTTTACTACTTTTATCATTACCAGTTCTAGCTGGTGCCATTACTATACTCTTAACAGATCGAAATTTAAACACATCATTCTTTGACCCTGCCGGAGGAGGGGACCCTATCCTATACCAAC…		cellularOrganisms	cellularOrganisms	1.0	Eukaryota	superkingdom	1.0	Metazoa	kingdom	1.0	Arthropoda	phylum	1.0	Insecta	class	1.0	Diptera	order	1.0	Chironomidae	family	1.0	Chironomus	genus	1.0	Chironomus_entis	species	1.0
Zotu528	W6_S8_RonMWASPdeg_HCO2198T	4	AAACCCCAAAAGAAGCAGCAAAACAGGCTGTGGAAAACGATGTACATATTCTTGGAGTTTCCTCATTAGCAGCAGGACATAAAACTCTGGTTCCGCAGGTTCTGGAAGAGTTAAAGAAATTAGGAAGAGAGGATATTATGGTAATTGTGGGCGGGGTAATTCCGTCGCAAGATTATCAGTATTTATTTGATGCCGGCGCTGT	-	cellularOrganisms	cellularOrganisms	1.0	Eukaryota	superkingdom	0.58	undef_Eukaryota	kingdom	0.12	undef_undef_Eukaryota	phylum	0.09	Spirotrichea	class	0.07	Urostylida	order	0.06	Urostylidae	family	0.06	Urostyla	genus	0.06	Urostyla_grandis	species	0.06
Zotu339	W6_S8_RonMWASPdeg_HCO2198T	7	GGCTGTAATTCCCTCTTATCGGTATTTTGCAGTGCTTTCTTTATTTTATCCTGATATTGATTGATCTGTTCCCGATCTGCCGGGGTAAGTTCTTCAATACCTTTTTTAGCTTTTTCTTCATTTGAAGCATCACTCTGGGCAATATCCTTCAATCCTCCTACATGATCTTTAATGGCCTGTTTGTCTTCTTTGGAAAGCGTACTTTTATCTGCTTCTTCCAGTATCATTTTTTTAACCGAATTAGGATAATCAAAATC		cellularOrganisms	cellularOrganisms	1.0	Eukaryota	superkingdom	0.62	undef_Eukaryota	kingdom	0.1	undef_undef_Eukaryota	phylum	0.08	Spirotrichea	class	0.04	Sporadotrichida	order	0.03	Oxytrichidae	family	0.03	Laurentiella	genus	0.03	Laurentiella_strenua	species	0.03
Zotu424	W2_S6_MLepF1_LepR1T	5	TAAGATTTTGATTATTACCACCATCAATTTCTCTTCTTTTAATAGGATTATCTAAAGAAGGAGCCGGAACAGGTTGAACTGTATACCCCCCTCTCTCAACCTTTTATCATTCTGGCCCTTCCGTTGATTTAACTATTTTTTCTCTCCACTTAGCTGGAATTTCTTCAATCTTAGGAGCTCTTAATTTTATTACAACAATCTTCAACTTAAAAATCAATAAACTTCCTGTAGATAAGACCACATTATTTGTATGATCAATTTTAATTACTACTGTACTTTTATTATTATCTTTACCTGTATTAGCTGGAGCAATTACAATATTATTAACAGACCGTAACCTAAATACATCATTTTTTGATCCTATAGGAGGAGGTGATCCAGTTCTTTACCAACATTTAT…		cellularOrganisms	cellularOrganisms	1.0	Eukaryota	superkingdom	1.0	Metazoa	kingdom	0.97	Arthropoda	phylum	0.91	Insecta	class	0.89	Lepidoptera	order	0.16	Geometridae	family	0.04	Eois	genus	0.0	Eois_oressigenes	species	0.0
Zotu39	B1_S20_MLepF1_LepR1T	4	TAAGTTATTGATTATTATTATCTTCTTTAACATTATTATTATCTATACTAGCCTCTACTGGAGTTGGGACAGGTTGAACTGTATACCCACCTTTATCTAACCAAATTTCACATTCAGGAGTTTCTGTAGATTTATCAATTTTTTCATTACATTTAGCTGGAGTTTCGTCTATTATAAGTTCATTAAATTTTATTGTTACTATTATGAATATAAAACCTAAGTCTATTTGATCTGAACATGTAACTTTATTTGCTTGAAGAATTTTAATTACTACTTTTTTATTATTACTATCTTTACCAGTTTTAGGTGGTGCTATTACTATATTATTAACAGACCGAAATTTTAATACTTCATTTTTTGATCCTAGTGGTGGGGGAGATCCAATTTTATATCAACATT…		cellularOrganisms	cellularOrganisms	1.0	Eukaryota	superkingdom	1.0	Metazoa	kingdom	0.97	Arthropoda	phylum	0.94	Arachnida	class	0.67	Trombidiformes	order	0.63	Pygmephoridae	family	0.63	Elattoma	genus	0.63	Elattoma_abeskoun	species	0.63
Zotu39	B3_S19_MLepF1_LepR1T	74	TAAGTTATTGATTATTATTATCTTCTTTAACATTATTATTATCTATACTAGCCTCTACTGGAGTTGGGACAGGTTGAACTGTATACCCACCTTTATCTAACCAAATTTCACATTCAGGAGTTTCTGTAGATTTATCAATTTTTTCATTACATTTAGCTGGAGTTTCGTCTATTATAAGTTCATTAAATTTTATTGTTACTATTATGAATATAAAACCTAAGTCTATTTGATCTGAACATGTAACTTTATTTGCTTGAAGAATTTTAATTACTACTTTTTTATTATTACTATCTTTACCAGTTTTAGGTGGTGCTATTACTATATTATTAACAGACCGAAATTTTAATACTTCATTTTTTGATCCTAGTGGTGGGGGAGATCCAATTTTATATCAACATT…		cellularOrganisms	cellularOrganisms	1.0	Eukaryota	superkingdom	1.0	Metazoa	kingdom	0.97	Arthropoda	phylum	0.94	Arachnida	class	0.67	Trombidiformes	order	0.63	Pygmephoridae	family	0.63	Elattoma	genus	0.63	Elattoma_abeskoun	species	0.63
Zotu575	B5_S18_MLepF1_LepR1T	3	TAATCACCTATAATTATTTGATTGATAGTAATATAGTTACAAGAGTTGCCTCTATCAGAGACTTAGGGATAATCTTAAATTTTAATTTGGATTTTTCCACCCATATTAACACCTTTATTAAAAAAGCTTTTAAGATGCTTGGTTTTATTAATAGAAGCACGATAAATTTTAAAAATATTAATGCCTTAAAAACTTTATATTTTTCCTTGGTTAGATCTCATCTTGAGTATGGAT		cellularOrganisms	cellularOrganisms	1.0	Eukaryota	superkingdom	0.92	undef_Eukaryota	kingdom	0.23	undef_undef_Eukaryota	phylum	0.2	Spirotrichea	class	0.13	Sporadotrichida	order	0.12	Oxytrichidae	family	0.12	Oxytricha	genus	0.06	Oxytricha_trifallax	species	0.06
Zotu425	W2_S6_RonMWASPdeg_HCO2198T	5	CGTGCCATTTGTTCCAGCTCTTCAAACCGGAAAGGGATGGAGGGACGGACCTTCCTTTGATAAATTTCATTTTGGACATGGTTTCCATACTGTTTCATGATCTTTGTTCTCCTTTCATCTCTGCCGGAAGAAATGCAATCGTCAAAAGGAAGCGTATGTAATCGGCGTGCTTTTCCTTATAAAGAAAATGGTACTTACAGTATTCAGAAAAGTCAATTAAATCACAAGAAAAAAGAGACCGGTCATATGACCGGCTCCCAGTTTATATCCCAACCTGCTTTTTGATCGCATCCAATCGTTTATCCAGCTCATCAGAAACGGTTTTCACTTCTTCGTGCTTATTGGCCTCCAGGTCATTTAGGTAGTTCC		cellularOrganisms	cellularOrganisms	1.0	Bacteria	superkingdom	0.74	undef_Bacteria	kingdom	0.74	Proteobacteria	phylum	0.37	Deltaproteobacteria	class	0.29	Myxococcales	order	0.28	Archangiaceae	family	0.28	Cystobacter	genus	0.28	Cystobacter_fuscus	species	0.28
Zotu267	B6_S11_MLepF1_LepR1T	4	TAAGCTTTTGACTTTTACCTCCATCACTAATTCTATTGCTATCAAGATCATTAGTTGATATAGGTGTAGGAACAGGATGAACCTTATATCCACCATTATCATCAAATATTGCTCATGCAGGTTCAAGAGTAGATTTATCAATTTTTTCCCTACACTTAGCTGGTATATCGTCTATTCTTGGAGCATTAAACTTCATTACAACAGTTACAAACATACGAACTAAGGGAATATCCCTTGATAAAACACCATTATTTGTATGATCTGTATTAATTACAGCAATTCTCTTACTTTTATCTCTACCAGTACTTGCCGGAGCAATTACAATATTATTAACTGATCGAAATATCAATACATCCTTTTTTAACCCATCAGGAGGTGGGGATCCTATCCTATATCAAC…		cellularOrganisms	cellularOrganisms	1.0	Eukaryota	superkingdom	1.0	Metazoa	kingdom	1.0	Arthropoda	phylum	1.0	Insecta	class	1.0	Hemiptera	order	1.0	Cicadellidae	family	1.0	Jikradia	genus	1.0	Jikradia_olitoria	species	1.0
Zotu74	B5_S18_RonMWASPdeg_HCO2198T	40	CTCCACTTAGCAGGAGTATCATCTATTCTGGGGGCAATTAACTTCATTACCACTATCATAAATCTAAAAATAAAATCAATAACATTTGAACAAATTCCCCTATTTGTATGATCAGTGCTTATTACAGCCATCCTATTATTAATATCATTACCAGTACTAGCAGGAGCAATTACTATACTACTAACAGATCGAAATTTTAATACATCATTTTTTGACCCAGCAggggggggAGACCCAATCCTATACCAACACTTATTC		cellularOrganisms	cellularOrganisms	1.0	Eukaryota	superkingdom	1.0	Metazoa	kingdom	1.0	Arthropoda	phylum	0.8	Insecta	class	0.75	Phasmatodea	order	0.01	Phylliidae	family	0.01	Phyllium	genus	0.01	Phyllium_tibetense	species	0.01
Zotu309	B2_S21_RonMWASPdeg_HCO2198T	7	CATTGGAGACTTTTCATTATTGAGCAAACGGTCAATCAATTGAAGTGAATTTTGATCAACTGTCAAAAAGAAGAAAATAAAAAATATTATTCATCGAAATGTAATTGTTTGTTTAAACAATTAGGTAAATAATTACATTCCGATGAATAATGAATTACTTACAAGTTTCAACACTTTCGCCCAAATTAATGGTTCTATCACTCTTTTCACGCGTTGTTGAAGGAGCAATTGAAATCAAACCAGATCCATTCTCGTTTTTGTTGTCGAAGAAATTAATTCCTTGTAGTTCTTTCA		cellularOrganisms	cellularOrganisms	1.0	Eukaryota	superkingdom	0.95	undef_Eukaryota	kingdom	0.57	undef_undef_Eukaryota	phylum	0.51	Spirotrichea	class	0.45	Sporadotrichida	order	0.42	Oxytrichidae	family	0.42	Laurentiella	genus	0.39	Laurentiella_strenua	species	0.39
Zotu136	W3_S7_MLepF1_LepR1T	9	TAGTCTTTGGTTATTACCTTCTTCTTTGTGTCTTTTACTTTTAAGCTCTATGTTGAAATTGGTGCAGGAACAGGACGGACTGTCTATCACCGTTATCTTCTATTACAGGCCATAGTGGACTTCTGTGGATTTAGCTATTTTTAGTTCCATCTTGCTGGTGTTTCTTCAATGTTAGGTGCTATAACTTTATTTGTACATTCGTAATATGCGTTGAAAGGATTAACTGCGGAACGTTTATCCTTGTTGTTTGGGCTGTTTTAGTAACTGTAATTTTATTATTACTTTCATTACCTGTTTAGCTGGTGCTATACTATGTTATTAACTGATGTAACTTTAATACCTCATTTTCTGATGCTACGGTGGAGGTGATCCTATTTTATACCAACACCTTTTT		cellularOrganisms	cellularOrganisms	1.0	Eukaryota	superkingdom	0.99	undef_Eukaryota	kingdom	0.83	undef_undef_Eukaryota	phylum	0.75	undef_undef_undef_Eukaryota	class	0.71	Physariida	order	0.71	Didymiaceae	family	0.71	Didymium	genus	0.71	Didymium_nigripes	species	0.71
Zotu136	W2_S6_MLepF1_LepR1T	4	TAGTCTTTGGTTATTACCTTCTTCTTTGTGTCTTTTACTTTTAAGCTCTATGTTGAAATTGGTGCAGGAACAGGACGGACTGTCTATCACCGTTATCTTCTATTACAGGCCATAGTGGACTTCTGTGGATTTAGCTATTTTTAGTTCCATCTTGCTGGTGTTTCTTCAATGTTAGGTGCTATAACTTTATTTGTACATTCGTAATATGCGTTGAAAGGATTAACTGCGGAACGTTTATCCTTGTTGTTTGGGCTGTTTTAGTAACTGTAATTTTATTATTACTTTCATTACCTGTTTAGCTGGTGCTATACTATGTTATTAACTGATGTAACTTTAATACCTCATTTTCTGATGCTACGGTGGAGGTGATCCTATTTTATACCAACACCTTTTT		cellularOrganisms	cellularOrganisms	1.0	Eukaryota	superkingdom	0.99	undef_Eukaryota	kingdom	0.83	undef_undef_Eukaryota	phylum	0.75	undef_undef_undef_Eukaryota	class	0.71	Physariida	order	0.71	Didymiaceae	family	0.71	Didymium	genus	0.71	Didymium_nigripes	species	0.71
Zotu136	B2_S21_MLepF1_LepR1T	9	TAGTCTTTGGTTATTACCTTCTTCTTTGTGTCTTTTACTTTTAAGCTCTATGTTGAAATTGGTGCAGGAACAGGACGGACTGTCTATCACCGTTATCTTCTATTACAGGCCATAGTGGACTTCTGTGGATTTAGCTATTTTTAGTTCCATCTTGCTGGTGTTTCTTCAATGTTAGGTGCTATAACTTTATTTGTACATTCGTAATATGCGTTGAAAGGATTAACTGCGGAACGTTTATCCTTGTTGTTTGGGCTGTTTTAGTAACTGTAATTTTATTATTACTTTCATTACCTGTTTAGCTGGTGCTATACTATGTTATTAACTGATGTAACTTTAATACCTCATTTTCTGATGCTACGGTGGAGGTGATCCTATTTTATACCAACACCTTTTT		cellularOrganisms	cellularOrganisms	1.0	Eukaryota	superkingdom	0.99	undef_Eukaryota	kingdom	0.83	undef_undef_Eukaryota	phylum	0.75	undef_undef_undef_Eukaryota	class	0.71	Physariida	order	0.71	Didymiaceae	family	0.71	Didymium	genus	0.71	Didymium_nigripes	species	0.71
Zotu89	W6_S8_MLepF1_LepR1T	41	GGCCAACTTCGGTCAGCGTAATGTGCCGACCGATTCTGTCAAAGAGCAAAACACCCAGAAGTTCTTCCAATGACTGAACTTGTCGGCTAACTGCACTTTGCGACAGGCTGAGTTCTTCGGCGGCGCGGGTGAAACTGCCATGTCGAGCAGACGCTTCGAAGGCCAGCAAAGAAGAAATGGAAGGATTGAGTGTCCGTGGATTCATGATGACTCTGAATAAAGGAGGCGTTAGGGCGTGGCGGGGAGGCTGCGGGTTAATCCAAAAGGCCAGCATCCGGCATTTACCCCGACAGCATAGCGTGATCCGCTGCGCGGTAAAAATCCTTACCGCCAGACGGCTGTTAAGGGTCCTGCACGGCATGGGG	-	cellularOrganisms	cellularOrganisms	1.0	Bacteria	superkingdom	0.98	undef_Bacteria	kingdom	0.98	Chloroflexi	phylum	0.43	undef_Chloroflexi	class	0.43	undef_undef_Chloroflexi	order	0.43	undef_undef_undef_Chloroflexi	family	0.43	undef_undef_undef_undef_Chloroflexi	genus	0.43	Chloroflexi_bacterium	species	0.43
Zotu417	W1_S2_MLepF1_LepR1T	3	TAAGTTTTTGACTTCTTCCCCCTTCTCTCAACCTTTTATCATTCTGGCCCTTCCGTTGATTTAACTATTTTTTCTCTCCACTTAGCTGGAATTTCTTCAATCTTAGGAGCTCTTAATTTTATTACAACAATCTTCAACTTAAAAATCAATAAACTTCCTGTAGATAAGACCACATTATTTGTTTGATCTGTATTATTAACCGCAATTCTTTTACTTTTATCTTTACCAGTATTAGCTGGAGCTATTACAATACTATTAACAGATCGAAACTTAAATACATCATTTTTTGACCCAGGAGGAGGAGGAGACCCTGTACTCTATCAACACTTATTC		cellularOrganisms	cellularOrganisms	1.0	Eukaryota	superkingdom	0.99	Metazoa	kingdom	0.97	Arthropoda	phylum	0.86	Insecta	class	0.78	Diptera	order	0.21	Tachinidae	family	0.04	Archytas	genus	0.02	Archytas_nivalis	species	0.02
Zotu666	W6_S8_MLepF1_LepR1T	3	ATTGCAAGACTTATATTTTTCTCAAAATCTTTAACCAGTTGAACACCTTCGGTTTCGTAAGCTTTTTCAAGGTTGGTAACTACCTGAAGTGTTTTTTGGCCATCTGAAAATGGAACCGAAATTCTTTCAAAATTGTTACTTTCATCTTCGTAAACATTCTTAATTACCGGAAACGCTCTGGAAGCGCTGTGTTCCATTTTCTGTTGGTAATGCTTATAGGCTTCTTTATAAACAATTCCGG		cellularOrganisms	cellularOrganisms	1.0	Eukaryota	superkingdom	0.51	undef_Eukaryota	kingdom	0.17	undef_undef_Eukaryota	phylum	0.14	Spirotrichea	class	0.12	Sporadotrichida	order	0.1	Oxytrichidae	family	0.1	Laurentiella	genus	0.09	Laurentiella_strenua	species	0.09
Zotu654	W5_S10_RonMWASPdeg_HCO2198T	3	TCGAATAAAATATATAGTATTTTGAATATTATCTCCTTCATTAACTTTATTATTAGCAAAAAGAATAATTGAAATAAGAGCAGGAACAGTTTGAACAGTTTACCCTCCATTATCATCAACTTTAGGTCATGCTGGTGCATCTGTTGAATTAGTTATTTTTTCTTTACATTTAGCAGGTATCTCTTCAATTCTTGGTGCTGTAAATTTTATTACAACTTTTATTTAATATACGATCAACAGGAATTACATTTGATCGAATATCATCATTTGTTTGATTAGTTGTTATTACTGCTATGCTTTTATTACATTCCTTACCTGTTTTAGCTGGACTATTAATATATTATTAACTGATCGCAATTTAAATACTTCATTTTTTGATCCAATTTTATACCAACATTT…		cellularOrganisms	cellularOrganisms	1.0	Eukaryota	superkingdom	1.0	Metazoa	kingdom	0.91	Arthropoda	phylum	0.87	Insecta	class	0.83	Diptera	order	0.48	Agromyzidae	family	0.05	Napomyza	genus	0.05	Napomyza_scrophulariae	species	0.05
Zotu26	W3_S7_MLepF1_LepR1T	153	TAGTTTATGGTTATTACCATCTTCATTAGTGTTATTATTATTATCTTCTTATGTTGAAATTGGTGCAGGTACAGGACGGACTGTTTATCCCCTTTATCATCTATTACAGGACATAGTGGACTTCTGTAGATTTAGCTATTTTTAGTTACATCTTGCTGGTCTTTCCTCAATGTTAGGTGCTATAATTTTATATGTACATTCGTAATATGCGTTAAAAGGATTAACTGCAGAACGTCTTTCTCTTTTGTTTGGGCTGTTCTAGTCACAGTAATTCTTTTATTACTTTCACTACCTGTTTAGCAGGTGCTATACAATGTTATTAACTGATGTAATTTTAATACATCTTTTTCTGATGCAACGGTGGAGGAGATCCTATACTTTATCAACATCTTTCT		cellularOrganisms	cellularOrganisms	1.0	Eukaryota	superkingdom	0.97	undef_Eukaryota	kingdom	0.61	undef_undef_Eukaryota	phylum	0.57	undef_undef_undef_Eukaryota	class	0.48	Physariida	order	0.48	Didymiaceae	family	0.48	Didymium	genus	0.48	Didymium_nigripes	species	0.48
Zotu236	W4_S9_MLepF1_LepR1T	10	TAAGATTTTGATTATTACCACCATCAATTTCTCTTCTTTTAATAGGATTATCTAAAGAAGGAGCCGGAACAGGTTGAACTGTATACCCCCCTCTCTCAACCTTTTATCATTCTGGCCCTTCCGTTGATTTAGCAATTTTTTCTCTTCATTTAGCTGGAGTATCTTCTATTTTAGGTGCAGTAAATTTTATTACCACAGTAATTAATATACGATCTAATGGAATTACTCTAGACCGAATACCATTGTTTGTATGATCAGTTGTAATTACAGCTGTTTTATTATTATTATCATTACCTGTTTTAGCTGGTGCAATTACTATATTATTAACTGATCGAAATTTAAATACATCATTCTTTGATCCTGCTGGAGGAGGCGATCCTATTTTATATCAACATTTAT…		cellularOrganisms	cellularOrganisms	1.0	Eukaryota	superkingdom	1.0	Metazoa	kingdom	0.98	Arthropoda	phylum	0.93	Insecta	class	0.89	Diptera	order	0.62	Syrphidae	family	0.34	Ocyptamus	genus	0.11	Ocyptamus_caldus	species	0.1
Zotu67	W5_S10_MLepF1_LepR1T	4	TAAGATTTTGATTATTACCCCCAAGATTAATATTATTAATAATAAGAATATTTGTAAGAACTGGTACTGGAACAGGTTGAACTGTATATCCACCATTATCATCAAATTTATCACATAGAGGAGCTTCAGTTGATTTATCAATTTTTTCTTTACATATTGCTGGAGCATCTTCAATTATAGGAAGAATTAATTTTATTTCAACTATTTTAAATATAAAATTATACAAAATAGATAGAgtttatttattttgttgatcaattttattaacaacaattttattattattatCTTTACCAGTATTAGCAGGTGCAATTACTATATTATTATTTGATCGAAATTTAAATACTTCATTTTTTGATCCTTCAGGTGGTGGTGATCCAATTTTATATCAACATTTAT…		cellularOrganisms	cellularOrganisms	1.0	Eukaryota	superkingdom	1.0	Metazoa	kingdom	1.0	Arthropoda	phylum	0.99	Insecta	class	0.99	Hymenoptera	order	0.97	Aphelinidae	family	0.21	Encarsia	genus	0.21	Encarsia_obtusiclava	species	0.2
Zotu67	W6_S8_MLepF1_LepR1T	49	TAAGATTTTGATTATTACCCCCAAGATTAATATTATTAATAATAAGAATATTTGTAAGAACTGGTACTGGAACAGGTTGAACTGTATATCCACCATTATCATCAAATTTATCACATAGAGGAGCTTCAGTTGATTTATCAATTTTTTCTTTACATATTGCTGGAGCATCTTCAATTATAGGAAGAATTAATTTTATTTCAACTATTTTAAATATAAAATTATACAAAATAGATAGAgtttatttattttgttgatcaattttattaacaacaattttattattattatCTTTACCAGTATTAGCAGGTGCAATTACTATATTATTATTTGATCGAAATTTAAATACTTCATTTTTTGATCCTTCAGGTGGTGGTGATCCAATTTTATATCAACATTTAT…		cellularOrganisms	cellularOrganisms	1.0	Eukaryota	superkingdom	1.0	Metazoa	kingdom	1.0	Arthropoda	phylum	0.99	Insecta	class	0.99	Hymenoptera	order	0.97	Aphelinidae	family	0.21	Encarsia	genus	0.21	Encarsia_obtusiclava	species	0.2
Zotu135	B6_S11_MLepF1_LepR1T	21	TAAGATTTTGACTGCTTCCTCCCTCATTCATTCTACTACTTAGCTCTACAATAGTTAAAAGAGAGGCAGGGACCGGGTAAAACACAGCTCATAGAAGGCCTTCAGTGGATCTAACCATCTTTTCTCTTCAATTGGTGGGAATCTCCTCAATTTTAGGGGCTATTAACTTCATTACTACTGTAATGAATATTCGGACAAAGGGAATAATGTACGAACGACTTCCTCTCTTTGTATGATCTATTATTATTACAGCAGTACTTCTCTTGCTATGTTTACCCGTTTTAGCGGGAGCTATTACAATACTATTAACAGACCGTAACTTCAATACATCCTTTTTCGACTCAGCAGGGGGAGGGGACACTATCTTATACCAACATCTCTTT		cellularOrganisms	cellularOrganisms	1.0	Eukaryota	superkingdom	0.99	Metazoa	kingdom	0.72	Mollusca	phylum	0.27	Cephalopoda	class	0.11	Teuthida	order	0.11	Octopoteuthidae	family	0.11	Octopoteuthis	genus	0.11	Octopoteuthis_megaptera	species	0.11
Zotu281	W6_S8_RonMWASPdeg_HCO2198T	9	ATAAAATCAACATAGCTTGGATATTCTGGAAATAGTTCATAAAATTCATATGGCCTTTTAGCACAAGTCTCCATGAACTTAACAAAAAACAATTCAAATTTTACATCAGTTTCAAAAAAATGCTCATCCAGATCTTTATCATGAAGTGACGTATACTCTTTTGCTTTAGAAAGTAGATTTTGATAGCCAACAGTAGTTCTTGTTGATTCCTGTTCAA		cellularOrganisms	cellularOrganisms	1.0	Eukaryota	superkingdom	0.81	undef_Eukaryota	kingdom	0.39	undef_undef_Eukaryota	phylum	0.3	Spirotrichea	class	0.29	Sporadotrichida	order	0.21	Oxytrichidae	family	0.21	Laurentiella	genus	0.14	Laurentiella_strenua	species	0.14
Zotu226	W6_S8_RonMWASPdeg_HCO2198T	12	TGAGCAAGTGGATACTTTTGTAGAAACTACAGGTTTTGATCACGTAGAAAGTAGGTTTCAGGGCTGGCTTTCTACTGAGGAATTTGGTCAAAGCGGGGGGTATCAGTTAATTCGCGCCATGCTTGCCATCGGTTCAGGCCAACTAAACGGGAAAGGTATTGGACAATTCGAAATTGCTCAGACTATTCCTGAATACCATACCGATATGATTTTCACAGCTATAGCTGAGTCATTT	-	cellularOrganisms	cellularOrganisms	1.0	Bacteria	superkingdom	0.44	undef_Bacteria	kingdom	0.44	Bacteroidetes	phylum	0.02	Flavobacteriia	class	0.02	Flavobacteriales	order	0.02	Schleiferiaceae	family	0.02	Schleiferia	genus	0.02	Schleiferia_thermophila	species	0.02
Zotu374	W3_S7_RonMWASPdeg_HCO2198T	6	TCGAATAAATAATTTAAGATTTTGATTTTTACCTCCATCATTAACACTATTATTAATTAGAAGATTAGTAGAAACAGGTACAGGTACTGGTTGAACAGTTTACCCTCCTCTTTCCTCTTCTATTGCTCACACCGGATCTTCAGTAGATTTTTCAATTTTTTCTTTACATATTGCAGGAATTTCATCAATATCTTTACCAGTATTAGCAGGAGCAATTACTATATTATTAACAGATCGAAATTTAAATACATCATTTTTTGATCCTATAGGAGGAGGTGATCCAATTTTATATCAACATTTATTT		cellularOrganisms	cellularOrganisms	1.0	Eukaryota	superkingdom	1.0	Metazoa	kingdom	1.0	Arthropoda	phylum	0.99	Insecta	class	0.99	Diptera	order	0.58	Cecidomyiidae	family	0.54	Spurgia	genus	0.22	Spurgia_euphorbiae	species	0.22
Zotu52	B1_S20_MLepF1_LepR1T	4	TAAGATTTTGACTTCTTCCTCCATCCTTATCTCTTCTACTCTCAAGTAGTTTAGTTAATACTGGTGCAGGTACAGGATGAACTGTTTATCCTCCCCTATCAAGTGTTATTGCCCATACAGGGGCATCTGTTGATTTAGCTATTTTTTCACTTCATTTAGCTGGTGTTAGTTCAATTTTAGGTGCTGTAAATTTTATTACAACAATTATTAATATACGATCAAATGGTTTAACTTTAGAACGCATACCTTTATTTGTTTGATCTGTATTTATTACAGCAATTTTATTATTATCTCTTCCAGTATTAGCCGGAGCCATTACAATACTTCTTACTGACCGAAACTTAAATACATCTTTTTTTGATCCTGCGGGAGGGGGAGACCCTATTTTATACCAACATT…		cellularOrganisms	cellularOrganisms	1.0	Eukaryota	superkingdom	1.0	Metazoa	kingdom	1.0	Arthropoda	phylum	1.0	Insecta	class	1.0	Psocoptera	order	1.0	Ectopsocidae	family	1.0	Ectopsocus	genus	1.0	Ectopsocus_meridionalis	species	1.0
Zotu52	B2_S21_MLepF1_LepR1T	3	TAAGATTTTGACTTCTTCCTCCATCCTTATCTCTTCTACTCTCAAGTAGTTTAGTTAATACTGGTGCAGGTACAGGATGAACTGTTTATCCTCCCCTATCAAGTGTTATTGCCCATACAGGGGCATCTGTTGATTTAGCTATTTTTTCACTTCATTTAGCTGGTGTTAGTTCAATTTTAGGTGCTGTAAATTTTATTACAACAATTATTAATATACGATCAAATGGTTTAACTTTAGAACGCATACCTTTATTTGTTTGATCTGTATTTATTACAGCAATTTTATTATTATCTCTTCCAGTATTAGCCGGAGCCATTACAATACTTCTTACTGACCGAAACTTAAATACATCTTTTTTTGATCCTGCGGGAGGGGGAGACCCTATTTTATACCAACATT…		cellularOrganisms	cellularOrganisms	1.0	Eukaryota	superkingdom	1.0	Metazoa	kingdom	1.0	Arthropoda	phylum	1.0	Insecta	class	1.0	Psocoptera	order	1.0	Ectopsocidae	family	1.0	Ectopsocus	genus	1.0	Ectopsocus_meridionalis	species	1.0
Zotu52	W5_S10_MLepF1_LepR1T	10	TAAGATTTTGACTTCTTCCTCCATCCTTATCTCTTCTACTCTCAAGTAGTTTAGTTAATACTGGTGCAGGTACAGGATGAACTGTTTATCCTCCCCTATCAAGTGTTATTGCCCATACAGGGGCATCTGTTGATTTAGCTATTTTTTCACTTCATTTAGCTGGTGTTAGTTCAATTTTAGGTGCTGTAAATTTTATTACAACAATTATTAATATACGATCAAATGGTTTAACTTTAGAACGCATACCTTTATTTGTTTGATCTGTATTTATTACAGCAATTTTATTATTATCTCTTCCAGTATTAGCCGGAGCCATTACAATACTTCTTACTGACCGAAACTTAAATACATCTTTTTTTGATCCTGCGGGAGGGGGAGACCCTATTTTATACCAACATT…		cellularOrganisms	cellularOrganisms	1.0	Eukaryota	superkingdom	1.0	Metazoa	kingdom	1.0	Arthropoda	phylum	1.0	Insecta	class	1.0	Psocoptera	order	1.0	Ectopsocidae	family	1.0	Ectopsocus	genus	1.0	Ectopsocus_meridionalis	species	1.0
Zotu52	W6_S8_MLepF1_LepR1T	39	TAAGATTTTGACTTCTTCCTCCATCCTTATCTCTTCTACTCTCAAGTAGTTTAGTTAATACTGGTGCAGGTACAGGATGAACTGTTTATCCTCCCCTATCAAGTGTTATTGCCCATACAGGGGCATCTGTTGATTTAGCTATTTTTTCACTTCATTTAGCTGGTGTTAGTTCAATTTTAGGTGCTGTAAATTTTATTACAACAATTATTAATATACGATCAAATGGTTTAACTTTAGAACGCATACCTTTATTTGTTTGATCTGTATTTATTACAGCAATTTTATTATTATCTCTTCCAGTATTAGCCGGAGCCATTACAATACTTCTTACTGACCGAAACTTAAATACATCTTTTTTTGATCCTGCGGGAGGGGGAGACCCTATTTTATACCAACATT…		cellularOrganisms	cellularOrganisms	1.0	Eukaryota	superkingdom	1.0	Metazoa	kingdom	1.0	Arthropoda	phylum	1.0	Insecta	class	1.0	Psocoptera	order	1.0	Ectopsocidae	family	1.0	Ectopsocus	genus	1.0	Ectopsocus_meridionalis	species	1.0
Zotu52	B4_S17_MLepF1_LepR1T	8	TAAGATTTTGACTTCTTCCTCCATCCTTATCTCTTCTACTCTCAAGTAGTTTAGTTAATACTGGTGCAGGTACAGGATGAACTGTTTATCCTCCCCTATCAAGTGTTATTGCCCATACAGGGGCATCTGTTGATTTAGCTATTTTTTCACTTCATTTAGCTGGTGTTAGTTCAATTTTAGGTGCTGTAAATTTTATTACAACAATTATTAATATACGATCAAATGGTTTAACTTTAGAACGCATACCTTTATTTGTTTGATCTGTATTTATTACAGCAATTTTATTATTATCTCTTCCAGTATTAGCCGGAGCCATTACAATACTTCTTACTGACCGAAACTTAAATACATCTTTTTTTGATCCTGCGGGAGGGGGAGACCCTATTTTATACCAACATT…		cellularOrganisms	cellularOrganisms	1.0	Eukaryota	superkingdom	1.0	Metazoa	kingdom	1.0	Arthropoda	phylum	1.0	Insecta	class	1.0	Psocoptera	order	1.0	Ectopsocidae	family	1.0	Ectopsocus	genus	1.0	Ectopsocus_meridionalis	species	1.0
Zotu52	W3_S7_MLepF1_LepR1T	4	TAAGATTTTGACTTCTTCCTCCATCCTTATCTCTTCTACTCTCAAGTAGTTTAGTTAATACTGGTGCAGGTACAGGATGAACTGTTTATCCTCCCCTATCAAGTGTTATTGCCCATACAGGGGCATCTGTTGATTTAGCTATTTTTTCACTTCATTTAGCTGGTGTTAGTTCAATTTTAGGTGCTGTAAATTTTATTACAACAATTATTAATATACGATCAAATGGTTTAACTTTAGAACGCATACCTTTATTTGTTTGATCTGTATTTATTACAGCAATTTTATTATTATCTCTTCCAGTATTAGCCGGAGCCATTACAATACTTCTTACTGACCGAAACTTAAATACATCTTTTTTTGATCCTGCGGGAGGGGGAGACCCTATTTTATACCAACATT…		cellularOrganisms	cellularOrganisms	1.0	Eukaryota	superkingdom	1.0	Metazoa	kingdom	1.0	Arthropoda	phylum	1.0	Insecta	class	1.0	Psocoptera	order	1.0	Ectopsocidae	family	1.0	Ectopsocus	genus	1.0	Ectopsocus_meridionalis	species	1.0
Zotu37	W6_S8_MLepF1_LepR1T	108	AGATTTTGATTTTTACCTCCTTCATTATTTTTACTTTTATTAAGAAGATTAGTTGATTATGGTACAGGAACAGGTTGAACTGTTTATCCTCCTCTTTCTTCATCTATTGCTCATTCAGGGCCATCAGTAGACTTCTCTATTTTTTCTCTTCATATTGCAGGTATTTCTTCTATTTTAGGAGCTATTAATTTTATTTCTACTATTATAAATATAAAAATTAAATATTTAAAATTTAGACAAATTTCTTTATTTACTTGATCAGTTCTAATTACTGCAGTATTATTATTATCATTACCTGTTTTAGCCGGAGCTATTACATTATTATTAACTGATCGAAATATTAATACATCATTTTTTGATCCTATAGGAGGAGGAGATCCTATTCTTTACCAACATTTA…		cellularOrganisms	cellularOrganisms	1.0	Eukaryota	superkingdom	1.0	Metazoa	kingdom	0.98	Arthropoda	phylum	0.96	Insecta	class	0.93	Lepidoptera	order	0.24	Nymphalidae	family	0.18	Hyalyris	genus	0.04	Hyalyris_praxilla	species	0.04
Zotu508	W4_S9_MLepF1_LepR1T	4	TAAGTTTCTGGTTATTGCACCTTCTTTAATTTTATTATTATATCATCTTTTGTTGAAGTTGGTGCAGGCACCGGTTGGACGATATACCCACCATTATCATCATTAGTAGTCATTCTGGTGGTTGGTTGATTTAGTAATTTTCAGTTTACATTTAGCGGGTATTTCATATTGTTAGGTGCAATTAATTTTATATGACTATATGTTATATGCGCACACAGGTATAAATACAACTAGAATATCGTTATTGTATGGTCTGTATTTTTACAGCAATATTGTTATTATTTCGTTGCCAGTTTTAGCTTCTGCATTACAATGTTATTAACAGAAGAAATTTGAATACAACATTTTTTGATCCTTCGGTGGTGGCGATCCAATTTTATACAACATTTATTT		cellularOrganisms	cellularOrganisms	1.0	Eukaryota	superkingdom	0.95	undef_Eukaryota	kingdom	0.45	undef_undef_Eukaryota	phylum	0.3	Spirotrichea	class	0.1	Sporadotrichida	order	0.1	Oxytrichidae	family	0.1	Oxytricha	genus	0.08	Oxytricha_trifallax	species	0.08
Zotu246	B1_S20_MLepF1_LepR1T	3	TAAGATTTTGACTTCTACCTCCAAGATTATCTCTACTATTAATAAGAAGAATTATTGACAAAGGAGCAGGAACAGGATGAACAGTGTATCCACCATTAGCCGCCAACATTGCTCATGAAGGAGCATCAATTGACTTAGCAATTTTCAGACTACACATATCAGGGGTATCCTCAATTTTAGGGGCCATTAATTTTATTTCCACTATTATTAATATACACCCAACAGGAATAAAACCTGAACAACTTTCATTATTTACATGAGCCGTAAAAATCACAGCAGTACTCTTACTGCTCTCACTACCTGTACTAGCAGGAGGTATTACAATGCTACTTACAGATCGAAACATCAACACCTCATTTTTTGACCCAGCAGGAGGAGGAGATCCAATCCTATACCAAC…		cellularOrganisms	cellularOrganisms	1.0	Eukaryota	superkingdom	1.0	Metazoa	kingdom	1.0	Arthropoda	phylum	1.0	Insecta	class	1.0	Coleoptera	order	1.0	Curculionidae	family	1.0	Xyleborinus	genus	1.0	Xyleborinus_saxesenii	species	1.0
Zotu246	W6_S8_MLepF1_LepR1T	6	TAAGATTTTGACTTCTACCTCCAAGATTATCTCTACTATTAATAAGAAGAATTATTGACAAAGGAGCAGGAACAGGATGAACAGTGTATCCACCATTAGCCGCCAACATTGCTCATGAAGGAGCATCAATTGACTTAGCAATTTTCAGACTACACATATCAGGGGTATCCTCAATTTTAGGGGCCATTAATTTTATTTCCACTATTATTAATATACACCCAACAGGAATAAAACCTGAACAACTTTCATTATTTACATGAGCCGTAAAAATCACAGCAGTACTCTTACTGCTCTCACTACCTGTACTAGCAGGAGGTATTACAATGCTACTTACAGATCGAAACATCAACACCTCATTTTTTGACCCAGCAGGAGGAGGAGATCCAATCCTATACCAAC…		cellularOrganisms	cellularOrganisms	1.0	Eukaryota	superkingdom	1.0	Metazoa	kingdom	1.0	Arthropoda	phylum	1.0	Insecta	class	1.0	Coleoptera	order	1.0	Curculionidae	family	1.0	Xyleborinus	genus	1.0	Xyleborinus_saxesenii	species	1.0
Zotu380	W6_S8_MLepF1_LepR1T	6	TAAGGTTTTGATTATTACCTCCTTCTTTATTATTTTTATTAATAAGAAGTATAGTAGGAAGAGGGGCTGGTACTGGATGAACTGTTTATCCTCCTTTATCTTTAAATTTATCTCATTCAGGAATGTCTGTTGATTTGGCTATTTTTTCTTTACATTTAGCTGGGATATCATCAATTATAGGAGCTATTAATTTTATTTGTACAATTATAAATATGCGTATTTATGGGATAAATTTAGATAATATTAGATTATTTTCTTGATCAGTTAATATTACTGCTATTTTATTATTATCATTACCTGTATTAGCAGGGGCAATTACTATATTATTAAGGGATCGGAATCTTAATACTAGGTTTTTTGATCCATCAGGTGGAGGGGATCCTATTTTGTATCAACATC…		cellularOrganisms	cellularOrganisms	1.0	Eukaryota	superkingdom	1.0	Metazoa	kingdom	0.89	Arthropoda	phylum	0.82	Insecta	class	0.61	Hymenoptera	order	0.39	Formicidae	family	0.08	Anochetus	genus	0.07	Anochetus_bispinosus	species	0.07
Zotu624	W2_S6_MLepF1_LepR1T	3	TAAGATATTGGTTATTACCACCTTCCCTATTCTTATTACTGTATAGTATACCTTTAGAAGGGGGGGCAGGTACAGGGTGAACGGTTTATCCCCCACTATCAGCTCTTAGCAGAGGAATTTCAATTGATATAACCATTGTTTCTCTTCATATTGCAGGTTTGTCTTCTTTAATAGGGTCTATTAATTTCTTATCAACTTTATTTAATATATCTAATATGAACCTAGAATTTTTTACTTTATTTTCATGATCAATCGGGGTAACTTCTTTACTTTTATTACTCTCCTTACCAGTTTTAGCCGGAGCCCTAACCATATTATTAGTAGACCGTAACTTGAATACTAGATATTTTGACCCATCCGGTGGAGGTGATCCTATTTTATATCAACACTTATTC		cellularOrganisms	cellularOrganisms	1.0	Eukaryota	superkingdom	1.0	Metazoa	kingdom	0.82	Arthropoda	phylum	0.66	Insecta	class	0.6	Thysanoptera	order	0.18	Phlaeothripidae	family	0.18	Karnyothrips	genus	0.08	Karnyothrips_flavipes	species	0.08
Zotu204	B5_S18_MLepF1_LepR1T	3	TAAGATTTTGATTATTACCACCATCAATTTCTCTTCTTTTAATAGGATTATCTAAAGAAGGAGCCGGAACAGGTTGAACTGTATACCCCCCTCTCTCAACCTTTTATCATTCTGGCCCTTCCGTTGATTTAACTATTTTTTCTCTCCACTTAGCTGGAATTTCTTCAATCTTAGGAGCTCTTAATTTTATTACAACAATCTTCAACTTAAAAATCAATAAACTTCCTGTAGATAAGACCACATTATTTGTTTGATCTGTATTATTAACCGCAATTCTTTTACTTTTATCTTTACCAGTATTAGCTGGAGCTATTACAATACTATTAACAGATCGAAACTTAAATACATCATTTTTTGATCCATCAGGAGGAGGGGATCCAGTTTTATACCAACACCTAT…		cellularOrganisms	cellularOrganisms	1.0	Eukaryota	superkingdom	1.0	Metazoa	kingdom	1.0	Arthropoda	phylum	0.93	Insecta	class	0.91	Hemiptera	order	0.13	Cercopidae	family	0.02	Tropidorhinella	genus	0.02	Tropidorhinella_onorei	species	0.02
Zotu204	B6_S11_MLepF1_LepR1T	10	TAAGATTTTGATTATTACCACCATCAATTTCTCTTCTTTTAATAGGATTATCTAAAGAAGGAGCCGGAACAGGTTGAACTGTATACCCCCCTCTCTCAACCTTTTATCATTCTGGCCCTTCCGTTGATTTAACTATTTTTTCTCTCCACTTAGCTGGAATTTCTTCAATCTTAGGAGCTCTTAATTTTATTACAACAATCTTCAACTTAAAAATCAATAAACTTCCTGTAGATAAGACCACATTATTTGTTTGATCTGTATTATTAACCGCAATTCTTTTACTTTTATCTTTACCAGTATTAGCTGGAGCTATTACAATACTATTAACAGATCGAAACTTAAATACATCATTTTTTGATCCATCAGGAGGAGGGGATCCAGTTTTATACCAACACCTAT…		cellularOrganisms	cellularOrganisms	1.0	Eukaryota	superkingdom	1.0	Metazoa	kingdom	1.0	Arthropoda	phylum	0.93	Insecta	class	0.91	Hemiptera	order	0.13	Cercopidae	family	0.02	Tropidorhinella	genus	0.02	Tropidorhinella_onorei	species	0.02
Zotu255	W5_S10_MLepF1_LepR1T	10	TAAGATTTTGAAATTACCTCCTTCATTAACTTTATTATTAGCAAGAGAATAATTGAAATAAGAGCAGGAACATTTAGAACACTTTATCCTCCATTATCATCAACTTTAAGACATGCTGATGCATTTGTTGATTTAGCAATTTTTTGTTTACATTTAGGTATTTCTTCAATTCTTTTTTATGTAAATTGTAATAACATTAATATTCGATCAACAGGAATTACATTTGACCGAAAACCATTACTTCTTTGATCAATTATTAATACTGCTATTCTTTTATTGCTTTCCTTACCTGTTTTAGCTGAAGCTATCATTATATTACTAACTGATCGTAATTTAAATACTTTATTTTTTAACCCTGCTGAATGAAGAAATCCTATTTTAAACCAGCACTTATTT		cellularOrganisms	cellularOrganisms	1.0	Eukaryota	superkingdom	1.0	undef_Eukaryota	kingdom	0.55	undef_undef_Eukaryota	phylum	0.51	Spirotrichea	class	0.49	Sporadotrichida	order	0.48	Oxytrichidae	family	0.48	Laurentiella	genus	0.47	Laurentiella_strenua	species	0.47
Zotu442	W6_S8_RonMWASPdeg_HCO2198T	5	CAGTCCAAGTATAATGCATAAAACAGCAGAGTAAGGGTGTTCCAATGACAAATTCCaaaaaaaaTGAAATAACACAACATTTACCTTTAATATTTGATAATGAAGCTAGTGGTATTCTACAAGATCTAATCGGTGCTCCGGCATTGATGCCGATGCTTATGTTTTCAACAGAATCTCAAGTCAATGCGGCAAAAAAATACATCATTAGCGTTTTTGAGGAATGTTATCGAGTTGGGCATCTGCGCGTAATAGGAGCCGCTAATGATGATACATTGTATGGTTATGCAT	-	cellularOrganisms	cellularOrganisms	1.0	Eukaryota	superkingdom	0.7	undef_Eukaryota	kingdom	0.26	undef_undef_Eukaryota	phylum	0.23	Spirotrichea	class	0.19	Sporadotrichida	order	0.17	Oxytrichidae	family	0.17	Laurentiella	genus	0.17	Laurentiella_strenua	species	0.17
Zotu145	W6_S8_MLepF1_LepR1T	21	CCTGGACCTTTCAGCAACAGCTTACTGCCAGTGATGGGGCCGCCAACGACTTCTTCGGTTGGAGTGTAGCCATTGCCGCAGACAATATTGTAGTTGGTGCCCCGAATGATGATGTCGGAGCGAATACTGATCAGGGATCGGCTTATACCTTTGTCCGTAGTGGAACTACCTGGAGCCCCCAGACAAAACTTACGGCTCCTTCGGGAGTGAGTCAAGCTGTTCTTGGGCAAAGCGTCAGTATTTCGGGCGATTATATCGTAGCCGGTGCACCGGGCGCTGATCCAAATCCTGCTGCCAGTTCAATTAGTATCTTCATGCGCTCAGGCAATACTTGGTCCTTCCAGCAGCAACTCCCTGACCCCAACGCTGATCCTAGA		cellularOrganisms	cellularOrganisms	1.0	Bacteria	superkingdom	0.89	undef_Bacteria	kingdom	0.89	Chloroflexi	phylum	0.2	undef_Chloroflexi	class	0.2	undef_undef_Chloroflexi	order	0.2	undef_undef_undef_Chloroflexi	family	0.2	undef_undef_undef_undef_Chloroflexi	genus	0.2	Chloroflexi_bacterium	species	0.2
Zotu438	W6_S8_RonMWASPdeg_HCO2198T	5	GTAGGCATAAGCTTTAATAACCGACATAAATTTAACGCCCGGTTTTAACTGCGATTTTATGGTTTTAAAATTATGAGCTAAGGCGTTAAGGTCTATTTCCAGAACGGTTTCTTCGGCTTTAGGCATTCTTTTTCTTTAGGTTAGGTTGCAATTCTTCGGCATCTTTCACATCTAATTTCTTAACCCTTTCCCTAAGCATAGCTTTGTAATATGCACCACGGCTTAAAGGTTCATATTCCTCATTTTCACCTAGAAAAACCAGATCGTCATTAATCGCTTTTCTATAGCTAAATTGCGCCAGGTTTCCGGTGCGGGTGCAAACTGCG		cellularOrganisms	cellularOrganisms	1.0	Eukaryota	superkingdom	0.6	undef_Eukaryota	kingdom	0.16	undef_undef_Eukaryota	phylum	0.13	Spirotrichea	class	0.11	Sporadotrichida	order	0.1	Oxytrichidae	family	0.1	Laurentiella	genus	0.07	Laurentiella_strenua	species	0.07
Zotu658	W6_S8_MLepF1_LepR1T	3	TCCTTGAATTACAAGCCTGCACCTCAGATTTCCCCGTAACGCTTGGCGATGACCTGAATATAACCAATCCCGAAAATTTTGATTTTTCATGGAGTACAGGAGAAAATTCGGAAAGCATTCAGGTAAATGAAGCAGGAGCCTATAGCCTTAGAATTACCGATACTAATTTAGGTTGTGGCCAGTCAATAGAATTCATCGTAGAAGAATTCCCAAATCCTGAAATTTCAGAATTGGAAATTGAAAATAACGGTCAGAATAGCACTGTAACCGTGCTTACTAACAATATTGAAGATTTAGAATTTTCTATAGACGATCCTAACGGCCCGTATCAAAATAGTCCTACTTTTAGAAACGTGTCAGGCGGCCCGCA	-	cellularOrganisms	cellularOrganisms	1.0	Eukaryota	superkingdom	0.73	undef_Eukaryota	kingdom	0.28	undef_undef_Eukaryota	phylum	0.18	Spirotrichea	class	0.15	Sporadotrichida	order	0.15	Oxytrichidae	family	0.15	Laurentiella	genus	0.15	Laurentiella_strenua	species	0.15
Zotu177	B1_S20_MLepF1_LepR1T	15	TAAGATTTGTATTACTACCTCCTTCCCTATTACTTTTATTATCTAGAAGAATAGTTGAAAGAGGAGCAGGTACAGGATGAACCTGCTCTTGAAATATATTGCTCATGGAGGAGCTTCAGTTGATTTAGCAATTTTTTCTCTTCATTTAGCTGGTATTTCCTCTATTTTAGGGAATCCTAATATATCTTTAGATCAAACTCCTTTATTTGTATGAGCTGTTTCCATTACAGCTCTTCTTCTTCTTTTATCCTTACCAGTTTTAGCTGGTGCTATTACTATGCTTGTATGTGATTGAAAGGAGGGGGAGACCCAATTTTATACCAACACCTATTC		cellularOrganisms	cellularOrganisms	1.0	Eukaryota	superkingdom	1.0	Metazoa	kingdom	0.97	Arthropoda	phylum	0.92	Insecta	class	0.91	Diptera	order	0.31	Drosophilidae	family	0.07	Phortica	genus	0.04	Phortica_sexpunctata	species	0.04
Zotu349	B2_S21_MLepF1_LepR1T	6	TAAGATTTTGATTATTACCACCATCAATTTCTCTTCTTTTAATAGGATTATCTAAAGAAGGAGCCGGAACAGGTTGAACTGTATACCCCCCTCTCTCAACCTTTTATCATTCTGGCCCTTCCGTTGATTTAACTATTTTTTCTCTCCACTTAGCTGGAATTTCTTCAATCTTAGGAGCTCTTAATTTTATTACAACAATCTTCAACTTAAAAATCAATAAACTTCCTGTAGATAAGACCACATTATTTGTTTGATCTGTATTATTAACCGCAATTCTTTTACTTTTATCTTTACCAGTATTAGCTGGAGCTATTACAATACTATTAACAGATCGAAACTTAAATACATCATTTTTTGACCCAGGAGGAGGAGGAGACCCAGTTCTTTACCAACATTTAT…		cellularOrganisms	cellularOrganisms	1.0	Eukaryota	superkingdom	1.0	Metazoa	kingdom	0.98	Arthropoda	phylum	0.91	Insecta	class	0.88	Diptera	order	0.22	Muscidae	family	0.04	Hydrotaea	genus	0.04	Hydrotaea_meteorica	species	0.04
Zotu644	W4_S9_MLepF1_LepR1T	3	TAGTTTTTGGTTATTACCTTCTTCATTAATTTTATTACTTTTATCATCTTACGTCGAAATTGGTGTGGTACAGGATGGACAGTTTATCCTCCTTTATATCTATAGCAGGACATAGTGGTCTTCTGTTGACTTAGGTATCTTCGCTTTCACTTAGCAGGTGTTTCTTCTATGTTAGGTGCCATAATTTTATATGTACTATACGTAATATGCGTTTAAAGGTATGACAATGGAGAGACTTTCCTTATCGTTTGGGCTGTTCTAGTGACTGTTATTTTACTATTACTATCACTACCTGTTTAGCAGGCGCTATACTATGTTATTAACAGATGTAACTTTAATACATCTTTCTTTGATGTTACGGAGGAGGTGATCCTATATTATACCAACATTTATTC		cellularOrganisms	cellularOrganisms	1.0	Eukaryota	superkingdom	0.95	undef_Eukaryota	kingdom	0.42	undef_undef_Eukaryota	phylum	0.42	undef_undef_undef_Eukaryota	class	0.27	Physariida	order	0.26	Didymiaceae	family	0.26	Didymium	genus	0.26	Didymium_nigripes	species	0.26
Zotu3	W6_S8_MLepF1_LepR1T	3297	CCCAATATAAAATGCTGGGGTAAATTGATGCCATAAATTGGTAAATCGAGTTTTTGAGCAATTGTAGAATAAATTATGGCAAGCGAAATTTGATTTCCTTTTTTACTTTCTAAAACCTGATTCAGATAAGAGTTTTGAGGATCGTGATGATTTTTGGTGTTTCCGCCAAAGCCAAATTGCTGGTATAAAACATGGTTGATCAGTTTAACCTTTTCAACCGAACTCATCTCATATTGTAGGCCAAGCCAGATCTCACGCTTAATGTCTTCTAACTGAATAA		cellularOrganisms	cellularOrganisms	1.0	Eukaryota	superkingdom	0.81	undef_Eukaryota	kingdom	0.23	undef_undef_Eukaryota	phylum	0.19	Spirotrichea	class	0.17	Sporadotrichida	order	0.11	Oxytrichidae	family	0.11	Laurentiella	genus	0.1	Laurentiella_strenua	species	0.1
Zotu3	B2_S21_MLepF1_LepR1T	39	CCCAATATAAAATGCTGGGGTAAATTGATGCCATAAATTGGTAAATCGAGTTTTTGAGCAATTGTAGAATAAATTATGGCAAGCGAAATTTGATTTCCTTTTTTACTTTCTAAAACCTGATTCAGATAAGAGTTTTGAGGATCGTGATGATTTTTGGTGTTTCCGCCAAAGCCAAATTGCTGGTATAAAACATGGTTGATCAGTTTAACCTTTTCAACCGAACTCATCTCATATTGTAGGCCAAGCCAGATCTCACGCTTAATGTCTTCTAACTGAATAA		cellularOrganisms	cellularOrganisms	1.0	Eukaryota	superkingdom	0.81	undef_Eukaryota	kingdom	0.23	undef_undef_Eukaryota	phylum	0.19	Spirotrichea	class	0.17	Sporadotrichida	order	0.11	Oxytrichidae	family	0.11	Laurentiella	genus	0.1	Laurentiella_strenua	species	0.1
Zotu166	B3_S19_MLepF1_LepR1T	11	TAAGATTTTGATTATTACCTCTAAGATTATTTTTATCAACAATAAGAATATTTGTGGGTTCAGGAACAGGAACAGGCTTCAGTTTATTTATCAATTTTTTCTTTACATATTGCAGGGGCTTCTTCTATTACAGGAAGAATTAATTTTATTACTACTATTATAAATATAAAATTATTTGATATACATAAAGTTtatttattttattgatcgattttattaactacaattttattattattatcattaCCTGCATTAACAGGTGCAATTACTCTATTATTATTTGATCGAAATTTAAATACTTCATTTTTTGATCCTTCAGGAGGTGATGACCCTATTTTATACAAACACTTTTTT		cellularOrganisms	cellularOrganisms	1.0	Eukaryota	superkingdom	1.0	Metazoa	kingdom	0.8	Arthropoda	phylum	0.77	Insecta	class	0.77	Hymenoptera	order	0.62	Aphelinidae	family	0.05	Encarsia	genus	0.05	Encarsia_obtusiclava	species	0.04
Zotu129	W5_S10_MLepF1_LepR1T	25	TAAGATTTTAGATTTTACCCCTTTCCCTGACTTTATTAATTATAAGTAGAACAATTGAAAGTGGGGCAGGAGCAGGATGAACACTTTATCCTCATTTAGCAAGAAACATTGCCCACAGAGGACCTTGTGTTGATTTAGCTATTTTTAGTCTTCATCTAGCTGGTGCATCTTCTATTTTAGGAGTAGTCAAttttttttCCACAGTTATTAATATACAACCGAAAGGAATAACACCTGAACGAATCCCTTTATTTACTTGATCAGTTATAATTACCGCAATCTTACTTCTACTTTCACTCCTTGTCCTAGCAGGAGCAATCATTGTATTACTAACCGACTTAAATACATCTTTTTTTGATCTGGAGGAGGGGGAGATCCAATTTTATATCAACATTTATTT		cellularOrganisms	cellularOrganisms	1.0	Eukaryota	superkingdom	1.0	Metazoa	kingdom	0.89	Arthropoda	phylum	0.85	Insecta	class	0.79	Coleoptera	order	0.23	Cerambycidae	family	0.04	Paracorymbia	genus	0.03	Paracorymbia_hybrida	species	0.03
Zotu404	B4_S17_MLepF1_LepR1T	5	TGAGTTTTTGATTATTACCTCCTTCTAttttttttttGTCTTTAGGAATATTTATTGGTGATGGTGCTGGGACAGGTTGAACTGTTTACCCCCCTTTATCTAATAATATTTATCAGAGTAGGCCAAGAGTTGATTTTTCTATTTTTTCTTTACATCTTGCAGGAGCTTCTTCAATTATAGGAGCAATAAATTTTATTGTAACTATTTTGATATTTTGTCGTTGTTCTTATGATAAGTTATCATTATTTTCTTGATCAGTAATAATTACTGCTGTTTTATTATTGTTATCTTTACCTGTATTAGCAGGGGCTATTACTATATTATTATCTGATCGAAATTTAAATACTTCGTTCTTTAATCCAATTGGAGGGGGAGATCCTGTTTTATATCAACATTTGT…		cellularOrganisms	cellularOrganisms	1.0	Eukaryota	superkingdom	0.99	Metazoa	kingdom	0.96	Arthropoda	phylum	0.89	Insecta	class	0.82	Hymenoptera	order	0.61	Pompilidae	family	0.3	Ageniella	genus	0.2	Ageniella_bruesi	species	0.2
Zotu119	W3_S7_RonMWASPdeg_HCO2198T	27	CCGTCAAGGCGCTCGCTGTTTAACGTGGCAATCGCCAGAAGAAAAGCCAGCCGCTCCGTTGGCAGCGAAATTGAGAAATCATTTTTCCGTGCCCAGGCGACCAGTTCGGGTACAGTCTGGGAAAATTCACTCATAATTCGTCCTTCAGAATGGGTTTGTGCGCCATCACATGGATGTAGCGTCCCAAACTAACAAAAGGTTCCTGACGGCAATAACGCTGCTCCAGCGCCAAAAGCTCGTCAAAATCCTGCTTATGTTGTTGTCTGTTTCGCAAATAATCGTGGAACACTCTAACACCGGTCTTACCGCTTATCTGCATTCCCAGTTCTTCCAGCCACTGATAAACCTGCGCAGGTTCCAGCGGATGATCGGGTAACAGGGAGCTTTTTT	-	cellularOrganisms	cellularOrganisms	1.0	Bacteria	superkingdom	0.85	undef_Bacteria	kingdom	0.85	Proteobacteria	phylum	0.37	Deltaproteobacteria	class	0.23	Myxococcales	order	0.23	Archangiaceae	family	0.23	Cystobacter	genus	0.23	Cystobacter_fuscus	species	0.23
Zotu7	B4_S17_MLepF1_LepR1T	3	TAAGATTTTGATTACTACCCCCATCATTAACATTATTATTATCGAGTAGAATAGTTGAAAGAGGAGCAGGTACAGGATGAACAGTAGCTGTAGGGATTACAGCCTTATTACTATTATTATCATTACCTGTATTAGCAGGGGCTATTACTATACTATTAACAGATCGTAATCTAAATACATCATTCTTTGATCCAGCTGGAGGAGGAGACCCTATTTTATATCAACATTTATTT		cellularOrganisms	cellularOrganisms	1.0	Eukaryota	superkingdom	1.0	Metazoa	kingdom	1.0	Arthropoda	phylum	1.0	Insecta	class	0.99	Orthoptera	order	0.6	Gryllidae	family	0.6	Orocharis	genus	0.53	Orocharis_saltator	species	0.53
Zotu7	B6_S11_MLepF1_LepR1T	176	TAAGATTTTGATTACTACCCCCATCATTAACATTATTATTATCGAGTAGAATAGTTGAAAGAGGAGCAGGTACAGGATGAACAGTAGCTGTAGGGATTACAGCCTTATTACTATTATTATCATTACCTGTATTAGCAGGGGCTATTACTATACTATTAACAGATCGTAATCTAAATACATCATTCTTTGATCCAGCTGGAGGAGGAGACCCTATTTTATATCAACATTTATTT		cellularOrganisms	cellularOrganisms	1.0	Eukaryota	superkingdom	1.0	Metazoa	kingdom	1.0	Arthropoda	phylum	1.0	Insecta	class	0.99	Orthoptera	order	0.6	Gryllidae	family	0.6	Orocharis	genus	0.53	Orocharis_saltator	species	0.53
Zotu7	B5_S18_MLepF1_LepR1T	3	TAAGATTTTGATTACTACCCCCATCATTAACATTATTATTATCGAGTAGAATAGTTGAAAGAGGAGCAGGTACAGGATGAACAGTAGCTGTAGGGATTACAGCCTTATTACTATTATTATCATTACCTGTATTAGCAGGGGCTATTACTATACTATTAACAGATCGTAATCTAAATACATCATTCTTTGATCCAGCTGGAGGAGGAGACCCTATTTTATATCAACATTTATTT		cellularOrganisms	cellularOrganisms	1.0	Eukaryota	superkingdom	1.0	Metazoa	kingdom	1.0	Arthropoda	phylum	1.0	Insecta	class	0.99	Orthoptera	order	0.6	Gryllidae	family	0.6	Orocharis	genus	0.53	Orocharis_saltator	species	0.53
Zotu7	B1_S20_MLepF1_LepR1T	712	TAAGATTTTGATTACTACCCCCATCATTAACATTATTATTATCGAGTAGAATAGTTGAAAGAGGAGCAGGTACAGGATGAACAGTAGCTGTAGGGATTACAGCCTTATTACTATTATTATCATTACCTGTATTAGCAGGGGCTATTACTATACTATTAACAGATCGTAATCTAAATACATCATTCTTTGATCCAGCTGGAGGAGGAGACCCTATTTTATATCAACATTTATTT		cellularOrganisms	cellularOrganisms	1.0	Eukaryota	superkingdom	1.0	Metazoa	kingdom	1.0	Arthropoda	phylum	1.0	Insecta	class	0.99	Orthoptera	order	0.6	Gryllidae	family	0.6	Orocharis	genus	0.53	Orocharis_saltator	species	0.53
Zotu101	W2_S6_MLepF1_LepR1T	33	TAAGATTTTGATTACTTCCCCCATCTTTAACTCTTTTATTAATTAGAAGAATAGTAGAAACAGGAACTGGAACAGGATGAACTGTTTACCCTCCTTTATCCTCAATTATTGCTCATACAGGTACTTCTGTAGATTTTTCAATTTTTTCATTACATATTGCAGGAATTTCTTCAATTTTAGGAGCTATTAATTTTATTTCTACTATATTAAATATAAAAATCAAATTTTTAAAATTTGATCAAATTTCTTTATTTGTATGATCAATTTTAATTACTACTGTACTTTTATTATTATCTTTACCTGTATTAGCTGGAGCAATTACAATATTATTAACAGACCGTAACCTAAATACATCATTTTTTGATCCTATAGGAGGAGGTGATCCAGTTCTTTACCAAC…		cellularOrganisms	cellularOrganisms	1.0	Eukaryota	superkingdom	1.0	Metazoa	kingdom	1.0	Arthropoda	phylum	1.0	Insecta	class	1.0	Diptera	order	0.86	Cecidomyiidae	family	0.85	Lestodiplosis	genus	0.39	Lestodiplosis_polypori	species	0.39
Zotu426	W2_S6_RonMWASPdeg_HCO2198T	5	CAGATTAAATGCTTTAAGTTTTTGGTTGCAAATTCCAGTAGTATGTTTATTAAGCCTGGCTTTTATACATAAGGCAGGACCAGGCTGGACTTTATATCCGCCCTTAAGCACTAAAATAGCTGGAGCTGACTGGTTACTATTAGCCATGATAATTGCAGGCATTGCTTCTTTGCTTGGAGCTATTAATTTTATTGTAACTATTCTTAATCTACGTACTATGCCGCTATGGGACATGCCAATGTTTGTGTGGGCAATTTTAGTAAGCAACTGTATTATCATTATCATCATGCCGGTGCTAAGTGGGGGGTTATTAATGGTGCTGTTGGACCGAAATTTAGCTACTGGATTTTTTAATATTGCTAAAGGTGGTGATCCATTATTATTTCAACATATCTTC		cellularOrganisms	cellularOrganisms	1.0	Eukaryota	superkingdom	0.64	Fungi	kingdom	0.13	Ascomycota	phylum	0.11	Taphrinomycetes	class	0.03	Taphrinales	order	0.03	Taphrinaceae	family	0.03	Taphrina	genus	0.03	Taphrina_wiesneri	species	0.03
Zotu502	W4_S9_MLepF1_LepR1T	3	TAAGATTTTGATTATTACCACCATCAATTTCTCTTCTTTTAATAGGATTATCTAAAGAAGGAGCCGGAACAGGTTGAACTGTATACCCCCCTCTCTCAACCTTTTATCATTCTGGCCCTTCCGTTGATTTAACTATTTTTTCTCTCCACTTAGCTGGAATTTCTTCAATCTTAGGAGCTCTTAATTTTATTACAACAATCTTCAACTTAAAAATCAATAAACTTCCTGTAGATAAGACCACATTATTTGTTTGATCTGTATTATTAACCGCAATTCTTTTACTTTTATCTTTACCAGTATTAGCTGGAGCTATTACAATACTATTAACAGATCGAAACTTTAATACTTCATTCTATGATCCAGCAGGAGGTGGAGACCCTGTACTTTACCAACACCTGT…		cellularOrganisms	cellularOrganisms	1.0	Eukaryota	superkingdom	1.0	Metazoa	kingdom	0.86	Arthropoda	phylum	0.76	Insecta	class	0.73	Thysanoptera	order	0.14	Thripidae	family	0.14	Dendrothripoides	genus	0.06	Dendrothripoides_innoxius	species	0.06
Zotu2	W1_S2_RonMWASPdeg_HCO2198T	537	CACAATCAATGTTTAATGTTACTAGATTGAAAGATAACTAGCATAATCCTTGTAAAATAAGAAAGTAACCAAGAAATACAATTTGGTGATTGAGGAAGATTCTATGTAATCTGCCAAATATTTCAGCAAAAAGAATATTGACAGGACTCTAAACAGACCTGTTATATTACAATAAGGAGGTTTTTGTAAACAAAATGTCACT	-	cellularOrganisms	cellularOrganisms	1.0	Eukaryota	superkingdom	0.74	undef_Eukaryota	kingdom	0.21	undef_undef_Eukaryota	phylum	0.14	Spirotrichea	class	0.07	Sporadotrichida	order	0.06	Oxytrichidae	family	0.06	Oxytricha	genus	0.03	Oxytricha_trifallax	species	0.03
Zotu2	B2_S21_RonMWASPdeg_HCO2198T	8353	CACAATCAATGTTTAATGTTACTAGATTGAAAGATAACTAGCATAATCCTTGTAAAATAAGAAAGTAACCAAGAAATACAATTTGGTGATTGAGGAAGATTCTATGTAATCTGCCAAATATTTCAGCAAAAAGAATATTGACAGGACTCTAAACAGACCTGTTATATTACAATAAGGAGGTTTTTGTAAACAAAATGTCACT	-	cellularOrganisms	cellularOrganisms	1.0	Eukaryota	superkingdom	0.74	undef_Eukaryota	kingdom	0.21	undef_undef_Eukaryota	phylum	0.14	Spirotrichea	class	0.07	Sporadotrichida	order	0.06	Oxytrichidae	family	0.06	Oxytricha	genus	0.03	Oxytricha_trifallax	species	0.03
Zotu548	B1_S20_MLepF1_LepR1T	3	TAAGATTTTGATTACTACCCCCATCATTAACATTATTATTATCGAGTAGAATAGTTGAAAGAGGAGCAGGTACAGGATGAACAGTAGCTGTAGGGATTACAGCCTTATTACTATTATTATCATTACCTGTATTAGCAGGGGCTATTACTATACTATTAACAGATCGTAATATTAATACATCATTTTTTGATCCAGCAGGAGGAGGAGACCCTATTCTATATCAACACCTATTC		cellularOrganisms	cellularOrganisms	1.0	Eukaryota	superkingdom	1.0	Metazoa	kingdom	1.0	Arthropoda	phylum	0.99	Insecta	class	0.99	Orthoptera	order	0.57	Gryllidae	family	0.57	Orocharis	genus	0.39	Orocharis_saltator	species	0.39
Zotu58	W6_S8_RonMWASPdeg_HCO2198T	62	GTGAAGCCAGACTCCTAAAACGGCAGCTTCTTCTTCAGAATATTTTTGTGCTAAAAGTGAAGTGATAATTCCGGTCAAGATATCTCCGCTTCCCCCTTTTGCCAAGCCTGAATTTCCTGTGATATTGTAGAAAACATTTCCCGATGGTGTTATAACTTGCGTGTGATGATCTTTTAAAACTATATAAATTCCCAAGTCTTTTGCTTTTGTTTTGGCTAAATCTAATCTGTCAAATGAGTTTTCCGTTTTACCGAAAAGCCTCTCAAATTCTTTCGGATGCGGCGTAATAAT	-	cellularOrganisms	cellularOrganisms	1.0	Eukaryota	superkingdom	0.77	undef_Eukaryota	kingdom	0.39	undef_undef_Eukaryota	phylum	0.24	Spirotrichea	class	0.23	Sporadotrichida	order	0.23	Oxytrichidae	family	0.23	Oxytricha	genus	0.21	Oxytricha_trifallax	species	0.21
Zotu240	W6_S8_MLepF1_LepR1T	11	CCGCCAACGGCCAACAGCGTCACGCCACCCACCGCCAGCTTAATCGCCAGCTGATAAACGACGATCAGCGACAGCCAGCCCATGGTCAGGTAGGTCACTAAAGAGAGGATCTTAAAACGATGCGCAATGGTCAGCTTAAACAGGATCCCCAGCAGCGCCAGGCTCCAGATGACGATCATCAGCCCGCGCGATAGCGGCGAATTTAGCCCCACCAGCAGAAACGGCGTATAGGTCCCGGCAATCAGCAAATAGATGGCGCAGTGGT	-	cellularOrganisms	cellularOrganisms	1.0	Bacteria	superkingdom	1.0	undef_Bacteria	kingdom	1.0	Chloroflexi	phylum	0.45	undef_Chloroflexi	class	0.45	undef_undef_Chloroflexi	order	0.45	undef_undef_undef_Chloroflexi	family	0.45	undef_undef_undef_undef_Chloroflexi	genus	0.45	Chloroflexi_bacterium	species	0.45
Zotu650	W5_S10_MLepF1_LepR1T	3	TAAGATTTTGGCTTTTACCCCCTTCCCTGACTTTATTAATTATAAGTAGAACATTTGAAGGTGGGGCAGGAACAGGATGAACAGTTTATCCTCCTTTAGCAAGAAATATTGCCCACAGAGGACCTTCTGTTGATTTAGCTATTTTTAGTCTTCATCTAGCTGATGCATTTTTTAGGAGCAGTCAATTTTATGTCCACAGTTATTAATATACGACCCAAAGGAATAACACCTGAACGAATCCCTTTATTTAGTTGATCAGTTACTATTACCGCAATCTTACTTCTACTTTCACTCCTTGTCCTAGCAGGAGCAATCACTATATTGTTAACCGATCGTAACTTAAATACATCTTTTTTTGTTCCAGAGGAGGGGGAGATCCAATTTTATATCAACATTTAT…		cellularOrganisms	cellularOrganisms	1.0	Eukaryota	superkingdom	0.99	Metazoa	kingdom	0.92	Arthropoda	phylum	0.83	Insecta	class	0.79	Coleoptera	order	0.32	Nitidulidae	family	0.03	Niliodes	genus	0.01	Niliodes_bipenicillatus	species	0.01
Zotu439	W6_S8_RonMWASPdeg_HCO2198T	5	GATACTCCAAGGGTGGTGAATAGTTGGTCCTCCAAATGGATCGCTACCGTCTGCACATAACGTGTGCCACCATGCCATTGCGAAACGCATCCACTCCTTCATTGGTTTTCCCATTACTACTCTGTCTGCATCATAATAGCGGAATGCCAATGGATTTCTGCTTTCTTTTCCTTCAAATTTGATTTGTTCTACACCTGGAAAAAACTCCTTAGTTCCTTTTAAAATGTTCATAATTCTTAATTTATATATTTAATTATTTTCTAAATTTTGACATAGAGGTAACCTTCTCAC		cellularOrganisms	cellularOrganisms	1.0	Eukaryota	superkingdom	0.56	undef_Eukaryota	kingdom	0.34	undef_undef_Eukaryota	phylum	0.28	Spirotrichea	class	0.28	Sporadotrichida	order	0.23	Oxytrichidae	family	0.23	Oxytricha	genus	0.12	Oxytricha_trifallax	species	0.12
Zotu478	B6_S11_MLepF1_LepR1T	3	TAAGTTTTTGATTTTTACCTCCTTCTTTAACTTTACTTTTAGCTTCAAGAATAGTAGAAAGAGGGGCTGGTACAGGATGAACTGTTTATCCTCCATTAGCATCAGGAATTGCTCATGCAGGAGCTTCAGTTGACCTTGCTATTTTTAGTTTACATTTAGCAGGTGTATCTTCAATTTTAGGAGCAGTTAATTTTATTACTACAGTAATTAATATACGATTAAATTATATAACATTAGATCGAATACCTTTATTTTGTTGAGCAGTTGTAATTACTGCCTTATTATTACTTTTATCTTTACCAGTTTTAGCAGGAGCAATTACAATATTATTAACTGATCGTAATTTAAATACTTCCTTTTTTGATCCAGCTGGTGGAGGTGACCCTATTTTATATCAAC…		cellularOrganisms	cellularOrganisms	1.0	Eukaryota	superkingdom	1.0	Metazoa	kingdom	1.0	Arthropoda	phylum	1.0	Insecta	class	1.0	Neuroptera	order	1.0	Mantispidae	family	1.0	Dicromantispa	genus	1.0	Dicromantispa_sayi	species	1.0
Zotu520	W6_S8_MLepF1_LepR1T	4	GCCCGCGTAAATAGCCAGCAATCCGAAAGCGACAAACGCAACAAACAACACATGAAAAACCAATATCATGTCGGCCAGGAGTAAAAGCAGTGAAAGGGACATATACCTCCCGAGTCATTGAGCGCTTGGGTTGAAAAGGGCCATAGAGATATCCAGGTTGATCTTAACGCCTTGTCTGCATCTACTTTGCATAACATGAGTATAAATTGAAGAAGCGCTTCTTACCGGGCTGTCGTCAGCCAGCACCTTAACGCTTGCCGAAAAGAGAAAGCACGTTTGTTTTATTTACAATTGTTCGTCTCAGGCTTCCTTGGTAGGT	-	cellularOrganisms	cellularOrganisms	1.0	Bacteria	superkingdom	0.77	undef_Bacteria	kingdom	0.77	Proteobacteria	phylum	0.25	Deltaproteobacteria	class	0.15	Myxococcales	order	0.15	Archangiaceae	family	0.15	Cystobacter	genus	0.15	Cystobacter_fuscus	species	0.15
Zotu179	B2_S21_MLepF1_LepR1T	12	GAATAACACAAAGAGTTAAAGTAATGATTAAATCCAAGGTATTAGGTGCTTTATCAATAATTGCATAAATTCCACTTCCAATACCAAATATCATCGTTGTCCAAACGATAAGGGATAACCACCAATCTTTCCGTGACTTAAACTTCAATAAATGCACCCCCTAGAAATTCAAAACCTCTAATCTACCCCTTATACTTGAATAAGAAGTTAGTAATTATAATGATCGGGGACTGTCATGCATGATATTAACAAGAATTAAATATATAACCTGAATTATTCAC	-	cellularOrganisms	cellularOrganisms	1.0	Eukaryota	superkingdom	0.92	undef_Eukaryota	kingdom	0.49	undef_undef_Eukaryota	phylum	0.4	Spirotrichea	class	0.35	Sporadotrichida	order	0.35	Oxytrichidae	family	0.35	Oxytricha	genus	0.24	Oxytricha_trifallax	species	0.24
Zotu164	W6_S8_RonMWASPdeg_HCO2198T	13	GCGAGGCTATCCTGGCAATGGGCCTGGAGTTTCAACCGCTGAGAACCACAAACGACCTGTACTTTGTGAGTTGTTTCATGCTGTTAGCAAATCGCATCTCTCTGGTTGATGAGATCTTAATCTCTCATACTATCCACCGCGCTGAGTCGCTTTCCTCCACCAGAGAAAGTTCGTGGTACTGCGCGCTGGAGGCATTAACTTCGCTACGTTTGTTTATGCAAGATCG		cellularOrganisms	cellularOrganisms	1.0	Bacteria	superkingdom	0.85	undef_Bacteria	kingdom	0.85	Chloroflexi	phylum	0.34	undef_Chloroflexi	class	0.33	undef_undef_Chloroflexi	order	0.33	undef_undef_undef_Chloroflexi	family	0.33	undef_undef_undef_undef_Chloroflexi	genus	0.33	Chloroflexi_bacterium	species	0.33
Zotu301	W6_S8_MLepF1_LepR1T	8	AGTTTTTGGTTACTCCCAACTTCTCTTTTACTACTGATTGATTCATGTTTTGTAGACACTGGGTGTGGCACAAGGTGAACTGTTTACCCCCCTTTGAGGACCTTAGGTCATCCTGGGGGGAGTGTAGATTTGGCTATTTTTAGGTTACATTGTGCAGGGGCTAGTTCAATTCTTGGGGGGATTAATTTTATATGTACTACAAAGAATTTGCGAAGAAGATGTATTTCTCTTGAGCATATGAGTTTATTTGTCTGAACTGTATTTGTTACAGTATTTTTATTAGTTTTGTCTCTGCCAGTTTTAGCTGGGGCTATCACTATATTGTTAACGGATCGAAATATTAATACGTCATTTTTTGACCCTAGAATAGGGGGTAACCCTTTAATTTACCAGCATTTA…		cellularOrganisms	cellularOrganisms	1.0	Eukaryota	superkingdom	1.0	Metazoa	kingdom	0.91	Nematoda	phylum	0.81	Chromadorea	class	0.81	Rhabditida	order	0.75	Diplogasteroididae	family	0.11	Diplogasteroides	genus	0.11	Diplogasteroides_andrassyi	species	0.11
Zotu362	B6_S11_MLepF1_LepR1T	5	TAAGATTTTGGTTACTTCCTCCTTCCCTTTTACTTCTATCGTCTTCTGCTTTCGCTGGGATAGGGGCAGGTACAGGTTGAACAGTCTATCCTCCTTTAGCTGGAAACCTATTTCATTCTGGAATTTCAGTTGATTTAGCTATTTTTAGTTTACATTTAGCCGGTGCCTCTTCAATCTTAGGGGCCATTAACTTCATCACAACTATTATAAATATACGATCTTCTACAATAACATTAGATTCAATTCCATTATTTGTATGATCCGTTTTAATTACTGCTATTCTTCTCTTATTATCTTTGCCAGTGTTAGCCGGTGCTATTACCATGTTATTGACAGATCGAAATTTCAATACCTCATTTTTCGATCCTTCTGGAGGAGGAGATCCAATTTTATACCAAC…		cellularOrganisms	cellularOrganisms	1.0	Eukaryota	superkingdom	0.99	Metazoa	kingdom	0.88	Arthropoda	phylum	0.78	Arachnida	class	0.26	Sarcoptiformes	order	0.21	Gymnodamaeidae	family	0.09	Gymnodamaeus	genus	0.09	Gymnodamaeus_bicostatus	species	0.09
Zotu618	W2_S6_MLepF1_LepR1T	3	TAAGATTTTGATTACTTCCCCCATCTTTAACTCTTTTATTAATTAGAAGAATAGTAGAAACAGGAACTGGAACAGGATGAACTGTATACCCCCCTCTCTCAACCTTTTATCATTCTGGCCCTTCCGTTGATTTAACTATTTTTTCTCTCCACTTAGCTGGAATTTCTTCAATCTTAGGAGCTCTTAATTTTATTACAACAATCTTCAACTTAAAAATCAATAAACTTCCTGTAGATAAGACCACATTATTTGTTTGATCTGTATTATTAACCGCAATTCTTTTACTTTTATCTTTACCAGTATTAGCTGGAGCTATTACAATACTATTAACAGATCGAAACTTAAATACATCATTTTTTGACCCAGGAGGAGGAGGAGACCCTGTACTCTATCAACACT…		cellularOrganisms	cellularOrganisms	1.0	Eukaryota	superkingdom	1.0	Metazoa	kingdom	0.99	Arthropoda	phylum	0.95	Insecta	class	0.95	Diptera	order	0.3	Cecidomyiidae	family	0.08	Acodiplosis	genus	0.03	Acodiplosis_inulae	species	0.03
Zotu265	B2_S21_RonMWASPdeg_HCO2198T	9	ACTCCCACCACCTCCTTATATTTTAATAGATTATAGCACATATCAAAAAAGATTTAGAAAGAAATTTATAATAATTAAAAAGAACTTTGCTTCCTTAACAGATAATGAAAAACTTACAAATAAAATTAGAAATTCAGCATCAAGCATAGCATCTAAATTCAATTATTGGCTTTTCGCTTCATTCCTCAAACCGTGCTACAGTAGCTTTAAAAAGGAGAAGAATATGAAACTAAATACACGAACTAAACCAACTTCTTTAAAGAAATACGAAGCACTCCTGCAAAGGCTCCGCCCAAATCATCCAAGATTAATGGAAATCGAATCAAAGTCAGCAAGAGAAATGTACGGTTATGAAGGAGAGAGGTTAGTAGATTATCATAC	-	cellularOrganisms	cellularOrganisms	1.0	Eukaryota	superkingdom	0.94	undef_Eukaryota	kingdom	0.74	undef_undef_Eukaryota	phylum	0.73	Spirotrichea	class	0.66	Sporadotrichida	order	0.66	Oxytrichidae	family	0.66	Laurentiella	genus	0.38	Laurentiella_strenua	species	0.38
Zotu448	B1_S20_MLepF1_LepR1T	4	TAAGATTCTGGCTTCTCCCCCCCTCCCTTACTCTTCTCATTATAAGAAGAATTGTAGAAAGAGGGGCAGGAACTGGATGAACAGTAGCTGTAGGGATTACAGCCTTATTACTATTATTATCATTACCTGTATTAGCAGGGGCTATTACTATACTATTAACAGATCGTAATCTAAATACATCATTCTTTGATCCAGCTGGAGGAGGAGACCCTATTTTATATCAACATTTATTT		cellularOrganisms	cellularOrganisms	1.0	Eukaryota	superkingdom	1.0	Metazoa	kingdom	0.99	Arthropoda	phylum	0.98	Insecta	class	0.93	Lepidoptera	order	0.45	Tortricidae	family	0.02	Sparganothoides	genus	0.02	Sparganothoides_machimiana	species	0.02
Zotu35	B2_S21_RonMWASPdeg_HCO2198T	4	TTGAATCGGTTTGAAACGGCAAAGAAATAGTCAATTTCTTTTAGAACCTTCATATTAAGCCAGGTGAATATCTTCCCTTTCACGCCACCTTTTATGAAATCCTTTGAAGGATCACTATGTATGGTAGTAATCCATTTGAAATCGACTTGTTTTTTCAGGAAATATGTAAATAAGTTAGCCCTGGGACCGTGAGTATGAACGATGTTAACCTGTTGTTCTTTAATGAGGCCTT	-	cellularOrganisms	cellularOrganisms	1.0	Eukaryota	superkingdom	0.54	undef_Eukaryota	kingdom	0.18	undef_undef_Eukaryota	phylum	0.11	Spirotrichea	class	0.08	Sporadotrichida	order	0.06	Oxytrichidae	family	0.06	Laurentiella	genus	0.05	Laurentiella_strenua	species	0.05
Zotu35	W1_S2_RonMWASPdeg_HCO2198T	112	TTGAATCGGTTTGAAACGGCAAAGAAATAGTCAATTTCTTTTAGAACCTTCATATTAAGCCAGGTGAATATCTTCCCTTTCACGCCACCTTTTATGAAATCCTTTGAAGGATCACTATGTATGGTAGTAATCCATTTGAAATCGACTTGTTTTTTCAGGAAATATGTAAATAAGTTAGCCCTGGGACCGTGAGTATGAACGATGTTAACCTGTTGTTCTTTAATGAGGCCTT	-	cellularOrganisms	cellularOrganisms	1.0	Eukaryota	superkingdom	0.54	undef_Eukaryota	kingdom	0.18	undef_undef_Eukaryota	phylum	0.11	Spirotrichea	class	0.08	Sporadotrichida	order	0.06	Oxytrichidae	family	0.06	Laurentiella	genus	0.05	Laurentiella_strenua	species	0.05
Zotu360	B6_S11_MLepF1_LepR1T	3	TAAGATTTTGATTATTACCACCTAGAATAACTTTACTAATTTCTAGAATATTTGTTGGATCTGGTACAGGAACAGGATGAACAGTATATCCACCATTATCTTCTAATTTATCTCACACCGGCCCGTCAGTAGATTTATCTATTTTTTCTCTACATATTGCTGGTATTTCTTCAATTATAGGATCAATTAATTTTATTACTACTATTATTAATATAAAAATTTATAAAATTGAAAATATCCCTTTATTTGCATGATCAATATTACTTACAGCAATTTTATTATTATTATCTCTTCCAGTTTTAGCAGGTGCTATTACTATATTATTATTTGATCGAAATTTAAATACATCATTTTTTGATCCTTCAGGAGGAGGTGATCCTATTTTATATCAACATTTAT…		cellularOrganisms	cellularOrganisms	1.0	Eukaryota	superkingdom	1.0	Metazoa	kingdom	1.0	Arthropoda	phylum	1.0	Insecta	class	1.0	Hymenoptera	order	0.97	Pteromalidae	family	0.81	Dibrachys	genus	0.7	Dibrachys_cavus	species	0.7
Zotu360	B5_S18_MLepF1_LepR1T	3	TAAGATTTTGATTATTACCACCTAGAATAACTTTACTAATTTCTAGAATATTTGTTGGATCTGGTACAGGAACAGGATGAACAGTATATCCACCATTATCTTCTAATTTATCTCACACCGGCCCGTCAGTAGATTTATCTATTTTTTCTCTACATATTGCTGGTATTTCTTCAATTATAGGATCAATTAATTTTATTACTACTATTATTAATATAAAAATTTATAAAATTGAAAATATCCCTTTATTTGCATGATCAATATTACTTACAGCAATTTTATTATTATTATCTCTTCCAGTTTTAGCAGGTGCTATTACTATATTATTATTTGATCGAAATTTAAATACATCATTTTTTGATCCTTCAGGAGGAGGTGATCCTATTTTATATCAACATTTAT…		cellularOrganisms	cellularOrganisms	1.0	Eukaryota	superkingdom	1.0	Metazoa	kingdom	1.0	Arthropoda	phylum	1.0	Insecta	class	1.0	Hymenoptera	order	0.97	Pteromalidae	family	0.81	Dibrachys	genus	0.7	Dibrachys_cavus	species	0.7
Zotu23	W6_S8_RonMWASPdeg_HCO2198T	209	CCGGCCGAAAACTCTTTTTGTACCTGCCAAATAAGATCGGTAAGCTGTTCCGCCATTTCTTCATAAACTTCACTGCGTAACACATCTCCTTTTCGTTCATTGTACCTGGAGACCAGGCCCTCCATTTTTCTGGAAAAATCAACTCCTTTTACCTTGTTCACCTTCTTTATCTCATCAATGGCCCTGGCCAGTAATTGCTGTAAAAGTTTGATTTTTGTATTAGGCAGTTTGATCTTATCGATCTTTGCCAGATAATCTTCATCAAAAATGTCCTGCTGGC		cellularOrganisms	cellularOrganisms	1.0	Eukaryota	superkingdom	0.5	undef_Eukaryota	kingdom	0.33	undef_undef_Eukaryota	phylum	0.3	Spirotrichea	class	0.25	Sporadotrichida	order	0.22	Oxytrichidae	family	0.22	Laurentiella	genus	0.21	Laurentiella_strenua	species	0.21
Zotu83	B4_S17_RonMWASPdeg_HCO2198T	37	GCGAGAAACAAATAGTCTCCTGTGTGTGTGGCGTTTCTTTTTACTGACTTATGCAAGGTTTTCATATCCAATAAGAAGTGGCATAATGAGATTAGTCAACAAGTTAATTATGGCAAAATAGTTTTACGTTGTTCACTGGTCTTCACGCCAATCTAGTAAACACTCGAGCTATAATATGCCAATAAGCTGGACTTTTGAAGGCGGTTTTTG	-	cellularOrganisms	cellularOrganisms	1.0	Eukaryota	superkingdom	0.69	undef_Eukaryota	kingdom	0.13	undef_undef_Eukaryota	phylum	0.12	Spirotrichea	class	0.11	Urostylida	order	0.07	Urostylidae	family	0.07	Urostyla	genus	0.07	Urostyla_grandis	species	0.07
Zotu87	W4_S9_MLepF1_LepR1T	25	TAGCTTATGGTTATTACATCTTCTTTGATATTATTATTATTATCATCTTATGTTGAAATAGGTGCAGGTACTGGATGGACTGTTTATCACCTTTAGCCTCCATTATAGGACATAGTGGACTTCTGTAGATTTAGCTATTTTTAGTTTCATTTAGCTGGTGTTTCTTCAATGTTAGGTGCTATAATTTTATTCGTACATTCGTAATATGCGTTGAAAGGATTAACTGCAGAACGTTTATCTTTATTGTTTGGGCAGTACTTGTAACTGTAATATTACTATTATTATCTTTGCCTGTTTAGCAGGAGCTATACAATGTTACTTACTGATGAAATTTTAATACATCTTTTTTTGATGCTACGGTGGAGGGGATCCTATATTATATCAACATCTTTTT		cellularOrganisms	cellularOrganisms	1.0	Eukaryota	superkingdom	1.0	undef_Eukaryota	kingdom	0.59	undef_undef_Eukaryota	phylum	0.53	undef_undef_undef_Eukaryota	class	0.49	Physariida	order	0.47	Didymiaceae	family	0.47	Didymium	genus	0.47	Didymium_nigripes	species	0.47
Zotu87	B3_S19_MLepF1_LepR1T	3	TAGCTTATGGTTATTACATCTTCTTTGATATTATTATTATTATCATCTTATGTTGAAATAGGTGCAGGTACTGGATGGACTGTTTATCACCTTTAGCCTCCATTATAGGACATAGTGGACTTCTGTAGATTTAGCTATTTTTAGTTTCATTTAGCTGGTGTTTCTTCAATGTTAGGTGCTATAATTTTATTCGTACATTCGTAATATGCGTTGAAAGGATTAACTGCAGAACGTTTATCTTTATTGTTTGGGCAGTACTTGTAACTGTAATATTACTATTATTATCTTTGCCTGTTTAGCAGGAGCTATACAATGTTACTTACTGATGAAATTTTAATACATCTTTTTTTGATGCTACGGTGGAGGGGATCCTATATTATATCAACATCTTTTT		cellularOrganisms	cellularOrganisms	1.0	Eukaryota	superkingdom	1.0	undef_Eukaryota	kingdom	0.59	undef_undef_Eukaryota	phylum	0.53	undef_undef_undef_Eukaryota	class	0.49	Physariida	order	0.47	Didymiaceae	family	0.47	Didymium	genus	0.47	Didymium_nigripes	species	0.47
Zotu87	W3_S7_MLepF1_LepR1T	9	TAGCTTATGGTTATTACATCTTCTTTGATATTATTATTATTATCATCTTATGTTGAAATAGGTGCAGGTACTGGATGGACTGTTTATCACCTTTAGCCTCCATTATAGGACATAGTGGACTTCTGTAGATTTAGCTATTTTTAGTTTCATTTAGCTGGTGTTTCTTCAATGTTAGGTGCTATAATTTTATTCGTACATTCGTAATATGCGTTGAAAGGATTAACTGCAGAACGTTTATCTTTATTGTTTGGGCAGTACTTGTAACTGTAATATTACTATTATTATCTTTGCCTGTTTAGCAGGAGCTATACAATGTTACTTACTGATGAAATTTTAATACATCTTTTTTTGATGCTACGGTGGAGGGGATCCTATATTATATCAACATCTTTTT		cellularOrganisms	cellularOrganisms	1.0	Eukaryota	superkingdom	1.0	undef_Eukaryota	kingdom	0.59	undef_undef_Eukaryota	phylum	0.53	undef_undef_undef_Eukaryota	class	0.49	Physariida	order	0.47	Didymiaceae	family	0.47	Didymium	genus	0.47	Didymium_nigripes	species	0.47
Zotu388	W6_S8_RonMWASPdeg_HCO2198T	6	AATGTGGCATCGAGTTTCTTTTCCAATAAATTTCAGCGCTCGATTGAAGAGATGATGGTCTCACCCATGCCGAACTGGGTAATACTGTCGGGGTTTATTTTTGGCGGTATGGCGCGAGGCCTTGGGGTTGGGTTGATCGTTACCGTCGTGTCGCTGTTCTTTACCCGTTTAACCGTGGAGCATCCGCTACTGACGGTGCTGGTCGTGGTACTAACGTCAGCGCTGTTCTCCATTGGTGGCTTTATCAACGCCTTACTGGCCAATAAATTTGATGATATTTCTATTGTGCCAACTTTTATTCTTACCCCGTTAACCTATCTTGGTGGTGTGTTTTACTCCATCTCCATGCTGCC		cellularOrganisms	cellularOrganisms	1.0	Bacteria	superkingdom	0.95	undef_Bacteria	kingdom	0.95	Acidobacteria	phylum	0.48	undef_Acidobacteria	class	0.48	undef_undef_Acidobacteria	order	0.48	undef_undef_undef_Acidobacteria	family	0.48	undef_undef_undef_undef_Acidobacteria	genus	0.48	Acidobacteria_bacterium	species	0.48
Zotu199	B1_S20_MLepF1_LepR1T	3	TAATATTTTGATTACTCCCCCCATCATTATGCTGGTACAGGTTGAACAGTTTATCCTCCTTTATCTTCTAACATTGCTCATGGAGGTGCTTCTGTAGATTTAGCTATTTTTAGACTTCACTTAGCAGGAATTCCATCAATTTTAGGTGCTGTAAATTTTATTACTACAGTAATTAACATACGATCGATTGGAATGACATTTGACCGAATACCTCTTTTTGTTTGATCAGTTGCAATCACAGCCTTACTTCTTTTACTATTATTACCTGTTTTAGCTGGTGCAATTACTATACTACTTACAGACCGAAATTTAAATACTTCTTTTTTTGATCCTGCAGGAGGAGAAGACCCAATTTTATACCAACACTTATTC		cellularOrganisms	cellularOrganisms	1.0	Eukaryota	superkingdom	1.0	Metazoa	kingdom	0.99	Arthropoda	phylum	0.92	Insecta	class	0.91	Coleoptera	order	0.57	Staphylinidae	family	0.35	Quedius	genus	0.29	Quedius_fulgidus	species	0.03
Zotu199	B6_S11_MLepF1_LepR1T	3	TAATATTTTGATTACTCCCCCCATCATTATGCTGGTACAGGTTGAACAGTTTATCCTCCTTTATCTTCTAACATTGCTCATGGAGGTGCTTCTGTAGATTTAGCTATTTTTAGACTTCACTTAGCAGGAATTCCATCAATTTTAGGTGCTGTAAATTTTATTACTACAGTAATTAACATACGATCGATTGGAATGACATTTGACCGAATACCTCTTTTTGTTTGATCAGTTGCAATCACAGCCTTACTTCTTTTACTATTATTACCTGTTTTAGCTGGTGCAATTACTATACTACTTACAGACCGAAATTTAAATACTTCTTTTTTTGATCCTGCAGGAGGAGAAGACCCAATTTTATACCAACACTTATTC		cellularOrganisms	cellularOrganisms	1.0	Eukaryota	superkingdom	1.0	Metazoa	kingdom	0.99	Arthropoda	phylum	0.92	Insecta	class	0.91	Coleoptera	order	0.57	Staphylinidae	family	0.35	Quedius	genus	0.29	Quedius_fulgidus	species	0.03
Zotu51	W6_S8_RonMWASPdeg_HCO2198T	56	ATCGACTGCTCTGCTCGAACCAAGAGTTTTACGCGGCGATCATAGAACTCGTCCACAAGGTAAATAAAACGACGCGTCGGATCGCGCAAATCATCATCTAATGCTGGTACTGAATTGACTAAGACGGTGTTGAACTGCTTAGCGATTTCAATAAAATCAGAGGCTGAACGCGGCTCCATACATAGATGACGGAAATCGCAAAATAAGATGTCTTCAGTACGCGCATTGATCTTAATTTCACGGCCATTGATCGTAATCGGAGCATGAC	-	cellularOrganisms	cellularOrganisms	1.0	Bacteria	superkingdom	0.85	undef_Bacteria	kingdom	0.85	Proteobacteria	phylum	0.36	Deltaproteobacteria	class	0.22	Myxococcales	order	0.22	Archangiaceae	family	0.21	Cystobacter	genus	0.21	Cystobacter_fuscus	species	0.21
Zotu187	B3_S19_MLepF1_LepR1T	7	TAAGTTATTGATTATTATTATCTTCTTTAACATTACTATTATTATCTATACTAGCCTCTACTGGAGTTGGAACAGGTTGAACTGTATACCCACCTTTATCTAACCAAATTTCACATTCAGGAGTTTCTGTAGATTTATCAATTTTTTCATTACATTTAGCTGGAGTTTCATCTATTATAAGTTCATTAAATTTTATTGTTACTATTATGAATATAAAACCTAAATCTATTTGATCTGAACATGTAACTTTATTTGCTTGAAGAATTTTAATTACTACTTTTTTATTATTATCTTTACCAGTTTTAGGTGGTGCTATTACTATATTATTAACAGATCGAAATTTTAATACTTCATTTTTTGACCCTAGTGGTGGGGGAGATCCAATTTTATATCAACATT…		cellularOrganisms	cellularOrganisms	1.0	Eukaryota	superkingdom	1.0	Metazoa	kingdom	1.0	Arthropoda	phylum	0.99	Arachnida	class	0.79	Trombidiformes	order	0.76	Pygmephoridae	family	0.75	Elattoma	genus	0.75	Elattoma_abeskoun	species	0.75
Zotu469	B4_S17_MLepF1_LepR1T	4	TGAGTTTTTGATTATTATTACCAAGAATTATATTATTAATTTCAAGAATATTTATTGGGTTAGGTACTGGTACAGGTTGAACGGTTTATCCTCCTTTGTCATATAATATTTCTCATAGTGGTCCATCTGTTGATTTATCAATTTTTTCTTTACATATTGCTGGAATATCTTCAATTATAGCTTCAATTAATTTTATTACTACGATTTTAAATATAAAATTATTTAAATTGGAAAAAGTTACTTTATTTTGTTGATCTATAATATTAACAGCAATTTTATTATTATTATCATTACCTGTATTGGCTGGTGCTATTACAATATTATTATTTGATCGAAATTTAAATACTTCTTTTTTTGATCCTTCTGGTGGTGGGGATCCCATTTTGTATCAACATTTAT…		cellularOrganisms	cellularOrganisms	1.0	Eukaryota	superkingdom	1.0	Metazoa	kingdom	1.0	Arthropoda	phylum	1.0	Insecta	class	1.0	Hymenoptera	order	1.0	Mymaridae	family	0.91	Anagrus	genus	0.87	Anagrus_daanei	species	0.84
Zotu406	B5_S18_MLepF1_LepR1T	5	TAATCACCTATAATTATTTGATTGATAGTAATATAGTTACAAGAGTTGCCTCTATCAGAGACTTAGGGATAATCTTAAATTTTAATTTGGATTTTTCCACCCATATTAACACCTTTATTAAAAAAGCTTTTAAGATGCTTGGTTTTATTAATAGAAGCACGATAAATTTTAAAAATACTAATGCCTTAAAAACTTTATATTTTTCATTGGTTAGATCTCATCTTGAGTATGGAT		cellularOrganisms	cellularOrganisms	1.0	Eukaryota	superkingdom	0.91	undef_Eukaryota	kingdom	0.27	undef_undef_Eukaryota	phylum	0.22	Spirotrichea	class	0.14	Sporadotrichida	order	0.12	Oxytrichidae	family	0.12	Oxytricha	genus	0.05	Oxytricha_trifallax	species	0.05
Zotu632	W4_S9_MLepF1_LepR1T	3	TAAGATTTTGATTATTACCACCATCAATTTCTCTTCTTTTAATAGGATTATCTAAAGAAGGAGCCGGAACAGGTTGAACTGTATACCCCCCTCTCTCAACCTTTTATCATTCTGGCCCTTCCGTTGATTTAACTATTTTTTCTCTCCACTTAGCAGGTGTTTCTTCTATTTTAGGATCTGTAAATTTTATTACTACAGTTATTAATATACGAGCTAATGGAATTACATTAGACCGAATACCTTTATTTGTTTGATCTGTAGTTATTACAACAGTTCTTTTACTTTTATCATTACCTGTTTTAGCTGGAGCTATTACAATGCTTTTAACTGATCGAAATTTAAATACATCATTCTTTGACCCGGCTGGTGGGGGAGACCCAATTTTATATCAACATTTAT…		cellularOrganisms	cellularOrganisms	1.0	Eukaryota	superkingdom	1.0	Metazoa	kingdom	0.99	Arthropoda	phylum	0.91	Insecta	class	0.9	Diptera	order	0.5	Ulidiidae	family	0.03	Pseudotephritis	genus	0.03	Pseudotephritis_millepunctata	species	0.03
Zotu307	B2_S21_RonMWASPdeg_HCO2198T	7	AAATTTCTGAAGTTGAAAGCAGTAGGTATGATCTCTTAAGTTATTTCAATTACCAACGACATATTAGCTTCAAAATTGTTGGAGGCTAGTGTGCCGAATAGAAGTTCGTTCAAAAGATATTCCAACTTCAACGTACATAAAAAGTATGATTTTCAATAAGAATCAATTGGAATTTTCTCAATGTATTTTGATTATTCTACTCAAAAGAAGAACCCGTGTCAAAGATTAGTGATTTAAGTCGACTGGATTTCTATGAAAATATCAAAGCAAT	-	cellularOrganisms	cellularOrganisms	1.0	Eukaryota	superkingdom	0.88	undef_Eukaryota	kingdom	0.45	undef_undef_Eukaryota	phylum	0.32	Spirotrichea	class	0.26	Urostylida	order	0.16	Urostylidae	family	0.16	Urostyla	genus	0.16	Urostyla_grandis	species	0.16
Zotu106	W4_S9_MLepF1_LepR1T	11	TTAGCTTCCGGTTACTTCTCCTTCTTTAATTCTATTATTATCTCTTCTTTTGTTGAAGTTGGTGCAGGAACAGGATGGACTATTTATCCTCCTTTATCTGCATTGGTAGTCATTCAGGTGGTTTGTTGATTTAGTTATTTTTAGTTTACATTTAGCTGGAATTTCATATTATTAGGTGCTATTAATTTTATTTGACAATTTGTTATATGCGTGTACGGCGTTAAATACAACTAGAATATCCTTATTGTTTGGTCTGTATTTTTACAGCTATATTATTATTATTTCATTACCTGTTTTAGCATCTGCATTACTATGTTATTAACAGAAGAAATTTAAATACAACATTTTTTGATCCTCTGGTGGTGGTGATCCAATATTATACAACATTTATCT		cellularOrganisms	cellularOrganisms	1.0	Eukaryota	superkingdom	0.99	undef_Eukaryota	kingdom	0.49	undef_undef_Eukaryota	phylum	0.38	undef_undef_undef_Eukaryota	class	0.17	undef_undef_undef_undef_Eukaryota	order	0.17	Vannellidae	family	0.14	Vannella	genus	0.14	Vannella_simplex	species	0.14
Zotu106	W2_S6_MLepF1_LepR1T	19	TTAGCTTCCGGTTACTTCTCCTTCTTTAATTCTATTATTATCTCTTCTTTTGTTGAAGTTGGTGCAGGAACAGGATGGACTATTTATCCTCCTTTATCTGCATTGGTAGTCATTCAGGTGGTTTGTTGATTTAGTTATTTTTAGTTTACATTTAGCTGGAATTTCATATTATTAGGTGCTATTAATTTTATTTGACAATTTGTTATATGCGTGTACGGCGTTAAATACAACTAGAATATCCTTATTGTTTGGTCTGTATTTTTACAGCTATATTATTATTATTTCATTACCTGTTTTAGCATCTGCATTACTATGTTATTAACAGAAGAAATTTAAATACAACATTTTTTGATCCTCTGGTGGTGGTGATCCAATATTATACAACATTTATCT		cellularOrganisms	cellularOrganisms	1.0	Eukaryota	superkingdom	0.99	undef_Eukaryota	kingdom	0.49	undef_undef_Eukaryota	phylum	0.38	undef_undef_undef_Eukaryota	class	0.17	undef_undef_undef_undef_Eukaryota	order	0.17	Vannellidae	family	0.14	Vannella	genus	0.14	Vannella_simplex	species	0.14
Zotu24	W6_S8_RonMWASPdeg_HCO2198T	212	CGCACTTCGACTGGCAAGCGGACGCCATCACGTCGGGTTGCCTCGCAGGTGACTGGCATCGCCCCCTCTTGGTTAGTAATGCCCTGAGGAAACATAAGTGCCGTTAACGGCCGGGTGAGTGCTTCTTTGCGGCTCCAGCCAAACATGCTCTCTGCGGCGCGATTCCAATCCAACACACGCTCCTGGCTGTCAATACTCAGGTAGGCATCGTAGGCCGACTCAATCACTAAATTGAGTTCGCGGGTTCGCCGTTCGATTTGCATTTCAAGGCTTCGATGCAGCGCATTGAGCGCTTGTTGGGTAGCGGTAC		cellularOrganisms	cellularOrganisms	1.0	Bacteria	superkingdom	0.95	undef_Bacteria	kingdom	0.95	Proteobacteria	phylum	0.32	Deltaproteobacteria	class	0.18	Myxococcales	order	0.18	Archangiaceae	family	0.18	Cystobacter	genus	0.18	Cystobacter_fuscus	species	0.18
Zotu84	W3_S7_MLepF1_LepR1T	15	TAGTTTATGGCTTCTTCCTTCTCTTTGATTCTTCTTGTTTATCATCTTATGTAGAAATAGGTGCGGTACAGGTTGGACTGTTTATCCTCCTTTATCTTCTATACAGGACATAGTGGTCCTTCGTTGATTTAGCAATTTTTAGTCTTCATCTGCTGGAGTATCTTCTATGCTCGGAGCATCAATTTTATCCGTACATCAAAAATATGCGTGTAAAGGGTATTACTGCTGACGACTTTCTCTTTTTGTTTGGGCTGTACTTGTACTGTAATTTTATTGTTATTATCCTTCCAGTCCTTGCTGGAGCTATACTATGCTTCTTACGATCGAAATTTTAATACTTCTTCTTTTGATGCTACGGTGGAGGGGATCCTATTCTTTATAACATTTATTT		cellularOrganisms	cellularOrganisms	1.0	Eukaryota	superkingdom	0.92	Metazoa	kingdom	0.63	Nematoda	phylum	0.08	Chromadorea	class	0.08	Rhabditida	order	0.08	Steinernematidae	family	0.08	Steinernema	genus	0.08	Steinernema_litorale	species	0.08
Zotu84	W1_S2_MLepF1_LepR1T	14	TAGTTTATGGCTTCTTCCTTCTCTTTGATTCTTCTTGTTTATCATCTTATGTAGAAATAGGTGCGGTACAGGTTGGACTGTTTATCCTCCTTTATCTTCTATACAGGACATAGTGGTCCTTCGTTGATTTAGCAATTTTTAGTCTTCATCTGCTGGAGTATCTTCTATGCTCGGAGCATCAATTTTATCCGTACATCAAAAATATGCGTGTAAAGGGTATTACTGCTGACGACTTTCTCTTTTTGTTTGGGCTGTACTTGTACTGTAATTTTATTGTTATTATCCTTCCAGTCCTTGCTGGAGCTATACTATGCTTCTTACGATCGAAATTTTAATACTTCTTCTTTTGATGCTACGGTGGAGGGGATCCTATTCTTTATAACATTTATTT		cellularOrganisms	cellularOrganisms	1.0	Eukaryota	superkingdom	0.92	Metazoa	kingdom	0.63	Nematoda	phylum	0.08	Chromadorea	class	0.08	Rhabditida	order	0.08	Steinernematidae	family	0.08	Steinernema	genus	0.08	Steinernema_litorale	species	0.08
Zotu84	W2_S6_MLepF1_LepR1T	5	TAGTTTATGGCTTCTTCCTTCTCTTTGATTCTTCTTGTTTATCATCTTATGTAGAAATAGGTGCGGTACAGGTTGGACTGTTTATCCTCCTTTATCTTCTATACAGGACATAGTGGTCCTTCGTTGATTTAGCAATTTTTAGTCTTCATCTGCTGGAGTATCTTCTATGCTCGGAGCATCAATTTTATCCGTACATCAAAAATATGCGTGTAAAGGGTATTACTGCTGACGACTTTCTCTTTTTGTTTGGGCTGTACTTGTACTGTAATTTTATTGTTATTATCCTTCCAGTCCTTGCTGGAGCTATACTATGCTTCTTACGATCGAAATTTTAATACTTCTTCTTTTGATGCTACGGTGGAGGGGATCCTATTCTTTATAACATTTATTT		cellularOrganisms	cellularOrganisms	1.0	Eukaryota	superkingdom	0.92	Metazoa	kingdom	0.63	Nematoda	phylum	0.08	Chromadorea	class	0.08	Rhabditida	order	0.08	Steinernematidae	family	0.08	Steinernema	genus	0.08	Steinernema_litorale	species	0.08
Zotu84	W4_S9_MLepF1_LepR1T	9	TAGTTTATGGCTTCTTCCTTCTCTTTGATTCTTCTTGTTTATCATCTTATGTAGAAATAGGTGCGGTACAGGTTGGACTGTTTATCCTCCTTTATCTTCTATACAGGACATAGTGGTCCTTCGTTGATTTAGCAATTTTTAGTCTTCATCTGCTGGAGTATCTTCTATGCTCGGAGCATCAATTTTATCCGTACATCAAAAATATGCGTGTAAAGGGTATTACTGCTGACGACTTTCTCTTTTTGTTTGGGCTGTACTTGTACTGTAATTTTATTGTTATTATCCTTCCAGTCCTTGCTGGAGCTATACTATGCTTCTTACGATCGAAATTTTAATACTTCTTCTTTTGATGCTACGGTGGAGGGGATCCTATTCTTTATAACATTTATTT		cellularOrganisms	cellularOrganisms	1.0	Eukaryota	superkingdom	0.92	Metazoa	kingdom	0.63	Nematoda	phylum	0.08	Chromadorea	class	0.08	Rhabditida	order	0.08	Steinernematidae	family	0.08	Steinernema	genus	0.08	Steinernema_litorale	species	0.08
Zotu53	B1_S20_MLepF1_LepR1T	72	TAAGATTTGTATTACTACCTCCTTCCCTATTACTTTTATTATCTAGAAGAATAGTGTAAAGAGGAGCAGGTACAGGATGAACCTGCTCTTGAAATATATTGCTCATGGAGGAGCTTCAGTTGATTTAGCAATTTTTTCTCTTCATTTAGCTGGTATTTCCTCTATTTTAGGGAATCCTAATATATCTTTAGATCAAACTCCTTAATTTGTATGAGCTGTTTCCATGGTGCTATTACTATGCTTGTATGTGATTGAAAGGAGGGGGAGACCCAATTTTATACCAACACCTATTC		cellularOrganisms	cellularOrganisms	1.0	Eukaryota	superkingdom	0.98	Metazoa	kingdom	0.95	Arthropoda	phylum	0.89	Insecta	class	0.87	Diptera	order	0.26	Tephritidae	family	0.08	Dacus	genus	0.04	Dacus_xanthinus	species	0.04
Zotu292	B3_S19_MLepF1_LepR1T	8	TAAGGTTTTGACTTCTTCCACCCTCTTTAACATTATTAATCATAGGTTTATCGAAGGATGGTGCAGGAACAGGATGAACAGTTTACCCACCTTTATCAACTTTTTATCACTCTGGACCATCAGTAGATTTAACTATTTTTTCTCTTCATTTAGCAGGTATTTCCTCAATTTTAGGGGCTTTAAACTTTATTACAACAATTTTAAATTTAAAAATCAAAAAGTTAACAACGGAAAAGATAACTTTATTTGTTTGATCAGTTATTTTAACAGCTATTTTATTATTACTGTCATTACCAGTTTTAGCAGGAGCTATTACAATATTATTAACGGACCGAAACTTAAACACATCCTTCTTTGATCCGAGAGGAGGTGGAGACCCAGTTTTATATCAACACTTGT…		cellularOrganisms	cellularOrganisms	1.0	Eukaryota	superkingdom	1.0	Metazoa	kingdom	1.0	Arthropoda	phylum	1.0	Insecta	class	1.0	Thysanoptera	order	1.0	Thripidae	family	1.0	Frankliniella	genus	1.0	Frankliniella_occidentalis	species	1.0
Zotu671	W6_S8_RonMWASPdeg_HCO2198T	3	TTGTGTTAGGATTGTAATATCTTCGGTTAGGTTTTTCACAAGCGAAGAAATATGAACCGCTTTATCATTATTGGCAATAATTCCTGTTTTCTTGCCTTTATATTCATATCCGTGACAATACGGGCAATGAATTAAAGAAATTCCCCAAGATTCTTTAAAACCTTTGATGTCAGGAACCTCATCTACAAGTCCCGTTGCAATAATCAATTTCTTTGAATGAAATTTTTCTCCTTTTTCTATAGTGATTTCAAAACCGTTTTC		cellularOrganisms	cellularOrganisms	1.0	Eukaryota	superkingdom	0.7	undef_Eukaryota	kingdom	0.18	undef_undef_Eukaryota	phylum	0.12	Spirotrichea	class	0.11	Urostylida	order	0.06	Urostylidae	family	0.06	Urostyla	genus	0.06	Urostyla_grandis	species	0.06
Zotu646	W4_S9_MLepF1_LepR1T	3	TAAGATTTTGATTATTACCACCATCAATTTCTCTTCTTTTAATAGGATTATCTAAAGAAGGAGCCGGAACAGGTTGAACTGTATACCCCCCTCTCTCAACCTTTTATCATTCTGGCCCTTCCGTTGATTTAACTATTTTTTCTCTCCACTTAGCTGGAATTTCTTCAATCTTAGGAGCTCTTAATTTTATTACAACAATCTTCAACTTAAAAATCAATAAACTTCCTGTAGATAAGACCACATTATTTGTTTGATCTGTATTATTAACCGCAATTCTTTTACTTTTATCTTTACCAGTATTAGCTGGAGCTATTACAATACTATTAACAGATCGAAACTTAAATACATCATTTTTTGATCCTGCTGGAGGAGGCGATCCTATTTTATATCAACATTTAT…		cellularOrganisms	cellularOrganisms	1.0	Eukaryota	superkingdom	1.0	Metazoa	kingdom	1.0	Arthropoda	phylum	0.94	Insecta	class	0.89	Lepidoptera	order	0.32	Prodoxidae	family	0.07	Lampronia	genus	0.07	Lampronia_fuscatella	species	0.07
Zotu383	W6_S8_MLepF1_LepR1T	3	TAAGATTCTGACTACTTCCACCATCAATTTCCCTACTAATTTTATCTTCATTTATAGGGAATGGTGCAGGAACAGGGTGAACAGTATATCCTCCTCTATCAAATCAAAACTACCATATAAACGAATCAATTGATTTAACCATTTTTTCGCTACACATAGCAGGGATTTCTTCTATTTTAGGAGCTATTAATTTTATTACAACTATCATAAACATACGACCAAAAATAATAAAATTTGAGCAAGTTCCTTTATTTATTTGGTCAATTTTTATTACTACAATTCTTTTACTACTATCTCTTCCCGTGCTAGCAGGAGCTATTACCATATTATTAACAGACCGAAATTTTAATACCACTTTTTTTGACCCAGCTggggggggCGATCCCATTCTTTATCAAC…		cellularOrganisms	cellularOrganisms	1.0	Eukaryota	superkingdom	1.0	Metazoa	kingdom	0.98	Arthropoda	phylum	0.85	Insecta	class	0.77	Lepidoptera	order	0.23	Erebidae	family	0.03	Lemyra	genus	0.03	Lemyra_melli	species	0.01
Zotu303	W6_S8_RonMWASPdeg_HCO2198T	8	GTTAAATCGAACAGGAAGAATAGCATTGGGATGCAGGGTCCTTTTAAATTCAGTAAGTCCGTTTTTTATCATAATAACATGCCTCATCACCTTGACACCACCCGAAGTAGATCCCGCAGAACCTCCCAGAAAGAATAATCCGAAGAAAAGAACCGTTAGAAAAGGTGTCCAAAGGGTGTAATCAGCACTTACAAAGCCTGTAGTGGTAACTATAGCCAGAACCTGAAAAATACCGTGCCGAAAGGCACTCTCAGCTTCCCCCCACACCATAGGGTGCGCAATGGAGGATAACCCAAGATCGGCTCCAAAATAAATTACTACAGCTGTAATTATAGAAAAAGCACCAATAAAAATAGAATACCATTTAAATTCTTCATTTTGCAA	-	cellularOrganisms	cellularOrganisms	1.0	Eukaryota	superkingdom	0.69	undef_Eukaryota	kingdom	0.46	undef_undef_Eukaryota	phylum	0.4	Spirotrichea	class	0.38	Sporadotrichida	order	0.3	Oxytrichidae	family	0.3	Oxytricha	genus	0.2	Oxytricha_trifallax	species	0.2
Zotu183	W6_S8_MLepF1_LepR1T	15	TCCGGTGAGTTTAAAAAAGCTCATATCCCAGTGCAGGAAGCAAGATAGAAAGGCTCAGGAAAAAATTTACCGGGAATATTCCGGTAAATTTTTTACCCTCTGCCTCAAATATTCCGGCAATTATGAGCAGGCAAAAGACAACTTACAGGATGGCTTTATTAAAATATTTCAGAATATATCTCAATATTCCGGAAAAGGATCTTTCGAGGGCTGGATGACCCGGATTATCATTAATACTGCCTTAAAGAAATATCAGAATCAGGCGGTGTACCTCACTATTGATGAGGAACAAATGGCAGAGCCCGAAGTAGAGATAGATGAAGAAATGCTTTCTGT	-	cellularOrganisms	cellularOrganisms	1.0	Eukaryota	superkingdom	0.81	undef_Eukaryota	kingdom	0.32	undef_undef_Eukaryota	phylum	0.3	Spirotrichea	class	0.25	Sporadotrichida	order	0.23	Oxytrichidae	family	0.23	Oxytricha	genus	0.1	Oxytricha_trifallax	species	0.1
Zotu381	W6_S8_MLepF1_LepR1T	6	ataataaaaatgataataaaatttagataaaaacaatatttttagaaaaaagctaaatcaaaTTCCCAAGTGCGTCATTTGTGAGCCTCGCATCCTCTTCATCCTCTCCTAttttttttGTCTACTTTTATCTGTGTCGATGCTCCGGATTTGAAAGCATTTAAGGCataaaaagatagaaaatataaaaataaaaaataT	-	cellularOrganisms	cellularOrganisms	1.0	Eukaryota	superkingdom	0.91	undef_Eukaryota	kingdom	0.48	undef_undef_Eukaryota	phylum	0.32	Spirotrichea	class	0.28	Sporadotrichida	order	0.23	Oxytrichidae	family	0.23	Laurentiella	genus	0.15	Laurentiella_strenua	species	0.15
Zotu459	B2_S21_MLepF1_LepR1T	4	TAAGATTTTGATTATTACCACCATCAATTTCTCTTCTTTTAATAGGATTATCTAAAGAAGGAGCCGGAACAGGTTGAACTGTATACCCCCCTCTCTCAACCTTTTATCATTCTGGCCCTTCCGTTGATTTAACTATTTTTTCTCTCCACTTAGCTGGAATTTCTTCAATCTTAGGAGCTCTTAATTTTATTACAACAATCTTCAACTTAAAAATCAATAAACTTCCTGTAGATAAGACCACATTATTTGTTTGATCTGTATTATTAACCGCAATTCTTTTACTTTTATCTTTACCAGTATTAGCTGGAGCTATTACAATATTATTAACAGATCGAAATTTAAATACATCATTTTTCGATCCAATGGGAGGAGGAGACCCAGTTCTTTACCAACATTTAT…		cellularOrganisms	cellularOrganisms	1.0	Eukaryota	superkingdom	1.0	Metazoa	kingdom	0.97	Arthropoda	phylum	0.91	Insecta	class	0.88	Hemiptera	order	0.05	Veliidae	family	0.01	Paravelia	genus	0.01	Paravelia_conata	species	0.01
Zotu116	W6_S8_MLepF1_LepR1T	24	ACGCTGAAGTAATATCTACTGAAAATAATATTTTTAGTTTTTCTGCGATGGGGAATGAACGAAATACTGCGGCTAATACTCGCTTTAATGATACTTCACCTGATATAACACATGGGGACATACTCGAAGTATATCATCGTGAACCGCAAAGCATCTTCCTAGGCCAAACTCTTGACCATCCATTGTCGGTGAACAACAACCGTGCATATTTAGAACTAACTGATGGAGGGTATCGTTTATTACAATTTGACCGAGTCATTACAAAAAACGGAACTATAACAGCAGCAACCTCTGATGAAGAATTGGATGATCGAATTTC		cellularOrganisms	cellularOrganisms	1.0	Eukaryota	superkingdom	0.65	undef_Eukaryota	kingdom	0.29	undef_undef_Eukaryota	phylum	0.29	Spirotrichea	class	0.26	Sporadotrichida	order	0.21	Oxytrichidae	family	0.21	Oxytricha	genus	0.14	Oxytricha_trifallax	species	0.14
Zotu57	B1_S20_RonMWASPdeg_HCO2198T	62	TGACGAATACCCTGCTCCGCGTCGCTATCGGGCACAAAACGCAAGCCACTCTCAAAAATACGGATACGACTCTGTTGACGATTCTGGTTATAAACGACTGCGTCCAGCAAACCAGTCCACAACGACAAGCGCATAGCGGACATATCAACCGAAATTGGGCTAGGCAGAATCAGCGCTTCTTCGCCAGGATGAACCAGTGCC		cellularOrganisms	cellularOrganisms	1.0	Bacteria	superkingdom	0.81	undef_Bacteria	kingdom	0.81	Proteobacteria	phylum	0.35	Deltaproteobacteria	class	0.22	Myxococcales	order	0.21	Archangiaceae	family	0.2	Cystobacter	genus	0.2	Cystobacter_fuscus	species	0.2
Zotu105	B5_S18_MLepF1_LepR1T	29	TAAGTTTTTGATTATTACCTCCAAGAATATTGTTTTTAATTAGAAGAATATTTGTGGGATCAGGAACTGGAACAGGATGAACAGTTTATCCTCCTTTATCAAGAAATTTAGGACATTCAGGTCCTTCTGTTGATTTATCAATTTTTTCTTTACATATTGCAGGATTATCTTCAATTATAGGTTCAATTAATTTTATTACAACTATTTATAATATAAAAATTTATAAATTTGAATATATTTCATTATTTTCTTGATCTATAATTTTAACTGCAATTTTATTATTATTATCTTTACCAGTTTTAGCTGGAGCTATTACTATATTATTGTTTGATCGTAATTTAAATACTTCATTTTTTGATCCTGCTGGAGGAGGGGATCCTATTTTATATCAACATTTAT…		cellularOrganisms	cellularOrganisms	1.0	Eukaryota	superkingdom	1.0	Metazoa	kingdom	1.0	Arthropoda	phylum	1.0	Insecta	class	1.0	Hymenoptera	order	0.99	Eulophidae	family	0.33	Aprostocetus	genus	0.15	Aprostocetus_minimus	species	0.15
Zotu131	W6_S8_MLepF1_LepR1T	24	GATTTTGATTATTATTTCCATCTCTTATATTAATAATTTTAAACTTATTTATTATCAATAATATTAATACCGGATGAACAATTTATCCTCCATTAAGAATTCAAAATAATTTATCAATTAACATTATTATTTTCTCTCTTCATATTAATGGATTATCATCAATTTTAAGTTCAATAAATTTTATTATTTCTATATTAACTATTAATCCAAATTATTTCTTTTATTATAACTTAACATTATTTTGTTGATCAATTTTAATTACTTCTATTTTATTAATTTTATCATTACCAGTTCTTGCAAGAGGAATTACAATAATTTTATTAGATCATAATTTTAATACAATATTTTTTAATCCTATTGGTAATGGTAATCCAATTATCTTCCAACATTTATTT		cellularOrganisms	cellularOrganisms	1.0	Eukaryota	superkingdom	1.0	Metazoa	kingdom	0.92	Arthropoda	phylum	0.92	Insecta	class	0.91	Hemiptera	order	0.63	Diaspididae	family	0.44	Oceanaspidiotus	genus	0.17	Oceanaspidiotus_spinosus	species	0.17
Zotu402	B3_S19_MLepF1_LepR1T	5	TAAGATTTTGATTATTACCTCCTAGATTATTTTTATTAACAATAAGAATATTTGTAGGTTCAGGTACAGGAACAGGGTGAACAGTTTATCCACCTTTATCTTCTAATTTATCTCATAGAGGGGCTTCAGTTGATTTATCAATTTTTTCTTTACATATTGCTGGGGCTTCTTCTATTATAGGGAGAATTAATTTTATTACTACTATTATAAATATAAAATTATTTGATATAGATAAAgtttatttattttgttgatcaattttattaactacaattttattattattatCATTACCTGTTTTAGCAGGGGCAATTACAATATTATTATTTGATCGAAATTTAAATACATCATTTTTTGATCCTTCAGGAGGGGGTGATCCAATTTTATATCAACATTTAT…		cellularOrganisms	cellularOrganisms	1.0	Eukaryota	superkingdom	1.0	Metazoa	kingdom	1.0	Arthropoda	phylum	1.0	Insecta	class	1.0	Hymenoptera	order	0.99	Aphelinidae	family	0.19	Encarsia	genus	0.19	Encarsia_obtusiclava	species	0.12
Zotu261	B1_S20_MLepF1_LepR1T	3	TAAGATTATGATTATTGCCTCCTTCATTGttttttttATTATTTTCTTTGTTTAATAAAACTCCTGCTGGCACAGGGTGGACAGTGTATCCCCCTTTATCTAATTTAATTTATCATGATAGTGTGAGGGTAGATTTAGTAATTTTTAGTTTGCATTTAGCTGGTATTTCTTCTATTATAGGGGCTATTAATTTTATTAGAACTATTATAAATATACGGCCAGCTAGTATAAAAATAGAACAGCTTCCTTTATTTGTTTGGTCTGTATTAATTACAGCAATTTTATTACTTCTTTCTTTGCCTGTTCTAGCTGGGGCTATTACAATACTGTTGAGAGACCGAAACTTTAATACTAGATTTTTTGATCCTACAggggggggAGATCCTGTATTATATCAGC…		cellularOrganisms	cellularOrganisms	1.0	Eukaryota	superkingdom	1.0	Metazoa	kingdom	0.88	Arthropoda	phylum	0.77	Arachnida	class	0.51	Araneae	order	0.43	Nemesiidae	family	0.09	Acanthogonatus	genus	0.08	Acanthogonatus_campanae	species	0.08
Zotu261	B6_S11_MLepF1_LepR1T	3	TAAGATTATGATTATTGCCTCCTTCATTGttttttttATTATTTTCTTTGTTTAATAAAACTCCTGCTGGCACAGGGTGGACAGTGTATCCCCCTTTATCTAATTTAATTTATCATGATAGTGTGAGGGTAGATTTAGTAATTTTTAGTTTGCATTTAGCTGGTATTTCTTCTATTATAGGGGCTATTAATTTTATTAGAACTATTATAAATATACGGCCAGCTAGTATAAAAATAGAACAGCTTCCTTTATTTGTTTGGTCTGTATTAATTACAGCAATTTTATTACTTCTTTCTTTGCCTGTTCTAGCTGGGGCTATTACAATACTGTTGAGAGACCGAAACTTTAATACTAGATTTTTTGATCCTACAggggggggAGATCCTGTATTATATCAGC…		cellularOrganisms	cellularOrganisms	1.0	Eukaryota	superkingdom	1.0	Metazoa	kingdom	0.88	Arthropoda	phylum	0.77	Arachnida	class	0.51	Araneae	order	0.43	Nemesiidae	family	0.09	Acanthogonatus	genus	0.08	Acanthogonatus_campanae	species	0.08
Zotu230	B2_S21_RonMWASPdeg_HCO2198T	11	AGCTTGTGAGCCGTATGGGTAAAACTGCCTGTTTCCACCAGCGTGATAAAGGTTTTGAAATACTGGGCATTAAACATGGGACGTTACCAGCTCACTGACGGCCATGGACGCAATGCGCCCGGGCAAACAAAAAATCTTCATTTCTGATCAGATAGATACGGCATGACCAACTACTTTATCAGAAAAGTCCATAGCCCGCATGAGCTCCCCGAACTCTCGTGTTAGCATCCTGAGACA	-	cellularOrganisms	cellularOrganisms	1.0	Bacteria	superkingdom	0.69	undef_Bacteria	kingdom	0.69	Proteobacteria	phylum	0.38	Deltaproteobacteria	class	0.24	Myxococcales	order	0.24	Archangiaceae	family	0.24	Cystobacter	genus	0.24	Cystobacter_fuscus	species	0.24
Zotu324	W2_S6_MLepF1_LepR1T	7	TAAGATTTTGATTATTACCACCATCAATTTCTCTTCTTTTAATAGGATTATCTAAAGAAGGAGCCGGAACAGGTTGAACTGTATACCCCCCTCTCTCAACCTTTTATCATTCTGGCCCTTCCGTTGATTTAACTATTTTTTCTCTCCACTTAGCTGGAATTTCTTCAATTTTAGGAGCTATTAATTTTATTTCTACTATATTAAATATAAAAATCAAATTTTTAAAATTTGATCAAATTTCTTTATTTGTATGATCAATTTTAATTACTACTGTACTTTTATTATTATCTTTACCTGTATTAGCTGGAGCAATTACAATATTATTAACAGACCGTAACCTAAATACATCATTTTTTGATCCTATAGGAGGAGGTGATCCAGTTCTTTACCAACATTTAT…		cellularOrganisms	cellularOrganisms	1.0	Eukaryota	superkingdom	1.0	Metazoa	kingdom	0.99	Arthropoda	phylum	0.97	Insecta	class	0.94	Diptera	order	0.21	Cecidomyiidae	family	0.19	Lestodiplosis	genus	0.05	Lestodiplosis_polypori	species	0.05
Zotu517	W6_S8_MLepF1_LepR1T	4	GACATTTGGAGCTAAATACTTGCTGTAGTATTCTTTAAGATCCTGGAGGGTAATTTTTTCAATGGACGTTTTGGTGCCCAGATTATCGTTGGAAAGTAAATGGTTTTCGCCATAAATAACCTTTCGAAATTCCCTTGAGGCTATACTATTTGGAGAACCTTCTTGTTGCTGAATGGCACTTAAAACCTGTTGTTTCGCAAGGTTAAATTCTTCTTCATCCCAACGAGGATTGAGAAGGATTTCCTTCACAAGATCCATCGTTTTGTTATAGTTCCTGGCAAGGGTGCTGCCGCTTAAAACGATGCTTTCATCTCCCGCATACATGGAAATAGTTGCACCTAACAGCTGAATGGCTTCCTCCAGTTCCCCGGGAGTGCGGTTTTC		cellularOrganisms	cellularOrganisms	1.0	Eukaryota	superkingdom	0.49	undef_Eukaryota	kingdom	0.31	undef_undef_Eukaryota	phylum	0.27	Spirotrichea	class	0.18	Urostylida	order	0.1	Urostylidae	family	0.1	Urostyla	genus	0.1	Urostyla_grandis	species	0.1
Zotu65	B1_S20_MLepF1_LepR1T	8	TAAGATTTTGGTTTCTACCTCCTTCCCTCTCTCTGTTACTAATAAGAAGAATTGTAGAAAATGGTGCAGGAACAGGATGAACTGTTTACCCACCTCTATCAGCAAATATTGCCCATAGAGGTTCCTCAGTAGATCTTGCTATTTTTAGACTACACCTAGCAGGGATCTCATCAATTCTAGGAGCTGTAAACTTTATTTCTACAGTAATTAATATACGATCAACCGGAATTACATTTGATCGGATACCTTTATTTGTATGAGCTGTTGTTATTACAGCCCTTCTATTACTTTTATCTCTTCCTGTTCTTGCAGGAGCAATCACTATACTTTTAACAGATCGAAATCTAAATACTTCATTCTTTGACCCTGCAGGAGGAGGAGATCCTATTCTATACCAAC…		cellularOrganisms	cellularOrganisms	1.0	Eukaryota	superkingdom	1.0	Metazoa	kingdom	1.0	Arthropoda	phylum	1.0	Insecta	class	1.0	Coleoptera	order	1.0	Elateridae	family	1.0	Hemicrepidius	genus	1.0	Hemicrepidius_memnonius	species	1.0
Zotu65	B5_S18_MLepF1_LepR1T	3	TAAGATTTTGGTTTCTACCTCCTTCCCTCTCTCTGTTACTAATAAGAAGAATTGTAGAAAATGGTGCAGGAACAGGATGAACTGTTTACCCACCTCTATCAGCAAATATTGCCCATAGAGGTTCCTCAGTAGATCTTGCTATTTTTAGACTACACCTAGCAGGGATCTCATCAATTCTAGGAGCTGTAAACTTTATTTCTACAGTAATTAATATACGATCAACCGGAATTACATTTGATCGGATACCTTTATTTGTATGAGCTGTTGTTATTACAGCCCTTCTATTACTTTTATCTCTTCCTGTTCTTGCAGGAGCAATCACTATACTTTTAACAGATCGAAATCTAAATACTTCATTCTTTGACCCTGCAGGAGGAGGAGATCCTATTCTATACCAAC…		cellularOrganisms	cellularOrganisms	1.0	Eukaryota	superkingdom	1.0	Metazoa	kingdom	1.0	Arthropoda	phylum	1.0	Insecta	class	1.0	Coleoptera	order	1.0	Elateridae	family	1.0	Hemicrepidius	genus	1.0	Hemicrepidius_memnonius	species	1.0
Zotu65	W1_S2_MLepF1_LepR1T	4	TAAGATTTTGGTTTCTACCTCCTTCCCTCTCTCTGTTACTAATAAGAAGAATTGTAGAAAATGGTGCAGGAACAGGATGAACTGTTTACCCACCTCTATCAGCAAATATTGCCCATAGAGGTTCCTCAGTAGATCTTGCTATTTTTAGACTACACCTAGCAGGGATCTCATCAATTCTAGGAGCTGTAAACTTTATTTCTACAGTAATTAATATACGATCAACCGGAATTACATTTGATCGGATACCTTTATTTGTATGAGCTGTTGTTATTACAGCCCTTCTATTACTTTTATCTCTTCCTGTTCTTGCAGGAGCAATCACTATACTTTTAACAGATCGAAATCTAAATACTTCATTCTTTGACCCTGCAGGAGGAGGAGATCCTATTCTATACCAAC…		cellularOrganisms	cellularOrganisms	1.0	Eukaryota	superkingdom	1.0	Metazoa	kingdom	1.0	Arthropoda	phylum	1.0	Insecta	class	1.0	Coleoptera	order	1.0	Elateridae	family	1.0	Hemicrepidius	genus	1.0	Hemicrepidius_memnonius	species	1.0
Zotu65	B6_S11_MLepF1_LepR1T	11	TAAGATTTTGGTTTCTACCTCCTTCCCTCTCTCTGTTACTAATAAGAAGAATTGTAGAAAATGGTGCAGGAACAGGATGAACTGTTTACCCACCTCTATCAGCAAATATTGCCCATAGAGGTTCCTCAGTAGATCTTGCTATTTTTAGACTACACCTAGCAGGGATCTCATCAATTCTAGGAGCTGTAAACTTTATTTCTACAGTAATTAATATACGATCAACCGGAATTACATTTGATCGGATACCTTTATTTGTATGAGCTGTTGTTATTACAGCCCTTCTATTACTTTTATCTCTTCCTGTTCTTGCAGGAGCAATCACTATACTTTTAACAGATCGAAATCTAAATACTTCATTCTTTGACCCTGCAGGAGGAGGAGATCCTATTCTATACCAAC…		cellularOrganisms	cellularOrganisms	1.0	Eukaryota	superkingdom	1.0	Metazoa	kingdom	1.0	Arthropoda	phylum	1.0	Insecta	class	1.0	Coleoptera	order	1.0	Elateridae	family	1.0	Hemicrepidius	genus	1.0	Hemicrepidius_memnonius	species	1.0
Zotu65	B4_S17_MLepF1_LepR1T	15	TAAGATTTTGGTTTCTACCTCCTTCCCTCTCTCTGTTACTAATAAGAAGAATTGTAGAAAATGGTGCAGGAACAGGATGAACTGTTTACCCACCTCTATCAGCAAATATTGCCCATAGAGGTTCCTCAGTAGATCTTGCTATTTTTAGACTACACCTAGCAGGGATCTCATCAATTCTAGGAGCTGTAAACTTTATTTCTACAGTAATTAATATACGATCAACCGGAATTACATTTGATCGGATACCTTTATTTGTATGAGCTGTTGTTATTACAGCCCTTCTATTACTTTTATCTCTTCCTGTTCTTGCAGGAGCAATCACTATACTTTTAACAGATCGAAATCTAAATACTTCATTCTTTGACCCTGCAGGAGGAGGAGATCCTATTCTATACCAAC…		cellularOrganisms	cellularOrganisms	1.0	Eukaryota	superkingdom	1.0	Metazoa	kingdom	1.0	Arthropoda	phylum	1.0	Insecta	class	1.0	Coleoptera	order	1.0	Elateridae	family	1.0	Hemicrepidius	genus	1.0	Hemicrepidius_memnonius	species	1.0
Zotu319	W1_S2_MLepF1_LepR1T	7	TAGTTTATGGTTATTACCATCATCTTTAATACTTTTATTATTATCTTCTTATGTTGAAATAGGTGCTGGTACTGGATGGACTGTTTATCACCGTTATCTTCTATTACTGGACATAGTGGTCATCTGTGGATTTAGCAATTTTTAGTTTCATTTAGCAGGTGTTTCTTCTATGTTAGGTGCTATAATTTTATTTGTACATTCGTAATATGCGTTTAAAGGAATGACAGCAGAACGTTTATCATTGTTGTTTGGGCTGTATTAATTACAGTAGTTTTATTATTATTATCATTACCTGTTTAGCTGGTGCAATACTATGTTATTAACTGATGTAATTTTAATACATCTTTTTTTGATGCTACGGTGGAGGTGATCCTATTTTATATCAACATCTTTTT		cellularOrganisms	cellularOrganisms	1.0	Eukaryota	superkingdom	1.0	undef_Eukaryota	kingdom	0.93	undef_undef_Eukaryota	phylum	0.93	undef_undef_undef_Eukaryota	class	0.91	Physariida	order	0.91	Didymiaceae	family	0.91	Didymium	genus	0.91	Didymium_nigripes	species	0.91
Zotu586	B5_S18_RonMWASPdeg_HCO2198T	3	ATAGTCCCAATAGTTCGTCGGCGGCAGCGTAGTCCTTTTTGAGAAATAGTTGCTCTTTCGCAGTTTTCCATTGGGATAGGAATTTCTTTCGTTTTTTCTTTTCCAGATAGATTATCCAGGTATTTCTGATTCTTTTCCCAAACAGGTAGAACAGAACGAGAACGCCCACCAAAACCGCGGCCAAAATCATCGCCAGCAACGGATAATTAAACCCCTGCC	-	cellularOrganisms	cellularOrganisms	1.0	Bacteria	superkingdom	0.7	undef_Bacteria	kingdom	0.7	Proteobacteria	phylum	0.33	Deltaproteobacteria	class	0.16	Myxococcales	order	0.16	Archangiaceae	family	0.16	Cystobacter	genus	0.16	Cystobacter_fuscus	species	0.16
Zotu400	B2_S21_RonMWASPdeg_HCO2198T	5	TGCTACCTCCTTCACTTATCTTACTATTAGCTAGTGCTTTCGTAGAACAAGGAGCTGGGACAGGATGAACTGTATATCCACCATTAGCAGGTATCCAATCTCACTCAGGAGGATCTGTAGATTTAGCTATCTTCAGTCTTCACTTAGCGGGAATTTCATCAATGTTAGGTGCAATGAACTTTATCACTACAATTATCAATATGCGAAACCCTGGAATGACCTTCCATAAATTACCTTTATTCTGTTGAGCTATCATGGTAACAGCGATCTTACTGCTATTATCATTACCAGTTCTAGCAGGAGGTATTACAATGTTATTAACAGATCGAAACTTTAATACATCGTTCTATGATCCAGCAGGAGGGGGAGACCCTATCCTATACCAACACTTATTC		cellularOrganisms	cellularOrganisms	1.0	Eukaryota	superkingdom	0.99	Fungi	kingdom	0.55	Mucoromycota	phylum	0.32	Mucoromycetes	class	0.3	Mucorales	order	0.3	Mucoraceae	family	0.23	Mucor	genus	0.1	Mucor_fragilis	species	0.08
Zotu516	W5_S10_RonMWASPdeg_HCO2198T	4	CGTGCGTCATCAATATACGTCATTAAAATCGTATGAACCTAATCACAGAGAAAAGTCAGTAAATGTCTGTTTTCATAATTTGGTTTGTAGTTGTTCTGGATATAAATCAATACTTACCGTCAGTGGCGTAGCGTATGTAAGGACAAATATTTTGGATCAAAAGTTTTTTCAAGAATATAAAAATCATAAATAATAGTTTTTACTTTCTCGATGAGACCTGGGGTTACCTTGTCAAAAGCTGGCGCATTTTACCTGGAAAAGAAAAGGAGGTAGATGATGAATAAAGCAGTTTTCTACATTCGGATGCttttttttGGCAGGTAACCTTGCTTATTCCTGCTGCTGCTAACACGCGATTTCTATAAAAGAT		cellularOrganisms	cellularOrganisms	1.0	Eukaryota	superkingdom	0.84	undef_Eukaryota	kingdom	0.42	undef_undef_Eukaryota	phylum	0.32	Spirotrichea	class	0.27	Sporadotrichida	order	0.27	Oxytrichidae	family	0.27	Oxytricha	genus	0.14	Oxytricha_trifallax	species	0.14
Zotu196	W6_S8_RonMWASPdeg_HCO2198T	14	TACTGCATAGCCAATTACAGTATGCGGTCTGTGAATGCTCCAGGTAAAACCATCTCTCTCAGAAGCTGCATAAACCTCATCTTCCTGAGCGTAATAAAAATTGGGAAGCGGAAGTCTCGGTTGTTCTTCTCTCAAAGGAGTTTCAGGTAATTTTCCTTCTTTTGCATAGGCTTCGAATGGTCCTAAATAATGCTTTAATCCTGTAACCAAAGCAACATGTTTTAC	-	cellularOrganisms	cellularOrganisms	1.0	Eukaryota	superkingdom	0.68	undef_Eukaryota	kingdom	0.23	undef_undef_Eukaryota	phylum	0.18	Spirotrichea	class	0.11	Sporadotrichida	order	0.07	Oxytrichidae	family	0.07	Laurentiella	genus	0.06	Laurentiella_strenua	species	0.06
Zotu331	W6_S8_MLepF1_LepR1T	7	TAAGATTTTGATTATTACCCCCCTCTTTAACTTTACTATTAATTAGAAGAATAGTTGAATCTGGAACTGGCACAGGATGAACAGTTTACCCCCCATTATCTTCAATTATTGCTCATACAGGATCCTCTGTAGATTTTTCGATTTTTTCATTACATATTGCAGGAATTTCTTCTATTCTAGGAGCAATTAATTTTATTTCAACTATATTAAATATAAAAATTAAATTTTTAAAATTTGATCAAATCTCATTATTTATCTGATCAATTTTAATTACTACTGTATTACTATTATTATCATTACCTGTATTAGCAGGTGCAATTACAATATTATTAACAGATCGAAACTTAAATACTTCATTTTTTGATCCTATAGGAGGAGGAGATCCAATTTTATATCAAC…		cellularOrganisms	cellularOrganisms	1.0	Eukaryota	superkingdom	1.0	Metazoa	kingdom	1.0	Arthropoda	phylum	0.99	Insecta	class	0.99	Diptera	order	0.68	Cecidomyiidae	family	0.67	Contarinia	genus	0.24	Contarinia_negundinis	species	0.15
Zotu560	B2_S21_RonMWASPdeg_HCO2198T	3	AAACATGAATGCCTACTGTAATGATTTTTTCATGAAAACATTAAATGAATTGAATCATTGCGGCaaaaaaaaGCTTTTATTTTGCTTCAAATAAAATTTGAACACAAAGTTTTTTCCACACGGTTTATTTGTTGTAATACAACAAATAAATTATGTTAAAATAAACGTTATGTTCAATTGTTATTTGAAGTAGAAAAAGAGTTATTTTTTTGCCGCAGCAATTCAATTATTCTTGATCTGGATAGAAAAAAATATCTCCTATTGTGTTTTAAT	-	cellularOrganisms	cellularOrganisms	1.0	Eukaryota	superkingdom	0.99	undef_Eukaryota	kingdom	0.74	undef_undef_Eukaryota	phylum	0.58	Spirotrichea	class	0.57	Sporadotrichida	order	0.54	Oxytrichidae	family	0.54	Oxytricha	genus	0.46	Oxytricha_trifallax	species	0.46
Zotu189	W1_S2_MLepF1_LepR1T	14	TAGTTTATGGTTATTGCCATCTTCATTAGTATTATTATTATTATCATCTTATGTTGAAATTGGTGCAGGTACTGGACGGACTGTTTATCTCCTTTATCATCTATTACAGGACATAGTGGACTTCTGTAGATTTAGCCATTTTTAGTTACATCTTGCTGGTCTTTCTTCAATGTTAGGTGCTATAATTTTATATGTACATTCGTAATATGCGTTAAAAGGATTAACTGCAGAACGTCTTTCTCTGTTGTTTGGGCTGTTTTAGTCACTGTAATTCTTTTATTACTTTCCCTACCTGTTTAGCAGGTGCAATACAATGTTATTAACTGATGTAATTTTAATACATCTTTTCCTGATGCAACGGTGGAGGAGATCCTATACTTTATCAACATCTTTCT		cellularOrganisms	cellularOrganisms	1.0	Eukaryota	superkingdom	0.99	undef_Eukaryota	kingdom	0.45	undef_undef_Eukaryota	phylum	0.38	undef_undef_undef_Eukaryota	class	0.32	Physariida	order	0.32	Didymiaceae	family	0.32	Didymium	genus	0.32	Didymium_nigripes	species	0.32
Zotu626	W2_S6_RonMWASPdeg_HCO2198T	3	TCGCCTTAATAATATTAGCTTTTGGCTTCTCGTCCCATCTTTTATATTATTACTCACTTCTGCATTTATAGAAGGAGGCGCAGGCACAGGATGGACAATTTATCCTCCTCTAAGTGGAATCGCTTCTCATGCTGGACCAGCCGTTGATATGGCAATATTAAGCCTACATTTAGCGGGTATTTCATCAATACTTGGAGCAATTAATTTTATTACCACTATTTGTATGGGCAATTTTCATTACAGCAATTCTACTGCTACTATCACTACCAGTACTAGCTGGTGCAATTACTATGCTACTAACAGATCGAAACTTTAATACTTCATTCTATGATCCAGCAGGAGGTGGAGATCCTGTACTTTACCAACACCTGTTC		cellularOrganisms	cellularOrganisms	1.0	Eukaryota	superkingdom	0.95	Fungi	kingdom	0.46	Basidiomycota	phylum	0.45	Malasseziomycetes	class	0.3	Malasseziales	order	0.3	Malasseziaceae	family	0.3	Malassezia	genus	0.3	Malassezia_slooffiae	species	0.22
Zotu522	W6_S8_RonMWASPdeg_HCO2198T	4	GAGCCAGAGATTTAGTTTCTGAATGGCAATTTTATAGTCATAAACTACCTGATCTTTCTGAATGGTGATCTCCTGAATTCGATTTTTAGCCGCGAGCAATTCGAGCTTTGAAATGGCTTCGGTTTCATATCGTAGGGAAACTGCCTTATCCAGGCGTTTATAAAGAGAGTCCAGCTTGTTATACAACTGTAATTTTCTTTTTGCAGAAACGGCTTCACTCCA		cellularOrganisms	cellularOrganisms	1.0	Bacteria	superkingdom	0.6	undef_Bacteria	kingdom	0.6	Bacteroidetes	phylum	0.03	Flavobacteriia	class	0.03	Flavobacteriales	order	0.03	Flavobacteriaceae	family	0.03	Gramella	genus	0.03	Gramella_forsetii	species	0.03
Zotu19	B4_S17_RonMWASPdeg_HCO2198T	9	TGACGAATACCCTGCTCCGCGTCGCTATCGGGCACAAAACGCAAGCCACTCTCAAAAATACGGATACGACTCTGTTGACGATTCTGGTTATAAACGACTGCGCCCAGCAAACCAGTCCACAACGACAAGCGCATAGCGGACATATCAACCGAAATTGGGCTAGGCAGAATCAGCGCTTCTTCGCCAGGATGAACCAGTGCC		cellularOrganisms	cellularOrganisms	1.0	Bacteria	superkingdom	0.83	undef_Bacteria	kingdom	0.83	Proteobacteria	phylum	0.36	Deltaproteobacteria	class	0.24	Myxococcales	order	0.23	Archangiaceae	family	0.23	Cystobacter	genus	0.23	Cystobacter_fuscus	species	0.23
Zotu19	B1_S20_RonMWASPdeg_HCO2198T	264	TGACGAATACCCTGCTCCGCGTCGCTATCGGGCACAAAACGCAAGCCACTCTCAAAAATACGGATACGACTCTGTTGACGATTCTGGTTATAAACGACTGCGCCCAGCAAACCAGTCCACAACGACAAGCGCATAGCGGACATATCAACCGAAATTGGGCTAGGCAGAATCAGCGCTTCTTCGCCAGGATGAACCAGTGCC		cellularOrganisms	cellularOrganisms	1.0	Bacteria	superkingdom	0.83	undef_Bacteria	kingdom	0.83	Proteobacteria	phylum	0.36	Deltaproteobacteria	class	0.24	Myxococcales	order	0.23	Archangiaceae	family	0.23	Cystobacter	genus	0.23	Cystobacter_fuscus	species	0.23
Zotu197	B1_S20_MLepF1_LepR1T	13	TAAGATTTTGATTACTACCCCCATCATTAACATTATTATTATCGAGTAGAATAGTTGAAAGAGGAGCAGGTACAGGATGAACAGTAGCTGTAGGGATTACAGCCTTATTACTATTATTATCATTACCTGTATTAGCAGGGGCTATTACTATACTATTAACAGATCGTAATCTAAATACATCATTCTTTGATCCAGCTGGAGGAGGAGACCCTATTTTATATCAACACCTATTC		cellularOrganisms	cellularOrganisms	1.0	Eukaryota	superkingdom	1.0	Metazoa	kingdom	1.0	Arthropoda	phylum	1.0	Insecta	class	0.99	Orthoptera	order	0.6	Gryllidae	family	0.58	Orocharis	genus	0.49	Orocharis_saltator	species	0.49
Zotu44	W3_S7_MLepF1_LepR1T	13	TAAGATTTTGACTATTACCACCCTCTCTAACTTTATTATTAGCTAGCTCAATTGTAGAAAACGGAGCTGGAACAGGTTGAACTGTTTATCCTCCTTTAGCATCTGGAATTGCACATGCTGGAGCTTCCGTTGATTTAGCAATTTTTTCTCTTCATTTAGCTGGAGTATCTTCTATTTTAGGTGCAGTAAATTTTATTACCACAGTAATTAATATACGATCTAATGGAATTACTCTAGACCGAATACCATTGTTTGTATGATCAGTTGTAATTACAGCTGTTTTATTATTATCATTACCTGTTTTAGCTGGTGCAATTACTATATTATTAACTGATCGAAATTTAAATACATCATTCTTTGATCCTGCTGGAGGAGGCGATCCTATTTTATATCAACATT…		cellularOrganisms	cellularOrganisms	1.0	Eukaryota	superkingdom	1.0	Metazoa	kingdom	1.0	Arthropoda	phylum	0.99	Insecta	class	0.99	Diptera	order	0.84	Chironomidae	family	0.33	Procladius	genus	0.3	Procladius_ferrugineus	species	0.22
Zotu44	W4_S9_MLepF1_LepR1T	38	TAAGATTTTGACTATTACCACCCTCTCTAACTTTATTATTAGCTAGCTCAATTGTAGAAAACGGAGCTGGAACAGGTTGAACTGTTTATCCTCCTTTAGCATCTGGAATTGCACATGCTGGAGCTTCCGTTGATTTAGCAATTTTTTCTCTTCATTTAGCTGGAGTATCTTCTATTTTAGGTGCAGTAAATTTTATTACCACAGTAATTAATATACGATCTAATGGAATTACTCTAGACCGAATACCATTGTTTGTATGATCAGTTGTAATTACAGCTGTTTTATTATTATCATTACCTGTTTTAGCTGGTGCAATTACTATATTATTAACTGATCGAAATTTAAATACATCATTCTTTGATCCTGCTGGAGGAGGCGATCCTATTTTATATCAACATT…		cellularOrganisms	cellularOrganisms	1.0	Eukaryota	superkingdom	1.0	Metazoa	kingdom	1.0	Arthropoda	phylum	0.99	Insecta	class	0.99	Diptera	order	0.84	Chironomidae	family	0.33	Procladius	genus	0.3	Procladius_ferrugineus	species	0.22
Zotu44	W6_S8_MLepF1_LepR1T	16	TAAGATTTTGACTATTACCACCCTCTCTAACTTTATTATTAGCTAGCTCAATTGTAGAAAACGGAGCTGGAACAGGTTGAACTGTTTATCCTCCTTTAGCATCTGGAATTGCACATGCTGGAGCTTCCGTTGATTTAGCAATTTTTTCTCTTCATTTAGCTGGAGTATCTTCTATTTTAGGTGCAGTAAATTTTATTACCACAGTAATTAATATACGATCTAATGGAATTACTCTAGACCGAATACCATTGTTTGTATGATCAGTTGTAATTACAGCTGTTTTATTATTATCATTACCTGTTTTAGCTGGTGCAATTACTATATTATTAACTGATCGAAATTTAAATACATCATTCTTTGATCCTGCTGGAGGAGGCGATCCTATTTTATATCAACATT…		cellularOrganisms	cellularOrganisms	1.0	Eukaryota	superkingdom	1.0	Metazoa	kingdom	1.0	Arthropoda	phylum	0.99	Insecta	class	0.99	Diptera	order	0.84	Chironomidae	family	0.33	Procladius	genus	0.3	Procladius_ferrugineus	species	0.22
Zotu384	W6_S8_RonMWASPdeg_HCO2198T	6	CTTGCTAATATCCCCTCGAGAGCCAATGTGGCGTAAGTGCCACATAATAAAAGGTGCGCTCCATGCGAAAAAATTTAACCAATAATGAACTGCGAGTTTATAAATTCTGTCAGGAGAATCCTGCTGATGTTTATAAAATGAAAATTCATGAACTGGCAGATCGCGTTTATACTACCGCGCCATCTATTTCTAAGCTGGTAAAGAAATTAGGCTTTAATAATTTCCAGGAGTTTAAGGTCAACATTCGGGACGTATTCTCCAGAACGCAAAACTCGCAGCACCATAACGCGTTTGTTAGCGAATATATACAAGAAATGCAGGATGCTTTAACCAGAGTGTCTGAGAATAAAGTCAAAGTCTTTTG	-	cellularOrganisms	cellularOrganisms	1.0	Eukaryota	superkingdom	0.58	undef_Eukaryota	kingdom	0.39	undef_undef_Eukaryota	phylum	0.29	Spirotrichea	class	0.29	Urostylida	order	0.25	Urostylidae	family	0.25	Urostyla	genus	0.25	Urostyla_grandis	species	0.25
Zotu487	W1_S2_MLepF1_LepR1T	4	TAAGATTTTGACTTTTACCACCTTCAATTTCTTTATTAATTTTCTCTACATTTCTAGAAGAAGGAACTGGAACAGGATGAACTCTATACCCTCCTCTCTCAACCTTTTATCATTCTGGCCCTTCCGTTGATTTAACTATTTTTTCTCTCCACTTAGCTGGAATTTCTTCAATCTTAGGAGCTCTTAATTTTATTACAACAATCTTCAACTTAAAAATCAATAAACTTCCTGTAGATAAGACCACATTATTTGTTTGATCTGTATTATTAACCGCAATTCTTTTACTTTTATCTTTACCAGTATTAGCTGGAGCTATTACAATACTATTAACAGATCGAAACTTAAATACATCATTTTTTGACCCAGGAGGAGGAGGAGACCCTGTACTCTATCAACACT…		cellularOrganisms	cellularOrganisms	1.0	Eukaryota	superkingdom	1.0	Metazoa	kingdom	1.0	Arthropoda	phylum	0.94	Insecta	class	0.89	Diptera	order	0.16	Tachinidae	family	0.04	Archytas	genus	0.04	Archytas_nivalis	species	0.04
Zotu465	B3_S19_MLepF1_LepR1T	4	TAAGATTTTGATTATTACCTCCTTCTTTAttttttttAGCTTTAGGTATATTTATTGGAGAGGGGTGTGGTACGGGCTGAACTGTATATCCTCCTTTATCAACATCTATATATCAGCCAGGACCAAGAGTAGATTTATCAATTTTTTCTCTTCATTTAGCAGGGGTTTCGTCAATTATAGGTGCTGTAAATTTTATTGTAACAATTTATATATTTTGTCGTTTTTCTTTCGATAAGGTTACTTTATTTTCATGATCTGTAATACTTACAGCAATTCTTCTATTATTATCTTTACCTGTTTTAGCAGGTGCAATTACTATACTACTTTCAGATCGAAATTTTAATACTACTTTTTTTAGGCCTATCGGAGGTGGAGACCCTATTTTATATCAACATTTAT…		cellularOrganisms	cellularOrganisms	1.0	Eukaryota	superkingdom	1.0	Metazoa	kingdom	1.0	Arthropoda	phylum	0.77	Insecta	class	0.66	Hymenoptera	order	0.39	Pompilidae	family	0.18	Ageniella	genus	0.06	Ageniella_bruesi	species	0.06
Zotu486	W1_S2_MLepF1_LepR1T	4	TAAGATTTTGATTATTACCACCATCAATTTCTCTTCTTTTAATAGGATTATCTAAAGAAGGAGCCGGAACAGGTTGAACTGTATACCCCCCTCTCTCAACCTTTTATCATTCTGGCCCTTCCGTTGATTTAACTATTTTTTCTCTCCACTTAGCTGGAATTTCTTCAATCTTAGGAGCTCTTAATTTTATTACAACAATCTTCAACTTAAAAATCAATAAACTTCCTGTAGATAAGACCACATTATTTGTTTGATCTGTATTATTAACCGCAATTCTTTTACTTTTATCTTTACCAGTATTAGCTGGAGCTATTACAATACTATTAACAGATCGAAACTTAAATACATCATTTTTTGACCCAGGAGGAGGAGGAGACCCTATTTTATTTCAACATTTAT…		cellularOrganisms	cellularOrganisms	1.0	Eukaryota	superkingdom	1.0	Metazoa	kingdom	0.98	Arthropoda	phylum	0.91	Insecta	class	0.87	Diptera	order	0.24	Muscidae	family	0.04	Hydrotaea	genus	0.04	Hydrotaea_meteorica	species	0.04
Zotu40	W2_S6_MLepF1_LepR1T	57	TAGCTTATGGTTATTACATCTTCTTTGATATTATTATTATTATCATCTTATGTTGAAATAGGTGCAGGTACTGGATGGACTGTTTATCACCTTTAGCCTCCATTATAGGACATAGTGGACTTCTGTAGATTTAGCTATTTTTAGTTTCATTTAGCTGGTGTTTCTTCAATGTTAGGTGCTATAATTTTATTCGTACATTCGTAATATGCGTTGAAAGGATTAACTGCAGAGCGTTTATCTTTATTGTTTGGGCAGTACTTGTAACTGTAATATTACTATTATTATCTTTGCCCGTTTAGCAGGAGCTATACAATGTTACTTACTGATGAAATTTTAATACATCTTTCTTTGATGCTACGGTGGAGGGGATCCTATATTATATCAACATCTTTTT		cellularOrganisms	cellularOrganisms	1.0	Eukaryota	superkingdom	0.99	undef_Eukaryota	kingdom	0.54	undef_undef_Eukaryota	phylum	0.47	undef_undef_undef_Eukaryota	class	0.42	Physariida	order	0.42	Didymiaceae	family	0.42	Didymium	genus	0.42	Didymium_nigripes	species	0.42
Zotu40	W1_S2_MLepF1_LepR1T	21	TAGCTTATGGTTATTACATCTTCTTTGATATTATTATTATTATCATCTTATGTTGAAATAGGTGCAGGTACTGGATGGACTGTTTATCACCTTTAGCCTCCATTATAGGACATAGTGGACTTCTGTAGATTTAGCTATTTTTAGTTTCATTTAGCTGGTGTTTCTTCAATGTTAGGTGCTATAATTTTATTCGTACATTCGTAATATGCGTTGAAAGGATTAACTGCAGAGCGTTTATCTTTATTGTTTGGGCAGTACTTGTAACTGTAATATTACTATTATTATCTTTGCCCGTTTAGCAGGAGCTATACAATGTTACTTACTGATGAAATTTTAATACATCTTTCTTTGATGCTACGGTGGAGGGGATCCTATATTATATCAACATCTTTTT		cellularOrganisms	cellularOrganisms	1.0	Eukaryota	superkingdom	0.99	undef_Eukaryota	kingdom	0.54	undef_undef_Eukaryota	phylum	0.47	undef_undef_undef_Eukaryota	class	0.42	Physariida	order	0.42	Didymiaceae	family	0.42	Didymium	genus	0.42	Didymium_nigripes	species	0.42
Zotu40	W3_S7_MLepF1_LepR1T	19	TAGCTTATGGTTATTACATCTTCTTTGATATTATTATTATTATCATCTTATGTTGAAATAGGTGCAGGTACTGGATGGACTGTTTATCACCTTTAGCCTCCATTATAGGACATAGTGGACTTCTGTAGATTTAGCTATTTTTAGTTTCATTTAGCTGGTGTTTCTTCAATGTTAGGTGCTATAATTTTATTCGTACATTCGTAATATGCGTTGAAAGGATTAACTGCAGAGCGTTTATCTTTATTGTTTGGGCAGTACTTGTAACTGTAATATTACTATTATTATCTTTGCCCGTTTAGCAGGAGCTATACAATGTTACTTACTGATGAAATTTTAATACATCTTTCTTTGATGCTACGGTGGAGGGGATCCTATATTATATCAACATCTTTTT		cellularOrganisms	cellularOrganisms	1.0	Eukaryota	superkingdom	0.99	undef_Eukaryota	kingdom	0.54	undef_undef_Eukaryota	phylum	0.47	undef_undef_undef_Eukaryota	class	0.42	Physariida	order	0.42	Didymiaceae	family	0.42	Didymium	genus	0.42	Didymium_nigripes	species	0.42
Zotu370	W1_S2_MLepF1_LepR1T	6	TTTCATTATGGCTGTTACCCTCATCGTTAATATACTGATATTATCCAGCTATGTTGAAATAGGTGCGGTACTGGATGGACAGTTTATCCTCCATTATCTCGATAACGGGTCATAATGGACCTTCCGTCGATTTAGCAATTTCAGTTTGCATTTAGCTGGCGTTCGTCAATGTTGGGTGCATCAATTTTATTTGTACTATTAAAAATATGCGGATACAAGGTTAACAGCTGAACGTTTATCTTTATTGTGTGGGCTGTATTAGTAACTGTAATATTATTATTATTATCTTTACCAGTTTAGCAGGAGCAATAACTATGCTGCTCACAGATCGTAATTTTAACACATCGTCTTCGATTCAACAGGTGGAGGAGACCTATCCTATACCAACATTTATT		cellularOrganisms	cellularOrganisms	1.0	Eukaryota	superkingdom	0.88	undef_Eukaryota	kingdom	0.15	Rhodophyta	phylum	0.09	Florideophyceae	class	0.09	Ceramiales	order	0.09	Rhodomelaceae	family	0.07	Laurencia	genus	0.04	Laurencia_snackeyi	species	0.04
Zotu263	B2_S21_MLepF1_LepR1T	9	CGATTTTCCATTTTCCCTCCGCTTTGATGAGGTGCCAGGATTCGGTTCCCCAGTTAGTTACCGTATCTTCTTCCAGGAATAAATAATCAAACGTAAGGCTCGCGATCACATCGTCATTGATGATACGGATGTTCTCAAATTTTTCTTCTTTTCGGCCTTTTTCCATGATATAGTGAAAAAAGTTTTCATACGTATCCTTGAAATAATTTTTCAGACTCGCGGGATTTTTCTCTAACCGTTTCTGCTGGGACCTGTTTTTAACAACGCCGATCCATACAACAGGATTTTCATGGAAAAGGCTGTAAAAACAGGCCGAATCTTTTTGAATAATACTTTCTTTAAATCGCCGGATCACGGATTGTATTTCCGTCCTCTCCGTAC		cellularOrganisms	cellularOrganisms	1.0	Eukaryota	superkingdom	0.47	undef_Eukaryota	kingdom	0.31	undef_undef_Eukaryota	phylum	0.3	Spirotrichea	class	0.27	Sporadotrichida	order	0.18	Oxytrichidae	family	0.18	Oxytricha	genus	0.17	Oxytricha_trifallax	species	0.17
Zotu233	B6_S11_MLepF1_LepR1T	10	TAAGATTTTGATTATTACCACCATCAATTTCTCTTCTTTTAATAGGATTATCTAAAGAAGGAGCCGGAACAGGTTGAACTGTATACCCCCCTCTCTCAACCTTTTATCATTCTGGCCCTTCCGTTGATTTAACTATTTTTTCTCTCCACTTAGCTGGAATTTCTTCAATCTTAGGAGCTCTTAATTTTATTACAACAATCTTCAACTTAAAAATCAATAAACTTCCTGTAGATAAGACCACATTATTTGTTTGATCTGTATTATTAACCGCAATTCTTTTACTTTTATCTTTACCAGTATTAGCTGGAGCTATTACTATACTTTTAACAGATCGAAATCTAAATACATCTTTTTTTGATCCAGCAGGAGGGGGGGACCCTATTCTTTATCAACACTTAT…		cellularOrganisms	cellularOrganisms	1.0	Eukaryota	superkingdom	1.0	Metazoa	kingdom	0.99	Arthropoda	phylum	0.92	Insecta	class	0.9	Diptera	order	0.16	Conopidae	family	0.02	Physocephala	genus	0.02	Physocephala_sagittaria	species	0.02
Zotu203	B5_S18_MLepF1_LepR1T	5	TAAGATTCTGATTACTAATCCCATCCCTAATACTACTAATCTATAGTAATATTTTTGGGATGGGAACAGGCACTGGGTGAACAATTTACCCACCACTATCCTCCCAAATAAATCCCTCAATCGATTTAACAATTTTTTCTCTTCATATTGCAGGAATTTCCTCTATCTTAAGGTCAATTAACTTCATTTGCACAATTTATAATATAAGAATACCAATCAATTATTGACCTTTATTTTCATGGGCAATTATTATTACAACAATTTTACTCCTATTATCACTACCTGTATTAGCGGGAGGAATCACTATAATTTTATCCGACCGAAATTTAAATACCTCTTTCTTCATCCCGTCAGGTGGAGGGGACCCAATTCTATACCAACATTTATTT		cellularOrganisms	cellularOrganisms	1.0	Eukaryota	superkingdom	0.98	Metazoa	kingdom	0.97	Arthropoda	phylum	0.94	Insecta	class	0.91	Hymenoptera	order	0.51	Halictidae	family	0.07	Agapostemon	genus	0.03	Agapostemon_kohliellus	species	0.03
Zotu203	B6_S11_MLepF1_LepR1T	8	TAAGATTCTGATTACTAATCCCATCCCTAATACTACTAATCTATAGTAATATTTTTGGGATGGGAACAGGCACTGGGTGAACAATTTACCCACCACTATCCTCCCAAATAAATCCCTCAATCGATTTAACAATTTTTTCTCTTCATATTGCAGGAATTTCCTCTATCTTAAGGTCAATTAACTTCATTTGCACAATTTATAATATAAGAATACCAATCAATTATTGACCTTTATTTTCATGGGCAATTATTATTACAACAATTTTACTCCTATTATCACTACCTGTATTAGCGGGAGGAATCACTATAATTTTATCCGACCGAAATTTAAATACCTCTTTCTTCATCCCGTCAGGTGGAGGGGACCCAATTCTATACCAACATTTATTT		cellularOrganisms	cellularOrganisms	1.0	Eukaryota	superkingdom	0.98	Metazoa	kingdom	0.97	Arthropoda	phylum	0.94	Insecta	class	0.91	Hymenoptera	order	0.51	Halictidae	family	0.07	Agapostemon	genus	0.03	Agapostemon_kohliellus	species	0.03
Zotu268	B6_S11_MLepF1_LepR1T	9	TAAGATTTTGACTTTTACCGCCCTCTCTTACTCTTCTTCTTTCAAGTTCAATTGTAGAAAATGGGGCAGGAACAGGTTGAACTGTATACCCCCCTCTCTCAACCTTTTATCATTCTGGCCCTTCCGTTGATTTAACTATTTTTTCTCTCCACTTAGCTGGAATTTCTTCAATCTTAGGAGCTCTTAATTTTATTACAACAATCTTCAACTTAAAAATCAATAAACTTCCTGTAGATAAGACCACATTATTTGTTTGATCTGTATTATTAACCGCAATTCTTTTACTTTTATCTTTACCAGTATTAGCTGGAGCTATTACAATACTATTAACAGATCGAAACTTAAATACATCATTTTTTGACCCAGGAGGAGGAGGAGACCCTGTACTCTATCAACACT…		cellularOrganisms	cellularOrganisms	1.0	Eukaryota	superkingdom	1.0	Metazoa	kingdom	1.0	Arthropoda	phylum	0.95	Insecta	class	0.93	Diptera	order	0.2	Chironomidae	family	0.05	Goeldichironomus	genus	0.01	Goeldichironomus_devineyae	species	0.01
Zotu25	W6_S8_RonMWASPdeg_HCO2198T	176	AGAAGACCACCAGATTTACCAGCTTACATGCAAAAATTTATCGAAGTTTTAGCTAGGTAACTAGTATCTTTTAACGAAATGGAGTAAGAATATGGACATACTTTGGTGGATATTGATTATTGCCTGTTTCGTACTTAGCTTTGCCGGAATTATCTTTCCGATTATTCCATCTGTTCTTGTATTATGGGTTGGTTTCTTCTTATACCAATTTTTAATCGCAGCAGAGAATATCGGTT		cellularOrganisms	cellularOrganisms	1.0	Eukaryota	superkingdom	0.62	undef_Eukaryota	kingdom	0.27	undef_undef_Eukaryota	phylum	0.18	Spirotrichea	class	0.11	Urostylida	order	0.08	Urostylidae	family	0.08	Urostyla	genus	0.08	Urostyla_grandis	species	0.08
Zotu497	W2_S6_MLepF1_LepR1T	4	TAGTTTTTGGTTATTACCATCATCTCTAGTTTTATTACTTTTTCTTCTTACGTTGAAATTGGTGCTGGAACTGGATGGACTGTTTATCACCTTTATCTTCTATTACAGGACATAGCGGACATCTGTTGATTTAGCTATTTTTAGTTTCATTTAGCAGGTGTTTCTTCCATGTTAGGAGCTATAATTTTATTTGTACATTAAAAATATGCGTTTAAAGGCTTAACTACAGAGCGTTTATCTCTATTGTTTGGGCTGTTTTAGTGACAGTTATATTATTATTATTATCATTACCTGTTTAGCTGGCGCCATACTATGCTCTTAACAGATGTAATTTTAATACATCTTTTTTTGATCCGACGGTGGAGGAGATCCTATTTCATATCAACATTCATTT		cellularOrganisms	cellularOrganisms	1.0	Eukaryota	superkingdom	0.96	undef_Eukaryota	kingdom	0.52	undef_undef_Eukaryota	phylum	0.38	undef_undef_undef_Eukaryota	class	0.34	Physariida	order	0.31	Didymiaceae	family	0.31	Didymium	genus	0.31	Didymium_nigripes	species	0.31
Zotu21	W1_S2_RonMWASPdeg_HCO2198T	221	TGCATCGTCACCGTAGACAGAACCGACAGCTGCCGCTAAATCATCCGTATTTTGATTCAAGGCACCGGCTGCTTGTTCAAAATCTTTTTTACCATCAATTCCTTTTTGCATCGCGACGACTGCGAGATATGCGTGTTCAGATAGAATTTGATCGAGTGTCGCTCGCAGATCCGATGCTGGAGCGGAGACATCTAGTGAGACTTTTCCTGAACTGTGAGACATCTTACTATGGTCCTCATGACCATGTGCACTGACACCTGCTGCTGGAATCAACAATGCGGCACTTAGCGGAACAGCGAGATACGACTTTTTCATCTTCATCTTATGAACACCCCTT		cellularOrganisms	cellularOrganisms	1.0	Bacteria	superkingdom	0.82	undef_Bacteria	kingdom	0.82	Proteobacteria	phylum	0.36	Deltaproteobacteria	class	0.24	Myxococcales	order	0.23	Archangiaceae	family	0.23	Cystobacter	genus	0.23	Cystobacter_fuscus	species	0.23
Zotu352	B2_S21_RonMWASPdeg_HCO2198T	6	AGTCATATGTATCGATTGTCCAATCCCACATTTTATACTGGGCGGATACAAGTGCATCACGGTAATTCTTTTTTAAGTAAGGCATGCTACCATACGGGACACGAACGAGATGTGTATTTAATTTTGTAACTTGCTGAACAATATTTTGTGTTTGTTCCATTTCTGTAATTAAAGCGGATGGATCACCAGTGTAAAGGCGTTTTACATCGTGTGACATACTGTGAAGTCCGATATAATGCCCCTCTTTAATTAATCGTTGCATTGTTTTTTTATAATGTGGTACTTTTCCGCCAATAACAAAGAAAGTTGCTTTTCCGTTCTTTTCCTTTAAGATGTTTAAAATTTGCGTAGTATATTTGTTTGGTCCGTCATCAAATGTTAAGTACG		cellularOrganisms	cellularOrganisms	1.0	Eukaryota	superkingdom	0.78	undef_Eukaryota	kingdom	0.52	undef_undef_Eukaryota	phylum	0.41	Spirotrichea	class	0.37	Sporadotrichida	order	0.34	Oxytrichidae	family	0.34	Oxytricha	genus	0.22	Oxytricha_trifallax	species	0.22
Zotu12	B4_S17_MLepF1_LepR1T	10	TTAGTTTTTGGTTATACCATCTTCGCTAATTTTATTGATTTTTCTTCATATGTTGAAATAGGGGCGGTACTGGATGGACGGTTTATCCGCCGCTTGCTTCTATTCAAGGGCATGGTGGACCTTCTGTAGATTTGGCTATCTTTAGTCTTCATCTGGCTGGTGTCTCATCGATGTTAGGTGCGATTAATTTTATTTGTACAATTTTCAATATGCGTGTAACGGCTTAACGGCTGAACGACTTTCATTATTTGTTTGGGCTGTTTTGGTAACCGTTATCTTTTGTTGTTATCATTACCTGTTTTGGCTGGTGCTATAACTATGTTGTTAACTGATAGGAATTTTAACACGTCCTTTTTGATGCTACAGGTGGAGGGGATCCTATTTTATACCAGCATTTGT…		cellularOrganisms	cellularOrganisms	1.0	Eukaryota	superkingdom	0.93	Metazoa	kingdom	0.52	Arthropoda	phylum	0.29	Arachnida	class	0.21	Scorpiones	order	0.05	Buthidae	family	0.05	Centruroides	genus	0.04	Centruroides_thorellii	species	0.0
Zotu12	B6_S11_MLepF1_LepR1T	20	TTAGTTTTTGGTTATACCATCTTCGCTAATTTTATTGATTTTTCTTCATATGTTGAAATAGGGGCGGTACTGGATGGACGGTTTATCCGCCGCTTGCTTCTATTCAAGGGCATGGTGGACCTTCTGTAGATTTGGCTATCTTTAGTCTTCATCTGGCTGGTGTCTCATCGATGTTAGGTGCGATTAATTTTATTTGTACAATTTTCAATATGCGTGTAACGGCTTAACGGCTGAACGACTTTCATTATTTGTTTGGGCTGTTTTGGTAACCGTTATCTTTTGTTGTTATCATTACCTGTTTTGGCTGGTGCTATAACTATGTTGTTAACTGATAGGAATTTTAACACGTCCTTTTTGATGCTACAGGTGGAGGGGATCCTATTTTATACCAGCATTTGT…		cellularOrganisms	cellularOrganisms	1.0	Eukaryota	superkingdom	0.93	Metazoa	kingdom	0.52	Arthropoda	phylum	0.29	Arachnida	class	0.21	Scorpiones	order	0.05	Buthidae	family	0.05	Centruroides	genus	0.04	Centruroides_thorellii	species	0.0
Zotu12	W4_S9_MLepF1_LepR1T	3	TTAGTTTTTGGTTATACCATCTTCGCTAATTTTATTGATTTTTCTTCATATGTTGAAATAGGGGCGGTACTGGATGGACGGTTTATCCGCCGCTTGCTTCTATTCAAGGGCATGGTGGACCTTCTGTAGATTTGGCTATCTTTAGTCTTCATCTGGCTGGTGTCTCATCGATGTTAGGTGCGATTAATTTTATTTGTACAATTTTCAATATGCGTGTAACGGCTTAACGGCTGAACGACTTTCATTATTTGTTTGGGCTGTTTTGGTAACCGTTATCTTTTGTTGTTATCATTACCTGTTTTGGCTGGTGCTATAACTATGTTGTTAACTGATAGGAATTTTAACACGTCCTTTTTGATGCTACAGGTGGAGGGGATCCTATTTTATACCAGCATTTGT…		cellularOrganisms	cellularOrganisms	1.0	Eukaryota	superkingdom	0.93	Metazoa	kingdom	0.52	Arthropoda	phylum	0.29	Arachnida	class	0.21	Scorpiones	order	0.05	Buthidae	family	0.05	Centruroides	genus	0.04	Centruroides_thorellii	species	0.0
Zotu12	B3_S19_MLepF1_LepR1T	374	TTAGTTTTTGGTTATACCATCTTCGCTAATTTTATTGATTTTTCTTCATATGTTGAAATAGGGGCGGTACTGGATGGACGGTTTATCCGCCGCTTGCTTCTATTCAAGGGCATGGTGGACCTTCTGTAGATTTGGCTATCTTTAGTCTTCATCTGGCTGGTGTCTCATCGATGTTAGGTGCGATTAATTTTATTTGTACAATTTTCAATATGCGTGTAACGGCTTAACGGCTGAACGACTTTCATTATTTGTTTGGGCTGTTTTGGTAACCGTTATCTTTTGTTGTTATCATTACCTGTTTTGGCTGGTGCTATAACTATGTTGTTAACTGATAGGAATTTTAACACGTCCTTTTTGATGCTACAGGTGGAGGGGATCCTATTTTATACCAGCATTTGT…		cellularOrganisms	cellularOrganisms	1.0	Eukaryota	superkingdom	0.93	Metazoa	kingdom	0.52	Arthropoda	phylum	0.29	Arachnida	class	0.21	Scorpiones	order	0.05	Buthidae	family	0.05	Centruroides	genus	0.04	Centruroides_thorellii	species	0.0
Zotu243	W6_S8_RonMWASPdeg_HCO2198T	11	AATTGGAGAACCTTTGGAAAAGGAAATTAAAAAGCGTGGTTACGAAGTAAAATGGTTTGCTGATGAACCAGAAACCCAAAGAAAATTCAGTGAAGACAAAGCTGTTTTAAAAGATATTCAAGAGGCCATTGCTTACAATCCTCATATTATTTTAAGCATCACCAATAGTATAGCCGATTTCCTGCCTGGTTTAAAAGTGCAGGTTTTTCACGGTATTGCGCCAAGTAAGCGCAATTTTAAAAAGGGTCATTTTAGAATTCGG	-	cellularOrganisms	cellularOrganisms	1.0	Eukaryota	superkingdom	0.54	undef_Eukaryota	kingdom	0.34	undef_undef_Eukaryota	phylum	0.26	Spirotrichea	class	0.23	Sporadotrichida	order	0.23	Oxytrichidae	family	0.23	Laurentiella	genus	0.18	Laurentiella_strenua	species	0.18
Zotu684	W6_S8_RonMWASPdeg_HCO2198T	3	AAACTTTCACCGGCTTTTTCCTGCTCTTGCCTAATCTCTTCTTCTGTTTCTTTATCTCTGCCAGTTTCCATTGGCTTCTGCAACTTTTGGTTTTCTTCCTCGAGCTCCTTAAGGTCCTTACGAATCTTTTCAAATTCCGCATTCAACGAATCCTGAATATCTTTAGTGTTCCTCTCATTATCATCTGCCAGTTCCCTTTGCTCCAAAGATAATTTTTCAAGATCTCTTGAAATTTTCGCCGCCTTTTCCTCCACATAA		cellularOrganisms	cellularOrganisms	1.0	Eukaryota	superkingdom	0.54	undef_Eukaryota	kingdom	0.11	undef_undef_Eukaryota	phylum	0.1	Spirotrichea	class	0.09	Urostylida	order	0.06	Urostylidae	family	0.06	Urostyla	genus	0.06	Urostyla_grandis	species	0.06
Zotu471	B5_S18_MLepF1_LepR1T	3	TAAGATTTTGATTATTACCACCATCAATTTCTCTTCTTTTAATAGGATTATCTAAAGAAGGAGCCGGAACAGGTTGAACTGTATACCCCCCTCTCTCAACCTTTTATCATTCTGGCCCTTCCGTTGATTTAACTATTTTTTCCTTACATATAGCAGGAATTTCATCAATTTTAGGAGCAATTAATTTTATTTGTACTATTATAAATATAATACCAAATAATATAAAATTAAATCAAATCCCGTTATTCCCCTGGTCAATTTTAATTACAGCTATTTTATTAATTTTATCTTTACCTGTATTAGCTGGTGCTATTACAATATTATTAACAGATCGTAACTTAAATACATCATTTTTTGATCCATCAGGAGGAGGGGATCCAGTTTTATACCAACACCTAT…		cellularOrganisms	cellularOrganisms	1.0	Eukaryota	superkingdom	1.0	Metazoa	kingdom	1.0	Arthropoda	phylum	1.0	Insecta	class	1.0	Hemiptera	order	0.98	Phylloxeridae	family	0.95	Daktulosphaira	genus	0.95	Daktulosphaira_vitifoliae	species	0.95
Zotu334	W6_S8_RonMWASPdeg_HCO2198T	7	ACCACACCGATCACAGGCTTGCTCGCCCCGACAGGTTGGCAGACATATTTTTCACCGATCGTAATATTCTCCATATCCTCACCTCAACCGTTTTCTTTCATAAAGATATAATAACAAAAAAGCATCAAATTGAAAACGTTTTATTTCAATTTATCACGCATTTGTCACCAAGAAATGACAGTTTCGTTCGTTCAAACGCACTGGTTTGTTCGTGCCACTTCTTAAAAAGCATTTTATACTAAAGGAAATCAAAAGGAGATGAGTCAAATGCCAATTATTCAAACCTGTATCTTTGGACTATTGTCTGCTGCGTTGCTTTGGGGATTAAAAGAAGACCGC		cellularOrganisms	cellularOrganisms	1.0	Eukaryota	superkingdom	0.7	undef_Eukaryota	kingdom	0.47	undef_undef_Eukaryota	phylum	0.27	Spirotrichea	class	0.25	Sporadotrichida	order	0.23	Oxytrichidae	family	0.23	Laurentiella	genus	0.21	Laurentiella_strenua	species	0.21
Zotu495	W2_S6_MLepF1_LepR1T	4	TAAGATTTTGATTATTACCACCATCAATTTCTCTTCTTTTAATAGGATTATCTAAAGAAGGAGCCGGAACAGGTTGAACTGTATACCCCCCTCTCTCAACCTTTTATCATTCTGGCCCTTCCGTTGATTTAACTATTTTTTCTCTCCACTTAGCTGGAATTTCTTCAATCTTAGGAGCTCTTAATTTTATTTCTACTATATTAAATATAAAAATCAAATTTTTAAAATTTGATCAAATTTCTTTATTTGTATGATCAATTTTAATTACTACTGTACTTTTATTATTATCTTTACCTGTATTAGCTGGAGCAATTACAATATTATTAACAGACCGTAACCTAAATACATCATTTTTTGATCCTATAGGAGGAGGTGATCCAGTTCTTTACCAACATTTAT…		cellularOrganisms	cellularOrganisms	1.0	Eukaryota	superkingdom	1.0	Metazoa	kingdom	0.97	Arthropoda	phylum	0.96	Insecta	class	0.94	Diptera	order	0.21	Cecidomyiidae	family	0.18	Lestodiplosis	genus	0.04	Lestodiplosis_polypori	species	0.04
Zotu332	W6_S8_MLepF1_LepR1T	7	TATCTAAGTACAAACCTCCCTCATCATAAAGCATGACTTGTCTAGCGATGTCTGCAGCTGCACCGAACCTGAACTCCATATAGTCATCCATACTCTTTGTTATTATCTCATCATATGAGGGAAGTGTATGAAGCTCTCTAACTATCATACCATTCTCCTCAAACCATTTTACCGTCTTGGGAATAGCTTTCTTGTCATTAGTCCAGAGGTAATGCTC		cellularOrganisms	cellularOrganisms	1.0	Eukaryota	superkingdom	0.68	undef_Eukaryota	kingdom	0.16	undef_undef_Eukaryota	phylum	0.09	Spirotrichea	class	0.07	Sporadotrichida	order	0.07	Oxytrichidae	family	0.07	Oxytricha	genus	0.06	Oxytricha_trifallax	species	0.06
Zotu314	B6_S11_MLepF1_LepR1T	5	TAAGATTTTGATTTCTTCCCCCTTCTTTAACTTTACTTTTATCAAGAAGAATCGTAAGAACCGGAGCAGGAACTGGTTGAACAGTTTATCCCCCACTCTCTTCTACAATCTCCCATACAGGAGCTTCGGTAGATTTAGCAATCTTTTCTCTTCATTTAGCTGGAATTAGATCTATTTTAGGAGCAGTAAATTTTATTACTACCATTATTAACATACGCTCAGAAAATTTATCTCTAGAACGTATACCATTATTTGTCTGATCAGTTTTTATTACAGCAATCTTACTTTTATCTTTACCTGTCTTAGCAGGAGCTATTACTATACTTTTAACAGATCGAAATCTAAATACATCTTTTTTTGATCCAGCAGGAGGGGGGGACCCTATTCTTTATCAACACT…		cellularOrganisms	cellularOrganisms	1.0	Eukaryota	superkingdom	1.0	Metazoa	kingdom	1.0	Arthropoda	phylum	1.0	Insecta	class	1.0	Psocoptera	order	0.88	Amphipsocidae	family	0.87	Polypsocus	genus	0.87	Polypsocus_corruptus	species	0.87
Zotu350	B2_S21_RonMWASPdeg_HCO2198T	6	TTCATTCAAATTACTGTATATAACAGATGATGTAACTGATCCAGATTTAACTCTTAAAGTAGAAGCTCATCAATGATATTGAAGTTATGAATATGCAGATTTTTTAAATCAAGATGACGAATTCATTTCATATGATTCATATATGATTAATGAACCAGAATTAGAAGAAGGTAGATTAAGAATGTTAGAAGTAGATAACAGAATAATATTACCTGAATTATCACATACACGTTTTAATATTGCATCAACAGATGTTATACATTCTTTAGCTTGTCCAAGTTTAGGATTAAAATGTGATGCATACCCTTATAAAGGTAATCAAATCTCAATTTATTCAAATAGAGAAGGAAC	-	cellularOrganisms	cellularOrganisms	1.0	Eukaryota	superkingdom	0.96	undef_Eukaryota	kingdom	0.7	undef_undef_Eukaryota	phylum	0.69	Spirotrichea	class	0.67	Sporadotrichida	order	0.43	Oxytrichidae	family	0.43	Laurentiella	genus	0.23	Laurentiella_strenua	species	0.23
Zotu8	W3_S7_MLepF1_LepR1T	243	TAAGTTTTTGATTTTTACCACCCTCTTTAACTTTATTATTATCAGGTAGATTAGTAGAAAATGGAGCAGGAACTGGATGAACTGTTTACCCACCTTTATCATCTAATATCACTCATAGAGGAACTTCTGTTGATTTATCAATTTTTTCTCTTCATTTAGCTGGAATTTCTTCTATTTTAGGTGCAATTAACTTTATTACAACAGTAATTAATATACGATCTAATATTCCATTTGATCAATTACCCTTATTTGTTTGATCTGTAAGAATTACAGCTCTTCTATTACTACTTTCTTTACCAGTTTTAGCTGGTGCCATTACTATACTATTAACTGATCGAAATTTAAATACATCATTTTTCGACCCAGCTGGAGGAGGAGACCCCATTCTTTATCAACATT…		cellularOrganisms	cellularOrganisms	1.0	Eukaryota	superkingdom	1.0	Metazoa	kingdom	1.0	Arthropoda	phylum	1.0	Insecta	class	1.0	Lepidoptera	order	1.0	Tineidae	family	1.0	Scardiella	genus	1.0	Scardiella_approximatella	species	1.0
Zotu8	W2_S6_MLepF1_LepR1T	634	TAAGTTTTTGATTTTTACCACCCTCTTTAACTTTATTATTATCAGGTAGATTAGTAGAAAATGGAGCAGGAACTGGATGAACTGTTTACCCACCTTTATCATCTAATATCACTCATAGAGGAACTTCTGTTGATTTATCAATTTTTTCTCTTCATTTAGCTGGAATTTCTTCTATTTTAGGTGCAATTAACTTTATTACAACAGTAATTAATATACGATCTAATATTCCATTTGATCAATTACCCTTATTTGTTTGATCTGTAAGAATTACAGCTCTTCTATTACTACTTTCTTTACCAGTTTTAGCTGGTGCCATTACTATACTATTAACTGATCGAAATTTAAATACATCATTTTTCGACCCAGCTGGAGGAGGAGACCCCATTCTTTATCAACATT…		cellularOrganisms	cellularOrganisms	1.0	Eukaryota	superkingdom	1.0	Metazoa	kingdom	1.0	Arthropoda	phylum	1.0	Insecta	class	1.0	Lepidoptera	order	1.0	Tineidae	family	1.0	Scardiella	genus	1.0	Scardiella_approximatella	species	1.0
Zotu8	W4_S9_MLepF1_LepR1T	7	TAAGTTTTTGATTTTTACCACCCTCTTTAACTTTATTATTATCAGGTAGATTAGTAGAAAATGGAGCAGGAACTGGATGAACTGTTTACCCACCTTTATCATCTAATATCACTCATAGAGGAACTTCTGTTGATTTATCAATTTTTTCTCTTCATTTAGCTGGAATTTCTTCTATTTTAGGTGCAATTAACTTTATTACAACAGTAATTAATATACGATCTAATATTCCATTTGATCAATTACCCTTATTTGTTTGATCTGTAAGAATTACAGCTCTTCTATTACTACTTTCTTTACCAGTTTTAGCTGGTGCCATTACTATACTATTAACTGATCGAAATTTAAATACATCATTTTTCGACCCAGCTGGAGGAGGAGACCCCATTCTTTATCAACATT…		cellularOrganisms	cellularOrganisms	1.0	Eukaryota	superkingdom	1.0	Metazoa	kingdom	1.0	Arthropoda	phylum	1.0	Insecta	class	1.0	Lepidoptera	order	1.0	Tineidae	family	1.0	Scardiella	genus	1.0	Scardiella_approximatella	species	1.0
Zotu8	W5_S10_MLepF1_LepR1T	9	TAAGTTTTTGATTTTTACCACCCTCTTTAACTTTATTATTATCAGGTAGATTAGTAGAAAATGGAGCAGGAACTGGATGAACTGTTTACCCACCTTTATCATCTAATATCACTCATAGAGGAACTTCTGTTGATTTATCAATTTTTTCTCTTCATTTAGCTGGAATTTCTTCTATTTTAGGTGCAATTAACTTTATTACAACAGTAATTAATATACGATCTAATATTCCATTTGATCAATTACCCTTATTTGTTTGATCTGTAAGAATTACAGCTCTTCTATTACTACTTTCTTTACCAGTTTTAGCTGGTGCCATTACTATACTATTAACTGATCGAAATTTAAATACATCATTTTTCGACCCAGCTGGAGGAGGAGACCCCATTCTTTATCAACATT…		cellularOrganisms	cellularOrganisms	1.0	Eukaryota	superkingdom	1.0	Metazoa	kingdom	1.0	Arthropoda	phylum	1.0	Insecta	class	1.0	Lepidoptera	order	1.0	Tineidae	family	1.0	Scardiella	genus	1.0	Scardiella_approximatella	species	1.0
Zotu598	B6_S11_MLepF1_LepR1T	3	TGAGATTCTGACTTCTACCACCATCCCTCTCTCTTCTCTTAATAAGAAGGGTAGTAGAAAATGGGGCCGGAACAGGTTGAACTGTATACCCCCCTCTCTCAACCTTTTATCATTCTGGCCCTTCCGTTGATTTAACTATTTTTTCTCTCCACTTAGCTGGAATTTCTTCAATCTTAGGAGCTCTTAATTTTATTACAACAATCTTCAACTTAAAAATCAATAAACTTCCTGTAGATAAGACCACATTATTTGTTTGATCTGTATTATTAACCGCAATTCTTTTACTTTTATCTTTACCAGTATTAGCTGGAGCTATTACAATACTATTAACAGATCGAAACTTAAATACATCATTTTTTGACCCAGGAGGAGGAGGAGACCCTGTACTCTATCAACACT…		cellularOrganisms	cellularOrganisms	1.0	Eukaryota	superkingdom	1.0	Metazoa	kingdom	0.98	Arthropoda	phylum	0.87	Insecta	class	0.84	Diptera	order	0.21	Muscidae	family	0.04	Hydrotaea	genus	0.04	Hydrotaea_meteorica	species	0.04
Zotu581	B5_S18_MLepF1_LepR1T	3	TAAGATTTTGATTATTACCTCCTTCAAttttttttttAAGATTAAGAATATTTATTGGTGAAGGAACAGGAACTGGATGAACTGTTTATCCTCCATTATCTTCAATAATTTATCAATCAGGTCCTAGAGTAGATTTTTCTATTTTTTCTTTACATCTTGCGGGAGCAAGATCAATTATAGGAGCAATAAATTTTATTGTAACTATTTATTTATTTTGTCGTTCTTCTTTTGATAAATTATCATTATTTTCTTGATCTGTTGGTATTACTGCAGTATTATTATTATTATCTTTACCAGTATTAGCTGGAGCTATTACTATATTATTATCAGATCGAAATTTAAATACTTCATTTTTTATACCATTAGGAGGTGGAGATCCTGTTTTATATCAACATTTAT…		cellularOrganisms	cellularOrganisms	1.0	Eukaryota	superkingdom	1.0	Metazoa	kingdom	1.0	Arthropoda	phylum	1.0	Insecta	class	1.0	Hymenoptera	order	1.0	Pompilidae	family	0.98	Auplopus	genus	0.95	Auplopus_pygialis	species	0.94
Zotu290	B2_S21_MLepF1_LepR1T	8	GGTGGGGAAAACCAGGAATGTCTAGCGGTTCGTCGTGGGATCCAAAAGATGACAGAATGACACATGAGTGGAAGGGGAATTTTTCAGCTGAAGATGAAGTTACAAAAGAAGAGCTCGCGGAAGCAAATAAACGAGCTCAAGAGCGAATGAAAAAGCTAAACGAAGATTTAGCCATCGCAAAAACTGTATACACGCAAAATTCAGCAAGTGAAAAAAACAATAAGGTCATCCTAGATAACAAGCAGCGCGAATTGAATGCTAATAGTGAGCTCTTGGCGAAAGCAGGTAATAGTGCTAGCAAATACATTCTACGTGACAAAGGTAAACTACTGTACAT	-	cellularOrganisms	cellularOrganisms	1.0	Bacteria	superkingdom	0.49	undef_Bacteria	kingdom	0.49	Proteobacteria	phylum	0.36	Deltaproteobacteria	class	0.2	Myxococcales	order	0.2	Archangiaceae	family	0.2	Cystobacter	genus	0.2	Cystobacter_fuscus	species	0.2
Zotu285	W6_S8_RonMWASPdeg_HCO2198T	9	ACCCTGAACTACCGTAATATATTCGGGCGGGAAATGTTCTGAGATCATTTCCTCAATAACCTGTGCTACATTTGGAGTATCTGGCGAAGGTTTTAAAACCGCACAGCAACCAGCAGAAATCACCCCGATTAGAGGATTAAGCGTAAGCTGAAACGGATAATTCCACGGCGCTATAATTAAACCGATACCCAAAGGCTCAAAATAGATCTTTGAGCGCGAAGGTTTAATTTGTAAAGGTGTTCCT	-	cellularOrganisms	cellularOrganisms	1.0	Eukaryota	superkingdom	0.57	undef_Eukaryota	kingdom	0.2	undef_undef_Eukaryota	phylum	0.2	Spirotrichea	class	0.16	Sporadotrichida	order	0.12	Oxytrichidae	family	0.12	Laurentiella	genus	0.06	Laurentiella_strenua	species	0.06
Zotu687	W6_S8_RonMWASPdeg_HCO2198T	3	CTCTTGTGGCAAATTTTGCATCCCTTGTCGCTCTAGTTATTGGCATAAACTGCGATTTATCACAAATCCAACAACTATCACTCCTAACAATGCCACTTGGACATTTAGCATTGTTTTCTAATTCATCTTCAATCGATTTAGCTTCATCCTGTTCAGCTTCCGACAAAATATTATTCGCTGCTGCTAAAACTGCAAATTGGGCATCGAGGTTATCACTTTCTGCATTTTCAA		cellularOrganisms	cellularOrganisms	1.0	Eukaryota	superkingdom	0.37	undef_Eukaryota	kingdom	0.17	undef_undef_Eukaryota	phylum	0.15	Spirotrichea	class	0.12	Sporadotrichida	order	0.06	Oxytrichidae	family	0.06	Laurentiella	genus	0.06	Laurentiella_strenua	species	0.06
Zotu595	B6_S11_MLepF1_LepR1T	3	TAAGTTTTTGACTTCTTCCCCCTTCTTTAACACTTTTACTTTCAAGCTCAATTGTAGAAAATGGGGCAGGAACAGGATGAACTGTTTATCCCCCTCTTTCAGCTAGAATTGCTCATAGAGGAGCATCTGTAGATTTAGCAATTTTTTCTCTTCATTTAGCAGGTATTTCCTCTATTTTAGGATCAGTAAACTTTATTACAACAGCAATTAATATACGAGCAAATGGAATTACTTTAGATCGAATACCTTTATTTGTATGATCTGTAGTTATTACAACTATTCTTTTACTTTTATCTTTACCTGTCTTAGCAGGAGCTATTACTATACTTTTAACAGATCGAAATCTAAATACATCTTTTTTTGATCCAGCAGGAGGGGGGGACCCTATTCTTTATCAAC…		cellularOrganisms	cellularOrganisms	1.0	Eukaryota	superkingdom	1.0	Metazoa	kingdom	1.0	Arthropoda	phylum	1.0	Insecta	class	1.0	Diptera	order	0.99	Chironomidae	family	0.99	Tanytarsus	genus	0.99	Tanytarsus_guerlus	species	0.99
Zotu512	W5_S10_MLepF1_LepR1T	4	TAAGATTTTGAAATTACCTCCTTCATTAACTTTATTATTAGCAAGAGAATAATTGAAATAAGAGCAGGAACATTTAGAACACTTTATCCTCCATTATCATCAACTTTAAGACATGCTGATGCATTTGTTGATTTAGCAATTTTTTGTTTACATTTAGGTATTTCTTCAATTCTTTTTTATGTAAATTGTAATAACATTAATATTCGATCAACAGGAATTACATTTGACCGAAAACCATTACTTCTTTGATCAATTATTAATACTGCTATTCTTTTATTGCTTTCCTTACTTGTTTTAGCTGAAGCTATCATTATATTACTAACTGATCGTAATTTAAATACTTTATTTTTTAACCCTGCTGAATGAAGAAATCCTATTTTAAACCAGCACTTATTT		cellularOrganisms	cellularOrganisms	1.0	Eukaryota	superkingdom	0.99	undef_Eukaryota	kingdom	0.57	undef_undef_Eukaryota	phylum	0.52	Spirotrichea	class	0.51	Sporadotrichida	order	0.5	Oxytrichidae	family	0.5	Laurentiella	genus	0.49	Laurentiella_strenua	species	0.49
Zotu629	W3_S7_MLepF1_LepR1T	3	TAAGATTTTGAATATTACCACCTTCTTTATCTTTACTATTAATTAGAAGAATAGTTGAAATAGGAACCGGAACAGGTTGAACAATTTACCCCCCTCTTTCATCAGTAATTGCACATACAGGATCAGCAGTAGATTTCTCTATTTTTTCCCTTCATATTGCTGGAATTTCATCAATTTTAGGAGCTATTAATTttatttctacaataattaatataaaaattaaatttttaaaatttaatcaaatttctttatttaTTTGATCAATTTTAATTACTACTATTCTTCTTCTATCTTTACCTGTATTAGCTGGAGCTATTACTATATTATTAACAGATCGTAATTTAAATACTTCATTTTTTGACCCAATAGGAGGGGGAGACCCTATTCTTTATCAACATT…		cellularOrganisms	cellularOrganisms	1.0	Eukaryota	superkingdom	1.0	Metazoa	kingdom	1.0	Arthropoda	phylum	1.0	Insecta	class	1.0	Diptera	order	0.75	Cecidomyiidae	family	0.68	Lestodiplosis	genus	0.17	Lestodiplosis_polypori	species	0.17
Zotu212	W6_S8_MLepF1_LepR1T	13	CACTAAACGATAATAATGCAAAGGCAAGGGCAAATACTGGATAAAGACCACCTGAATCTAAGTTGATCTTATTGATCGCAAACACAGTAATTTTTCCAATTACTAGTCCTATGATTAAGCCCATGATCATTTGCCAGAAAAAAGCACCAATTAAACTCCAATAAGAAGCACTTTCTACAGTAAGTAATTCGATAAAGGAAATGGTAAGAATCATTGCCATAGGATCATTCGATCCAGACTCAGCCTCAAGAGTAGATTCGATTCTTGTCT	-	cellularOrganisms	cellularOrganisms	1.0	Bacteria	superkingdom	0.38	undef_Bacteria	kingdom	0.38	Firmicutes	phylum	0.31	Bacilli	class	0.31	Bacillales	order	0.31	Bacillaceae	family	0.21	Bacillus_Bacillaceae	genus	0.13	Bacillus_lehensis	species	0.05
Zotu578	B5_S18_MLepF1_LepR1T	3	TAAGTTTTTGATTATTACCTCCAAGAATATTATTTTTAATTAGAAGAATATTTGTAGGATCAGGAACTGGTACAGGATGAACAGTTTATCCTCCTTTATCAGGAAATTTAGGTCATTCAGGGCCTTCTGTTGATTTATCAATTTTTTCTTTACATATTGCTGGATTATCTTCAATTATAGGTTCTATTAATTTTATTACAACTATTTATAATATAAAAATTTTTAAATTTCAATATATTTCATTATTTTCTTGATCTATAATTTTAACTGCAATTTTATTATTATTATCTTTACCAGTTTTAGCTGGAGCTATTACTATATTATTATTTGATCGTAATTTAAATACCTCTTTTTTTGATCCTGCTGGAGGGGGGGATCCTATTTTATATCAACATTTAT…		cellularOrganisms	cellularOrganisms	1.0	Eukaryota	superkingdom	1.0	Metazoa	kingdom	1.0	Arthropoda	phylum	0.99	Insecta	class	0.99	Hymenoptera	order	0.92	Eupelmidae	family	0.19	Eupelmus	genus	0.19	Eupelmus_atropurpureus	species	0.15
Zotu566	B3_S19_MLepF1_LepR1T	3	TAAGATTTTGATTACTACCTCCTTCTTTAACTTTATTAATCTATAGAAATATTTTTGGTATAGGAACAGGAACAGGATGAACTGTTTACCCTCCTTTATCATTATTAACTAATCCTTCAATTGATGTAAGTATTTTTTCTTTACATTTAGCAGGAATTTCATCAATTTTAGGTTCAATTAATTTTATTTGTACAATTTTAAATATATCTCCAACTTTCATAAAAAAAGAAAGTAACTCATTATTTACTTGATCAATTTTTATTACTACAATTTTACTACTTCTATCTTTACCTGTATTAGCCGGAGCTATTACTATATTACTCTCAGATCGAAATTTAAATACTTCTTTTTTTGACCCTGCTGGAGGAGGAGATCCTATTTTATACCAACATTTATTT		cellularOrganisms	cellularOrganisms	1.0	Eukaryota	superkingdom	1.0	Metazoa	kingdom	0.99	Arthropoda	phylum	0.98	Insecta	class	0.93	Lepidoptera	order	0.39	Geometridae	family	0.13	Thenopa	genus	0.06	Thenopa_diversa	species	0.06
Zotu686	W6_S8_RonMWASPdeg_HCO2198T	3	AGGCTGGAGAGTTGCTCGGTCGATTTCATGTTGCCGATTTCAGCGGTCAGGGCAGACCCGGCGCGCCCGGCGAACAGCAAGGCGGTCACCACGGGCCCCAACTCACGCAGCAGGGTCAAGGCAACCATTTGCCCGACGGCCTGCTCGGAACCATAGCTGGACAAGATACTGAAGCCCTGCAGGGCCAGCACCATGCCGATGAAAATGCCGGACACCACAATGATGACCAGCGACATGACGCCGACAGAGTGCAACTGTTTGACCAGCAGCCCAAACCCGCCGCCAATGCCGCCACGCCCCAGCAATGCATGAAACAGGAACAGGGTCGAACGCCCCAGGACCGAGACCATGTCGATCCCTGCCCGACCGAACAACCCGATTCGATCAATAAT	-	cellularOrganisms	cellularOrganisms	1.0	Bacteria	superkingdom	1.0	undef_Bacteria	kingdom	1.0	Acidobacteria	phylum	0.55	undef_Acidobacteria	class	0.55	undef_undef_Acidobacteria	order	0.55	undef_undef_undef_Acidobacteria	family	0.55	undef_undef_undef_undef_Acidobacteria	genus	0.55	Acidobacteria_bacterium	species	0.55
Zotu634	W4_S9_MLepF1_LepR1T	3	TAAGATTTTGATTATTACCACCATCAATTTCTCTTCTTTTAATAGGATTATCTAAAGAAGGAGCCGGAACAGGTTGAACTGTATACCCCCCTCTCTCAACCTTTTATCATTCTGGCCCTTCCGTTGATTTAACTATTTTTTCTCTCCACTTAGCTGGAATTTCTTCAATCTTAGGAGCTCTTAATTTTATTACAACAATCTTCAACTTAAAAATCAATAAACTTCCTGTAGATAAGACCACATTATTTGTTTGATCTGTATTATTAACCGCAATTCTTTTACTTTTATCTTTACCAGTATTAGCTGGAGCTATTACAATACTATTAACAGATCGAAACTTAAATACATCATTTTTTGATCCTGCCGGAGGAGGAGATCCAATTCTCTATCAACATTTAT…		cellularOrganisms	cellularOrganisms	1.0	Eukaryota	superkingdom	1.0	Metazoa	kingdom	0.99	Arthropoda	phylum	0.93	Insecta	class	0.9	Lepidoptera	order	0.28	Pyralidae	family	0.03	Acrobasis	genus	0.03	Acrobasis_comptoniella	species	0.03
Zotu42	B1_S20_MLepF1_LepR1T	99	TAAGATTTGTATTACTACCTCCTTCCCTATTACTTTTATTATCTAGAAGAATAGTTGAAAGAGGAGCAGGTATACTCTTGAAATATATTGCTCATGGAGGAGCTTCAGTTGATTTAGCAATTTTTTCTCTTCATTTAGCTGGTATTTCCTCTATTTTAGGGAATCCTAATATATCTTTAGATCAAACTCCTTAATTTGTATGAGCTGTTTCCATGGTGCTATTACTATGCTTGTATGTGATTGAAAGGAGGGGGAGACCCAATTTTATACCAACACCTATTC		cellularOrganisms	cellularOrganisms	1.0	Eukaryota	superkingdom	0.98	Metazoa	kingdom	0.97	Arthropoda	phylum	0.94	Insecta	class	0.93	Diptera	order	0.24	Drosophilidae	family	0.05	Phortica	genus	0.02	Phortica_sexpunctata	species	0.01
Zotu215	B2_S21_RonMWASPdeg_HCO2198T	12	AGTCATTGTTCGATATGCGAAACATTGTTCTTCTTTTTATATTaaaaaaataaaacttgaaaaaaTAGCAAATGTTTGTTTGGAACAACTGGAGCTGGATAACACATAACCATTCGATCGCGCTAAAAACGCGAATGGCAAGTGACAGTTTGATATCAAACTCAAAACTAAAACACTAGACAACTTATAATTTATTATTACAGAGGGCGTTGGCATATAGACGCAAAGGAGACGTCATTCATTTTTCCGTGAAAAAGATATTATTTCTGTTTTGTTAACGAAAAATGAATGACTTTTTCTGGTGATTTCACCAACAGAGTGTTGAGTTTTCACATTAT	-	cellularOrganisms	cellularOrganisms	1.0	Eukaryota	superkingdom	0.81	undef_Eukaryota	kingdom	0.53	undef_undef_Eukaryota	phylum	0.48	Spirotrichea	class	0.48	Sporadotrichida	order	0.42	Oxytrichidae	family	0.42	Laurentiella	genus	0.27	Laurentiella_strenua	species	0.27
Zotu499	W2_S6_MLepF1_LepR1T	4	TAAGATTTTGAATATTACCCCCATCTTTATCTTTATTATTAATTAGAAGGATAGTTGAAACAGGAACAGGAACAGGATGAACAGTTTATCCTCCCCTATCTTCAGTAATTGCTCACACAGGATCAGCAGTTGATTTTTCAATTTTTTCTCTACACATTGCAGGAATTTCTTCAATTTTAGGAGCAATTAATTttatttcaacaataattaatataaaaattaaatttttaaaatttaatcaaatttcattatttGTTTGATCTATTTTAATTACTACAATCCTACTTTTACTATCTTTACCTGTATTAGCTGGAGCAATTACTATATTATTAACTGATCGAAATTTAAATACTTCATTTTTTGACCCAATAGGAGGAGGAGATCCAGTTCTTTATCAAC…		cellularOrganisms	cellularOrganisms	1.0	Eukaryota	superkingdom	1.0	Metazoa	kingdom	0.99	Arthropoda	phylum	0.99	Insecta	class	0.99	Diptera	order	0.82	Cecidomyiidae	family	0.79	Lestodiplosis	genus	0.46	Lestodiplosis_polypori	species	0.46
Zotu156	B2_S21_RonMWASPdeg_HCO2198T	11	TTTCAAAATGACAACCTCCTACATCATTAAACAGTTTATATCACTTTATTACACTATTAGACGGCATTTCAAACATCAATTTTATGCTATATTACCAGAAAAAGTAACTTGTTGAAAGATAAttttttttAGAATTATCTTAAAAACATACTTTAGGCCTATTTATACTCCATAACCAAATGTCGATATAATAGTGGTATGGTCTTGAAAAGTGGCAAAATCATCGAAAGGTGATGACGCAAAGCTACAGGGGCTATTACATGCCAGCCAGCTATCAAACCAAGGAGGGATTGTTT		cellularOrganisms	cellularOrganisms	1.0	Eukaryota	superkingdom	0.92	undef_Eukaryota	kingdom	0.29	undef_undef_Eukaryota	phylum	0.25	Spirotrichea	class	0.2	Sporadotrichida	order	0.17	Oxytrichidae	family	0.17	Laurentiella	genus	0.14	Laurentiella_strenua	species	0.14
Zotu594	B6_S11_MLepF1_LepR1T	3	TAAGATTTTGATTATTACCACCATCAATTTCTCTTCTTTTAATAGGATTATCTAAAGAAGGAGCCGGAACAGGTTGAACTGTATACCCCCCTCTCTCAACCTTTTATCATTCTGGCCCTTCCGTTGATTTAACTATTTTTTCTCTCCACTTAGCTGGAATTTCTTCAATCTTAGGAGCTCTTAATTTTATTACAACAATCTTCAACTTAAAAATCAATAAACTTCCTGTAGATAAGACCACATTATTTGTTTGATCTGTATTATTAACCGCAATTCTTTTACTTTTATCTTTACCAGTATTAGCTGGAGCTATTACAATACTATTAACAGATCGAAACTTAAATACATCATTCTTTGACCCGGCTGGTGGAGGAGACCCAATTTTATATCAACATTTAT…		cellularOrganisms	cellularOrganisms	1.0	Eukaryota	superkingdom	1.0	Metazoa	kingdom	0.99	Arthropoda	phylum	0.92	Insecta	class	0.9	Lepidoptera	order	0.3	Geometridae	family	0.12	Entephria	genus	0.06	Entephria_separata	species	0.06
Zotu155	W6_S8_RonMWASPdeg_HCO2198T	16	CTTCCCATTTTTTTGGCAAGATATCTGGGAATTCGGGTATGTCGAACCCTAATCCCACAGAAGGTCGATCATTTTCTATTTGCAAAGAAAAAAGAGCAATTTTTCCGATTTCTATAGACGTGCTAAAAATCTTTTCaaaaaaaaTATTATGATCAAGTTCGTTCCAGTATTTCATCGGTTTTTCCTAAAGTTGTAATGATCCTTGCCGCCGTTTACGGTTCCGTTTCGAGGCTTGTCTATTGGTCGCAAATTGAAA	-	cellularOrganisms	cellularOrganisms	1.0	Eukaryota	superkingdom	0.58	undef_Eukaryota	kingdom	0.23	undef_undef_Eukaryota	phylum	0.13	Spirotrichea	class	0.13	Sporadotrichida	order	0.12	Oxytrichidae	family	0.12	Laurentiella	genus	0.1	Laurentiella_strenua	species	0.1
Zotu553	B2_S21_MLepF1_LepR1T	3	TAGTTTCTGGTTATTGCCTTCAGCTTTAATCTTATTACTTTTATCTGCTTACGTAGAAATAGGTGCTGGTACTGGATGGACCGTTTATCTCCTCTTTCTTCTATTGTAGGACATAGTGGACTTCTGTTGATTTAGCTATTTTTAGTTTACATCTTGCAGGTGTTTCTTCCATGTTAGGTGCTATAATTTTATTTGTACTATTAAAAATATGCGATGAATGGTATGACAGCTGAACGATTATCCTTGTCGTTTGGTCAGTATTAGTAACCGTTATATTGTTACTTTTATCATTACCTGTTTAGCTGGTGCCATACAATGTTATTAACAGATGTAACTTTAATACATCTTTCTTTGATGTTACGGTGGAGGAGATCCTATTTTATACCAACATTTATTT		cellularOrganisms	cellularOrganisms	1.0	Eukaryota	superkingdom	0.94	undef_Eukaryota	kingdom	0.3	undef_undef_Eukaryota	phylum	0.22	undef_undef_undef_Eukaryota	class	0.14	Physariida	order	0.14	Didymiaceae	family	0.14	Didymium	genus	0.14	Didymium_nigripes	species	0.14
Zotu519	W6_S8_MLepF1_LepR1T	4	TAAGATTTTGATTACTTCCGCCTTCTTTAACTCTATTAATTATAAGAAGAATAGTAGAAAATGGGGCTGGAACAGGTTGAACAGTTTATCCTCCTCTTTCTTCTAATATTGCTCACAGAGGATCTTCAGTCGATTTAGCAATTTTTAGACTTCATTTAGCTGGAATTTCCTCTATTTTAGGGGCTATTAATTTTATTACTACCATTATCAATATACGACCAGTAGGAGTAACTCTTGACCGAATGCCTTTATTTGTTTGAGCTGTATTAATTACTGCTATCCTACTACTTCTTTCACTACCAGTTCTTGCTGGGGCAATTACTATACTTTTAACAGATCGAAATTTAAACACTTCCTTCTTTGATCCTGCTGGAGGAGGTGACCCTATTCTTTACCAAC…		cellularOrganisms	cellularOrganisms	1.0	Eukaryota	superkingdom	1.0	Metazoa	kingdom	0.98	Arthropoda	phylum	0.98	Insecta	class	0.97	Coleoptera	order	0.56	Scarabaeidae	family	0.1	Onthophagus	genus	0.1	Onthophagus_yukae	species	0.08
Zotu392	B1_S20_MLepF1_LepR1T	4	CAAGATTTTGATTATTACCTCCATCATTAATATTACTACTATCGAGTAGAATAGTTGAAAGAGGAGCAGGTACGGGATGAACAGTACCACCTTTATCTGCAGGAATTGCCCATGGAGGAGCATCAGTAGATTTAGCAATCTTCTCTCTTCATCTAGCTGGTATTTCCTCAATTCTAGGAGCTGTAAATTTTATTACAACAATAATCAATATACGAGCTCCAGGAATATCATTTGATCAAACTCCCTTATTTGTTTGAGCTGTAGGAATTACAGCCTTATTATTATTATTATCATTACCTGTATTAGCAGGAGCTATTACTATATTATTAACAGATCGTAATTTAAATACATCATTCTTTGATCCAGCTGGAGGAGGAGACCCTATTTTATATCAACATT…		cellularOrganisms	cellularOrganisms	1.0	Eukaryota	superkingdom	1.0	Metazoa	kingdom	1.0	Arthropoda	phylum	1.0	Insecta	class	1.0	Orthoptera	order	0.91	Gryllidae	family	0.91	Orocharis	genus	0.9	Orocharis_saltator	species	0.9
Zotu416	W1_S2_MLepF1_LepR1T	5	TAGTTTATGGTTATTACCATCATCTTTAATTTTATTAGTTTATCTTCTTATGTTGAAGTAGGGGCTGGAATGGTTGGACTGTCTATCCTCCTCTTGCTTCAATTACTGGTCATAGTGGACCTTCTGTTGATTTGCTATTTTTAGTTTACATCTTGCAGGTGTTTCTTCTATGTTGGGAGCTATAAATTTCATTCGACTATACGTAATATGCGTGTTGACGGTATTATGGAGAAAGATTATCTTTATTTGTTTGGGCTGTATTAGTGACAGTATTCTTTTATTATTATCACTTCCCGTATTAGCAGGCGCTATTACATGCTTTTAACAGATCGTAATTTTAATACTTCTCTCTTTGACCCTGTGGTGGTGGTGATCCTATTCTTTACAACATCTCTTT		cellularOrganisms	cellularOrganisms	1.0	Eukaryota	superkingdom	1.0	undef_Eukaryota	kingdom	0.42	undef_undef_Eukaryota	phylum	0.27	undef_undef_undef_Eukaryota	class	0.14	Physariida	order	0.12	Didymiaceae	family	0.12	Didymium	genus	0.12	Didymium_nigripes	species	0.12
Zotu171	B6_S11_MLepF1_LepR1T	15	TAAGATTTTGATTATTACCACCATCAATTTCTCTTCTTTTAATAGGATTATCTAAAGAAGGAGCCGGAACAGGTTGAACTGTATACCCCCCTCTCTCAACCTTTTATCATTCTGGCCCTTCCGTTGATTTAACTATTTTTTCTCTCCACTTAGCTGGAATTTCTTCAATCTTAGGAGCTCTTAATTTTATTACAACAATCTTCAACTTAAAAATCAATAAACTTCCTGTAGATAAGACCACATTATTTGTTTGATCTGTATTATTAACCGCAATTCTTTTACTTTTATCTTTACCAGTATTAGCTGGAGCTATTACAATACTATTAACAGATCGAAATCTAAATACATCTTTTTTTGATCCAGCAGGAGGGGGGGACCCTATTCTTTATCAACACTTAT…		cellularOrganisms	cellularOrganisms	1.0	Eukaryota	superkingdom	1.0	Metazoa	kingdom	0.98	Arthropoda	phylum	0.92	Insecta	class	0.88	Diptera	order	0.15	Conopidae	family	0.01	Physocephala	genus	0.01	Physocephala_sagittaria	species	0.01
Zotu302	W6_S8_RonMWASPdeg_HCO2198T	8	TGAGTTTCAGCAATGCCACCAATCAGTGACCCAGCAAGTTGACGACGCTGGAAAACAAGATTTGAGACACTGGGGGAAGGATGCGGACTGTCAGGGATGCCCACCATTGTCATTGTACCGTCGCGTTTAAGCAGTGCCATAAAAGCGTCCAGATCGTGCGGTGCGGCTACGGTATTCAGAATGAAATCAAAAGACTTTTGATGCGCGGCCATCTCATC	-	cellularOrganisms	cellularOrganisms	1.0	Bacteria	superkingdom	0.91	undef_Bacteria	kingdom	0.91	Acidobacteria	phylum	0.35	undef_Acidobacteria	class	0.35	undef_undef_Acidobacteria	order	0.35	undef_undef_undef_Acidobacteria	family	0.35	undef_undef_undef_undef_Acidobacteria	genus	0.35	Acidobacteria_bacterium	species	0.35
Zotu181	B5_S18_MLepF1_LepR1T	4	TAAGTTTTTGACTTCTTCCCCCTTCTTTAACACTTTTACTTTCAAGCTCAATTGTAGAAAATGGGGCGGGAACAGGATGAACAGTTTATCCCCCCCTATCTGCCGCTATTGCTCATAGAGGAGCTTCGGTAGATTTAGCTATTTTTTCTCTGCACTTGGCGGGGGTTTCCTCAATTTTAGGATCTGTAAATTTTATTACTACAGTAATTAATATACGAGCTAATGGAATTACCCTTGATCGAATACCTTTATTTGTTTGATCTGTTGTAATTACTACAGTACTACTATTATTATCTCTCCCTGTTTTAGCTGGAGCTATTACTATACTTTTAACTGACCGAAATTTAAATACTTCCTTTTTCGATCCGGCGGGAGGAGGGGATCCAATTTTATATCAAC…		cellularOrganisms	cellularOrganisms	1.0	Eukaryota	superkingdom	1.0	Metazoa	kingdom	1.0	Arthropoda	phylum	1.0	Insecta	class	0.99	Diptera	order	0.88	Chironomidae	family	0.61	Harnischia	genus	0.23	Harnischia_ohmuraensis	species	0.23
Zotu181	B6_S11_MLepF1_LepR1T	11	TAAGTTTTTGACTTCTTCCCCCTTCTTTAACACTTTTACTTTCAAGCTCAATTGTAGAAAATGGGGCGGGAACAGGATGAACAGTTTATCCCCCCCTATCTGCCGCTATTGCTCATAGAGGAGCTTCGGTAGATTTAGCTATTTTTTCTCTGCACTTGGCGGGGGTTTCCTCAATTTTAGGATCTGTAAATTTTATTACTACAGTAATTAATATACGAGCTAATGGAATTACCCTTGATCGAATACCTTTATTTGTTTGATCTGTTGTAATTACTACAGTACTACTATTATTATCTCTCCCTGTTTTAGCTGGAGCTATTACTATACTTTTAACTGACCGAAATTTAAATACTTCCTTTTTCGATCCGGCGGGAGGAGGGGATCCAATTTTATATCAAC…		cellularOrganisms	cellularOrganisms	1.0	Eukaryota	superkingdom	1.0	Metazoa	kingdom	1.0	Arthropoda	phylum	1.0	Insecta	class	0.99	Diptera	order	0.88	Chironomidae	family	0.61	Harnischia	genus	0.23	Harnischia_ohmuraensis	species	0.23
Zotu205	B2_S21_RonMWASPdeg_HCO2198T	3	AGGACACAGGTAGCACTTTTCATCATAAACAGGTAGGTTAATACCTTGGGGTGTCTCTTGAGCTCCTTGCCAAGGTCGCTTGGTTCGATGGGCTTAGGAAATGAAGGTCGCACGACAGTCGGTATAAATTTACTCCTAGTCACATACATACAGTACAAGTCTACTTACGAGAACAGAGGACAAAGGCTCTTGTCAGAGGATTCCATCTTCGGTGAGGATGGTCAGAAGGGTCAAATTGAGCTGCCTCTTCTTGTGATGAAGCCATCATGAAAGCGAATATGGGAGCAGGTGGTAGTAACGAGGAAGAAAGCCGAATGGAAAATGATCGGCTTTCTCCACACGATCTTCTCGCTCAACCTCATCACTTTAAAAAAAGGAAGAC	-	cellularOrganisms	cellularOrganisms	1.0	Bacteria	superkingdom	0.75	undef_Bacteria	kingdom	0.75	Proteobacteria	phylum	0.28	Deltaproteobacteria	class	0.22	Myxococcales	order	0.22	Archangiaceae	family	0.22	Cystobacter	genus	0.22	Cystobacter_fuscus	species	0.22
Zotu205	W1_S2_RonMWASPdeg_HCO2198T	10	AGGACACAGGTAGCACTTTTCATCATAAACAGGTAGGTTAATACCTTGGGGTGTCTCTTGAGCTCCTTGCCAAGGTCGCTTGGTTCGATGGGCTTAGGAAATGAAGGTCGCACGACAGTCGGTATAAATTTACTCCTAGTCACATACATACAGTACAAGTCTACTTACGAGAACAGAGGACAAAGGCTCTTGTCAGAGGATTCCATCTTCGGTGAGGATGGTCAGAAGGGTCAAATTGAGCTGCCTCTTCTTGTGATGAAGCCATCATGAAAGCGAATATGGGAGCAGGTGGTAGTAACGAGGAAGAAAGCCGAATGGAAAATGATCGGCTTTCTCCACACGATCTTCTCGCTCAACCTCATCACTTTAAAAAAAGGAAGAC	-	cellularOrganisms	cellularOrganisms	1.0	Bacteria	superkingdom	0.75	undef_Bacteria	kingdom	0.75	Proteobacteria	phylum	0.28	Deltaproteobacteria	class	0.22	Myxococcales	order	0.22	Archangiaceae	family	0.22	Cystobacter	genus	0.22	Cystobacter_fuscus	species	0.22
Zotu664	W6_S8_MLepF1_LepR1T	3	TCTAAAAACAATCGTAAATTCATCTTTAATGCGATTAAATGTCTCACTAAATCGGTACTCCATTTCACTATCCATTTCCCTTATTACCGCATAGAGCGTTTCTTTAGCATCCACTAAATCCTTTTGTTGGACAGACAGGAATTCATAGCGTTGTTCAATTCTATCGCATTCTTCAATAGCACCTAAATTAACTTCACCAAGTTCAGTCATAGTTTTTTTAATCAATTTTACCTTTTCTCTTGAAGCATCAATATCGGC		cellularOrganisms	cellularOrganisms	1.0	Eukaryota	superkingdom	0.74	undef_Eukaryota	kingdom	0.23	undef_undef_Eukaryota	phylum	0.22	Spirotrichea	class	0.19	Sporadotrichida	order	0.18	Oxytrichidae	family	0.18	Laurentiella	genus	0.15	Laurentiella_strenua	species	0.15
Zotu635	W4_S9_MLepF1_LepR1T	3	TAAGTTTTTGACTTCTTCCTCCCTCTCTATCCTTATTACTTTCTAGAAGATTAGTAGGTACAGGAGCTGGAACAGGTTGAACTGTATACCCCCCTCTCTCAACCTTTTATCATTCTGGCCCTTCCGTTGATTTAACTATTTTTTCTCTCCACTTAGCTGGAATTTCTTCAATCTTAGGAGCTCTTAATTTTATTACAACAATCTTCAACTTAAAAATCAATAAACTTCCTGTAGATAAGACCACATTATTTGTTTGATCTGTATTATTAACCGCAATTCTTTTACTTTTATCTTTACCAGTATTAGCTGGAGCTATTACAATACTATTAACAGATCGAAACTTAAATACATCATTTTTTGACCCAGGAGGAGGAGGAGACCCTGTACTCTATCAACACT…		cellularOrganisms	cellularOrganisms	1.0	Eukaryota	superkingdom	1.0	Metazoa	kingdom	1.0	Arthropoda	phylum	0.91	Insecta	class	0.87	Diptera	order	0.28	Syrphidae	family	0.05	Argentinomyia	genus	0.04	Argentinomyia_longicornis	species	0.04
Zotu672	W6_S8_RonMWASPdeg_HCO2198T	3	GGGCCGATGCGATCCCCCAGTTTTCCCAGCCGTGGGGCGCTGATCAGCGCGGCCACGCCGGGGACCGAAGCGATTAAGCCGCTGATAAAGGCGATGTTGCTCACGTGGCCCGCGAGGTCGCGCACGTACAGGGTCAGGATCGGCGCGATGGAGCCGGTCGCCACCTGAATGATCATCGTGGTGACAAACAGGCTGAGTACCAGTTTAGGGTTTTTCAGCGAGGCGAACACCTGACGGGCATGGAGCATC	-	cellularOrganisms	cellularOrganisms	1.0	Bacteria	superkingdom	1.0	undef_Bacteria	kingdom	1.0	Acidobacteria	phylum	0.65	undef_Acidobacteria	class	0.65	undef_undef_Acidobacteria	order	0.65	undef_undef_undef_Acidobacteria	family	0.65	undef_undef_undef_undef_Acidobacteria	genus	0.65	Acidobacteria_bacterium	species	0.65
Zotu15	B2_S21_RonMWASPdeg_HCO2198T	218	CGTACTGCCGCTTGCAAGTACACTAAAATGCATCGTCATATTTCTCACTCCAATGTTTCTTTTTCCGGTTTGGTGACCTCTACAATCTGTCCTTCTACGGCATTGATAAATAAATCTTCTTCTTTGTCCCCTGATTCCACGACAAAGTGCCAGGTGGGTGCAAGGACTTGGGATTCCTCGGACAGGAACGTCCAATACCCCAATTTCGGTTTATGAACCACACTATCCGGAC		cellularOrganisms	cellularOrganisms	1.0	Eukaryota	superkingdom	0.36	undef_Eukaryota	kingdom	0.19	undef_undef_Eukaryota	phylum	0.16	Spirotrichea	class	0.14	Sporadotrichida	order	0.08	Oxytrichidae	family	0.08	Oxytricha	genus	0.07	Oxytricha_trifallax	species	0.07
Zotu15	W1_S2_RonMWASPdeg_HCO2198T	162	CGTACTGCCGCTTGCAAGTACACTAAAATGCATCGTCATATTTCTCACTCCAATGTTTCTTTTTCCGGTTTGGTGACCTCTACAATCTGTCCTTCTACGGCATTGATAAATAAATCTTCTTCTTTGTCCCCTGATTCCACGACAAAGTGCCAGGTGGGTGCAAGGACTTGGGATTCCTCGGACAGGAACGTCCAATACCCCAATTTCGGTTTATGAACCACACTATCCGGAC		cellularOrganisms	cellularOrganisms	1.0	Eukaryota	superkingdom	0.36	undef_Eukaryota	kingdom	0.19	undef_undef_Eukaryota	phylum	0.16	Spirotrichea	class	0.14	Sporadotrichida	order	0.08	Oxytrichidae	family	0.08	Oxytricha	genus	0.07	Oxytricha_trifallax	species	0.07
Zotu300	W6_S8_MLepF1_LepR1T	5	CTGGAAGATGAGTTTATTGATGAATAGTCTAAATAAAACTACGAGCTAGCGATGCGGATAACACTTGACATCTTTAAGAGAAAATCTCTATACTTAAATGTATTCAGAATGAATTTCAATAATGCCTCATTAAACAGGAATATTTTGGATCACCACCAATCCTACTATAAGTAATCCGGCACCGTAAACTCGCAACTTCTTTGTATGGTGATGTGGGGATATTGTTGTCTCCATATTTCAACCTGCAATAAGC		cellularOrganisms	cellularOrganisms	1.0	Eukaryota	superkingdom	0.59	undef_Eukaryota	kingdom	0.13	undef_undef_Eukaryota	phylum	0.11	Spirotrichea	class	0.11	Sporadotrichida	order	0.1	Oxytrichidae	family	0.1	Laurentiella	genus	0.05	Laurentiella_strenua	species	0.05
Zotu275	W3_S7_RonMWASPdeg_HCO2198T	9	AACATCTTTCGTTGCCAATAAACTCAGGGCAAAATCCTTGCGAGTCTATGTTAACGCGCAAAACGTGTTTACGTTCACAAACCTGAAAATGTTGGATCCGGAAATGGGCGTTTCACAAGGGTTTAGTGCAGCGGAAACCGTAGGGCCCAACAGAATCTTCACATTTGGATTAAATGCCCAGTTCTAATTACTATTACTCATAATCGAATAAAATATGAAAACAATACGCAAGCAACGATTTTTAATAGGCATCCTATTAACGTCAATATTGTCCATGTCGAGTTGTAG	-	cellularOrganisms	cellularOrganisms	1.0	Eukaryota	superkingdom	0.42	undef_Eukaryota	kingdom	0.2	undef_undef_Eukaryota	phylum	0.18	Spirotrichea	class	0.17	Sporadotrichida	order	0.14	Oxytrichidae	family	0.14	Laurentiella	genus	0.13	Laurentiella_strenua	species	0.13
Zotu234	B6_S11_MLepF1_LepR1T	11	TAAGATTTTGATTATTACCACCATCAATTTCTCTTCTTTTAATAGGATTATCTAAAGAAGGAGCCGGAACAGGTTGAACTGTATACCCCCCTCTCTCAACCTTTTATCATTCTGGCCCTTCCGTTGATTTAACTATTTTTTCTCTCCACTTAGCTGGAATTTCTTCAATCTTAGGAGCTCTTAATTTTATTACAACAATCTTCAACTTAAAAATCAATAAACTTCCTGTAGATAAGACCACATTATTTGTTTGATCTGTATTATTAACCGCAATTCTTTTACTTTTATCTTTACCAGTATTAGCTGGAGCTATTACAATACTATTAACAGATCGAAACTTAAATACATCATTTTTTGATCCAGCAGGAGGGGGGGACCCTATTCTTTATCAACACTTAT…		cellularOrganisms	cellularOrganisms	1.0	Eukaryota	superkingdom	1.0	Metazoa	kingdom	0.99	Arthropoda	phylum	0.92	Insecta	class	0.9	Lepidoptera	order	0.22	Prodoxidae	family	0.04	Lampronia	genus	0.04	Lampronia_fuscatella	species	0.04
Zotu151	B3_S19_MLepF1_LepR1T	19	TAAGATTTTGATTACTACCTCCGTCTTTAGCTCTTTTAGTTATAGGACTTTCAAAAGATGGAGCAGGAACAGGATGAACAGTTTATCCACCATTATCAACTTTTTACCATTCTGGACCATCTGTAGATCTAACAATTTTTTCTCTTCACTTAGCAGGAATTTCATCAATTTTAGGAGCTCTAAATTTTATTACAACaattttaaatttaaaaattaaaaaactaagaacagaaaaaataagactttttatttGATCAGTAATCTTAACAGCAATTCTTTTACTTTTATCTCTACCAGTCTTAGCAGGAGCTATTACTATGTTATTAACGGATCGAAACTTAAATACTTCATTTTTTGATCCTAGAGGAGGAGGAGATCCGGTACTTTATCAGCATTTAT…		cellularOrganisms	cellularOrganisms	1.0	Eukaryota	superkingdom	1.0	Metazoa	kingdom	1.0	Arthropoda	phylum	1.0	Insecta	class	1.0	Thysanoptera	order	1.0	Thripidae	family	1.0	Frankliniella	genus	1.0	Frankliniella_tritici	species	0.89
Zotu607	W1_S2_MLepF1_LepR1T	3	TAAGATTTTGATTATTACCACCATCAATTTCTCTTCTTTTAATAGGATTATCTAAAGAAGGAGCCGGAACAGGTTGAACTGTATACCCCCCTCTCTCAACCTTTTATCATTCTGGCCCTTCCGTTGATTTAACTATTTTTTCTCTCCACTTAGCTGGAATTTCTTCAATCTTAGGAGCTCTTAATTTTATTTCTACTATTATAAATATAAAAATTAAATATTTAAAATTTAGACAAATTTCTCTATTTACTTGATCAGTTTTAATTACTGCAGTATTATTATTATTATCATTACCTGTTTTAGCCGGAGCTATTACATTATTATTAACTGATCGAAATATTAATACATCATTTTTTGATCCTATAGGAGGAGGAGACCCTATTCTTTATCAACATTTAT…		cellularOrganisms	cellularOrganisms	1.0	Eukaryota	superkingdom	1.0	Metazoa	kingdom	0.96	Arthropoda	phylum	0.95	Insecta	class	0.92	Lepidoptera	order	0.16	Papilionidae	family	0.01	Papilio	genus	0.0	Papilio_osmana	species	0.0
Zotu441	W6_S8_RonMWASPdeg_HCO2198T	5	ACTTCGGCAGGAAGTTCTCCTTTTTTAATGGCTTTTATGTAGAGGATGTTGTTGTTGATATTCCATTTTCGGTTATTGCCGTCAAAAGAATGGGCAGAAGGACCAATGCCCAGGTAAGGTTTGCCAAACCAGTAGGCGGTATTGTTCCGGGAGAAATATCCCGGTTTTCCGAAGTTGGAGAATTCGTAGTTTTCGAATCCGGCGTTTTGGAGGATATCGATCATGAGCTCGTAATGCTCTTTCGCAGCATCTTCATCTACCGGCGATATTTTTCCTTTTTCAATCAGTTTTTTAAGCGC	-	cellularOrganisms	cellularOrganisms	1.0	Eukaryota	superkingdom	0.42	undef_Eukaryota	kingdom	0.19	undef_undef_Eukaryota	phylum	0.14	Spirotrichea	class	0.12	Urostylida	order	0.06	Urostylidae	family	0.06	Urostyla	genus	0.06	Urostyla_grandis	species	0.06
Zotu367	W1_S2_MLepF1_LepR1T	6	TAAGATTTTGATTATTACCACCATCAATTTCTCTTCTTTTAATAGGATTATCTAAAGAAGGAGCCGGAACAGGTTGAACTGTATACCCCCCTCTCTCAACCTTTTATCATTCTGGCCCTTCCGTTGATTTAACTATTTTTTCTCTCCACTTAGCTGGAATTTCTTCAATCTTAGGAGCTCTTAATTTTATTACAACAATCTTCAACTTAAAAATCAATAAACTTCCTGTAGATAAGACCACATTATTTGTTTGATCTGTATTATTAACCGCAATTCTTTTACTTTTATCTTTACCAGTATTAGCTGGAGCTATTACAATACTATTAACAGATCGAAACTTAAATACATCATTCTTTGACCCAGCTGGTGGGGGAGACCCAATTTTATATCAACATTTAT…		cellularOrganisms	cellularOrganisms	1.0	Eukaryota	superkingdom	1.0	Metazoa	kingdom	1.0	Arthropoda	phylum	0.93	Insecta	class	0.88	Lepidoptera	order	0.23	Geometridae	family	0.08	Entephria	genus	0.03	Entephria_separata	species	0.03
Zotu190	W2_S6_RonMWASPdeg_HCO2198T	14	TGCATCGTCACCGTAGACAGAACCGACAGCTGCCGCTAAATCATCCGTATTTTGATTCAATGCGCCTGCTGCTTGTTCAAAATCTTTTTTACCATCAATTCCTTTTTGCATCGCGACGACTGCGAGATATGCGTGTTCAGATAGAATTTGATCGAGTGTCGCTCGCAGATCCGATGCTGGAGAGGAGACATCTAGTGAGACTTTTCCTGAACTGTGAGACATCTTACTATGGTCCTCATGACCATGTGCACTGACACCTGCTGCTGGAATCAACAATGCGGCACTTAGCGGAACAGCGAGATACGACTTTTTCATCTTCATCTTATGAACACCCCTT		cellularOrganisms	cellularOrganisms	1.0	Bacteria	superkingdom	0.82	undef_Bacteria	kingdom	0.82	Proteobacteria	phylum	0.34	Deltaproteobacteria	class	0.21	Myxococcales	order	0.2	Archangiaceae	family	0.2	Cystobacter	genus	0.2	Cystobacter_fuscus	species	0.2
Zotu619	W2_S6_MLepF1_LepR1T	3	TAAGATTTTGACTTCTTCCTCCATCCTTGTCTCTTCTTCTGATAGCTTCTTTTTCATCAATAGGCGTAGGAACCGGATGAACAGTATACCCTCCTTTATCGGCTAATTTAGCGCACAGCTCAATGTCTATCGAAATAACAATTTTTTCGCTCCACTTAGCAGGTGTTTCCTCAATTTTAGGAGCTATTAATTTTTTAGCCACAATTAGAAATATAAAAAGAAAAAGTCTATCAGCAGAAAAGACTCCTTTATTTGTTGTATCAGTTATAGTTACTGCCATCTTACTTTTATTATCCTTACCAGTGTTAGCAGGAGCTATTACAATACTTCTAACAGACCGGAACTTTAACACAACATTTTTTGATCCCTCTGGAGGAGGAGACCCCATCTTGTATCAAC…		cellularOrganisms	cellularOrganisms	1.0	Eukaryota	superkingdom	1.0	Metazoa	kingdom	0.96	Arthropoda	phylum	0.76	Insecta	class	0.58	Coleoptera	order	0.23	Curculionidae	family	0.13	Dendroctonus	genus	0.09	Dendroctonus_terebrans	species	0.09
Zotu410	B6_S11_MLepF1_LepR1T	4	TAAGATTTTAGATTTTACCCCTTTCCCTGACCATATTAATTATAAGTACAACAATTGAAAGTGGGGTATTAACAGGATGAACAGTTTATCCTCATTTAGCAAGAAATATTGCCCACAGAGGATCTTCTGTTGATTTAGCTATTTTTAGTCTTCATCTAGCTGGTGCATCTTCTATTTTAGGAGCAGTCAATTTTATTTCCACAGTTATTAATATACGAACCAAAGGAATAACACCTGAACGAATCCCTTTATTTACTTGATCAGTTATATTTACCGCAATCTTACTTCTACTTTCACTCCTTGTCCTAGCAGGAGCAATCACTACATTATTAACCGACTTAAATACATCTTTTTTTGATCCAGAGGAGGGGGAGATCCAATTTTATATCAATTTATTT		cellularOrganisms	cellularOrganisms	1.0	Eukaryota	superkingdom	1.0	Metazoa	kingdom	0.98	Arthropoda	phylum	0.95	Insecta	class	0.92	Hemiptera	order	0.27	Tingidae	family	0.16	Derephysia	genus	0.16	Derephysia_sinuatocollis	species	0.16
Zotu149	W5_S10_MLepF1_LepR1T	20	TAAGATTTTGATTATTGCCTCCTTCTTTGTCCCTCCTTTTAATAAGAAGAATTGTTGACAAAGGAGCTGGAACTGGTTGAACTGTTTATCCCCCCTTATCGGCCAATATTGCACATGAAGGATCTTCAGTAGATTTAGCAATTTTTAGACTACATATAGCAGGTGTATCGTCTATTCTAGGGGCAGTTAACTTCATTTCTACAGTAATTAATATACGACCTAAAGGTATATCTCCTGAACGTATACCTTTATTTGTATGAGCAGTAATTATTACTGCAATTCTACTTTTATTATCATTACCTGTATTAGCAGGAGCCATTACTATATTACTAACAGATCGAAATTTAAATACTTCATTCTTCGATCCTGCTGGTGGAGGTGATCCTATTTTATACCAAC…		cellularOrganisms	cellularOrganisms	1.0	Eukaryota	superkingdom	1.0	Metazoa	kingdom	1.0	Arthropoda	phylum	1.0	Insecta	class	1.0	Coleoptera	order	1.0	Curculionidae	family	1.0	Polydrusus	genus	1.0	Polydrusus_formosus	species	1.0
Zotu446	W6_S8_RonMWASPdeg_HCO2198T	5	CAGCGTTCGCAAGTGTAGGTGTAGCTACGGTCATGTATAAATGACTTAGCGCCCAGTATGCTTCTTTAATATATTCCATGCGCTTATATGGATCTTCTTTAAGCATTAAGGTCATCGCGATAATCATTAATCTTTCTTGTGGTAGTTCAAACACCTGCTTATCGTAATCCTTCGTTAAATAACGATCAGCAAGGGTACGTAAGCCAATATACGTAAACTTTCTA		cellularOrganisms	cellularOrganisms	1.0	Eukaryota	superkingdom	0.56	undef_Eukaryota	kingdom	0.1	undef_undef_Eukaryota	phylum	0.09	Oligohymenophorea	class	0.05	Hymenostomatida	order	0.05	Tetrahymenidae	family	0.05	Tetrahymena	genus	0.05	Tetrahymena_bergeri	species	0.05
Zotu163	W6_S8_MLepF1_LepR1T	18	TAAGTTTTTGACTTTTACCACCATCTTTAACTCTCCTTCTTTCTAGTTCTATTGTAGAAAATGGGGCAGGAACTGGATGAACAGTTTACCCCCCTCTATCAGCAGCAATTGCGCATAGTGGGGCTTCTGTTGATCTTGCCATTTTTTCTCTTCACTTAGCAGGAGTATCATCAATTTTAGGATCTGTAAATTTTATTACAACAGTTATTAATATACGAGCAAACGGAATTACTCTTGATCGAATACCTCTATTTGTATGATCAGTGGTAATTACTACTGTTCTTCTTCTTTCTTTACCTGTTCTAGCTGGAGCTATTACAATACTTTTGACAGACCGAAATTTAAACACATCTTTCTTTGACCCAGCCGGAGGGGGGGATCCAATTCTTTATCAACATT…		cellularOrganisms	cellularOrganisms	1.0	Eukaryota	superkingdom	1.0	Metazoa	kingdom	1.0	Arthropoda	phylum	0.98	Insecta	class	0.96	Diptera	order	0.62	Chironomidae	family	0.44	Chironomus	genus	0.22	Chironomus_transvaalensis	species	0.05
Zotu403	B3_S19_MLepF1_LepR1T	5	TAAGATTTTGATTACTACCTCCGTCTTTAGCTCTTTTAGTTATAGGACTTTCAAAAGATGGAGCAGGAACAGGATGAACAGTTTATCCACCATTATCAACTTTTTACCATTCTGGACCATCTGTAGATCTAACAATTTTTTCTCTTCACTTAGCAGGAATTTCATCAATTTTAGGAGCTCTAAATTTTATTACAACaattttaaatttaaaaattaaaaaactaagaacagaaaaaataagactttttatttGATCAGTAATCTTAACAGCAATTCTTTTACTTTTATCTCTACCAGTCTTAGCAGGAGCTATTACTATGTTATTAACGGATCGAAACTTAAATACTTCATTTTCTGATCCTAGAGGAGGAGGAGATCCGGTACTTTATCAGCATTTAT…		cellularOrganisms	cellularOrganisms	1.0	Eukaryota	superkingdom	1.0	Metazoa	kingdom	1.0	Arthropoda	phylum	1.0	Insecta	class	1.0	Thysanoptera	order	1.0	Thripidae	family	1.0	Frankliniella	genus	1.0	Frankliniella_tritici	species	0.85
Zotu10	B2_S21_RonMWASPdeg_HCO2198T	705	CTTGCGCCAGCGCCACCAGGTAAAAAGCACCTGTGCGATGGTGGCCGGAATCAGTACGGCAGTGGCCAGCACAATATCCTTGGTCATCTGATAGACCAGAACGAAGATGGCGATCGGCAAAAAGTCGATCAGCATTTTCATACACAACACTCCTGAAAAAATGCCAGCGGGCAGGGCTTTTGGGTAAATACGGGCATTCAT	-	cellularOrganisms	cellularOrganisms	1.0	Bacteria	superkingdom	0.92	undef_Bacteria	kingdom	0.92	Proteobacteria	phylum	0.58	Deltaproteobacteria	class	0.17	Myxococcales	order	0.17	Archangiaceae	family	0.17	Cystobacter	genus	0.17	Cystobacter_fuscus	species	0.17
Zotu146	B1_S20_RonMWASPdeg_HCO2198T	20	AAGAACGTGAACCTCACTACGAACACGCCGGTCCGCGACGTGATCGTCGACTGGAACCAGGACAGCGATTACCAGCGCGGAACGTATGCGATCGAGCTCTACAACGGCGGCTTCCGCATCGGCGGTGGCAGTGTGGTGCTCCGATAACGGTGTTCGGGTCGTACCTTTAAGAGGAGTGCTTCGGCGCTCCttttttttATTGCGCCAAGCCCGATCCGTTGACAACCAGCGTAATGATCGCTTAACCTAAAGATAATACGGCGTGCGCCGGTGCCGGGAGGAAATGCGGTGGTAATTTCGCGT	-	cellularOrganisms	cellularOrganisms	1.0	Bacteria	superkingdom	0.98	undef_Bacteria	kingdom	0.98	Acidobacteria	phylum	0.71	undef_Acidobacteria	class	0.71	undef_undef_Acidobacteria	order	0.71	undef_undef_undef_Acidobacteria	family	0.71	undef_undef_undef_undef_Acidobacteria	genus	0.71	Acidobacteria_bacterium	species	0.71
Zotu313	B4_S17_RonMWASPdeg_HCO2198T	7	TCCGAATTTAGGAAGTAGGGCAGGATGAATATTAATTATTTTATTTGGGAAACCTTTTAAAAGATTTTCTGGAACCAACCATAAGAATCCTGCAAGAACAACTAAATCAATATCTAACCTTTTTAATAGGTTGACGATTTCATCAGTTTGATAGAAATCATGTTTATCAAAAACATGGGTGGGAATTTCAAAATTGTCTGCACGTTGCAAGACATACGCTTCAGGAGTGTTACTTAGAACTAAGGCAACTTCGGCACTGTCGGAGTATTTGAAATGCTCCA		cellularOrganisms	cellularOrganisms	1.0	Eukaryota	superkingdom	0.71	undef_Eukaryota	kingdom	0.22	undef_undef_Eukaryota	phylum	0.2	Spirotrichea	class	0.11	Sporadotrichida	order	0.1	Oxytrichidae	family	0.1	Laurentiella	genus	0.08	Laurentiella_strenua	species	0.08
Zotu348	B2_S21_MLepF1_LepR1T	6	TAAGATTTTGACTTCTTCCTCCTTCGTTAACCCTATTATTAGCAGGGGGCCTAGTAGAAAGTGGTGCAGGTACTGGTTGAACAGTTTATCCTCCTTTAGCTTCAGGCATTGCGCACGCTGGAGCCTCTGTAGACTTATCAATTTTTAGCCTTCACTTAGCCGGAGCAAGCTCTATTTTAGGGGCTGTAAATTTTATTACAACTATTATTAATATACGAGCCCCTGGTTTATTCTGAGACCAGACACCTCTATTTGTTTGATCAGTATTTTTAACAGCTATTCTTCTTCTTTCTTTACCAGTCTTAGCCGGTGCTATTACTATACTTCTTACAGATCGAAACTTAAATACTTCTTTCTTTGATCCTGCTGGAGGGGGAGACCCTATTCTTTATCAACATT…		cellularOrganisms	cellularOrganisms	1.0	Eukaryota	superkingdom	1.0	Metazoa	kingdom	1.0	Arthropoda	phylum	1.0	Collembola	class	1.0	Entomobryomorpha	order	1.0	Entomobryidae	family	1.0	Entomobrya	genus	1.0	Entomobrya_atrocincta	species	1.0
Zotu162	W5_S10_MLepF1_LepR1T	18	TAAAATTTTAGATTTTACCCCTTTCCCTGACCATATTAATTATAAGTACAACAATTGAAAGTGGGGTATTAACAGGATGAACAGTTTATCCTCATTTAGCAAGAAATATTGCCCACAGAGGATCTTCTGTTGATTTAGCTATTTTTAGTCTTCATCTAGCTGGTGCATCTTCTATTTTAGGAGCAGTCAATTTTATTTCCACAGTTATTAATATACGAACCAAAGGAATAACACCTGAACGAATCCCTTTATTTACTTGATCAGTTATATTTACCGCAATCTTACTTCTACTTTCACTCCTTGTCCTAGCAGGAGCAATCACTACATTATTAACCGACTTAAATACATCTTTTTTTGATCCAGAGGAGGGGGAGATCCAATTTTATATCAATTTATTT		cellularOrganisms	cellularOrganisms	1.0	Eukaryota	superkingdom	1.0	Metazoa	kingdom	0.98	Arthropoda	phylum	0.95	Insecta	class	0.93	Hemiptera	order	0.24	Tingidae	family	0.14	Derephysia	genus	0.14	Derephysia_sinuatocollis	species	0.14
Zotu95	W6_S8_RonMWASPdeg_HCO2198T	14	TTGTCTAGTGCCTGTCTTGCTAGTGGCGGGCAACGTACTGATGACCATAATGGGTTGGCTAGCTGCGCCTGCGCAGATTATAGCGAACTGAGCGGCGTCTCCAAGAGTTATGTGGAAAGCGGGGACGGCTGTGGTGGTGTTTGCTGCACCAAAGTATCGATAACAATGCATACTCGACTGTCTGCTCATTTTTTAACCAGCAAGATCCGTAGTTGAGTAATCTGGCGGGCGCTCGTTACAGACGACTTACTGCCAACGACAGAAGCGCGTCCTAGGGGCAGGTACTGGGCCTGAAGAAAGTTTTATAAAATAATTTTCGCAATATGGTCATC	-	cellularOrganisms	cellularOrganisms	1.0	Bacteria	superkingdom	0.78	undef_Bacteria	kingdom	0.78	Proteobacteria	phylum	0.52	Deltaproteobacteria	class	0.4	Myxococcales	order	0.39	Archangiaceae	family	0.39	Cystobacter	genus	0.39	Cystobacter_fuscus	species	0.39
Zotu95	B2_S21_RonMWASPdeg_HCO2198T	23	TTGTCTAGTGCCTGTCTTGCTAGTGGCGGGCAACGTACTGATGACCATAATGGGTTGGCTAGCTGCGCCTGCGCAGATTATAGCGAACTGAGCGGCGTCTCCAAGAGTTATGTGGAAAGCGGGGACGGCTGTGGTGGTGTTTGCTGCACCAAAGTATCGATAACAATGCATACTCGACTGTCTGCTCATTTTTTAACCAGCAAGATCCGTAGTTGAGTAATCTGGCGGGCGCTCGTTACAGACGACTTACTGCCAACGACAGAAGCGCGTCCTAGGGGCAGGTACTGGGCCTGAAGAAAGTTTTATAAAATAATTTTCGCAATATGGTCATC	-	cellularOrganisms	cellularOrganisms	1.0	Bacteria	superkingdom	0.78	undef_Bacteria	kingdom	0.78	Proteobacteria	phylum	0.52	Deltaproteobacteria	class	0.4	Myxococcales	order	0.39	Archangiaceae	family	0.39	Cystobacter	genus	0.39	Cystobacter_fuscus	species	0.39
Zotu103	W5_S10_MLepF1_LepR1T	28	TAAGATTTTAGATTTTACCCCTTACCCTGACTTTATTAATTATAAGTAGAACAATTGAAAGTGGGGCAGGAACAGGATGAACACTTTATCCTCATTTAGCAAGAAACATTGCCCACAGAGGACCTTCTGTTGATTTAGCTATTTTTAGTCTTCATCTAGCTGGTGCATCTTCTATTTTAGGAGCAGTCAAttttttttCCACAGTTATTAATATACGACCTAAAGGAATAACATCTGAACGAATCCCTTTATTTACTTGATCAGTTATAATTACCGCAATCTTACTTCTACTTTCACTCCTTGTCCTAGCAGGAGCAATCATTGTATTATTAACCGACTTAAATACATCTTTTTTTGATCCAGAGGAGGGGGAGATCCAATTTTATATCAACATTTATTT		cellularOrganisms	cellularOrganisms	1.0	Eukaryota	superkingdom	1.0	Metazoa	kingdom	0.97	Arthropoda	phylum	0.91	Insecta	class	0.89	Hemiptera	order	0.18	Anthocoridae	family	0.07	Orius	genus	0.06	Orius_horvathi	species	0.06
Zotu641	W4_S9_MLepF1_LepR1T	3	TAAGATTTTGATTATTACCACCATCAATTTCTCTTCTTTTAATAGGATTATCTAAAGAAGGAGCCGGAACAGGTTGAACTGTATACCCCCCTCTCTCAACCTTTTATCATTCTGGCCCTTCTGTTGATTTAGCTATTTTTTCTCTTCATTTAGCAGGTGTTTCTTCTATTTTAGGATCTGTAAATTTTATTACTACAGTTATTAATATACGAGCTAATGGAATTACATTAGACCGAATACCTTTATTTGTTTGATCTGTAGTTATTACAACAGTTCTTTTACTTTTATCATTACCTGTTTTAGCTGGAGCTATTACAATGCTTTTAACTGATCGAAATTTAAATACATCATTCTTTGACCCGGCTGGTGGGGGAGACCCAATTTTATATCAACATTTAT…		cellularOrganisms	cellularOrganisms	1.0	Eukaryota	superkingdom	1.0	Metazoa	kingdom	1.0	Arthropoda	phylum	0.93	Insecta	class	0.92	Diptera	order	0.55	Chloropidae	family	0.02	Thaumatomyia	genus	0.02	Thaumatomyia_notata	species	0.02
Zotu216	B4_S17_RonMWASPdeg_HCO2198T	12	CCAGTCTCCCCGTTGCTTTCTGGCCGGCCCAGATTCTGTTGTCTCCGTGGATTCCATCGAAGGAACAAAAACCCGTTCACAGCGGTCCCGTCAATGGGCTTTCATGGATTTTTTTGTGTGTTTTGTTGAATATAAAAATTTGTTGTGCTTTAAGTTAGGAAGTTGTCGTCTATTCGGTATTGTTTTTCTCTTTCGGCATTCATTGGGATCTACGTAATGAAAATGATCGGAAATGTCGCGCTCATGTTGGAATT		cellularOrganisms	cellularOrganisms	1.0	Bacteria	superkingdom	0.71	undef_Bacteria	kingdom	0.71	Acidobacteria	phylum	0.31	undef_Acidobacteria	class	0.31	undef_undef_Acidobacteria	order	0.31	undef_undef_undef_Acidobacteria	family	0.31	undef_undef_undef_undef_Acidobacteria	genus	0.31	Acidobacteria_bacterium	species	0.31
Zotu351	B2_S21_RonMWASPdeg_HCO2198T	6	GTTTACAGCCAATTTTTCTCTTAAAAAAGCCATATCAGGATTATAGACAAAAGCGATAAAAAAGCTTAAAATAGACGTAACCACAATCATTCCTAAGTTGTACCACACATAATACTGAACCGTTTTTCTGGTTCTTAAAATAGCGCTCATTAAAGATTTTGTAGCAACGGTTGTAGAAATCGTAGTATAATTTTTGTAGAAAATAAAAACAAAAATTAATCCCACCAGATAATTCAAATAAGTTAAATATTCAAGGGTAACAACAATCTCAGGATGATTTATTTTTCTTAAAACATCATCTGTATTGATAAACAAGTTTGAAAAAGTCCAAAATGAAATTTCCAGAATACTGATAATCAAAATCCATTTTACAATAGAAGA	-	cellularOrganisms	cellularOrganisms	1.0	Eukaryota	superkingdom	0.84	undef_Eukaryota	kingdom	0.54	undef_undef_Eukaryota	phylum	0.5	Spirotrichea	class	0.43	Sporadotrichida	order	0.41	Oxytrichidae	family	0.41	Laurentiella	genus	0.2	Laurentiella_strenua	species	0.2
Zotu507	B2_S21_RonMWASPdeg_HCO2198T	3	AGTACTGCCACCAATCACGGAACCTAATCCGGTACTGATAACTGAATTAGTCGGGTCTTCACCTTTAATCCCGCTGCCAACAGCAGCACCGCCCATATTAATTGCAGCCGATGCCCCGATACCTTTTCCTGTTGTCGCTGCAGCGGTCACTCCGGCCATAATCGCATCAACATAGCTGAACGGATCTTTTCCAGACAACTGAGATACCGTATTAACTCCCGCGCCAATTGCCGCATTCAGCGCCATGCCCTCTTTTATCGTGGTGCCCAGCATATTACCGCCGAACAACAAGGCAGGGTCACCAATGCTGGCATTCGATTTATGGTAGCCCCAGGTATTCA	-	cellularOrganisms	cellularOrganisms	1.0	Bacteria	superkingdom	0.95	undef_Bacteria	kingdom	0.95	Chloroflexi	phylum	0.27	undef_Chloroflexi	class	0.27	undef_undef_Chloroflexi	order	0.27	undef_undef_undef_Chloroflexi	family	0.27	undef_undef_undef_undef_Chloroflexi	genus	0.27	Chloroflexi_bacterium	species	0.27
Zotu229	B2_S21_RonMWASPdeg_HCO2198T	11	GCTTCTATTGACTCACGCACAAAAGACTTGACCACACTGATCGAGTTGATGAGTGAGATCACCAAACCACTTTTGGCTTCTCGGAACCCACGCATCTGGCGACGAAACCCTTGTAGGCGTTTTGCTTGTTTTTGACTGATAAAAAAGTAAATGGGAATAATGAATAGGCCGACCAAACCGATCCAAAAATTGGTTGAGAACATAATGATCAGCGAGACAATGGCGCTGGCAAACAGCGGCAGCATATCAATAAAAAAGTTCTGTACCAAAGTAGTCAGGCTACTGACGCCATAATCAATACGGGTTTGCAGCTTACCGCTGTCGTTTTCGCTACTGGTATAAAACGACATGCGATACGTCAAAATGCGCTCGA	-	cellularOrganisms	cellularOrganisms	1.0	Bacteria	superkingdom	0.81	undef_Bacteria	kingdom	0.81	Chloroflexi	phylum	0.32	undef_Chloroflexi	class	0.3	undef_undef_Chloroflexi	order	0.3	undef_undef_undef_Chloroflexi	family	0.3	undef_undef_undef_undef_Chloroflexi	genus	0.3	Chloroflexi_bacterium	species	0.3
Zotu128	B3_S19_MLepF1_LepR1T	18	TAAGTTTTTGATTACTTCCCCCTTCTCTAACTCTTCTTCTTTCTAGTTCAATCGTAGAAAATGGGGCAGGAACAGGATGAACTGTTTATCCTCCCCTATCAGCTAGTATTGCTCACAGAGGGGCATCTGTTGATTTAGCAATTTTCTCCCTACATTTAGCAGGGGTTTCTTCAATTTTAGGATCAGTAAATTTTATTACAACTGTAATTAATATACGATCAAAAGGAATTACTTTAGATCGAATACCTTTATTTGTCTGATCAATTGTAATTACAACAGTTTTATTATTACTTTCATTACCAGTATTAGCTGGAGCAATTACTATACTTTTAACAGATCGAAATCTAAATACTTCGTTTTTTGACCCTGCAGGAGGAGGAGATCCTATTCTTTATCAAC…		cellularOrganisms	cellularOrganisms	1.0	Eukaryota	superkingdom	1.0	Metazoa	kingdom	1.0	Arthropoda	phylum	1.0	Insecta	class	1.0	Diptera	order	0.97	Chironomidae	family	0.74	Polypedilum	genus	0.49	Polypedilum_jianfengense	species	0.18
Zotu245	W6_S8_RonMWASPdeg_HCO2198T	11	CCACATCGCTGGCCAAAGATAATTGCCTTTGAGTCTCAAAATCAATTCAAAAACTTTCTCATAAAACTTGGAATTGATTCCGCCAAAAGTCGTTCTCGCCCATGTTCCGAGCGAAGGTTCTTCATCATTCAGGAAAATTCCGCGGTATTCTACGGCGGGCTCGTTGTCTGTGTAAATTCCTTTTTTGAAGTACAGATTTTCAGATTTTTTGACTGGAACATCAGCCCAATAATGCCACGGCGAAACACCGATTTGCTTGGAAAATTCATAGATTCCGTAGATTGTTCCGCGTTTGTCGCTTCCTGCAATCACGATGATTTCTGAGATTCCGTTGAAATCTTTGATATTTTGAATGAGATATTTTTCCCGTTTTCCCTTTAAATCTTTCTCGC		cellularOrganisms	cellularOrganisms	1.0	Eukaryota	superkingdom	0.34	undef_Eukaryota	kingdom	0.2	undef_undef_Eukaryota	phylum	0.19	Spirotrichea	class	0.15	Sporadotrichida	order	0.13	Oxytrichidae	family	0.13	Laurentiella	genus	0.12	Laurentiella_strenua	species	0.12
Zotu217	B6_S11_MLepF1_LepR1T	9	TAAGATTTTGATTATTACCACCATCAATTTCTCTTCTTTTAATAGGATTATCTAAAGAAGGAGCCGGAACAGGTTGAACTGTATACCCCCCTCTCTCAACCTTTTATCATTCTGGCCCTTCCGTTGATTTAACTATTTTTTCTCTCCACTTAGCTGGAATTTCTTCAATCTTAGGAGCTCTTAATTTTATTACAACAATCTTCAACTTAAAAATCAATAAACTTCCTGTAGATAAGACCACATTATTTGTTTGATCTGTATTATTAACCGCAATTCTTTTACTTTTATCTTTACCAGTATTAGCTGGAGCTATTACAATACTATTAACAGATCGAAACTTAAATACATCTTTTTTTGATCCAGCAGGAGGGGGGGACCCTATTCTTTATCAACACTTAT…		cellularOrganisms	cellularOrganisms	1.0	Eukaryota	superkingdom	1.0	Metazoa	kingdom	0.98	Arthropoda	phylum	0.91	Insecta	class	0.88	Diptera	order	0.15	Ephydridae	family	0.01	Hydrellia	genus	0.01	Hydrellia_pakistanae	species	0.01
Zotu217	B5_S18_MLepF1_LepR1T	3	TAAGATTTTGATTATTACCACCATCAATTTCTCTTCTTTTAATAGGATTATCTAAAGAAGGAGCCGGAACAGGTTGAACTGTATACCCCCCTCTCTCAACCTTTTATCATTCTGGCCCTTCCGTTGATTTAACTATTTTTTCTCTCCACTTAGCTGGAATTTCTTCAATCTTAGGAGCTCTTAATTTTATTACAACAATCTTCAACTTAAAAATCAATAAACTTCCTGTAGATAAGACCACATTATTTGTTTGATCTGTATTATTAACCGCAATTCTTTTACTTTTATCTTTACCAGTATTAGCTGGAGCTATTACAATACTATTAACAGATCGAAACTTAAATACATCTTTTTTTGATCCAGCAGGAGGGGGGGACCCTATTCTTTATCAACACTTAT…		cellularOrganisms	cellularOrganisms	1.0	Eukaryota	superkingdom	1.0	Metazoa	kingdom	0.98	Arthropoda	phylum	0.91	Insecta	class	0.88	Diptera	order	0.15	Ephydridae	family	0.01	Hydrellia	genus	0.01	Hydrellia_pakistanae	species	0.01
Zotu241	W6_S8_MLepF1_LepR1T	8	TAAGTTTTTGACTTCTTCCCCCTTCTCTTACACTTTTACTTTCTAGTTCATTTGTAGAAAATGGAGCAGGAACAGGATGAACAGTTTATCCTCCCCTTTCTGCAGCTATTGCCCATAGAGGTGCTTCTGTTGATTTAGCTATTTTTTCTCTTCATTTAGCAGGTGTTTCTTCTATTTTAGGATCTGTAAATTTTATTACTACAGTTATTAATATACGAGCTAATGGAATTACATTAGACCGAATACCTTTATTTGTTTGATCTGTAGTTATTACAACAGTTCTTTTACTTTTATCATTACCTGTTTTAGCTGGAGCTATTACAATGCTTTTAACTGATCGAAATTTAAATACATCATTCTTTGACCCGGCTGGTGGGGGAGACCCAATTTTATATCAAC…		cellularOrganisms	cellularOrganisms	1.0	Eukaryota	superkingdom	1.0	Metazoa	kingdom	1.0	Arthropoda	phylum	1.0	Insecta	class	1.0	Diptera	order	0.94	Chironomidae	family	0.83	Chironomus	genus	0.64	Chironomus_heterodentatus	species	0.3
Zotu221	W6_S8_MLepF1_LepR1T	12	CATGATGAAAGGAGCAACCAGAATATTATGTAGATTTTAAAAAGACTTCGTTTATCTAACATATGAGGAACATAACATAAACAACAGTTACATTGCTTGCTGGTGGACAATTAGAAATCACAAATGTCTACATATGCGAAATAATATGGTAACTCTGGTGTACCCCAAGTATCAACGACCTATTCCAATCCATAGTTTTGCAGACGATAATACCCTGCATTCCACTATTTCGTCAACAAGCCAATTCCATGGCGAATTTTATATTTTCGCACCATGTGTTTTCGAACTTAATTTGAAATAATTTTCCACTAATCTACAACTAAAATGAACTACTTTAACGTATATAAAAGAATTTTTCCTCATCACT		cellularOrganisms	cellularOrganisms	1.0	Eukaryota	superkingdom	0.8	undef_Eukaryota	kingdom	0.31	undef_undef_Eukaryota	phylum	0.28	Spirotrichea	class	0.27	Sporadotrichida	order	0.26	Oxytrichidae	family	0.26	Laurentiella	genus	0.21	Laurentiella_strenua	species	0.21
Zotu673	W6_S8_RonMWASPdeg_HCO2198T	3	ATCACCTTCCTCAATTGCAGCAACAACATCTTTTGCTCCAAAACTACCGGCAATTACGTGGTAAGTAAGAACAGCCTGTAGTTGCCCTTTATTCTCTGGCTTTAAAAGGCTTTCTACCGTTCCTGCTGGTAGTTTCTCGAAAGCTGCGTTGGTTGGTGCGAAAACGGTAAAAGGACCTTCACTCTGTAAAGTTTCCACTAAACCTGCCGCTTTTACTGCAGCTACCAAAGTAGTGTGATCGTTAGATTGCGACGCGTTTTCTA	-	cellularOrganisms	cellularOrganisms	1.0	Eukaryota	superkingdom	0.49	undef_Eukaryota	kingdom	0.09	undef_undef_Eukaryota	phylum	0.06	Spirotrichea	class	0.05	Urostylida	order	0.04	Urostylidae	family	0.04	Urostyla	genus	0.04	Urostyla_grandis	species	0.04
Zotu589	B6_S11_MLepF1_LepR1T	3	TAAGATTTTGATTATTACCACCATCAATTTCTCTTCTTTTAATAGGATTATCTAAAGAAGGAGCCGGAACAGGTTGAACTGTATACCCCCCTCTCTCAACCTTTTATCATTCTGGCCCTTCCGTTGATTTAACTATTTTTTCTCTCCACTTAGCTGGAATTTCTTCAATCTTAGGAGCTCTTAATTTTATTACAACAATCTTCAACTTAAAAATCAATAAACTTCCTGTAGATAAGACCACATTATTTGTTTGATCTGTATTATTAACCGCAATTCTTTTACTTTTATCTTTACCAGTATTAGCTGGAGCTATTACAATACTATTAACAGATCGAAACTTAAATACATCATTTTTTGACCCAGGAGGAGGGGGGGACCCTATTCTTTATCAACACTTAT…		cellularOrganisms	cellularOrganisms	1.0	Eukaryota	superkingdom	1.0	Metazoa	kingdom	0.99	Arthropoda	phylum	0.92	Insecta	class	0.9	Lepidoptera	order	0.18	Prodoxidae	family	0.05	Lampronia	genus	0.05	Lampronia_fuscatella	species	0.04
Zotu97	B5_S18_MLepF1_LepR1T	17	TTAGATTTTGATTATTACCTCCCTCTTTAATAATAATACTATTTAGATTTATAATTAATAATGGAACAGGAACAGGATGAACAATTTATCCACCTTTATCAAATAATATTGCTCATAATAATATTTCAGTAGATTTAACTATTTTTTCCTTACATATAGCAGGAATTTCATCAATTTTAGGAGCAATTAATTTTATTTGTACTATTATAAATATAATACCAAATAATATAAAATTAAATCAAATCCCGTTATTCCCCTGGTCAATTTTAATTACAGCTATTTTATTAATTTTATCTTTACCTGTATTAGCTGGTGCTATTACAATATTATTAACAGATCGTAACTTAAATACATCATTTTTTGATCCATCAGGAGGAGGGGATCCAGTTTTATACCAAC…		cellularOrganisms	cellularOrganisms	1.0	Eukaryota	superkingdom	1.0	Metazoa	kingdom	1.0	Arthropoda	phylum	1.0	Insecta	class	1.0	Hemiptera	order	1.0	Phylloxeridae	family	1.0	Daktulosphaira	genus	1.0	Daktulosphaira_vitifoliae	species	1.0
Zotu97	B6_S11_MLepF1_LepR1T	5	TTAGATTTTGATTATTACCTCCCTCTTTAATAATAATACTATTTAGATTTATAATTAATAATGGAACAGGAACAGGATGAACAATTTATCCACCTTTATCAAATAATATTGCTCATAATAATATTTCAGTAGATTTAACTATTTTTTCCTTACATATAGCAGGAATTTCATCAATTTTAGGAGCAATTAATTTTATTTGTACTATTATAAATATAATACCAAATAATATAAAATTAAATCAAATCCCGTTATTCCCCTGGTCAATTTTAATTACAGCTATTTTATTAATTTTATCTTTACCTGTATTAGCTGGTGCTATTACAATATTATTAACAGATCGTAACTTAAATACATCATTTTTTGATCCATCAGGAGGAGGGGATCCAGTTTTATACCAAC…		cellularOrganisms	cellularOrganisms	1.0	Eukaryota	superkingdom	1.0	Metazoa	kingdom	1.0	Arthropoda	phylum	1.0	Insecta	class	1.0	Hemiptera	order	1.0	Phylloxeridae	family	1.0	Daktulosphaira	genus	1.0	Daktulosphaira_vitifoliae	species	1.0
Zotu97	B3_S19_MLepF1_LepR1T	3	TTAGATTTTGATTATTACCTCCCTCTTTAATAATAATACTATTTAGATTTATAATTAATAATGGAACAGGAACAGGATGAACAATTTATCCACCTTTATCAAATAATATTGCTCATAATAATATTTCAGTAGATTTAACTATTTTTTCCTTACATATAGCAGGAATTTCATCAATTTTAGGAGCAATTAATTTTATTTGTACTATTATAAATATAATACCAAATAATATAAAATTAAATCAAATCCCGTTATTCCCCTGGTCAATTTTAATTACAGCTATTTTATTAATTTTATCTTTACCTGTATTAGCTGGTGCTATTACAATATTATTAACAGATCGTAACTTAAATACATCATTTTTTGATCCATCAGGAGGAGGGGATCCAGTTTTATACCAAC…		cellularOrganisms	cellularOrganisms	1.0	Eukaryota	superkingdom	1.0	Metazoa	kingdom	1.0	Arthropoda	phylum	1.0	Insecta	class	1.0	Hemiptera	order	1.0	Phylloxeridae	family	1.0	Daktulosphaira	genus	1.0	Daktulosphaira_vitifoliae	species	1.0
Zotu540	B1_S20_MLepF1_LepR1T	3	CAAGATTTTGATTATTACCTCCATCATTAATATTACTACTATCGAGTAGAATAGTTGAAAGAGGAGCAGGTACGGGATGAACAGTACCACCTTTATCTGCAGGAATTGCCCATGGAGGAGCATCAGTAGATTTAGCAATCTTCTCTCTTCATCTAGCTGGTATTTCCTCAATTCTAGGAGCTGTAAATTTTATTACAACAATAATCAATATACGAGCTCCAGGAATATCATTTGATCAAACTCCCTTATTTTTTTGAGCTGTAGGAATTACAGCCTTATTATTATTATTATCATTACCTGTATTAGCAGGAGCTATTACTATATTATTAACAGATCGTAATTTAAATACATCATTCTTTGATCCAGCTGGAGGAGGAGACCCTATTTTATATCAACATT…		cellularOrganisms	cellularOrganisms	1.0	Eukaryota	superkingdom	1.0	Metazoa	kingdom	1.0	Arthropoda	phylum	1.0	Insecta	class	1.0	Orthoptera	order	0.87	Gryllidae	family	0.87	Orocharis	genus	0.85	Orocharis_saltator	species	0.85
Zotu355	B4_S17_MLepF1_LepR1T	6	TAAGATTTTGACTTCTTCCTCCATCCTTGTCTCTTCTTCTGATAGCTTCTTTTTCATCAATAGGCGTAGGAACCGGATGAACAGTATACCCTCCTTTATCGGCTAATTTAGCGCACAGCTCAATGTCTATCGAAATAACAATTTTTTCGCTCCACTTAGCAGGTGTTTCCTCAATTTTAGGAGCTATTAATTTTTTAGCCACAATTAGAAATATAAAAAGAAAAAGTCTATCAGCAGAAAAGACTCCTTTATTTGTTGTATCAGTTATAGTTACTGCCATCTTACTTTTATTATCCTTACCAGTGTTAGCAGGAGCTATCACAATACTTCTAACAGACCGGAACTTTAACACAACATTTTTTGATCCCTCTGGAGGAGGAGACCCCATCTTGTATCAAC…		cellularOrganisms	cellularOrganisms	1.0	Eukaryota	superkingdom	1.0	Metazoa	kingdom	0.94	Arthropoda	phylum	0.71	Insecta	class	0.57	Coleoptera	order	0.23	Curculionidae	family	0.16	Dendroctonus	genus	0.13	Dendroctonus_terebrans	species	0.13
Zotu669	W6_S8_RonMWASPdeg_HCO2198T	3	AGGTGAAAATACATAAGAAACCACATAATTTTACAATTAATTTACCTTCCCATAAAATCAATAAGGCTTTATTTCACTCTTTTCCCAGGAAAGTACAATGTTTTCAATTCAGTAAAATCAAAGATTTCTAAACTTGTATTCAATTTTTATTGAATTTACATACATCAATTTACTCAGAATTAAATTGTCTACAAGATGTAATTGAATTTAATTCATTTATTAGGCATTTAACAAAGTTATTTTACGCGAAACGTAAAAAAGTCATTTTTGGAGGTTCATTTTTTGTGTTTTACATCAGATAGCGTAAAAACTGTCAGAGTTACAGTTTTGATACCAGTTTCATT		cellularOrganisms	cellularOrganisms	1.0	Eukaryota	superkingdom	0.94	undef_Eukaryota	kingdom	0.59	undef_undef_Eukaryota	phylum	0.55	Spirotrichea	class	0.51	Sporadotrichida	order	0.5	Oxytrichidae	family	0.5	Laurentiella	genus	0.38	Laurentiella_strenua	species	0.38
Zotu22	W6_S8_RonMWASPdeg_HCO2198T	224	TAGACGAAGAACCTCCGGAAATGTATAAGAAAAATAGTCTGGGATTCCTGCTTGATTACCTTAAACCTTACAAAAGATATATAAACCAGTTATTCCTGGGTTTAATAATTGCGGCCACTATTCAGTTAATGCTTCCTTTCCTTACCCAGAGCCTGGTGGACTATGGAATAAATTATGAGGATTTTGGATTCATCAACCTAATATTACTATCACAGTTCTTTCTATTTCTAACGCGATCCGCATCAGAAGTGATCAGAGATTGGATTCTGTTGTATATAAGTACACGTGTAAATATTCAGATGCTTTC	-	cellularOrganisms	cellularOrganisms	1.0	Eukaryota	superkingdom	0.77	undef_Eukaryota	kingdom	0.19	undef_undef_Eukaryota	phylum	0.15	Spirotrichea	class	0.13	Sporadotrichida	order	0.1	Oxytrichidae	family	0.1	Laurentiella	genus	0.1	Laurentiella_strenua	species	0.1
Zotu239	W5_S10_MLepF1_LepR1T	11	TAAGATTTTAGATTTTACCCCTTTCCCTGACTTTATTAATTATAAGTAGAACAATTGAAAGTGGGGCAGGAACAGGATGAACACTTTATCCTCATTTAGCAAGAAACATTACCCACAGAGGACTTTCTGTTGATTTAGCTATTTTTAGTCTTCATCTAGCTGGTGCATCTTCTATTTTAGGAGCAGTCAAttttttttCCACAGTTATTAATATACGACCCAAAGGAATAACACCTGAACGAATCCCTTTATTTACTTGATCAGTTATAATTACCGCAATCTTACTTCTACTTTCACTCCTTGTCCTAGCAGGAGCAATCATTGTATTATTAACCGACTTAAATACATCTTTTTTTGATCCAGAGGAGGGGGAGATCCAATTTTATATCAACATTTATTT		cellularOrganisms	cellularOrganisms	1.0	Eukaryota	superkingdom	1.0	Metazoa	kingdom	0.98	Arthropoda	phylum	0.9	Insecta	class	0.87	Coleoptera	order	0.34	Cerambycidae	family	0.07	Paracorymbia	genus	0.05	Paracorymbia_hybrida	species	0.05
Zotu453	B2_S21_MLepF1_LepR1T	4	TAAGATTTTGATTATTACCACCATCAATTTCTCTTCTTTTAATAGGATTATCTAAAGAAGGAGCCGGAACAGGTTGAACAGTATACCCTCCACTTTCTTCAATTATTGCCCATACTGGTACTTCTGTTGATTTTTCAATTTTTTCATTACATATTGCAGGAATTTCATCAATTTTAGGAGCTATTAACTTTATCTCTACTATATTAAATATAAAAATTAAATTTTTAAAATTTGATCAAATTTCTTTATTTGTATGATCAATTTTAATTACTACTGTATTATTACTTTTATCTTTACCTGTTTTAGCAGGAGCTATTACTATATTATTAACAGATCGAAATTTAAATACATCATTTTTCGATCCAATGGGAGGAGGAGACCCAGTTCTTTACCAACATT…		cellularOrganisms	cellularOrganisms	1.0	Eukaryota	superkingdom	1.0	Metazoa	kingdom	0.97	Arthropoda	phylum	0.97	Insecta	class	0.97	Hymenoptera	order	0.28	Halictidae	family	0.04	Lasioglossum	genus	0.01	Lasioglossum_orbatum	species	0.01
Zotu31	B5_S18_MLepF1_LepR1T	58	TAAGTTTTTGATTATTACCTCCAAGAATCAATTTTTTCTTTAAATATTGCTGGGCTATCTTAAATTATAGGTTCTATTAATTTTATTACAACTATTTTTAATTTAAAAATTTATAAATTTGAATATATTTCATTATTTTCTTGATCTATAATATTAACTGCAattttattattattatctttaccagttttagctggtgctattactatattattatttGATCGTAATTTAAATACATCTTTTTTCGATCCTGCTGGAGGAGGGGATCCAATTTTATATCAACATTTATTT		cellularOrganisms	cellularOrganisms	1.0	Eukaryota	superkingdom	1.0	Metazoa	kingdom	0.99	Arthropoda	phylum	0.99	Insecta	class	0.99	Lepidoptera	order	0.26	Pyralidae	family	0.16	Acrobasis	genus	0.15	Acrobasis_rubrifasciella	species	0.15
Zotu31	B6_S11_MLepF1_LepR1T	52	TAAGTTTTTGATTATTACCTCCAAGAATCAATTTTTTCTTTAAATATTGCTGGGCTATCTTAAATTATAGGTTCTATTAATTTTATTACAACTATTTTTAATTTAAAAATTTATAAATTTGAATATATTTCATTATTTTCTTGATCTATAATATTAACTGCAattttattattattatctttaccagttttagctggtgctattactatattattatttGATCGTAATTTAAATACATCTTTTTTCGATCCTGCTGGAGGAGGGGATCCAATTTTATATCAACATTTATTT		cellularOrganisms	cellularOrganisms	1.0	Eukaryota	superkingdom	1.0	Metazoa	kingdom	0.99	Arthropoda	phylum	0.99	Insecta	class	0.99	Lepidoptera	order	0.26	Pyralidae	family	0.16	Acrobasis	genus	0.15	Acrobasis_rubrifasciella	species	0.15
Zotu165	W6_S8_RonMWASPdeg_HCO2198T	18	TACTGCATACCCAATTACAGTATGCGGTCTGTGAATGCTCCAGGTAAAACCATCTCTCTCAGAAGCTGCATAAACCTCATCTTCCTGAGCGTAATAAAAATTGGGAAGGGGAAGTCTGGGTTGCTCTTCTCTCACAGGAGTTTCAGGTAATTTTCCTTCTTTTGCATAGGCTTCGAATGGCCCTAAATAATGCTTTAATCCAGTAACTAAAGCAACATGTTTTAC	-	cellularOrganisms	cellularOrganisms	1.0	Eukaryota	superkingdom	0.72	undef_Eukaryota	kingdom	0.26	undef_undef_Eukaryota	phylum	0.15	Spirotrichea	class	0.13	Sporadotrichida	order	0.07	Oxytrichidae	family	0.07	Laurentiella	genus	0.07	Laurentiella_strenua	species	0.07
Zotu298	W6_S8_MLepF1_LepR1T	8	GAATGCTGTCGATGTCGACGCTGTCCGGTGAGGCGCCTGACAGGCCCATGATAATGGCGATATCAGTGTGGTGGCCTTTACCGGTCAGCGACAGAGAACCGTAGACGTCAACCGCAATACGCGTAACGGAATAGAGCTGGCGGCTGGCCAGCAGATCGTCAACAAACTGTTTGCCGGCTTTCATTGGACCCACCGTATGGGAACTTGACGGGCCGATGCCGATCTTAAACATGTCGAAAACGCTAATCACGCTATACGCTCCTTAACAATATTACGCACTGGACGATGCTCAAAAAAATGATGAATTGGGTGAAATATAAATGAAAAGCCGCTGAGTTGCAGTGATTTGGATCGTTATCCTGCAAAATAGCAGTCAAAAATAAGGCGAAGA	-	cellularOrganisms	cellularOrganisms	1.0	Bacteria	superkingdom	0.95	undef_Bacteria	kingdom	0.95	Proteobacteria	phylum	0.59	Deltaproteobacteria	class	0.5	Myxococcales	order	0.5	Archangiaceae	family	0.5	Cystobacter	genus	0.5	Cystobacter_fuscus	species	0.5
Zotu458	B2_S21_MLepF1_LepR1T	4	TAAGATTTTGATTATTACCACCATCAATTTCTCTTCTTTTAATAGGATTATCTAAAGAAGGAGCCGGAACAGGTTGAACTGTATACCCCCCTCTCTCAACCTTTTATCATTCTGGCCCTTCCGTTGATTTAACTATTTTTTCTCTCCACTTAGCTGGAATTTCTTCAATCTTAGGAGCTCTTAATTTTATTACAACAATCTTCAACTTAAAAATCAATAAACTTCCTGTAGATAAGACCACATTATTTGTTTGATCTGTATTATTAACCGCAATTCTTTTACTTTTATCTTTACCAGTATTAGCAGGAGCTATTACTATATTATTAACAGATCGAAATTTAAATACATCATTTTTCGATCCAATGGGAGGAGGAGACCCAGTTCTTTACCAACATTTAT…		cellularOrganisms	cellularOrganisms	1.0	Eukaryota	superkingdom	1.0	Metazoa	kingdom	0.97	Arthropoda	phylum	0.94	Insecta	class	0.92	Lepidoptera	order	0.33	Geometridae	family	0.1	Dysstroma	genus	0.0	Dysstroma_latefasciata	species	0.0
Zotu614	W1_S2_RonMWASPdeg_HCO2198T	3	TGCGTCCTGCTGACAATGTAATGCTTCAAGTGACTCCTGGTAGCGGTCACCACTGAAAAAGGAAGGAACTCCTATGCCCGTCGTCACACTTCCTGACGGTAGCCAGCGTCAATTCGAATCTCCCGTATCCATTATGGCAATTGCCGAGTCCATCGGTGCGGGCCTGGCAAAAGCCGCCATCGCCGGCAAAATCGATGGACAGCTGGTCGACACGGCCGACGTTGTCGACCATGACGCAGCCATTGCCATCGTGACTGCGAAGGACCAGGAAGGGCTCGAAATTATTCGTCACTCCTGTGCGCATCTCATCGGACATGCCGTCAAACAGCTGTACCCCGAAGCCAAGATGGCCATTGGTCCTGTCATTGATGACGGCTTTTATTACGACAT	-	cellularOrganisms	cellularOrganisms	1.0	Bacteria	superkingdom	1.0	undef_Bacteria	kingdom	1.0	Proteobacteria	phylum	0.39	Deltaproteobacteria	class	0.31	Myxococcales	order	0.31	Archangiaceae	family	0.31	Cystobacter	genus	0.31	Cystobacter_fuscus	species	0.31
Zotu194	W2_S6_MLepF1_LepR1T	4	TAAGATTTTGACTTCTTCCTCCATCCTTATCTCTTCTACTTTCAAGTAGTTTAGTTAATACTGGTGCAGGTACAGGATGAACTGTTTATCCTCCCCTATCAAGTGTTATTGCCCATACAGGGGCATCTGTTGATTTAGCTATTTTTTCACTTCATTTAGCTGGTGTTAGTTCAATTTTAGGTGCTGTAAATTTTATTACAACAATTATTAATATACGATCAAACGGTTTAACTTTAGAACGCATACCTTTATTTGTTTGATCTGTATTTATTACAGCAATTTTATTATTATCTCTTCCAGTATTAGCCGGAGCCATTACAATACTTCTTACTGACCGAAACTTAAATACATCTTTTTTTGATCCTGCGGGAGGGGGAGACCCTATTTTATATCAACATT…		cellularOrganisms	cellularOrganisms	1.0	Eukaryota	superkingdom	1.0	Metazoa	kingdom	1.0	Arthropoda	phylum	1.0	Insecta	class	1.0	Psocoptera	order	1.0	Ectopsocidae	family	1.0	Ectopsocus	genus	1.0	Ectopsocus_meridionalis	species	1.0
Zotu194	B3_S19_MLepF1_LepR1T	5	TAAGATTTTGACTTCTTCCTCCATCCTTATCTCTTCTACTTTCAAGTAGTTTAGTTAATACTGGTGCAGGTACAGGATGAACTGTTTATCCTCCCCTATCAAGTGTTATTGCCCATACAGGGGCATCTGTTGATTTAGCTATTTTTTCACTTCATTTAGCTGGTGTTAGTTCAATTTTAGGTGCTGTAAATTTTATTACAACAATTATTAATATACGATCAAACGGTTTAACTTTAGAACGCATACCTTTATTTGTTTGATCTGTATTTATTACAGCAATTTTATTATTATCTCTTCCAGTATTAGCCGGAGCCATTACAATACTTCTTACTGACCGAAACTTAAATACATCTTTTTTTGATCCTGCGGGAGGGGGAGACCCTATTTTATATCAACATT…		cellularOrganisms	cellularOrganisms	1.0	Eukaryota	superkingdom	1.0	Metazoa	kingdom	1.0	Arthropoda	phylum	1.0	Insecta	class	1.0	Psocoptera	order	1.0	Ectopsocidae	family	1.0	Ectopsocus	genus	1.0	Ectopsocus_meridionalis	species	1.0
Zotu407	B5_S18_MLepF1_LepR1T	3	TAAGATTTTGATTATTACCACCTAGAATAACTTTATTAATTTCTAGTATATTTGTTGGATCTGGAACAGGAACAGGATGAACAGTTTATCCTCCGTTATCCTCTAATTTATCTCATACTGGCCCATCAGTAGATTTATCAATTTTTTCTTTACATATTGCAGGTATTTCTTCAATTATAGGATATATTAATTTTATTACTACTATTATTAATATAAAAATTTATAAAATTGAAAATATTCCTTTATTTGCATGATCAATATTATTAACAGCAATTTTACTATTATCATCACTTCCCGTTCTAGCAGGTGCTATTACTATGTTATTATTCGATCGAAATTTAAATACATCATTCTTTGACCCTTCAGGGGGAGGAGATCCTATTTTATATCAACATTTAT…		cellularOrganisms	cellularOrganisms	1.0	Eukaryota	superkingdom	1.0	Metazoa	kingdom	1.0	Arthropoda	phylum	1.0	Insecta	class	1.0	Hymenoptera	order	0.99	Pteromalidae	family	0.98	Dibrachys	genus	0.95	Dibrachys_cavus	species	0.95
Zotu4	W6_S8_RonMWASPdeg_HCO2198T	1696	TCCAGTCTGATGAATCAAGGCAATCGCATCTGCTGCTGTAAAGGAGCCACGCGGGATAAAGGCATCAGCCCCTTTTTCCAATAGCGTGTCATAGGCTTTTTCTTGTGTGTGAAAATATCCTTGATCCACCAGTTCTAATGCGATGTGCGTGCGAACAATAATATCACCGGTCGCCCATTTTTTTACTTCCTGTAAAGTGATCGGATACCCTAGCTCCTGTAACCTGTCGA	-	cellularOrganisms	cellularOrganisms	1.0	Bacteria	superkingdom	0.71	undef_Bacteria	kingdom	0.71	Proteobacteria	phylum	0.19	Deltaproteobacteria	class	0.07	Myxococcales	order	0.07	Archangiaceae	family	0.07	Cystobacter	genus	0.07	Cystobacter_fuscus	species	0.07
Zotu483	W3_S7_MLepF1_LepR1T	3	TTAGTTTTTGGTTGTTACCATCTTCTTTAATTTTATTATTACTTTCTGCTTACGTTGAAATTGGTGCAGGAACGGTTGGACAGTTTATCCACCTTTGGTTCAATTACTGGCCATAGCGGTCTTCTGTAGATTTAGCTATTTTTAGTTACATTTAGCTGGTGTATCTTCAATGTTAGGTGCTATAATTTTATATGTACTGTTAGAAATATGCGATAAAAGGTATAACAATGGAACGATTGTCTTTATTGTTTGGGCAGTCCTAGTAACGGTTATATTACTTTTATTATCTTTACCTGTTTAGCTGGTGCCATACTATGCTTTTGACTGATGTAACTTTAATACATCATTTTTTGATGTAACGGTGGAGGAGATCCTATTTTATATCAACATCTTTTT		cellularOrganisms	cellularOrganisms	1.0	Eukaryota	superkingdom	1.0	Metazoa	kingdom	0.66	Mollusca	phylum	0.29	Gastropoda	class	0.28	Stylommatophora	order	0.18	Helicarionidae	family	0.09	Westracystis	genus	0.05	Westracystis_lissus	species	0.05
Zotu596	B6_S11_MLepF1_LepR1T	3	TAAGATTTTGATTATTACCACCATCAATTTCTCTTCTTTTAATAGGATTATCTAAAGAAGGAGCCGGAACAGGTTGAACTGTATACCCCCCTCTCTCAACCTTTTATCATTCTGGCCCTTCCGTTGATTTAACTATTTTTTCTCTCCACTTAGCTGGAATTTCTTCAATCTTAGGAGCTCTTAATTTTATTACAACAATCTTCAACTTAAAAATCAATAAACTTCCTGTAGATAAGACCACATTATTTGTTTGATCTGTATTATTAACCGCAATTCTTTTACTTTTATCTTTACCAGTATTAGCTGGAGCTATTACAATACTATTAACAGATCGAAACTTAAATACATCTTTTTTTGATCCTACAGGAGGTGGAGACCCAATTCTTTATCAACATTTAT…		cellularOrganisms	cellularOrganisms	1.0	Eukaryota	superkingdom	1.0	Metazoa	kingdom	0.97	Arthropoda	phylum	0.88	Insecta	class	0.86	Diptera	order	0.25	Muscidae	family	0.08	Hydrotaea	genus	0.08	Hydrotaea_meteorica	species	0.08
Zotu273	W2_S6_MLepF1_LepR1T	9	TAAGATTTTGATTATTACCACCATCAATTTCTCTTCTTTTAATAGGATTATCTAAAGAAGGAGCCGGAACAGGTTGAACTGTATACCCCCCTCTCTCAACCTTTTATCATTCTGGCCCTTCCGTTGATTTAACTATTTTTTCTCTCCACTTAGCTGGAATTTCTTCAATCTTAGGAGCTCTTAATTTTATTACAACAATCTTCAACTTAAAAATCAATAAACTTCCTGTAGATAAGACCACATTATTTGTTTGATCTGTATTATTAACCGCAATTCTTTTACTTTTATCTTTACCAGTATTAGCTGGAGCTATTACAATACTATTAACAGATCGAAACTTAAATACATCATTTTTTGACCCAGGAGGAGGAGGTGACCCTGTATTATTTCAGCATTTAT…		cellularOrganisms	cellularOrganisms	1.0	Eukaryota	superkingdom	1.0	Metazoa	kingdom	0.98	Arthropoda	phylum	0.91	Insecta	class	0.9	Lepidoptera	order	0.29	Prodoxidae	family	0.02	Lampronia	genus	0.02	Lampronia_fuscatella	species	0.02
Zotu235	W2_S6_MLepF1_LepR1T	10	TAAGATTTTGATTATTACCACCATCAATTTCTCTTCTTTTAATAGGATTATCTAAAGAAGGAGCCGGAACAGGTTGAACTGTATACCCCCCTCTCTCAACCTTTTATCATTCTGGCCCTTCCGTTGATTTAACTATTTTTTCTCTCCACTTAGCTGGAATTTCTTCAATCTTAGGAGCTCTTAATTTTATTACAACAATCTTCAACTTAAAAATCAATAAACTTCCTGTAGATAAGACCACATTATTTGTTTGATCTGTATTATTAACCGCAATTCTTTTACTTTTATCTTTACCAGTATTAGCTGGAGCTATTACAATACTATTAACAGATCGAAACTTAAATACATCATTTTTTGACCCAGGAGGAGGAGGAGACCCTGTATTATTTCAGCATTTAT…		cellularOrganisms	cellularOrganisms	1.0	Eukaryota	superkingdom	1.0	Metazoa	kingdom	0.97	Arthropoda	phylum	0.91	Insecta	class	0.89	Diptera	order	0.16	Muscidae	family	0.05	Hydrotaea	genus	0.05	Hydrotaea_meteorica	species	0.05
Zotu653	W5_S10_MLepF1_LepR1T	3	TAAGTTTCTGATTATTACCCCCTTCTCTTACTCTTTTAATAAGAAGAATTGTTGACAAAGGAGCTGGAACTGGTTGAACTGTTTATCCCCCCTTATCGGCCAATATTGCACATGAAGGATCTTCAGTAGATTTAGCAATTTTTAGACTACATATAGCAGGTGTATCGTCTATTCTAGGGGCAGTTAACTTCATTTCTACAGTAATTAATATACGACCTAAAGGTATATCTCCTGAACGTATACCTTTATTTGTATGAGCAGTAATTATTACTGCAATTCTACTTTTATTATCATTACCTGTATTAGCAGGAGCCATTACTATATTACTAACAGATCGAAATTTAAATACTTCATTCTTCGATCCTGCTGGTGGAGGTGATCCTATTTTATACCAACATT…		cellularOrganisms	cellularOrganisms	1.0	Eukaryota	superkingdom	1.0	Metazoa	kingdom	1.0	Arthropoda	phylum	1.0	Insecta	class	1.0	Coleoptera	order	1.0	Curculionidae	family	1.0	Polydrusus	genus	1.0	Polydrusus_sericeus	species	0.49
Zotu73	W6_S8_RonMWASPdeg_HCO2198T	48	GCGATCAAAATAAGGTTTGGAAAATGCTCTGAAATCTTTGTTTTGCCAGTTTTCAGTAGGATCGGTTCCTATAAAAATTCCGTCTTTGGTCATCAAACCAAAATATTCCTCAAAATTGGCTTCTGAAGCGGCTTGGTGCCATTGTGTTAGCACGTTGTCTATATTAGATTTTTCCTGTGCAGAAATTGTTATACTGAAAAGTAAGAAAACGAAGACTG		cellularOrganisms	cellularOrganisms	1.0	Eukaryota	superkingdom	0.7	undef_Eukaryota	kingdom	0.13	undef_undef_Eukaryota	phylum	0.11	Spirotrichea	class	0.05	Sporadotrichida	order	0.05	Oxytrichidae	family	0.05	Oxytricha	genus	0.03	Oxytricha_trifallax	species	0.03
Zotu115	B2_S21_MLepF1_LepR1T	23	ATTTAAATGTTTTCGAGATGTATTTTGTAAATATTGAGCAGATAAATTTTTCTCCATGTCACAATGAATTCCTCCCCAACTAATTTGTTTTCTTTTTCATGTAATTAAGTATCTATTGGACATTAATTTCATATTAAATTGATACAAATATGTAATTAATGACAAATTTATTTGTAAATCTTATTTATTATAAAATAGATGTTGTTTTCTATAAGTTAGTGGGCGAACTTTGATCATAATATCCATAAAATGTCGTTTTATTAGCGATGTTAATTACTGTTTTTTAAATTTTTGAGTAAAATTACTTAAAATGTAGTATAACTCACATAATTTTTATTGTTTGT	-	cellularOrganisms	cellularOrganisms	1.0	Eukaryota	superkingdom	0.98	undef_Eukaryota	kingdom	0.74	undef_undef_Eukaryota	phylum	0.67	Spirotrichea	class	0.66	Sporadotrichida	order	0.63	Oxytrichidae	family	0.63	Laurentiella	genus	0.38	Laurentiella_strenua	species	0.38
Zotu192	W5_S10_MLepF1_LepR1T	14	TAAGATTTTGGCTTTTACCCCCTTCCCTGACTTTATTAATTATAAGTAGAACATTTGAAAGTGGGGCAGGAACAGGATGAACAGTTTATCCTCCTTTAGCAAGAAATATTGCCCACAGAGGACCTTCTGTTGATTTAGCTATTTTTAGTCTTCATCTAGCTGATGCATTTTTTAGGAGCAGTCAATTTTATGTCCACAGTTATTAATATACGACCCAAAGGAATAACACCTGAACGAATCCCTTTATTTAGTTGATCAGTTACTATTACCGCAATCTTACTTCTACTTTCACTCCTTGTCCTAGCAGGAGCAATCACTATATTGTTAACCGATCGTAACTTAAATACATCTTTTTTTGTTCCAGAGGAGGGGGAGATCCAATTTTATATCAACATTTAT…		cellularOrganisms	cellularOrganisms	1.0	Eukaryota	superkingdom	0.99	Metazoa	kingdom	0.96	Arthropoda	phylum	0.92	Insecta	class	0.87	Coleoptera	order	0.36	Nitidulidae	family	0.04	Niliodes	genus	0.01	Niliodes_bipenicillatus	species	0.01
Zotu258	W5_S10_MLepF1_LepR1T	3	TAAGATTTTGATTATTGCCACCCAGATTAACTTTATTACTAATAAGAAGAATCGTTGACAAAGGAGCAGGAACTGGTTGAACGGTATATCCGCCATTAGCTGCTAACATTGCCCATGAAGGAGCATCTGTAGATCTAGCAATTTTTAGATTACATATATCTGGTGTATCATCTATTCTAGGAGCTATTAACTTCATTTCAACAATTATTAACATACATCCGACAGGAATAAAACCAGAACAACTATCTCTATTCACATGATCTGTAAAAATTACTGCAATTCTTCTTCTTTTATCACTACCAGTACTAGCAGGAGGGATTACTATACTTCTTACAGACCGAAACATTAATACATCTTTCTTTGACCCAGCAGGGGGCGGTGATCCAATTCTATATCAAC…		cellularOrganisms	cellularOrganisms	1.0	Eukaryota	superkingdom	1.0	Metazoa	kingdom	1.0	Arthropoda	phylum	1.0	Insecta	class	1.0	Coleoptera	order	1.0	Curculionidae	family	1.0	Anisandrus	genus	1.0	Anisandrus_maiche	species	1.0
Zotu433	W6_S8_MLepF1_LepR1T	5	TAAGATTTTGACTTCTTCCTCCTTCGTTAACTCTATTGTTAGCAGGAGGCCTAGTAGAAAGTGGTGCAGGCACAGGTTGAACAGTTTATCCTCCCTTAGCCTCAGGCATTGCTCACGCTGGAGCCTCTGTAGACTTATCAATTTTTAGCCTTCACTTAGCTGGAGCAAGTTCTATTTTAGGGGCTGTAAATTTTATTACAACTATTATTAATATACGAGCCCCTGGTTTATCCTGAGACCAAACACCTCTATTTGTTTGATCGGTATTTTTAACAGCTATTCTTCTTCTTTCTTTACCAGTTTTAGCAGGTGCTATTACTATACTTCTTACAGATCGAAACTTAAATACTTCTTTTTTTGCCCCTGCTGGAGGCGGAGACCCTATTCTTTATCAACATT…		cellularOrganisms	cellularOrganisms	1.0	Eukaryota	superkingdom	1.0	Metazoa	kingdom	1.0	Arthropoda	phylum	1.0	Collembola	class	0.75	Entomobryomorpha	order	0.74	Entomobryidae	family	0.74	Entomobrya	genus	0.74	Entomobrya_atrocincta	species	0.71
Zotu649	W5_S10_MLepF1_LepR1T	3	TAAGATTTTGAATATTACCTCCTTCTCTTACATTATTATTAGCCAGTAGTATAGTAGAAAATGGAGCTGGAACTGGATGAACAGTTTACCCTCCACTTTCTTCAAGAATTGCTCACAGTGGAGCTTCAGTTGATTTAGCTATTTTTTCTTTACATTTAGCTGGTATTTCATCAATTTTAGGTGCTGTAAATTTTATTACAACAATCATTAATATACGATCTTCAGGAATCACTTTTGATCGAATACCTTTATTTGTTTGATCTGTAGGTATTACAGCTCTTCTTTTATTACTATCTTTACCTGTTCTAGCAGGTGCAATTACTATACTATTAACAGATCGAAATTTTAATACTTCTTTCTTTGATCCTGCTGGAGGTGATCCTATTTTATACCAACATT…		cellularOrganisms	cellularOrganisms	1.0	Eukaryota	superkingdom	1.0	Metazoa	kingdom	1.0	Arthropoda	phylum	1.0	Insecta	class	1.0	Diptera	order	1.0	Phoridae	family	1.0	Megaselia	genus	1.0	Megaselia_arcticae	species	0.99
Zotu689	W6_S8_RonMWASPdeg_HCO2198T	3	AACCAATTCATCAATCTGGGCAAAGAAAGCGCGATCGTCGGCTTTCAGCGGGTGGCGCACCAAACGCGCAACGACCCAGTCACCGTCAGCAATGCTCTCTTCATCAAGGCTGTTCTTAATCCGTGCCTTGATAACATTTTTAATCGACGGATGGTCGGGCACGACGGACAGGCGGCCCTCGCGTTTCTGCACGCGGGAAACAAACCGATCCAGCCCAGCTTCAATCAGCTTTTCCGGCTCAAT		cellularOrganisms	cellularOrganisms	1.0	Bacteria	superkingdom	1.0	undef_Bacteria	kingdom	1.0	Acidobacteria	phylum	0.53	undef_Acidobacteria	class	0.53	undef_undef_Acidobacteria	order	0.53	undef_undef_undef_Acidobacteria	family	0.53	undef_undef_undef_undef_Acidobacteria	genus	0.53	Acidobacteria_bacterium	species	0.53
Zotu615	W2_S6_MLepF1_LepR1T	3	TAAGATTTTGATTATTACCACCATCAATTTCTCTTCTTTTAATAGGATTATCTAAAGAAGGAGCCGGAACAGGTTGAACTGTATACCCCCCTCTCTCAACCTTTTATCATTCTGGCCCTTCCGTTGATTTAACTATTTTTTCTCTCCACTTAGCTGGAATTTCTTCAATCTTAGGAGCTCTTAATTTTATTACAACAATCTTCAACTTAAAAATCAATAAACTTCCTGTAGATAAGACCACATTATTTGTTTGATCTGTATTATTAACCGCAATTCTTTTACTTTTATCTTTACCAGTACTTGCAGGTGCTATTACTATGTTACTCACAGATCGTAATTTCAGTACTCAGTTCTTTGATCCTGCTGGCGGTGGTGACCCTGTATTATTTCAGCATTTAT…		cellularOrganisms	cellularOrganisms	1.0	Eukaryota	superkingdom	0.99	Metazoa	kingdom	0.94	Arthropoda	phylum	0.78	Insecta	class	0.69	Hemiptera	order	0.06	Cicadidae	family	0.04	Calliopsida	genus	0.04	Calliopsida_cinnabarina	species	0.04
Zotu154	W5_S10_MLepF1_LepR1T	19	TAAGATTTTAGATTTTACCCCTTTCCCTGACTTTATCAATTATAAGTAGAACAATTGAAAGTGGGGTAGGAGCAGGATGAACAGTTTATCCTCATTTAGCAAGAAATATTGCCCACAGAGGACCTTCTGTTGATTTAGCTATTTTTAGTCTTCATCTAGCTGGTGCATCTTCTATTTTAGGAGCAGTCAATTTTATTTCCACAGTTATTAATATACGACCCAAAGGAATAACACCTGAACGAATCCCATTATTTACTTGATCAGTTATAATTACCGCAATCTTACTTCTACTTTCACTCCTTGTACTAGCAAGAGCAATCACTATATTATTAACCGACTTAAATACATCCTTTTTTGATTCACAGGAGGGGGAGATCCAATTTTATATCAACATTTATTT		cellularOrganisms	cellularOrganisms	1.0	Eukaryota	superkingdom	1.0	Metazoa	kingdom	0.98	Arthropoda	phylum	0.97	Insecta	class	0.93	Hemiptera	order	0.26	Scutelleridae	family	0.07	Irochrotus	genus	0.04	Irochrotus_sibiricus	species	0.04
Zotu401	B2_S21_RonMWASPdeg_HCO2198T	5	TGAACCGGGCCGATCGCGACATTGTGCCGCCAGTTCGCTTTGTAGCAGCCAGAACGGGTCACTTCCGGCGTGGTTGCCAAAAACCTCGGTGTGGAATGCATCTGATGATGCACTGAGCAAAATGGTCATCCCTGACTATCCTGAAATAAAGGATATTAACCAGGGGAGAACAATGAAATTTTTCTACTTCGTTTCACTTATCGCCTCTGCTCTCTATTTACTGATCTTCCTGCCCAAACTCCGCACCCGCCGTGAACCTATTGCCTACTGGGGATGCTGGATTTATCTGGGAGCTAACG	-	cellularOrganisms	cellularOrganisms	1.0	Bacteria	superkingdom	0.81	undef_Bacteria	kingdom	0.81	Proteobacteria	phylum	0.42	Deltaproteobacteria	class	0.1	Myxococcales	order	0.1	Archangiaceae	family	0.1	Cystobacter	genus	0.1	Cystobacter_fuscus	species	0.1
Zotu357	B4_S17_MLepF1_LepR1T	6	TAAGTTTTTGATTACTTCCTCCTAGATTAATATTATTACTTATAAGAATATTTTTAGGTAGAGGGACTGGTACTGGTTGAACTGTCTATCCTCCTTTATCAGGAAATTTATCACATAGAGGGCCTTCTGTCGATTTATCTATTTTTTCTTTACACATTGCTGGAATTTCTTCAATTATAGCATCAATTAATTTTATTACAACAATTTTAAATATAAAAATTTATAAAATAGAAAATATTTCTTTATTTTCTTGATCAATTTTACTAACATCTATTTTATTATTATTATCATTACCTGTATTAGCCGGAGCTATTACTATATTATTATTTGACCGTAATTTAAATACTTCTTTTTTTGATCCAATTGGAGGAGGGGATCCAATTTTATATCAACATTTAT…		cellularOrganisms	cellularOrganisms	1.0	Eukaryota	superkingdom	1.0	Metazoa	kingdom	1.0	Arthropoda	phylum	1.0	Insecta	class	0.99	Hymenoptera	order	0.96	Eulophidae	family	0.55	Aprostocetus	genus	0.43	Aprostocetus_westwoodii	species	0.27
Zotu198	B3_S19_MLepF1_LepR1T	6	TAAGATTCTGACTATTACCCCCATCATTAATGTTATTATTATCGAGTAGAATAGTTGAAAGAGGAGCAGGTACGGGATGAACAGTATATCCACCTTTATCTGCAGGAATTGCTCATGGAGGAGCATCAGTAGACTTAGCAATTTTTTCCCTTCATTTAGCTGGTATTTCATCAATTTTAGGAGCTGTAAATTTTATTACAACAATAATTAATATACGAGCTCCAGGAATATCATTTGATCAAACTCCTTTATTTGTTTGAGCTGTAGGAATTACAGCTCTACTATTATTATCATTACCAGTATTAGCAGGAGCTATTACTATATTATTAACAGATCGTAATTTAAATACATCATTCTTCGATCCAGCTGGAGGGGGAGACCCTATTTTATATCAACATT…		cellularOrganisms	cellularOrganisms	1.0	Eukaryota	superkingdom	1.0	Metazoa	kingdom	1.0	Arthropoda	phylum	1.0	Insecta	class	1.0	Orthoptera	order	1.0	Gryllidae	family	1.0	Orocharis	genus	1.0	Orocharis_saltator	species	1.0
Zotu590	B6_S11_MLepF1_LepR1T	3	TAAGATTTTGACTTTTACCGCCCTCTCTTACTCTTCTTCTTTCAAGTTCAATTGTAGAAAATGGGGCAGGAACAGGATGAACTGTATACCCCCCTCTCTCAACCTTTTATCATTCTGGCCCTTCCGTTGATTTAACTATTTTTTCTCTCCACTTAGCTGGAATTTCTTCAATCTTAGGAGCTCTTAATTTTATTACAACAATCTTCAACTTAAAAATCAATAAACTTCCTGTAGATAAGACCACATTATTTGTTTGATCTGTATTATTAACCGCAATTCTTTTACTTTTATCTTTACCAGTATTAGCTGGAGCTATTACAATACTATTAACAGATCGAAACTTAAATACATCATTTTTTGACCCAGGAGGAGGAGGAGACCCTGTACTCTATCAACACT…		cellularOrganisms	cellularOrganisms	1.0	Eukaryota	superkingdom	1.0	Metazoa	kingdom	1.0	Arthropoda	phylum	0.95	Insecta	class	0.94	Lepidoptera	order	0.5	Prodoxidae	family	0.02	Lampronia	genus	0.02	Lampronia_fuscatella	species	0.02
Zotu132	W6_S8_RonMWASPdeg_HCO2198T	24	GGACATACTCGAAGTATATCATCGTGAACCGCAAAGAATGTTCATAGGCGATGGTCTTGACCAGCCATTGTCAATGAGCAATAACCGTGCATATTTAGAACTAACTGATGGAGGGTACCGGTTATTACAATTTGACCGAGTCATTACAAAAAACGGAACTATAACAACAGAAACATCGGATGGAGCATTAGATGATCGAATTTC	-	cellularOrganisms	cellularOrganisms	1.0	Bacteria	superkingdom	0.67	undef_Bacteria	kingdom	0.67	Proteobacteria	phylum	0.25	Deltaproteobacteria	class	0.07	Myxococcales	order	0.07	Archangiaceae	family	0.06	Cystobacter	genus	0.06	Cystobacter_fuscus	species	0.06
Zotu312	B4_S17_MLepF1_LepR1T	4	TAAGTTTTTGACTTCTCCCCCCATCTCTTACTCTTTTATTAGCAAGCTCAATTGTAGAAAACGGAGCAGGAACAGGGTGAACAGTTTATCCTCCTTTATCTTCAGGAATTGCCCATGCTGGGGCTTCTGTAGATTTAGCTATTTTTTCCCTTCATTTAGCAGGAGTATCATCTATTTTAGGAGCAGTAAATTTTATTACTACAGTAATTAATATACGATCAAATGGAATTACTTTAGATCGAATACCATTATTTGTTTGATCAGTAGTTATTACTGCTATTCTTCTTCTATCACTACCTGTTTTAGCTGGTGCTATTACTATACTTTTAACAGATCGAAATTTAAATACTTCATTTTTTGACCCTGCTGGAGGAGGAGATCCAATTTTATATCAACACT…		cellularOrganisms	cellularOrganisms	1.0	Eukaryota	superkingdom	1.0	Metazoa	kingdom	1.0	Arthropoda	phylum	1.0	Insecta	class	0.99	Diptera	order	0.74	Drosophilidae	family	0.21	Drosophila	genus	0.17	Drosophila_metzii	species	0.06
Zotu617	W2_S6_MLepF1_LepR1T	3	TAAGATTTTGATTATTACCACCATCAATTTCTCTTCTTTTAATAGGATTATCTAAAGAAGGAGCCGGAACAGGTTGAACTGTATACCCCCCTCTCTCAACCTTTTATCATTCTGGCCCTTCCGTTGATTTAACTATTTTTTCTCTCCACTTAGCTGGAATTTCTTCAATCTTAGGAGCTCTTAATTTTATTACAACAATCTTCAACTTAAAAATCAATAAACTTCCTGTAGATAAGACCACATTATTTGTTTGATCTGTATTATTAACCGCAATTCTTTTACTTTTATCTTTACCAGTATTAGCTGGAGCTATTACAATACTATTAACAGATCGAAATTTAAATACTTCATTTTTTGACCCAATAGGAGGAGGAGATCCAGTTCTTTATCAACATTTAT…		cellularOrganisms	cellularOrganisms	1.0	Eukaryota	superkingdom	1.0	Metazoa	kingdom	0.98	Arthropoda	phylum	0.95	Insecta	class	0.93	Diptera	order	0.25	Muscidae	family	0.07	Hydrotaea	genus	0.06	Hydrotaea_meteorica	species	0.05
Zotu32	B1_S20_MLepF1_LepR1T	139	TAAGATTTGTATTACTACCTCCTTCCCTATTACTTTTATTATCTAGAAGAATAGTTGAAAGAGGAGCAGGTACAGGATGAACCTGCTCTTGAAATATATTGCTCATGGAGGAGCTTCAGTTGATTTAGCAATTTTTTCTCTTCATTTAGCTGGTATTTCCTCTATTTTAGGGAATCCTAATATATCTTTAGATCAAACTCCTTAATTTGTATGAGCTGTTTCCATGGTGCTATTACTATGCTTGTATGTGATTGAAAGGAGGGGGAGACCCAATTTTATACCAACACCTATTC		cellularOrganisms	cellularOrganisms	1.0	Eukaryota	superkingdom	0.99	Metazoa	kingdom	0.98	Arthropoda	phylum	0.92	Insecta	class	0.9	Lepidoptera	order	0.21	Geometridae	family	0.02	Oedicentra	genus	0.01	Oedicentra_albipennis	species	0.01
Zotu506	W3_S7_MLepF1_LepR1T	3	TAAGTTTTTGACTTCTTCCTCCTTCTCTTACACTTTTACTTTCTAGTTCATTTGTAGAAAATGGAGCAGGAACAGGATGAACAGTTTATCCTCCCCTTTCTGCAGCTATTGCCCATAGAGGTGCTTCTGTTGATTTAGCTATTTTTTCTCTTCATTTAGCAGGTGTTTCTTCTATTTTAGGATCTGTAAATTTTATTACTACAGTTATTAATATACGAGCTAATGGAATTACATTAGACCGAATACCTTTATTTGTTTGATCTGTAGTTATTACAACAGTTCTTTTACTTTTATCATTACCTGTTTTAGCTGGAGCTATTACAATGCTTTTAACTGATCGAAATTTAAATACATCATTCTTTGACCCGGCTGGTGGGGGAGACCCAATTTTATATCAAC…		cellularOrganisms	cellularOrganisms	1.0	Eukaryota	superkingdom	1.0	Metazoa	kingdom	1.0	Arthropoda	phylum	1.0	Insecta	class	1.0	Diptera	order	0.92	Chironomidae	family	0.82	Chironomus	genus	0.62	Chironomus_heterodentatus	species	0.3
Zotu278	B5_S18_MLepF1_LepR1T	4	CTGCAAGAGAAATTGCTACGTCTTTAATTTTACTTGACTATACCAGTCGTTAATTTCTTTAAAGTCGCATTTAAATTAAACCAAAAGATTATTAATGCTTACTCGCTCATTAACCAGGCTTGCTCAAATCTCGTCTTTAAAACAAGAAAGCGCTCTAACGATCATACGTTCACCATTATTTGCACAAATGAGAGCACATATGTAAATGATTATTTCCTGA		cellularOrganisms	cellularOrganisms	1.0	Eukaryota	superkingdom	0.76	undef_Eukaryota	kingdom	0.35	undef_undef_Eukaryota	phylum	0.34	Spirotrichea	class	0.32	Sporadotrichida	order	0.3	Oxytrichidae	family	0.3	Laurentiella	genus	0.26	Laurentiella_strenua	species	0.26
Zotu278	W6_S8_MLepF1_LepR1T	5	CTGCAAGAGAAATTGCTACGTCTTTAATTTTACTTGACTATACCAGTCGTTAATTTCTTTAAAGTCGCATTTAAATTAAACCAAAAGATTATTAATGCTTACTCGCTCATTAACCAGGCTTGCTCAAATCTCGTCTTTAAAACAAGAAAGCGCTCTAACGATCATACGTTCACCATTATTTGCACAAATGAGAGCACATATGTAAATGATTATTTCCTGA		cellularOrganisms	cellularOrganisms	1.0	Eukaryota	superkingdom	0.76	undef_Eukaryota	kingdom	0.35	undef_undef_Eukaryota	phylum	0.34	Spirotrichea	class	0.32	Sporadotrichida	order	0.3	Oxytrichidae	family	0.3	Laurentiella	genus	0.26	Laurentiella_strenua	species	0.26
Zotu114	B4_S17_MLepF1_LepR1T	22	TAAGATTTTGACTTCTTCCTCCATCCTTATCTCTTCTACTCTCAAGTAGTTTAGTTAATACTGGTGCAGGTACAGGATGAACTGTTTATCCTCCCCTATCAAGTGTTATTGCCCATACAGGGGCATCTGTTGATTTAGCTATTTTTTCACTTCATTTAGCTGGTGTTAGTTCAATTTTAGGTGCTGTAAATTTTATTACAACAATTATTAATATACGATCAAATGGTTTAACTTTAGAACGCATACCTTTATTACAGCAATTTTATTATTATTATCTCTTCCAGTATTAGCCGGAGCCATTACAATACTTCTTACTGACCGAAACTTAAATACATCTTTTTTTGATCCTGCGGGAGGGGGAGACCCTATTTTATATCAACATTTATTC		cellularOrganisms	cellularOrganisms	1.0	Eukaryota	superkingdom	1.0	Metazoa	kingdom	1.0	Arthropoda	phylum	1.0	Insecta	class	1.0	Psocoptera	order	1.0	Ectopsocidae	family	1.0	Ectopsocus	genus	1.0	Ectopsocus_meridionalis	species	1.0
Zotu630	W3_S7_MLepF1_LepR1T	3	TTTCATTATGGCTGTTACCCTCCTCGTTAATATATTGATATTATCCAGCTATGTTGAAATAGGTGCGGTACTGGATGGACAGTTTATCCTCCATTATCTCGATAACGGGTCATAATGGACCTTCCGTCGATTTAGCAATTTCAGTTTGCATTTAGCTGGCGTATCTTCAATGTTGGGAGCATCAATTTTATTTGTACTATCAAAAATATGCGAATACAAGGTTAACAGCTGAACGTTTATCTTTATTGTGTGGGCTGTATTAGTAACTGTAATATTATTATTATTACTTTACCAGTATTAGCAGGAGCAATACTATGCTTTTAACAGATCGTAATTTAATACCTCTTTTTCTGATTCAACAGGTGGAGGTGACCTATTTTATATCAACATTTATTT		cellularOrganisms	cellularOrganisms	1.0	Eukaryota	superkingdom	0.99	Metazoa	kingdom	0.78	Arthropoda	phylum	0.59	Insecta	class	0.54	Hymenoptera	order	0.17	Eulophidae	family	0.04	Neochrysocharis	genus	0.04	Neochrysocharis_okazakii	species	0.04
Zotu511	W5_S10_MLepF1_LepR1T	4	TAAGATTTTGACTTTTACCTCCAGCCTTAACAATATTGATCTTAAGAAGAATAGTAGAAATAGGAGCAGGTACGGGTTGAACAGTCTACCGTCCCTTATCTTCAAATATAGCTCATAGAGGATTTTCTGTAGATTTAGTAATTTTTAGATTACATTTAGCTGGAATTTCTTCAATTTTAGGAGCAGCTTATTTTATTTCTACTATTATAAATATACGACCATTTGGAATAACATTAGAAAAAACTCCTTTATTTGTATGATCTGTTTTAATTACAGCTATTCTATTGTTATTATCTTTACCAGTGTTAGCTGGAGCAATCACAATACTTTTAACTGATCGTAATATTAAtttttttttGATCCAATAGGAGGGGGAGATCCTATTTTATACCAACATTT…		cellularOrganisms	cellularOrganisms	1.0	Eukaryota	superkingdom	1.0	Metazoa	kingdom	1.0	Arthropoda	phylum	0.98	Insecta	class	0.94	Coleoptera	order	0.7	Coccinellidae	family	0.55	Calvia	genus	0.21	Calvia_championorum	species	0.21
Zotu430	W5_S10_MLepF1_LepR1T	5	TAAGATTTTAGATTTTACCCCTTTCCCTGACTTTATTAATTATAAGTAGAACAATTGAAAGCGGGGCAGGAACAGGATGAACACTTTATCCTCATTTAGCAAGAAACATTGCCCACAGAGGACCTTCTGTTGATTTAGCTATTTTTAGTCTTCATCTAGCTGGTGCATCTTCTATTTTAGGAGCAGTCAAtttttttttCCACAGTTATTAATATACAACTGAAAGGAATAACACCTGAACGAATCCCTTTATTTAGTTGATCAGTTATAATTACCGCAATCTTACTTCTACTTTCACTCCTTGTCCTAGCAGGAGCAATCATTGTATTATTAACCGACTTAAATACATCTTTTTTTGATCTGGAGGAGGGGGAGATCCAATTTTATATCAACATTTAT…		cellularOrganisms	cellularOrganisms	1.0	Eukaryota	superkingdom	1.0	Metazoa	kingdom	0.96	Arthropoda	phylum	0.94	Insecta	class	0.9	Diptera	order	0.16	Syrphidae	family	0.03	Antillus	genus	0.02	Antillus_ascita	species	0.02
Zotu515	W5_S10_MLepF1_LepR1T	4	TAAGATTTTGGCTTTTACCCCCTTCCCTGGCTTTATTAATTATAAGTAGAACAATTGAAAGTGGGGCAGGAACAGAATGAACAGCTTATCCTCCTTTAGCAAGAAATATTGCCCACAGAGGACCTTCTGTTGATTTAGCTATTTTTAGTCTTCATCTAGCTGGTGCATCTTCTATTTTAGGAGCAGTCAATTTTATTTCCACAGTTATTAATATACGACCCAAAGGAATAACACCTGAACGAATCCCTTTATTTACTTGACCGGTTATAATTACCGCAATCTTACTTCTACTTTCACTCCTTGTCCTAGCAGGAGCAATCACTATATTATTAACCGATCGTAACTTAAATACATCTTTTTTTGATCCAGAGGAGGGGAGATCCAATTTTATATCAACAT…		cellularOrganisms	cellularOrganisms	1.0	Eukaryota	superkingdom	1.0	Metazoa	kingdom	0.93	Arthropoda	phylum	0.93	Insecta	class	0.88	Coleoptera	order	0.42	Nitidulidae	family	0.08	Meligethes	genus	0.07	Meligethes_longulus	species	0.07
Zotu422	W2_S6_MLepF1_LepR1T	3	TAGTTTATGGTTATTACCGTCTTCTTTAATATTATTACTTTTTCATCATATGTTGAAATTGGTGCTGGTACGGATGGACAGTATATCGCCTTTAGCATCTATAACAGGTCATAGTGGACTTCAGTGGATCTTGCTATATTTAGTTTCATCTTGCAGGGGTCTCTTCTATGTTAGGTGCTATAATTTTATTCGTACATTAGAAATATGAGATTAAAGGTTTGACTGCAGAAAGATTATCATTGTTTGTTTGGGCCGTTCTTGTTACCGTCATACTTTTACTATTATCGTTACCTGTTTAGCTGGTGCTATACTATGTTATTAACAGATGTAATTTTAATACATCTTCTTTTGATGCTACGGAGGAGGTGATCCTATATTATATCAGCATTTGTCT		cellularOrganisms	cellularOrganisms	1.0	Eukaryota	superkingdom	0.92	undef_Eukaryota	kingdom	0.58	undef_undef_Eukaryota	phylum	0.5	undef_undef_undef_Eukaryota	class	0.47	Physariida	order	0.45	Didymiaceae	family	0.45	Didymium	genus	0.45	Didymium_nigripes	species	0.45
Zotu353	B2_S21_RonMWASPdeg_HCO2198T	6	AGCCCAATACTCCAGTCCGGTAGCGCAGTGTTATAGGCGTATTGCGGCAGGTTGCCAAAGATAAAGGTGACGTGCGTGAGGATGTTCAGAAGCGAAAAGTCACTGTAGCGCGCGGTTTCCGTCGCCGTCGAAGGAAAGGCCTCCGCGATAATTTGGCGCATCTCCCCCATAAAATGCCCGGACAGCAACGCGATAATCAGCATCACATAGTACAGCGGCGCAATACGGAAATAGCGCCGCAACCAGAAGGTTTTAATGGTCTGCCACGCGCCCCACGGTTCCTGGTCCTGCCGCTCAATG	-	cellularOrganisms	cellularOrganisms	1.0	Bacteria	superkingdom	0.99	undef_Bacteria	kingdom	0.99	Acidobacteria	phylum	0.67	undef_Acidobacteria	class	0.67	undef_undef_Acidobacteria	order	0.67	undef_undef_undef_Acidobacteria	family	0.67	undef_undef_undef_undef_Acidobacteria	genus	0.67	Acidobacteria_bacterium	species	0.67
Zotu167	B3_S19_MLepF1_LepR1T	17	TAAGATTTTGATTATTACCTCCTAGGTTAATATTGTTAATATCAAGGATGTTTGTGGGGACAGGTACTGGAACAGGTTGAACTGTCTATCCTCCTCTTTCTTTAAATATTTCTCATAATAGAGCCTCAGTAGATTTATCTATTTTTTCTTTACATATTGCTGGGGCTTCCTCAATTATAGCTTCAATTAATTTTATTTCTACTATTTTAAATATAAAATTATATAAATTAGAGTTTATTCCTTTATTTGCTTGAGCAATATTATTAACGGCAATTTTATTATTATTGTCTTTACCTGTTCTTGCGGGGGCAATTACTATATTATTATTTGATCGAAATTTAAATACTTCATTTTTTGATCCTGTTGGAGGGGGGGATCCAGTTTTATATCAACATTTAT…		cellularOrganisms	cellularOrganisms	1.0	Eukaryota	superkingdom	1.0	Metazoa	kingdom	0.99	Arthropoda	phylum	0.99	Insecta	class	0.98	Hymenoptera	order	0.97	Aphelinidae	family	0.15	Encarsia	genus	0.15	Encarsia_berlesei	species	0.08
Zotu437	W6_S8_RonMWASPdeg_HCO2198T	5	GACTCCATTCTTGCGGCAGTTGCATTAGCGATCGCACTTCCAGATACAGGATTGCCGAACATCGGTGGGCTTGATGGTGGGAAATTCCTAGTGATTTTTGCTGGAGGCTTCGTTGGTTTAATCATTATGCGTTATGCAGCAAACTTCTTTGTTAAACTACTGCAATCTAAGCCAGGTTTGGAAATTGCCGCGTTCCTCATTGTTGGTTGGGTAGGGGTGAAACTATCAGTATATACACTTTCTCACCCTGCTTTAGCAGTATTGCCTGAAGGTTTTGCTAAATCACCTGAATGGAAAATTACATTCTATTGTGTCCTTCTGT		cellularOrganisms	cellularOrganisms	1.0	Bacteria	superkingdom	0.78	undef_Bacteria	kingdom	0.78	Proteobacteria	phylum	0.3	Deltaproteobacteria	class	0.08	Myxococcales	order	0.08	Archangiaceae	family	0.08	Cystobacter	genus	0.08	Cystobacter_fuscus	species	0.08
Zotu498	W2_S6_MLepF1_LepR1T	4	TTAGCTTTTGGCTTCTCGTCCCATCTTTTATATTATTACTCACTTCTGCATTTATAGAAGGAGGCGCAGGCACAGGATGGACAATTTATCCTCCTCTAAGTGGAATCGCTTCTCATGCTGGACCAGCCGTTGATATGGCAATATTAAGCCTACATTTAGCGGGTATTTCATCAATACTTGGAGCAATTAATTTTATTACCACTATTTTCAATATGCGTACTCCAGGTATGATTTTAAATAAAATGCCTCTTTTTGTTTGGTCTATATTGGTTACAGCTTTTCTGTTAATCTTAGCTTTACCAGTACTTGCAGGTGCTATTACTATGTTACTCACAGATCGTAATTTCAGTACTCAGTTCTTTGATCCTGCTGGCGGTGGTGACCCTGTATTATTTCAGC…		cellularOrganisms	cellularOrganisms	1.0	Eukaryota	superkingdom	0.83	undef_Eukaryota	kingdom	0.21	undef_undef_Eukaryota	phylum	0.13	Spirotrichea	class	0.06	Sporadotrichida	order	0.04	Oxytrichidae	family	0.04	Oxytricha	genus	0.04	Oxytricha_trifallax	species	0.04
Zotu568	B3_S19_MLepF1_LepR1T	3	TAAGATTTTGATTATTACCTCCTTCTTTACTATTACTAACTTCTAGTAGAATTGTTGAAATAGGAGCAGGAACAGGATGAACAGTTTACCCTCCTTTATCTTCTAATATTGCTCATGGTGGAAGATCAGTTGACTTAGCTATTTTTTCTTTACATTTAGCTGGAATTTCATCTATTTTAGGAGCAATTAATTTTATTACAACTATTATTAATATACGAGCAAATAAAATATCTTTTGATCAAATACCTTTATTTGTTTGAGCAGTTGGAATTACAGCTTTATTATTACTTTTATCTTTACCTGTATTAGCAGGAGCTATTACCATACTTTTAACAGATCGTAATTTAAACACTTCTTTTTTTGACCCAGCAGGAGGGGGAGATCCTATTTTATACCAAC…		cellularOrganisms	cellularOrganisms	1.0	Eukaryota	superkingdom	1.0	Metazoa	kingdom	1.0	Arthropoda	phylum	1.0	Insecta	class	1.0	Lepidoptera	order	0.96	Crambidae	family	0.08	Diasemiopsis	genus	0.01	Diasemiopsis_leodocusalis	species	0.01
Zotu125	W2_S6_MLepF1_LepR1T	26	TAAGATTTTGATTATTACCACCATCAATTTCTCTTCTTTTAATAGGATTATCTAAAGAAGGAGCCGGAACAGGTTGAACTGTATACCCCCCTCTCTCAACCTTTTATCATTCTGGCCCTTCCGTTGATTTAACTATTTTTTCTCTCCACTTAGCTGGAATTTCTTCAATCTTAGGAGCTCTTAATTTTATTACAACAATCTTCAACTTAAAAATCAATAAACTTCCTGTAGATAAGACCACATTATTTGTTTGATCTGTATTATTAACCGCAATTCTTTTACTTTTATCTTTACCAGTATTAGCTGGAGCTATTACAATACTATTAACAGATCGAAACTTAAATACATCATTTTTTGATCCTATAGGAGGAGGTGATCCAGTTCTTTACCAACATTTAT…		cellularOrganisms	cellularOrganisms	1.0	Eukaryota	superkingdom	1.0	Metazoa	kingdom	0.97	Arthropoda	phylum	0.92	Insecta	class	0.9	Lepidoptera	order	0.29	Prodoxidae	family	0.05	Lampronia	genus	0.05	Lampronia_fuscatella	species	0.05
Zotu113	W6_S8_RonMWASPdeg_HCO2198T	29	AGGCGTTTGCCGAAGTGCACGGTACCCGGCTTGATGGCATCGATCTGCAGCGCATGCAAGTCACCCCGGTGGATGGTGATGTAGGCCGCACCGTATTCGCGGCGAGCATGCTCACCCAGTGGGATGCGCGAGAGGTAATCGCCGCTCTGGCCGTCGCGGCTGAACCAGAAGTCCGGGTGCGAACCCATGAGTTCCAGCTTCTGCTCCAGCCCCATGCGCCGAAAGATCTTCATGACGTTGGGGCCGATGTGGATCCCGGCACCCAGGCGGGTGAACGCCGGGGCCTGTTCGTACACCTCGACATCGAAGCCGGCCTGCTGCAGCAACGTTGCTGCTGCCGCCCCACCCAAACCCGCGCCGACGATTG	-	cellularOrganisms	cellularOrganisms	1.0	Bacteria	superkingdom	1.0	undef_Bacteria	kingdom	1.0	Acidobacteria	phylum	0.38	undef_Acidobacteria	class	0.38	undef_undef_Acidobacteria	order	0.38	undef_undef_undef_Acidobacteria	family	0.38	undef_undef_undef_undef_Acidobacteria	genus	0.38	Acidobacteria_bacterium	species	0.38
Zotu652	W5_S10_MLepF1_LepR1T	3	TAAGATTTTAGATTTCACCCCTTTCCCTGACTTTATTAATTATAAGTAGAACAATTGAAAGTGGGGCAGGAACAGGATGAACACTTTATCCTCATTTAGCAAGAAACATTGCCCACAGAGGACCTTCTGTTGATTTAGCTATTTTTAGTCTTCATCTAGCTGGTGCATCTTCTATTTTAGGAGCAGACAATTTTTTTCCACAGTTATTAATATACGGCCCAAAGGAATAACACCTGAACGAATCCCTTTATTTACTTGATCAGTTTTAATTACTGCAATATTACTTCTACTTTCACTCCTTGTCCTAGCAGGAGCAATCACTGTATCATTAACCGACTTAAATACATCTTTTTTTGATCCAGAGGTGAGGGAGATCCAATTTTATATCAACATTTATTT		cellularOrganisms	cellularOrganisms	1.0	Eukaryota	superkingdom	1.0	Metazoa	kingdom	0.94	Arthropoda	phylum	0.94	Insecta	class	0.91	Coleoptera	order	0.37	Cerambycidae	family	0.09	Paracorymbia	genus	0.06	Paracorymbia_hybrida	species	0.06
Zotu251	W1_S2_MLepF1_LepR1T	10	TAGCTTATGGTTATTACATCTTCTTTGATATTATTATTATTATCATCTTATGTTGAAATAGGTGCAGGTACTGGATGGGCTGTTTATCACCTTTAGCCTCCATTATAGGACATAGTGGACTTCTGTAGATTTAGCTATTTTTAGTTTCATTTAGCTGGTGTTTCTTCAATGTTAGGTGCTATAATTTTATTCGTACATTCGTAATATGCGTTGAAAGGATTAACTGCAGAGCGTTTATCTTTATTGTTTGGGCAGTACTTGTAACTGTAATATTACTATTATTATCTTTGCCCGTTTAGCAGGAGCTATACAATGTTACTTACTGATGAAATTTTAATACATCTTTTTTTGATGCTACGGTGGAGGGGATCCTATATTATATCAACATCTTTTT		cellularOrganisms	cellularOrganisms	1.0	Eukaryota	superkingdom	1.0	undef_Eukaryota	kingdom	0.51	undef_undef_Eukaryota	phylum	0.49	undef_undef_undef_Eukaryota	class	0.43	Physariida	order	0.43	Didymiaceae	family	0.43	Didymium	genus	0.43	Didymium_nigripes	species	0.43
Zotu130	W3_S7_MLepF1_LepR1T	5	TTTCATTTTGGCTACTTCCTCCTTCACTAATTCTACTACTTGCTAGTGCATTTGTAGAACAAGGAGCAGGTACAGGTTGGACAATTTATCCACCACTAAGTAGTCTACAAAGTCATTCAGGAGGATCAGTAGATCTAGCTATTTTCAGTATGCATCTAGCAGGTATTAGTTCAATGCTAGGAGCTATGAACCTAATTACAACAATTCTAAATATGCGAAACCCAGGTATGACACTACATAAACTACCACTATTTGTATGGGCAATTTTCATTACAGCAATTCTACTGCTACTATCACTACCAGTACTAGCTGGTGCAATTACTATGCTACTAACAGATCGAAACTTTAATACTTCATTCTATGATCCAGCAGGAGGTGGAGATCCTGTACTTTACCAAC…		cellularOrganisms	cellularOrganisms	1.0	Eukaryota	superkingdom	1.0	Fungi	kingdom	0.98	Basidiomycota	phylum	0.98	Exobasidiomycetes	class	0.89	Microstromatales	order	0.71	undef_Microstromatales	family	0.71	undef_undef_Microstromatales	genus	0.34	uncultured_Jaminaea	species	0.34
Zotu130	W5_S10_MLepF1_LepR1T	7	TTTCATTTTGGCTACTTCCTCCTTCACTAATTCTACTACTTGCTAGTGCATTTGTAGAACAAGGAGCAGGTACAGGTTGGACAATTTATCCACCACTAAGTAGTCTACAAAGTCATTCAGGAGGATCAGTAGATCTAGCTATTTTCAGTATGCATCTAGCAGGTATTAGTTCAATGCTAGGAGCTATGAACCTAATTACAACAATTCTAAATATGCGAAACCCAGGTATGACACTACATAAACTACCACTATTTGTATGGGCAATTTTCATTACAGCAATTCTACTGCTACTATCACTACCAGTACTAGCTGGTGCAATTACTATGCTACTAACAGATCGAAACTTTAATACTTCATTCTATGATCCAGCAGGAGGTGGAGATCCTGTACTTTACCAAC…		cellularOrganisms	cellularOrganisms	1.0	Eukaryota	superkingdom	1.0	Fungi	kingdom	0.98	Basidiomycota	phylum	0.98	Exobasidiomycetes	class	0.89	Microstromatales	order	0.71	undef_Microstromatales	family	0.71	undef_undef_Microstromatales	genus	0.34	uncultured_Jaminaea	species	0.34
Zotu463	B2_S21_RonMWASPdeg_HCO2198T	4	TGTAATTTTTGCAGGTGTGAGTACAACGTTATCTTTCACTAATTTATTAATAACGAGAAGAACTTTAAGTATGCCTGGTTTAAGAAATAGAAGAGTTTTATTACCTTTTATGACTATTGCTTTATTTTTGACCATGAGAATGTTGGCTTTAGTCACACCTGTTTTAGGTGCAGCATTTATAATGCTATTATTAGATCGTCATTGACAAACAACATTTTTTGAATTTGTCTATGGAGGTGATACTGTGTTGTTTCAACATTTGTTT		cellularOrganisms	cellularOrganisms	1.0	Eukaryota	superkingdom	0.95	undef_Eukaryota	kingdom	0.73	undef_undef_Eukaryota	phylum	0.68	Colpodea	class	0.26	Colpodida	order	0.26	Marynidae	family	0.26	Maryna	genus	0.26	Maryna_umbrellata	species	0.26
Zotu27	W2_S6_MLepF1_LepR1T	19	TAAGATTTTGATTATTACCTCCTTCATTAACATTATTAATATATAGGAATATTTTTGGAATAGGAACAGGAACTGGATGAACAGTATACCCACCTTTATCATTATTAACTAATCCTTCAATTGATGTAAGAATTTTTTCTTTACATTTAGCAGGAATCTCATCAATTTTAGGGTCAATTAATTTTATTTGTACTATTTTAAATATAGCCCCTTATAGAATAACTAAAGAAAAAAACTCATTATTTGTATGATCAATTTTTATTACTACAATTTTATTATTACTATCTTTACCCGTATTAGCAGGAGCTATTACTATATTATTATCAGATCGAAATTTAAATACATCTTTTTTTGACCCTGCAGGAGGGGGAGACCCAATTTTATACCAACATTTATTT		cellularOrganisms	cellularOrganisms	1.0	Eukaryota	superkingdom	1.0	Metazoa	kingdom	0.98	Arthropoda	phylum	0.98	Insecta	class	0.96	Lepidoptera	order	0.3	Geometridae	family	0.06	Scopula	genus	0.03	Scopula_johnsoni	species	0.03
Zotu27	W1_S2_MLepF1_LepR1T	130	TAAGATTTTGATTATTACCTCCTTCATTAACATTATTAATATATAGGAATATTTTTGGAATAGGAACAGGAACTGGATGAACAGTATACCCACCTTTATCATTATTAACTAATCCTTCAATTGATGTAAGAATTTTTTCTTTACATTTAGCAGGAATCTCATCAATTTTAGGGTCAATTAATTTTATTTGTACTATTTTAAATATAGCCCCTTATAGAATAACTAAAGAAAAAAACTCATTATTTGTATGATCAATTTTTATTACTACAATTTTATTATTACTATCTTTACCCGTATTAGCAGGAGCTATTACTATATTATTATCAGATCGAAATTTAAATACATCTTTTTTTGACCCTGCAGGAGGGGGAGACCCAATTTTATACCAACATTTATTT		cellularOrganisms	cellularOrganisms	1.0	Eukaryota	superkingdom	1.0	Metazoa	kingdom	0.98	Arthropoda	phylum	0.98	Insecta	class	0.96	Lepidoptera	order	0.3	Geometridae	family	0.06	Scopula	genus	0.03	Scopula_johnsoni	species	0.03
Zotu92	W6_S8_RonMWASPdeg_HCO2198T	33	GTGAAGCCAGACTCCTAAAACGGCAGCTTCTTCTTCAGAATATTTTTGGGCTAAAAGTGAAGTGATAATTCCGGTCAAGATATCTCCGCTTCCACCTTTTGCCAAGCCTGAATTTCCTGTGATATTGTAGAAAACATTTCCCGAGGGTGTTATAACTTGCGTGTGATGATCTTTTAAAACTATATAAATTCCCAAGTCTTTTGCTTTTGTTTTGGCTAAATCTAATCTGTCAAATGAGTTTTCCGTTTTACCGAAAAGCCTCTCAAATTCTTTCGGATGCGGCGTAATAAT	-	cellularOrganisms	cellularOrganisms	1.0	Eukaryota	superkingdom	0.78	undef_Eukaryota	kingdom	0.43	undef_undef_Eukaryota	phylum	0.25	Spirotrichea	class	0.22	Sporadotrichida	order	0.22	Oxytrichidae	family	0.22	Oxytricha	genus	0.21	Oxytricha_trifallax	species	0.21
Zotu545	B1_S20_MLepF1_LepR1T	3	TAAGATTTTGATTATTATTACCAAGAATTATATTATTAATTTCAAGAATATTTATTGGGTTAGGAACTGGTACAGGTTGAACAGTTTATCCACCCTTATCTTATAATATTTCTCATAGTGGACCATCTGTTGATTTATCAATTTTTTCTTTACATATTGCTGGGATATCATCAATTATAGCTTCTATTAATTTTATTACTACAATTTTAAATATAAAATTATTTAAATTAGAAAAAGTTACTTTATTTTGTTGATCAATAATATTAACTGCAATTTTATTATTATTATCTTTACCTGTATTAGCTGGTGCTATTACAATATTATTATTTGATCGAAATTTAAATACTTCATTTTTTGATCCTTCTGGTGGTGGTGACCCTATTTTGTATCAACATTTAT…		cellularOrganisms	cellularOrganisms	1.0	Eukaryota	superkingdom	1.0	Metazoa	kingdom	1.0	Arthropoda	phylum	1.0	Insecta	class	1.0	Hymenoptera	order	1.0	Mymaridae	family	1.0	Anagrus	genus	1.0	Anagrus_daanei	species	0.99
Zotu254	W5_S10_MLepF1_LepR1T	10	TAAGATTTTAGATTTTACCCCTTTCCCTGACTTTATCAATTATAAGTAGAACAATTGAAAGTGGGGTAGGAACAGGATGAACAGTTTATCCTCATTTAGCAAGAAATATTGCCCACAGAGGACCTTCTGTTGATTTAGCTATTTTTAGTCTTCATCTAGCTGGTGCATCTTCTATTTTAGGAGCAGTCAATTTTATTTCCACAGTTATTAATATACGACCCAAAGGAATAACACCTGAACGAATCCCATTATTTACTTGATCAGTTATAATTACCGCAATCTTACTTCTACTTTCACTCCTTGTACTAGCAAGAGCAATCACTATATTATTAACCGACTTAAATACATCCTTTTTTGATTCACAGGAGGGGGAGATCCAATTTTATATCAACATTTATTT		cellularOrganisms	cellularOrganisms	1.0	Eukaryota	superkingdom	1.0	Metazoa	kingdom	0.98	Arthropoda	phylum	0.96	Insecta	class	0.91	Hemiptera	order	0.27	Scutelleridae	family	0.07	Irochrotus	genus	0.04	Irochrotus_sibiricus	species	0.04
Zotu382	W6_S8_MLepF1_LepR1T	6	TCCCAAACCAGCTTGTAAGTAGCCATTAAAGCGTCACTCATTCGGTATTTTTTGTAATGGTCTTCTATTTCGGCCAGTGCTTTTTGAAATTTTGCTTTATACCAGGAGATGGCAATTTTCGAAGCTTCCGTTTGTTGGGCATCTTCAGAAATTTCCCAGGATTTCAATAATTTGAAGGAGTTCCATATTTTGTTGACAAACCCCCTCCCCTGTTTACACAGGTCTTCCTCAAACATAAGATCATTCCCGGCAGGAGAGCTCAAAAGCATTCCTACCCGCACTCCATCGGCTCCGTAATTGTTGATCAATTCCAGAGGATCTGGTGAATTCCC		cellularOrganisms	cellularOrganisms	1.0	Eukaryota	superkingdom	0.52	undef_Eukaryota	kingdom	0.17	undef_undef_Eukaryota	phylum	0.12	Spirotrichea	class	0.12	Sporadotrichida	order	0.09	Oxytrichidae	family	0.09	Laurentiella	genus	0.07	Laurentiella_strenua	species	0.07
Zotu201	B4_S17_MLepF1_LepR1T	13	TAAGATTTTGATTATTACCACCTAGAATAACTTTATTAATTTCTAGAATATTTGTTGGATCTGGAACAGGAACAGGATGAACAGTATATCCACCACTATCTTCTAATTTATCACACACCGGTCCATCAGTAGATTTATCTATTTTTTCTTTACATATTGCTGGTATTTCTTCAATTATAGGATCAATTAATTTTATTACTACTATTATTAATATAAAAATTTATAAAATTGAAAATATTCCTTTATTTGCATGATCAATATTACTTACAGCAATTTTATTATTATTATCTCTTCCAGTTTTAGCAGGTGCCATTACTATATTATTATTTGATCGAAATTTAAATACATCATTTTTTGACCCTTCAGGAGGAGGTGACCCTATTTTATATCAACACTTAT…		cellularOrganisms	cellularOrganisms	1.0	Eukaryota	superkingdom	1.0	Metazoa	kingdom	1.0	Arthropoda	phylum	1.0	Insecta	class	1.0	Hymenoptera	order	0.98	Pteromalidae	family	0.88	Dibrachys	genus	0.75	Dibrachys_cavus	species	0.75
Zotu665	W6_S8_MLepF1_LepR1T	3	TAAGATTTTGACTTCTTCCTCCTTCATTAATTTTATTATTATCTAGAAGATTAGTTAATACAGGAGCTGGGACGGGATGAACAGTTTACCCTCCTTTATCAAGAACTCTTGGGCATACAGGAGCCTCTGTAGATTTAGCTATTTTTTCGTTACACCTAGCTGGTGTTAGATCAATTCTAGGAGCTGTAAATTTTATTACCACCATCATTAATATACGTTCTTGAGGTCTAACTTTGGAACGAATACCTTTATTCGTTTGATCTGTATTTATTACAGCCGTTCTTCTCCTTTTGTCGCTTCCTGTACTTGCTGGTGCAATTACTATACTTTTAACAGACCGAAATTTAAATACTTCATTCTTTGACCCTGCGGGTGGGGGAGACCCTATTTTATATCAAC…		cellularOrganisms	cellularOrganisms	1.0	Eukaryota	superkingdom	0.99	Metazoa	kingdom	0.99	Arthropoda	phylum	0.84	Insecta	class	0.73	Psocoptera	order	0.13	Psocidae	family	0.12	Longivalvus	genus	0.12	Longivalvus_hyalospilus	species	0.12
Zotu501	W2_S6_MLepF1_LepR1T	4	TAAGATTTTGATTATTACCACCATCAATTTCTCTTCTTTTAATAGGATTATCTAAAGAAGGAGCCGGAACAGGTTGAACTGTATACCCTCCTTTATCCTCAATTATTGCTCATACAGGTACTTCTGTAGATTTTTCAATTTTTTCATTACATATTGCAGGAATTTCTTCAATTTTAGGAGCTATTAATTTTATTTCTACTATATTAAATATAAAAATCAAATTTTTAAAATTTGATCAAATTTCTTTATTTGTATGATCAATTTTAATTACTACTGTACTTTTATTATTATCTTTACCTGTATTAGCTGGAGCAATTACAATATTATTAACAGACCGTAACCTAAATACATCATTTTTTGATCCTATAGGAGGAGGTGATCCAGTTCTTTACCAACATT…		cellularOrganisms	cellularOrganisms	1.0	Eukaryota	superkingdom	1.0	Metazoa	kingdom	1.0	Arthropoda	phylum	1.0	Insecta	class	0.99	Diptera	order	0.52	Cecidomyiidae	family	0.51	Lestodiplosis	genus	0.16	Lestodiplosis_polypori	species	0.16
Zotu593	B6_S11_MLepF1_LepR1T	3	TAAGATTTTGATTATTACCACCATCAATTTCTCTTCTTTTAATAGGATTATCTAAAGAAGGAGCCGGAACAGGTTGAACTGTATACCCCCCTCTCTCAACCTTTTATCATTCTGGCCCTTCCGTTGATTTAACTATTTTTTCTCTCCACTTAGCTGGAATTTCTTCAATCTTAGGAGCTCTTAATTTTATTACAACAATCTTCAACTTAAAAATCAATAAACTTCCTGTAGATAAGACCACATTATTTGTTTGATCTGTATTATTAACCGCAATTCTTTTACTTTTATCTTTACCAGTATTAGCTGGAGCTATTACAATACTATTAACAGATCGAAACTTAAATACATCATTTTTCGATCCTTCTGGAGGAGGAGATCCAATTTTATACCAACATTTAT…		cellularOrganisms	cellularOrganisms	1.0	Eukaryota	superkingdom	1.0	Metazoa	kingdom	1.0	Arthropoda	phylum	0.94	Insecta	class	0.9	Lepidoptera	order	0.33	Nymphalidae	family	0.07	Melitaea	genus	0.05	Melitaea_acraeina	species	0.05
Zotu150	B2_S21_MLepF1_LepR1T	19	TAAGATTTTGATTATTACCACCATCAATTTCTCTTCTTTTAATAGGATTATCTAAAGAAGGAGCCGGAACAGGTTGAACTGTATACCCCCCTCTCTCAACCTTTTATCATTCTGGCCCTTCCGTTGATTTAACTATTTTTTCTCTCCACTTAGCTGGAATTTCTTCAATCTTAGGAGCTCTTAATTTTATTACAACAATCTTCAACTTAAAAATCAATAAACTTCCTGTAGATAAGACCACATTATTTGTTTGATCTGTATTATTAACCGCAATTCTTTTACTTTTATCTTTACCAGTATTAGCTGGAGCTATTACAATACTATTAACAGATCGAAACTTAAATACATCATTTTTCGATCCAATGGGAGGAGGAGACCCAGTTCTTTACCAACATTTAT…		cellularOrganisms	cellularOrganisms	1.0	Eukaryota	superkingdom	1.0	Metazoa	kingdom	0.97	Arthropoda	phylum	0.91	Insecta	class	0.87	Lepidoptera	order	0.3	Geometridae	family	0.12	Entephria	genus	0.02	Entephria_separata	species	0.02
Zotu537	W6_S8_RonMWASPdeg_HCO2198T	4	TCCTCTTGGCGGCGTTTCTCTTCCTCTTCTTGGCGTCGGCGTTCTTCTTCTTGGCGTCGACGTTCTTCTTCTTCGCGCCGGCGTTCCTCTTCTTGGCGTCGGCGTTCCTCTTCTTCGCGCCGGCGTTCTTCCTCTATTCGACGTTTTTCTTCGAATAAATTTCTAACTAAAATTTCAAATATAGAGTCATAAGACCTATTTTTCTGATAAGCATTTATTTATTTTCaaaaactgccaaaaaaaaTTGCTTTTAAGGTTTTCGAAGGGGGAAAACATGACCCA		cellularOrganisms	cellularOrganisms	1.0	Bacteria	superkingdom	0.9	undef_Bacteria	kingdom	0.9	Chloroflexi	phylum	0.25	undef_Chloroflexi	class	0.25	undef_undef_Chloroflexi	order	0.25	undef_undef_undef_Chloroflexi	family	0.25	undef_undef_undef_undef_Chloroflexi	genus	0.25	Chloroflexi_bacterium	species	0.25
Zotu62	B6_S11_MLepF1_LepR1T	47	TAAGATTTTGACTCCTCCCTCCATCATTCATTCTTCTACTTAGCTCCACTATAGTGGAGAGAAACACAGCTCATAGAGGGCCTTCAGTGGATCTAACCATCTTTTCTCTTCACTTGGCAGGAATCTCCTCAATTTTAGGGGCTATTAACTTCATTACTACTGTTATGAATATACGAACAAAGGGGATAGTATACGAACGACTTCCCCTCTTTGTTTGATCTATTATTATTACAGCAGTTCTTCTCTTGCTATCTTTGCCCGTTTTAGCAGGTGCTATTACGATACTATTAACAGACCGTAACTTCAATACATCCTTCTTCGATCCAGCAGGGGGAGGGGACCCTATCTTATACCAACATCTATTT		cellularOrganisms	cellularOrganisms	1.0	Eukaryota	superkingdom	1.0	undef_Eukaryota	kingdom	0.1	undef_undef_Eukaryota	phylum	0.1	Spirotrichea	class	0.1	Urostylida	order	0.1	Urostylidae	family	0.1	Urostyla	genus	0.1	Urostyla_grandis	species	0.1
Zotu62	B5_S18_MLepF1_LepR1T	16	TAAGATTTTGACTCCTCCCTCCATCATTCATTCTTCTACTTAGCTCCACTATAGTGGAGAGAAACACAGCTCATAGAGGGCCTTCAGTGGATCTAACCATCTTTTCTCTTCACTTGGCAGGAATCTCCTCAATTTTAGGGGCTATTAACTTCATTACTACTGTTATGAATATACGAACAAAGGGGATAGTATACGAACGACTTCCCCTCTTTGTTTGATCTATTATTATTACAGCAGTTCTTCTCTTGCTATCTTTGCCCGTTTTAGCAGGTGCTATTACGATACTATTAACAGACCGTAACTTCAATACATCCTTCTTCGATCCAGCAGGGGGAGGGGACCCTATCTTATACCAACATCTATTT		cellularOrganisms	cellularOrganisms	1.0	Eukaryota	superkingdom	1.0	undef_Eukaryota	kingdom	0.1	undef_undef_Eukaryota	phylum	0.1	Spirotrichea	class	0.1	Urostylida	order	0.1	Urostylidae	family	0.1	Urostyla	genus	0.1	Urostyla_grandis	species	0.1
Zotu496	W2_S6_MLepF1_LepR1T	4	TAAGATTTTGACTGCTTCCTCCTTCTTTAATTTTTTTAATAACTTCTTCTTATTTAGATATAGGAACCGGAACAGGTTGAACAATTTACCCTCCTTTATCAACTATTTTATTTCATAGAAGCCCTTCAGTAGACTTAACAATTTTCAGACTTCATTTAGCTGGAATTTCTTCAATTATAGGAGCTATTAATTTTATTAGAACAATCTTAAATATACGCCCaaaaaaaaTATCTCTTGAACAAACCCCTCTTTTTGTTTGATCTATTTTAATTACTACCATTCTTCTATTACTTTCTTTACCTGTCCTAGCAGGAGCTATTACCATACTTTTAACTGATCGAAATTTTAATACTTCCTTTTTTGACCCAAGAGGAGGAGGAGACCCTATTCTTTATCAAC…		cellularOrganisms	cellularOrganisms	1.0	Eukaryota	superkingdom	1.0	Metazoa	kingdom	0.95	Arthropoda	phylum	0.92	Insecta	class	0.73	Raphidioptera	order	0.08	Inocelliidae	family	0.08	Inocellia	genus	0.08	Inocellia_fujiana	species	0.08
Zotu365	W1_S2_MLepF1_LepR1T	5	TAAGTTTTTGACTTCTTCCCCCTTCTCTTACACTTTTACTTTCTAGTTCATTTGTAGAAAATGGAGCAGGAACAGGATGAACAGTTTATCCTCCCCTTTCTGCAGCTATTGCCCATAGAGGTGCTTCTGTTGATTTAGCCATTTTTTCTCTTCATTTAGCAGGTGTTTCTTCTATTTTAGGATCTGTAAATTTTATTACTACAGTTATTAATATACGAGCTAATGGAATTACATTAGACCGAATACCTTTATTTGTTTGATCTGTAGTTATTACAACAGTTCTTTTACTTTTATCATTACCTGTTTTAGCTGGAGCTATTACAATGCTTTTAACTGATCGAAATTTAAATACATCATTCTTTGACCCAGCTGGTGGGGGAGACCCAATTTTATATCAAC…		cellularOrganisms	cellularOrganisms	1.0	Eukaryota	superkingdom	1.0	Metazoa	kingdom	1.0	Arthropoda	phylum	1.0	Insecta	class	1.0	Diptera	order	0.9	Chironomidae	family	0.82	Chironomus	genus	0.58	Chironomus_heterodentatus	species	0.29
Zotu674	W6_S8_RonMWASPdeg_HCO2198T	3	AGCTGAGCGTATAGGTGTATGCCAGCAGCGTTCAGCGATTGCTTAGCGAAGTCCCGCATAGCCTTTTCATCCCGAAAAATAATGTCTTCTGGCAGGGTTAGTGCAATAACATTGGGCAAACCAACCTTGAGTGTGATATTAAAGTTCTTCAGGAGCTTTTCCAGTTTCTCGGCCACCTGGGCAAGTTCATATGGTGTGATGCTGTCCATTTTTTATTGTGGATGCTTTAGGTAAATGTTTTAACTGTTAGTCCCTTGCCTGTTTTCTTACACACCAGGTCGTCATGCTGCGCATGTTTTGAACATTTGTTGTTTTAATGGGCTCGTGAAGCGTTCCGTTA		cellularOrganisms	cellularOrganisms	1.0	Bacteria	superkingdom	0.68	undef_Bacteria	kingdom	0.68	Proteobacteria	phylum	0.31	Deltaproteobacteria	class	0.25	Myxococcales	order	0.25	Archangiaceae	family	0.25	Cystobacter	genus	0.25	Cystobacter_fuscus	species	0.25
Zotu142	W5_S10_MLepF1_LepR1T	21	TAAGATTTTAGATTTTACCCCTTTCCCTGACCATATTAATTATAAGTACAACAATTGAAAGTGGGGTATTAACAGGATGAACAGTTTATCCTCATTTAGCAAGAAATATTGCCCACAGAGGATCTTCTGTTGATTTAGCTATTTTTAGTCTTCATCTAGCTGGTGCATCTTCTATTTTAGGAGCAGTCAATTTTATTTCCACAGTTATTAATATACGAACCAAAGGAATAACACCTGAACGAATCCCTTTATTTACTTGATCAGTTATATTTACCGCAATCTTACTTCTACTTTCACTGCTTGTCCTAGCAGGAGCAATCACTACATTATTAACCGACTTAAATACATCTTTTTTTGATCCAGAGGAGGGGGAGATCCAATTTTATATCAATTTATTT		cellularOrganisms	cellularOrganisms	1.0	Eukaryota	superkingdom	1.0	Metazoa	kingdom	0.95	Arthropoda	phylum	0.91	Insecta	class	0.88	Hemiptera	order	0.26	Tingidae	family	0.16	Derephysia	genus	0.16	Derephysia_sinuatocollis	species	0.16
Zotu480	B6_S11_MLepF1_LepR1T	4	TAAGATTTTGATTATTACCACCATCAATTTCTCTTCTTTTAATAGGATTATCTAAAGAAGGAGCCGGAACAGGTTGAACTGTATACCCCCCTCTCTCAACCTTTTATCATTCTGGCCCTTCCGTTGATTTAACTATTTTTTCTCTCCACTTAGCTGGAATTTCTTCAATCTTAGGAGCTCTTAATTTTATTACAACAATCTTCAACTTAAAAATCAATAAACTTCCTGTAGATAAGACCACATTATTTGTTTGATCTGTATTATTAACCGCAATTCTTTTACTTTTATCTTTACCAGTATTAGCTGGAGCTATTACAATATTATTAACAGATCGTAACTTAAATACATCATTTTTTGATCCATCAGGAGGAGGGGATCCAGTTTTATACCAACACCTAT…		cellularOrganisms	cellularOrganisms	1.0	Eukaryota	superkingdom	1.0	Metazoa	kingdom	1.0	Arthropoda	phylum	0.94	Insecta	class	0.92	Hemiptera	order	0.09	Lachnidae	family	0.03	Schizolachnus	genus	0.03	Schizolachnus_piniradiatae	species	0.03
Zotu158	W2_S6_RonMWASPdeg_HCO2198T	18	TCGAATAAACAATTTAAGTTTCTGACTCCTTCCGCCATCTCTTACACTTCTGATCATAAGAAGAGTTGTAGAGAGTGGAGCAGGAACAGGATGAACAGTCTACCCCCCTCTTTCATCTAACATTGCCCACGGAGGGGCATCTGTTTTTGAAAATTTACCTCTATTTGTTTGATCAGTTCTTATCACTGCAGTTTTACTACTGCTTTCACTACCAGTACTTGCAGGAGGAATCACAATACTACTAACCGATCGAAACCTAAATACTTCTTTTTTCGACCCAGCAGGAGGGGGTGACCCAATTCTTTACCAACATTTATTT		cellularOrganisms	cellularOrganisms	1.0	Eukaryota	superkingdom	1.0	Metazoa	kingdom	1.0	Arthropoda	phylum	1.0	Insecta	class	1.0	Coleoptera	order	1.0	Corylophidae	family	1.0	Clypastraea	genus	1.0	Clypastraea_lunata	species	1.0
Zotu276	W6_S8_MLepF1_LepR1T	7	GTTTCTGACTTTTACCATGATCATTTTACTTACTTTTAGCTTCAACTTTTGCAGATGGTGCAGGTACAGGCTGAACACTTTACCCTCCATTAAGTAGTTTGAAAGGACATGCTGGTCCTTCAGTAGATTTAGCGATTCTTAGCATGCATATTGCTGGCGCTTCTTCTATTCTTGGATCAATCAATATGATCGTTACTATATTTAACATGCGTCCTGTTGGAATGACTTTATTTAGGATGCCTTTATTTATTTGATCAGTGTTAATTACGTCGTTCTTACTAGTTTTATCTCTTCCAGTTTTAGCGGGAGGTATTACCATGCTATTAACAGATCGACAATTTAACACAGCATTCTTCGTACCGGCAGGTGGCGGAGACCCCGTGTTGTTTCAGCATATTT…		cellularOrganisms	cellularOrganisms	1.0	Eukaryota	superkingdom	0.78	undef_Eukaryota	kingdom	0.34	undef_undef_Eukaryota	phylum	0.33	Spirotrichea	class	0.26	Sporadotrichida	order	0.19	Oxytrichidae	family	0.19	Laurentiella	genus	0.11	Laurentiella_strenua	species	0.11
Zotu141	B2_S21_MLepF1_LepR1T	21	ACAGTTATTTTACTAACTGTCTTCATCAACTAATTTTCAAGTAAAGCAGCGGCTTCTTCATCCAAAATAAAAGTAACATTTGGATGCGTCCGTAAAATAGAAGCTGGAATTTCTTCTGTGATTGGCCCCTCAAGAACTTTTTTCATAATCTCTGCTTTCTTTTTTCCGTCAGCAAAAACTAAAAGTTGCTTGCTAGCTAGAACGGTTCGTGGACCAAAAGTGACATAAGGAGAAGCCGGTTCTTTATCTGTCAAATTTTTGATTGACTGATAAATCTCATCCCCTTCTTCAAATGGAACAGCAAAAATTTCTCGCTCAAAGTTTGTATGTCCAGGCATATTTGCACAAAAATGACCATCTTCTCCTATCCCCATAACAATCAAATCAATCCCACCGTCC…		cellularOrganisms	cellularOrganisms	1.0	Eukaryota	superkingdom	0.83	undef_Eukaryota	kingdom	0.64	undef_undef_Eukaryota	phylum	0.62	Spirotrichea	class	0.59	Sporadotrichida	order	0.47	Oxytrichidae	family	0.47	Oxytricha	genus	0.21	Oxytricha_trifallax	species	0.21
Zotu428	W4_S9_MLepF1_LepR1T	5	taagatttttattattacctcctagattaatattattaatatttagaatatttattaGAAGAGGAACTGGAACTGGTTGAACAGTTTATCCTCCTTTATCATCAAATTTATCCCATAATGGAAGATCAGTTGATTTATCAATTTTTTCATTACATATTGCTGGTATCTCATCAATTATAGGAAGAATTAATTTTATTAGAACtatttttaatataaaaattttaaaatttgatataatttatttatttgtatgatcaattttattaactactattttattattattatCTTTACCTGTATTAGCAGGAGCAATTACTATATTATTATTTGATCTAAATTTAAATTGTTCATTCTTTGATCCATCAGGTGGAGGAGATCCAATCTTATATCAACATTTAT…		cellularOrganisms	cellularOrganisms	1.0	Eukaryota	superkingdom	1.0	Metazoa	kingdom	0.99	Arthropoda	phylum	0.99	Insecta	class	0.98	Hymenoptera	order	0.85	Aphelinidae	family	0.13	Encarsia	genus	0.13	Encarsia_obtusiclava	species	0.12
Zotu213	W6_S8_RonMWASPdeg_HCO2198T	13	AGTCTATCCTGGATAAATTTTGTAGTATTTTCTGCTACTTCCTGTTTATTTTCAACCCCTTCCTCATTAAAACGCTCCATCAATTTACTGAGAAAATCTTCCGATTTCTCCGGTGTCTCCTGAACTATACTTAAGGATAGAATATCTTTAGCCTGGCCTTTTTGAGATATTTGCAGTTTTGATATATATTCTGCAGCTACAGATCTGAGAGGTTGAATTCTAATATTAACAGAACTAGTCCTTCGAAAAGTTCCTTCTTCCTCACCAGACCGTGGTAAAATAGTGAATTGAATATCATCTAACTTAATCACTTCCCCTATACTA		cellularOrganisms	cellularOrganisms	1.0	Eukaryota	superkingdom	0.79	undef_Eukaryota	kingdom	0.41	undef_undef_Eukaryota	phylum	0.39	Spirotrichea	class	0.38	Sporadotrichida	order	0.3	Oxytrichidae	family	0.3	Laurentiella	genus	0.16	Laurentiella_strenua	species	0.16
Zotu318	B6_S11_MLepF1_LepR1T	7	TAAGTTTTTGACTTCTTCCCCCTTCTCTTACACTTTTACTTTCTAGTTCATTTGTAGAAAATGGAGCAGGAACAGGATGAACAGTTTATCCTCCCCTTTCTGCAGCTATTGCCCATAGAGGTGCTTCTGTTGATTTAGCTATTTTTTCTCTTCATTTAGCAGGTGTTTCTTCTATTTTAGGATCTGTAAATTTTATTACTACAGTTATTAATATACGAGCTAATGGAATTACATTAGACCGAATACCTTTATTTGTTTGATCTGTAGTTATTACAACAGTTCTTTTACTTTTATCATTACCTGTTTTAGCTGGAGCTATTACAATGCTTTTAACTGATCGAAATTTAAATACATCATTCTTTGACCCGGCTGGTGGAGGAGACCCAATTTTATATCAAC…		cellularOrganisms	cellularOrganisms	1.0	Eukaryota	superkingdom	1.0	Metazoa	kingdom	1.0	Arthropoda	phylum	1.0	Insecta	class	1.0	Diptera	order	0.93	Chironomidae	family	0.82	Chironomus	genus	0.62	Chironomus_heterodentatus	species	0.3
Zotu341	W6_S8_RonMWASPdeg_HCO2198T	7	TCGTTTTTAAATTCGCAATAAACTTTAAAATCAGTAGAGCTTGCCAATATTCTGCTGTTTACAAAAATGCCTCTGTCAATTCTCTGAAATGCAATAATTGGCGAACCTTCATTAGAATTAATAACGCCTGTTAATACACTTGACATACTTTTTACGAAAGAGTAGTCCATGCCGTTTGTGATATTTTTTAAGGAATCGGGTTTCCAGTCGATAATATCTTTCTTTAAAATGTTTACTTTTTCCTGCATTTGCACCTTTTCTTTCTGCAAAAATTCAGG		cellularOrganisms	cellularOrganisms	1.0	Eukaryota	superkingdom	0.65	undef_Eukaryota	kingdom	0.45	undef_undef_Eukaryota	phylum	0.39	Spirotrichea	class	0.33	Sporadotrichida	order	0.32	Oxytrichidae	family	0.32	Oxytricha	genus	0.24	Oxytricha_trifallax	species	0.24
Zotu409	B6_S11_MLepF1_LepR1T	3	TAAGATTTTGATTATTACCACCATCAATTTCTCTTCTTTTAATAGGATTATCTAAAGAAGGAGCCGGAACAGGTTGAACTGTATACCCCCCTCTCTCAACCTTTTATCATTCTGGCCCTTCCGTTGATTTAACTATTTTTTCTCTCCACTTAGCTGGAATTTCTTCAATCTTAGGAGCTCTTAATTTTATTACAACAATCTTCAACTTAAAAATCAATAAACTTCCTGTAGATAAGACCACATTATTTGTATGATCTGTAGTTATTACAACTATTCTTTTACTTTTATCTTTACCTGTCTTAGCAGGAGCTATTACTATACTTTTAACAGATCGAAATCTAAATACATCTTTTTTTGATCCAGCAGGAGGGGGGGACCCTATTCTTTATCAACACTTAT…		cellularOrganisms	cellularOrganisms	1.0	Eukaryota	superkingdom	1.0	Metazoa	kingdom	0.97	Arthropoda	phylum	0.94	Insecta	class	0.91	Lepidoptera	order	0.21	Gelechiidae	family	0.05	Caryocolum	genus	0.04	Caryocolum_gallagenellum	species	0.04
Zotu604	W1_S2_MLepF1_LepR1T	3	TGAGATTTTGACTTTTACCCCCCTCCTTAACTCTTCTGATTATAAGTAGAGTAATTGAAAGAGGAGCAGGAACAGGATGAACAGTATACCCCCCTCTCTCAACCTTTTATCATTCTGGCCCTTCCGTTGATTTAACTATTTTTTCTCTCCACTTAGCTGGAATTTCTTCAATCTTAGGAGCTCTTAATTTTATTACAACAATCTTCAACTTAAAAATCAATAAACTTCCTGTAGATAAGACCACATTATTTGTTTGATCTGTATTATTAACCGCAATTCTTTTACTTTTATCTTTACCAGTATTAGCTGGAGCTATTACAATACTATTAACAGATCGAAACTTAAATACATCATTTTTTGACCCAGGAGGAGGAGGAGACCCTGTACTCTATCAACACT…		cellularOrganisms	cellularOrganisms	1.0	Eukaryota	superkingdom	1.0	Metazoa	kingdom	0.99	Arthropoda	phylum	0.95	Insecta	class	0.9	Lepidoptera	order	0.38	Prodoxidae	family	0.06	Lampronia	genus	0.06	Lampronia_fuscatella	species	0.01
Zotu640	W4_S9_MLepF1_LepR1T	3	TAAGATTTTGATTATTACCACCATCAATTTCTCTTCTTTTAATAGGATTATCTAAAGAAGGAGCCGGAACAGGTTGAACTGTATACCCCCCTCTCTCAACCTTTTATCATTCTGGCCCTTCCGTTGATTTAACTATTTTTTCTCTCCACTTAGCTGGAATTTCTTCAATCTTAGGAGCTCTTAATTTTATTACAACAATCTTCAACTTAAAAATCAATAAACTTCCTGTAGATAAGACCACATTATTTGTTTGATCTGTATTATTAACCGCAATTCTTTTACTTTTATCTTTACCAGTATTAGCGGGAGCAATTACAATACTTTTAACTGATCGAAATTTAAATACTTCATTTTTTGATCCTGCAGGAGGAGGAGATCCTATCTTATATCAACACTTAT…		cellularOrganisms	cellularOrganisms	1.0	Eukaryota	superkingdom	1.0	Metazoa	kingdom	0.98	Arthropoda	phylum	0.91	Insecta	class	0.9	Coleoptera	order	0.08	Staphylinidae	family	0.03	Stenus	genus	0.03	Stenus_eurous	species	0.03
Zotu434	W6_S8_RonMWASPdeg_HCO2198T	5	GTGAAGCCAGACTCCTAAAACGGCAGCTTCTTCTTCAGAATATTTTTGGGCTAAAAGTGAAGTGATAATTCCGGTCAAGATATCTCCGCTTCCCCCTTTTGCCAAGCCTGAATTTCCTGTGATATTGTAGAAAACATTTCCCGATGGTGTTATAACTTGCGTGTGATGATCTTTTAAAACAATATAAATTCCCAAGTCTTTTGCTTTTGTTTTGGCTAAATCTAATCTGTCAAATGAGTTTTCCGTTTTACCGAAAAGCCTCTCAAATTCTTTCGGATGCGGCGTAATAAT	-	cellularOrganisms	cellularOrganisms	1.0	Eukaryota	superkingdom	0.75	undef_Eukaryota	kingdom	0.42	undef_undef_Eukaryota	phylum	0.23	Spirotrichea	class	0.22	Sporadotrichida	order	0.22	Oxytrichidae	family	0.22	Oxytricha	genus	0.19	Oxytricha_trifallax	species	0.19
Zotu546	B1_S20_MLepF1_LepR1T	3	TAAGATTCTGGCTTCTCCCCCCCTCCCTTACTCTTCTCATTATAAGAAGAATTGTAGAAAGAGGGGCAGGAACTGGATGAACAGTATATCCTCCCTTATCAGCTAACGTAGCCCATAGAGGGTCATCTGTAGATTTAGCTATTTTTAGTCTACACCTAGCAGGTGTATCATCAATTCTAGGAGCCGTAAAAATCACAGCAGTACTCTTACTGCTCTCACTACCTGTACTAGCAGGAGGTATTACAATGCTACTTACAGATCGAAACATCAACACCTCATTTTTTGACCCAGCAGGAGGAGGAGATCCAATCCTATACCAACACCTATTC		cellularOrganisms	cellularOrganisms	1.0	Eukaryota	superkingdom	1.0	Metazoa	kingdom	0.99	Arthropoda	phylum	0.87	Insecta	class	0.81	Coleoptera	order	0.65	Elateridae	family	0.14	Athousius	genus	0.11	Athousius_humeralis	species	0.11
Zotu320	W1_S2_MLepF1_LepR1T	4	TGAGATTTTGACTTTTACCCCCCTCCTTAACTCTTCTGATTATAAGTAGAGTAATTGAAAGAGGAGCAGGAACAGGATGAACAGTATACCCCCCTTTAGCAAGAAATATTGCCCACAGAGGACCTTCTGTTGATTTAGCAATCTTTAGTCTCCATTTAGCTGGTGTATCTTCTATTCTAGGAGCAGTAAATTTTATTTCTACAGTTATTAACATACGACCTAAAGGAATAACGCCTGAACTAATTCCCTTATTTGTTTGATCAGTAGTAATTACTGCAATTTTACTACTTCTTTCTCTTCCTGTTCTAGCAGGAGCAATTACTATATTATTAACCGATCGTAACCTAAATACATCCTTTTTTGATCCAGCAGGAGGAGGAGACCCTATCCTATATCAAC…		cellularOrganisms	cellularOrganisms	1.0	Eukaryota	superkingdom	1.0	Metazoa	kingdom	1.0	Arthropoda	phylum	0.98	Insecta	class	0.94	Coleoptera	order	0.55	Carabidae	family	0.12	Nebria	genus	0.11	Nebria_paradisi	species	0.09
Zotu527	W6_S8_RonMWASPdeg_HCO2198T	4	GTAGCCTAGGGCAGCGGCCATCTCTATTCTGAAATCTCTCCAAAGCGGTGGAATCGGACTGCTCCTATCGCGGGTGCAAACACGACTGAATCCCGCCCCGACCATAACAGCGGCTTCATTCCGCCATAGAGAACTAGCAAATGCCTCAAACGACGGGAAATCAGGAAGGCCGCGAAAGCGATCCAAAATCGCAAGAGCAGAATGATTGCTCATTTTAATCCACACGTTTTAAAGAGTTACGTTTCTAGCGGTGTCATCAGCGCTGGAGCCAGCCGGATACCCTGAGACTTGCTGGGAATACCTTTCGTATCAATCTGCCACATTCCGTTTCATTTCTCTATCCAACGTTCCCCACCTTTCGTCGGGTAGGTTGCAAAATACGACATTCCGCA		cellularOrganisms	cellularOrganisms	1.0	Bacteria	superkingdom	0.64	undef_Bacteria	kingdom	0.64	Proteobacteria	phylum	0.24	Deltaproteobacteria	class	0.17	Myxococcales	order	0.17	Archangiaceae	family	0.17	Cystobacter	genus	0.17	Cystobacter_fuscus	species	0.17
Zotu359	W5_S10_MLepF1_LepR1T	4	TAAGATTTTAGATTTTACCCCTTTCCCTGACTTTATTAATTATAAGTAGAACAATTGAAAGTGGGGCAGGAACAGGATGAACACTTTATCATCATTTAGCAAGAAACATTACCCACAGAGGACCTTCTGTTGATTTAGCTATTTTTAGTCTTCATCTAGCTGGTGCATCTTCTATTTTAGGAGCAGTCAAttttttttCCACAGTTATTAATATACGACCCAAAGGAATAACACCTGAACGAATCCCTTTATTTACTTGATCAGTTATAATTACCGCAATCTTACTTCTACTTTCACTCCTTGTCCTAGCAGGAGCAATCATTGTATTATTAACCGACTTAAATACATCTTTTTTTGATCCAGAGGAGGGGGAGATCCAATTTTATATCAACATTTATTT		cellularOrganisms	cellularOrganisms	1.0	Eukaryota	superkingdom	1.0	Metazoa	kingdom	0.97	Arthropoda	phylum	0.88	Insecta	class	0.86	Hemiptera	order	0.21	Tingidae	family	0.06	Stephanitis	genus	0.05	Stephanitis_chinensis	species	0.05
Zotu270	W5_S10_MLepF1_LepR1T	7	TAAGATTTTAGATTTTACCCCTTTCCCTGACTTTATTAATTATAAGTAGAACAATTGAAAGTAGGGCAGGAACAGGATGAACACTTTATCCTCATTTAGCAAGAAACATTGCCCACAGAGGACCTTCTGTTGATTTAGCTATTTTTAGTCTTCATCTAGCTGGTGCATCTTCTATTTTAGGAGCAGACAATTTTTTTCCACAGTTATTAATGTACGACCCAAAGGAATAACACCTGAACGAATCCCTTTATTTACTTGATCAGTTTTAATTACCGCAATATTACTTCTACTTTCACTCCTTGTCCTAGCAGGAGCAATCACTGTATCATTAACCGACTTAAATACATCTTTTTTTGATCCAGAGGAGGGGGAGATCCAATTTTATATCAACATTTATTT		cellularOrganisms	cellularOrganisms	1.0	Eukaryota	superkingdom	1.0	Metazoa	kingdom	0.97	Arthropoda	phylum	0.92	Insecta	class	0.85	Coleoptera	order	0.38	Scarabaeidae	family	0.02	Onthophagus	genus	0.02	Onthophagus_giraffa	species	0.01
Zotu440	W6_S8_RonMWASPdeg_HCO2198T	5	GACTCGGTGAAGAACATGTTCTCCGCGTAATTGTCCCAGTGCCCGGATTTTTTCCAGAGCGACACATCCATGATCTGCGGGCACTTGATCTCCTGATACCCGCTGCGCTTGTACACGCCGCGCATGTACTGCTCGACAATCTGCCATAGCGTCCAGCCACGGGGATGCCAGAACACCATGCCGGGCGCTTCTTCCTGCATGTGGAAGAAGTCGAATCGCCGTGCCAGTTTACGGTGATCACGCTTCTCGGCTTCCTCGAGGCGCAGCAGATATGCCTTGAG		cellularOrganisms	cellularOrganisms	1.0	Bacteria	superkingdom	1.0	undef_Bacteria	kingdom	1.0	Acidobacteria	phylum	0.47	undef_Acidobacteria	class	0.47	undef_undef_Acidobacteria	order	0.47	undef_undef_undef_Acidobacteria	family	0.47	undef_undef_undef_undef_Acidobacteria	genus	0.47	Acidobacteria_bacterium	species	0.47
Zotu599	B6_S11_MLepF1_LepR1T	3	TGAGATTCTGACTTCTACCACCATCCCTCTCTCTTCTACAATCTCCCATACAGGAGCTTCGGTAGATTTAGCAATCTTTTCTCTTCATTTAGCTGGAATTAGATCTATTTTAGGAGCAGTAAATTTTATTACTACCATTATTAACATACGCTCAGAAAATTTATCTCTAGAACGTATACCATTATTTGTCTGATCAGTTTTTATTACAGCAATCTTACTTTTACTCTCCTTACCTGTTTTAGCAGGAGCAATTACTATACTTTTAACTGACCGAAATATTAATACTTCATTTTTTGATCCAGCTGGCGGAGGAGACCCAATTTTATACCAACATTTATTT		cellularOrganisms	cellularOrganisms	1.0	Eukaryota	superkingdom	1.0	Metazoa	kingdom	1.0	Arthropoda	phylum	1.0	Insecta	class	1.0	Psocoptera	order	0.98	Amphipsocidae	family	0.98	Polypsocus	genus	0.98	Polypsocus_corruptus	species	0.98
Zotu231	B3_S19_MLepF1_LepR1T	8	TAAGATTCTGGTTACTTCCCCCATCAATTACATTATTAATTATAAGTTCAGTTGTTGAAAGAGGAGCAGGAACTGGATGAACTGTTTACCCACCTCTTTCTTCTAATATTGCTCATGGAGGAGCTTCGGTAGATTTAGCAATTTTTAGTCTTCATTTAGCTGGAGTCTCATCAATTTTAGGAGCTATTAATTTTATTACAACAATTTTTAATATACGACCACAAGGAATAAAATTAGAACAAATACCTTTATTTGTTTGATCAGTTTTAATTACTGCTGTTCTTCTTCTTTCTCTTCCTGTCCTAGCAGGTGGAATTACTATACTATTAACTGATCGAAATATTAATACTTCTTTCTTTGACCCTACAGGTGGGGGAGACCCTATTCTTTACCAACATT…		cellularOrganisms	cellularOrganisms	1.0	Eukaryota	superkingdom	1.0	Metazoa	kingdom	1.0	Arthropoda	phylum	0.95	Insecta	class	0.89	Coleoptera	order	0.39	Scarabaeidae	family	0.07	Onthophagus	genus	0.07	Onthophagus_gracilipes	species	0.03
Zotu90	B3_S19_MLepF1_LepR1T	36	TAAGATTTTGATTATTACCTCCTTCAAttttttttttAAGATTAAGAATATTTATTGGTGAAGGAACAGGAACTGGATGAACTGTTTATCCTCCATTATCTTCAATAATTTATCAATCAGGTCCTAGAGTAGATTTTTCTATTTTTTCTTTACATCTTGCAGGAGCAAGATCAATTATAGGAGCAATAAATTTTATTGTAACTATTTATTTATTTTGTCGTTCTTCTTTTGATAAATTATCATTATTTTCTTGATCTGTTGGTATTACTGCAGTATTATTATTATTATCTTTACCAGTATTAGCTGGGGCTATTACTATATTATTATCAGATCGAAATTTAAATACTTCATTTTTTATACCATTAGGAGGTGGAGATCCTGTTTTATATCAACATTTAT…		cellularOrganisms	cellularOrganisms	1.0	Eukaryota	superkingdom	1.0	Metazoa	kingdom	1.0	Arthropoda	phylum	1.0	Insecta	class	1.0	Hymenoptera	order	1.0	Pompilidae	family	0.99	Auplopus	genus	0.96	Auplopus_pygialis	species	0.94
Zotu138	W6_S8_RonMWASPdeg_HCO2198T	23	AAGTTCCAGGTGACCACTGGAAGATACCGGTAAAAATTCAGTTAATCCCTGAACTGCGCCAAGAATGGCAGCGTCTAATGCGTCCAAATTTATTTATTTTTATGAGGGTGAGGATTTAACAGGATGGCATAAACTTCTATAGCAAAGCCTATAAGGACAAGTGTTGGTGCCAGGCGAATTCTCTGGAAATTATAAATGGCAGGATTAAAAGTAGAAGGGTCTTCACTTCCACCTCCGCTCATTAATATAAAGCCCAGGGCTATCACTCCCAGTCCTATAAACATCATCATATAATTCTTCTTTCCGAAGATAAAGGAGGTCTGCTGCTTTGTTTCAGGATTGTTTTTCTTATTCATTTAAA	-	cellularOrganisms	cellularOrganisms	1.0	Bacteria	superkingdom	0.53	undef_Bacteria	kingdom	0.53	Proteobacteria	phylum	0.35	Deltaproteobacteria	class	0.31	Myxococcales	order	0.26	Archangiaceae	family	0.26	Cystobacter	genus	0.26	Cystobacter_fuscus	species	0.26
Zotu513	W5_S10_MLepF1_LepR1T	4	TAAGATTTTGATTATTGCCTCCTTCTTTGTCCCTCCTTTTAATAAGAAGAATTGTTGACAAAGGAGCTGGAACTGGTTGAACTGTTTATCCCCCCTTATCGGCCAATATTGCACATGAAGGATCTTCAGTAGATTTAGCAATTTTTAGACTACATATAGCAGGTGTATCGTCTATTCTAGGGGCAGTTAACTTCATTTCTACAGTAATTAATATACGACCTAAAGGTATATCTCCTGAACGTATACCTTTATTTGTATGAGCAGTAATTATTACTGCAATTCTACTTTTATTATCATTACCTGTATTAGCAGGAGCCATTACTATATTACTAACAGATCGAAATTTAAATACTTCATTCTTCGATCCTGCTGGTGGAGATCCAATTCTTTATCAACATC…		cellularOrganisms	cellularOrganisms	1.0	Eukaryota	superkingdom	1.0	Metazoa	kingdom	1.0	Arthropoda	phylum	1.0	Insecta	class	1.0	Coleoptera	order	1.0	Curculionidae	family	1.0	Polydrusus	genus	1.0	Polydrusus_sericeus	species	0.84
Zotu168	B6_S11_MLepF1_LepR1T	8	TGAGATTCTGACTTCTACCACCATCCCTCTCTCTTCTCTTAATAAGAAGGGTAGTAGAAAATGGGGCCGGAACGGGGTGAACTGTTTACCCACCGCTATCGTCAAACATCGCTCACAGAGGCTCCTCAGTAGATCTAGCTATTTTCAGGCTCCATTTAGCCGGTATGTCTTCTATTCTCGGAGCCATTAACTTCATTTCCACTATGATCAATATACGTCCTAGGAACATGACACTAGATCGAATGCCCCTTTTTGTATGGGCAATTGTAATTACTGCTGTACTCCTACTCCTCTCTCTTCCAGTATTAGCAGGAGCTATCACCATGCTACTAACTGACCGAAATCTAAATACCTCCTTCTTTGACCCGGCTGGGGGTGGTGATCCTGTTCTTTACCAAC…		cellularOrganisms	cellularOrganisms	1.0	Eukaryota	superkingdom	1.0	Metazoa	kingdom	1.0	Arthropoda	phylum	1.0	Insecta	class	1.0	Coleoptera	order	1.0	Mordellidae	family	1.0	Mordellaria	genus	1.0	Mordellaria_serval	species	1.0
Zotu1	W4_S9_MLepF1_LepR1T	5707	TAAGATTTTGATTATTACCACCATCAATTTCTCTTCTTTTAATAGGATTATCTAAAGAAGGAGCCGGAACAGGTTGAACTGTATACCCCCCTCTCTCAACCTTTTATCATTCTGGCCCTTCCGTTGATTTAACTATTTTTTCTCTCCACTTAGCTGGAATTTCTTCAATCTTAGGAGCTCTTAATTTTATTACAACAATCTTCAACTTAAAAATCAATAAACTTCCTGTAGATAAGACCACATTATTTGTTTGATCTGTATTATTAACCGCAATTCTTTTACTTTTATCTTTACCAGTATTAGCTGGAGCTATTACAATACTATTAACAGATCGAAACTTAAATACATCATTTTTTGACCCAGGAGGAGGAGGAGACCCTGTACTCTATCAACACTTAT…		cellularOrganisms	cellularOrganisms	1.0	Eukaryota	superkingdom	1.0	Metazoa	kingdom	0.98	Arthropoda	phylum	0.84	Insecta	class	0.8	Diptera	order	0.18	Muscidae	family	0.05	Hydrotaea	genus	0.05	Hydrotaea_meteorica	species	0.05
Zotu1	B2_S21_MLepF1_LepR1T	3054	TAAGATTTTGATTATTACCACCATCAATTTCTCTTCTTTTAATAGGATTATCTAAAGAAGGAGCCGGAACAGGTTGAACTGTATACCCCCCTCTCTCAACCTTTTATCATTCTGGCCCTTCCGTTGATTTAACTATTTTTTCTCTCCACTTAGCTGGAATTTCTTCAATCTTAGGAGCTCTTAATTTTATTACAACAATCTTCAACTTAAAAATCAATAAACTTCCTGTAGATAAGACCACATTATTTGTTTGATCTGTATTATTAACCGCAATTCTTTTACTTTTATCTTTACCAGTATTAGCTGGAGCTATTACAATACTATTAACAGATCGAAACTTAAATACATCATTTTTTGACCCAGGAGGAGGAGGAGACCCTGTACTCTATCAACACTTAT…		cellularOrganisms	cellularOrganisms	1.0	Eukaryota	superkingdom	1.0	Metazoa	kingdom	0.98	Arthropoda	phylum	0.84	Insecta	class	0.8	Diptera	order	0.18	Muscidae	family	0.05	Hydrotaea	genus	0.05	Hydrotaea_meteorica	species	0.05
Zotu1	B1_S20_MLepF1_LepR1T	11	TAAGATTTTGATTATTACCACCATCAATTTCTCTTCTTTTAATAGGATTATCTAAAGAAGGAGCCGGAACAGGTTGAACTGTATACCCCCCTCTCTCAACCTTTTATCATTCTGGCCCTTCCGTTGATTTAACTATTTTTTCTCTCCACTTAGCTGGAATTTCTTCAATCTTAGGAGCTCTTAATTTTATTACAACAATCTTCAACTTAAAAATCAATAAACTTCCTGTAGATAAGACCACATTATTTGTTTGATCTGTATTATTAACCGCAATTCTTTTACTTTTATCTTTACCAGTATTAGCTGGAGCTATTACAATACTATTAACAGATCGAAACTTAAATACATCATTTTTTGACCCAGGAGGAGGAGGAGACCCTGTACTCTATCAACACTTAT…		cellularOrganisms	cellularOrganisms	1.0	Eukaryota	superkingdom	1.0	Metazoa	kingdom	0.98	Arthropoda	phylum	0.84	Insecta	class	0.8	Diptera	order	0.18	Muscidae	family	0.05	Hydrotaea	genus	0.05	Hydrotaea_meteorica	species	0.05
Zotu1	W1_S2_MLepF1_LepR1T	4293	TAAGATTTTGATTATTACCACCATCAATTTCTCTTCTTTTAATAGGATTATCTAAAGAAGGAGCCGGAACAGGTTGAACTGTATACCCCCCTCTCTCAACCTTTTATCATTCTGGCCCTTCCGTTGATTTAACTATTTTTTCTCTCCACTTAGCTGGAATTTCTTCAATCTTAGGAGCTCTTAATTTTATTACAACAATCTTCAACTTAAAAATCAATAAACTTCCTGTAGATAAGACCACATTATTTGTTTGATCTGTATTATTAACCGCAATTCTTTTACTTTTATCTTTACCAGTATTAGCTGGAGCTATTACAATACTATTAACAGATCGAAACTTAAATACATCATTTTTTGACCCAGGAGGAGGAGGAGACCCTGTACTCTATCAACACTTAT…		cellularOrganisms	cellularOrganisms	1.0	Eukaryota	superkingdom	1.0	Metazoa	kingdom	0.98	Arthropoda	phylum	0.84	Insecta	class	0.8	Diptera	order	0.18	Muscidae	family	0.05	Hydrotaea	genus	0.05	Hydrotaea_meteorica	species	0.05
Zotu1	W2_S6_MLepF1_LepR1T	3651	TAAGATTTTGATTATTACCACCATCAATTTCTCTTCTTTTAATAGGATTATCTAAAGAAGGAGCCGGAACAGGTTGAACTGTATACCCCCCTCTCTCAACCTTTTATCATTCTGGCCCTTCCGTTGATTTAACTATTTTTTCTCTCCACTTAGCTGGAATTTCTTCAATCTTAGGAGCTCTTAATTTTATTACAACAATCTTCAACTTAAAAATCAATAAACTTCCTGTAGATAAGACCACATTATTTGTTTGATCTGTATTATTAACCGCAATTCTTTTACTTTTATCTTTACCAGTATTAGCTGGAGCTATTACAATACTATTAACAGATCGAAACTTAAATACATCATTTTTTGACCCAGGAGGAGGAGGAGACCCTGTACTCTATCAACACTTAT…		cellularOrganisms	cellularOrganisms	1.0	Eukaryota	superkingdom	1.0	Metazoa	kingdom	0.98	Arthropoda	phylum	0.84	Insecta	class	0.8	Diptera	order	0.18	Muscidae	family	0.05	Hydrotaea	genus	0.05	Hydrotaea_meteorica	species	0.05
Zotu1	B6_S11_MLepF1_LepR1T	3826	TAAGATTTTGATTATTACCACCATCAATTTCTCTTCTTTTAATAGGATTATCTAAAGAAGGAGCCGGAACAGGTTGAACTGTATACCCCCCTCTCTCAACCTTTTATCATTCTGGCCCTTCCGTTGATTTAACTATTTTTTCTCTCCACTTAGCTGGAATTTCTTCAATCTTAGGAGCTCTTAATTTTATTACAACAATCTTCAACTTAAAAATCAATAAACTTCCTGTAGATAAGACCACATTATTTGTTTGATCTGTATTATTAACCGCAATTCTTTTACTTTTATCTTTACCAGTATTAGCTGGAGCTATTACAATACTATTAACAGATCGAAACTTAAATACATCATTTTTTGACCCAGGAGGAGGAGGAGACCCTGTACTCTATCAACACTTAT…		cellularOrganisms	cellularOrganisms	1.0	Eukaryota	superkingdom	1.0	Metazoa	kingdom	0.98	Arthropoda	phylum	0.84	Insecta	class	0.8	Diptera	order	0.18	Muscidae	family	0.05	Hydrotaea	genus	0.05	Hydrotaea_meteorica	species	0.05
Zotu1	B5_S18_MLepF1_LepR1T	1365	TAAGATTTTGATTATTACCACCATCAATTTCTCTTCTTTTAATAGGATTATCTAAAGAAGGAGCCGGAACAGGTTGAACTGTATACCCCCCTCTCTCAACCTTTTATCATTCTGGCCCTTCCGTTGATTTAACTATTTTTTCTCTCCACTTAGCTGGAATTTCTTCAATCTTAGGAGCTCTTAATTTTATTACAACAATCTTCAACTTAAAAATCAATAAACTTCCTGTAGATAAGACCACATTATTTGTTTGATCTGTATTATTAACCGCAATTCTTTTACTTTTATCTTTACCAGTATTAGCTGGAGCTATTACAATACTATTAACAGATCGAAACTTAAATACATCATTTTTTGACCCAGGAGGAGGAGGAGACCCTGTACTCTATCAACACTTAT…		cellularOrganisms	cellularOrganisms	1.0	Eukaryota	superkingdom	1.0	Metazoa	kingdom	0.98	Arthropoda	phylum	0.84	Insecta	class	0.8	Diptera	order	0.18	Muscidae	family	0.05	Hydrotaea	genus	0.05	Hydrotaea_meteorica	species	0.05
Zotu1	B4_S17_MLepF1_LepR1T	11	TAAGATTTTGATTATTACCACCATCAATTTCTCTTCTTTTAATAGGATTATCTAAAGAAGGAGCCGGAACAGGTTGAACTGTATACCCCCCTCTCTCAACCTTTTATCATTCTGGCCCTTCCGTTGATTTAACTATTTTTTCTCTCCACTTAGCTGGAATTTCTTCAATCTTAGGAGCTCTTAATTTTATTACAACAATCTTCAACTTAAAAATCAATAAACTTCCTGTAGATAAGACCACATTATTTGTTTGATCTGTATTATTAACCGCAATTCTTTTACTTTTATCTTTACCAGTATTAGCTGGAGCTATTACAATACTATTAACAGATCGAAACTTAAATACATCATTTTTTGACCCAGGAGGAGGAGGAGACCCTGTACTCTATCAACACTTAT…		cellularOrganisms	cellularOrganisms	1.0	Eukaryota	superkingdom	1.0	Metazoa	kingdom	0.98	Arthropoda	phylum	0.84	Insecta	class	0.8	Diptera	order	0.18	Muscidae	family	0.05	Hydrotaea	genus	0.05	Hydrotaea_meteorica	species	0.05
Zotu427	W2_S6_RonMWASPdeg_HCO2198T	5	TGCATCGTCACCGTAGACAGAACCGACAGCTGCCGCTAAATCATCCGTATTTTGATTCAATGCGCCTGCTGCTTGTTCAAAATCTTTTTTACCATCAATTCCTTTTTGCATCGCGACGACTGCGAGATATGCGTGTTCAGATAGAATTTGATCGAGTGTCGCTCGCAGATCCGATGCTGGAGAGGAGACATCTAGTGAGACTTTTCCTGAACTGTGAGACATCTTACTATGGTCCTCATGACCATGTGCACTGACACCTGCTGCTGAAATCAACAATGCGGCACTTAGCGGAACAGCGAGATACGACTTTTTCATCTTCATCTTATGAACACCCCTT	-	cellularOrganisms	cellularOrganisms	1.0	Bacteria	superkingdom	0.77	undef_Bacteria	kingdom	0.77	Proteobacteria	phylum	0.37	Deltaproteobacteria	class	0.07	Myxococcales	order	0.06	Archangiaceae	family	0.06	Cystobacter	genus	0.06	Cystobacter_fuscus	species	0.06
Zotu93	W4_S9_MLepF1_LepR1T	5	TAGTTTATGGCTTCTTCCTTCTCTTTGATTCTTCTCGTTTATCATCTTATGTAGAAATAGGTGCGGTACTGGTTGGACCGTCTATCCTCCTTTATCTTCTATACAGGACATAGTGGACCTTCGTTGATTTAGCAATTTTTAGTCTTCATCTGCTGGAGTATCTTCTATGCTTGGAGCATCAATTTCATTCGTACATTAAAAATATGCGTGTAAAAGGTATAACTGCTGACGACTTTCTCTTTTTGTTTGGGCTGTACTTGTACTGTAATTTTATTATTATTATCCTTCCAGTCCTTGCAGGAGCTATACTATGCTTCTTACGATCGAAATTTTAATACTTCTTCTTTTGATGCTACGGTGGAGGAGATCCTATTCTTTATAACATTTATTT		cellularOrganisms	cellularOrganisms	1.0	Eukaryota	superkingdom	0.93	undef_Eukaryota	kingdom	0.31	undef_undef_Eukaryota	phylum	0.27	undef_undef_undef_Eukaryota	class	0.13	Physariida	order	0.13	Didymiaceae	family	0.13	Didymium	genus	0.13	Didymium_nigripes	species	0.13
Zotu93	W3_S7_MLepF1_LepR1T	33	TAGTTTATGGCTTCTTCCTTCTCTTTGATTCTTCTCGTTTATCATCTTATGTAGAAATAGGTGCGGTACTGGTTGGACCGTCTATCCTCCTTTATCTTCTATACAGGACATAGTGGACCTTCGTTGATTTAGCAATTTTTAGTCTTCATCTGCTGGAGTATCTTCTATGCTTGGAGCATCAATTTCATTCGTACATTAAAAATATGCGTGTAAAAGGTATAACTGCTGACGACTTTCTCTTTTTGTTTGGGCTGTACTTGTACTGTAATTTTATTATTATTATCCTTCCAGTCCTTGCAGGAGCTATACTATGCTTCTTACGATCGAAATTTTAATACTTCTTCTTTTGATGCTACGGTGGAGGAGATCCTATTCTTTATAACATTTATTT		cellularOrganisms	cellularOrganisms	1.0	Eukaryota	superkingdom	0.93	undef_Eukaryota	kingdom	0.31	undef_undef_Eukaryota	phylum	0.27	undef_undef_undef_Eukaryota	class	0.13	Physariida	order	0.13	Didymiaceae	family	0.13	Didymium	genus	0.13	Didymium_nigripes	species	0.13
Zotu489	W1_S2_MLepF1_LepR1T	3	TAAGATTTTGATTATTACCACCATCAATTTCTCTTCTTTTAATAGGATTATCTAAAGAAGGAGCCGGAACAGGTTGAACTGTATACCCCCCTCTCTCAACCTTTTATCATTCTGGCCCTTCCGTTGATTTAACTATTTTTTCTCTCCACTTAGCTGGAATTTCTTCAATCTTAGGAGCTCTTAATTTTATTACAACAATCTTCAACTTAAAAATCAATAAACTTCCTGTAGATAAGACCACATTATTTGTTTGATCTGTATTATTAACCGCAATTCTTCTATTATTATCATTACCTGTTTTAGCAGGAGCCATTACTATACTTTTAACAGACCGAAATTTAAATACTTCATTTTTTGACCCAGCAGGAGGAGGAGATCCAATTTTATACCAACATTTAT…		cellularOrganisms	cellularOrganisms	1.0	Eukaryota	superkingdom	1.0	Metazoa	kingdom	0.98	Arthropoda	phylum	0.96	Insecta	class	0.92	Diptera	order	0.18	Tachinidae	family	0.03	Lixophaga	genus	0.03	Lixophaga_latigena	species	0.03
Zotu538	W6_S8_RonMWASPdeg_HCO2198T	4	AGACCCCGAGCCGCTACAATTCGCTCAACCTCACGAAAACGGCGCTCAAATTTCTCGTTCGCTTTTTGCAATGCGATCTCAGCTTTAGTGCCTAAATGCCGAGCCATATTGACCGTCGCAAACAGCAGGTCGCCCATTTCCTCCTCCAGTTTAGCCTGGTCGACAACAGCCTGCTTCGCCTCAAACATGACTTCATCGATCTCTTCGTAAACCTTGTCGACAACCGGTCCTAATGTTTTCCAGTCGAAGCCAACATTAGAGCAGCGTTTCT		cellularOrganisms	cellularOrganisms	1.0	Bacteria	superkingdom	0.9	undef_Bacteria	kingdom	0.9	Acidobacteria	phylum	0.2	undef_Acidobacteria	class	0.2	undef_undef_Acidobacteria	order	0.2	undef_undef_undef_Acidobacteria	family	0.2	undef_undef_undef_undef_Acidobacteria	genus	0.2	Acidobacteria_bacterium	species	0.2
Zotu207	W2_S6_MLepF1_LepR1T	12	TAGTTTATGGCTTCTTCCTTCTCTTTGATTCTTCTTGTTTATCATCTTATGTAGAAATAGGTGCGGTACTGGTTGGACCGTCTATCCTCCTTTATCTTCTATACAGGACATAGTGGACCTTCGTCGATCTAGCAATTTTTAGTCTTCATCTGCTGGAGTATCTTCTATGCTTGGAGCATCAATTTCATTCGTACATTAAAAATATGCGTGTAAAAGGTATAACTGCTGACGACTTTCTCTTTTTGTTTGGGCTGTACTTGTACTGTAATTTTATTATTATTATCCTTCCCGTCCTTGCAGGAGCTATACTATGCTTCTTACGATCGAAATTTTAATACTTCTTCTTTTGATGCTACGGTGGAGGAGATCCTATTCTTTATAACATTTATTT		cellularOrganisms	cellularOrganisms	1.0	Eukaryota	superkingdom	0.92	undef_Eukaryota	kingdom	0.27	undef_undef_Eukaryota	phylum	0.24	undef_undef_undef_Eukaryota	class	0.12	Physariida	order	0.12	Didymiaceae	family	0.12	Didymium	genus	0.12	Didymium_nigripes	species	0.12
Zotu544	B1_S20_MLepF1_LepR1T	3	TTAGTTTTTGGTTATTACTCCATCTTTAATTCTTTTAGTAATGTCTTCTTATGTAGAAGTGGTGCCGGAACGGTTGGACTGTTTATCCTCCATTATCTTCCATTGGTGGACATTCTGGTGCTTCTGTAGATTAGCTATATTTAGTTTACATTTAGCTGGTGTCTTCTTTATTAGGCGCTATAACTTCATTTGTACCATATTTAATATGCGTACACCGGAATGACATTTCATCGTTTACCGTTATTTGTATGGGCAGTGTTAAACCGCAGTGTTATTATTATTATATTACCCGTATTAGCGGTGCAATTACAATGTTATTAACAGATCGATTTCAATACAACATTTTTTGACCCTAGTGGAGGAGGAGATCCTATTTATATCAACATTATTT		cellularOrganisms	cellularOrganisms	1.0	Eukaryota	superkingdom	0.96	undef_Eukaryota	kingdom	0.57	Rhodophyta	phylum	0.29	Florideophyceae	class	0.28	Ceramiales	order	0.22	Rhodomelaceae	family	0.14	Lophocladia	genus	0.13	Lophocladia_kuetzingii	species	0.13
Zotu390	W6_S8_RonMWASPdeg_HCO2198T	6	TGAATGATTTCCGGGAGCGTGGCCGCGGTTGATTCCACAGCCCCGGTGAGCGGATAACAACCCAGGGTTCTAAAACGCACAGACTTCTCTTCAGGCACTTCGTCAGGCGCCAATGGCAGACGGTCGTCATCCACCATTATCTGCATGCCGTCGCGCTCAATGACAGGTCGCTTGGCGGAATAGTAAAGCGGCACAATGGGGATCGACTCTAAGTAGATGTACTGCCAGATATCCAGTTCGGTCCAGTTAGAAAGCGGGAACACGCGAATAGATTCGCCTTTATTGACCTTGGCGTTATACACGTTCCAAAGCTCAGGACGC	-	cellularOrganisms	cellularOrganisms	1.0	Bacteria	superkingdom	1.0	undef_Bacteria	kingdom	1.0	Acidobacteria	phylum	0.55	undef_Acidobacteria	class	0.54	undef_undef_Acidobacteria	order	0.54	undef_undef_undef_Acidobacteria	family	0.54	undef_undef_undef_undef_Acidobacteria	genus	0.54	Acidobacteria_bacterium	species	0.54
Zotu63	B6_S11_MLepF1_LepR1T	4	TTAGTTTTTGGTTATTACACCATCTTTGATTTTATTATTATATCATCCTTTGTTGAAGTAGGTGCAGGGACTGGGTGGACTATTTATCCACCACTATCATCATTAGTAGTCATTCTGGTGGTTTGTGGATTTAGTTATTTTTAGCTTACATTTAGCAGGTATTTCATATTGTTAGGTGCAATTAATTTTATATGACTATATGTTATATGCGAACACAGGCCTAAATGCAACTAGATTATCGTTATTGTTTGGTCTGTATTTTTACTGCAATATTATTATTATATCGTTACCTGTTTTAGCTTCTGCATTACTATGTTATTAACCGAAGAAATTTAAATACAACATTTTTTGATCCTTCGGTGGAGGAGATCCAATACTATACAACATTTGTTT		cellularOrganisms	cellularOrganisms	1.0	Eukaryota	superkingdom	1.0	undef_Eukaryota	kingdom	0.55	undef_undef_Eukaryota	phylum	0.36	Oomycetes	class	0.15	Pythiales	order	0.02	Pythiaceae	family	0.02	Pythium	genus	0.02	Pythium_breve	species	0.02
Zotu63	W2_S6_MLepF1_LepR1T	22	TTAGTTTTTGGTTATTACACCATCTTTGATTTTATTATTATATCATCCTTTGTTGAAGTAGGTGCAGGGACTGGGTGGACTATTTATCCACCACTATCATCATTAGTAGTCATTCTGGTGGTTTGTGGATTTAGTTATTTTTAGCTTACATTTAGCAGGTATTTCATATTGTTAGGTGCAATTAATTTTATATGACTATATGTTATATGCGAACACAGGCCTAAATGCAACTAGATTATCGTTATTGTTTGGTCTGTATTTTTACTGCAATATTATTATTATATCGTTACCTGTTTTAGCTTCTGCATTACTATGTTATTAACCGAAGAAATTTAAATACAACATTTTTTGATCCTTCGGTGGAGGAGATCCAATACTATACAACATTTGTTT		cellularOrganisms	cellularOrganisms	1.0	Eukaryota	superkingdom	1.0	undef_Eukaryota	kingdom	0.55	undef_undef_Eukaryota	phylum	0.36	Oomycetes	class	0.15	Pythiales	order	0.02	Pythiaceae	family	0.02	Pythium	genus	0.02	Pythium_breve	species	0.02
Zotu63	W1_S2_MLepF1_LepR1T	16	TTAGTTTTTGGTTATTACACCATCTTTGATTTTATTATTATATCATCCTTTGTTGAAGTAGGTGCAGGGACTGGGTGGACTATTTATCCACCACTATCATCATTAGTAGTCATTCTGGTGGTTTGTGGATTTAGTTATTTTTAGCTTACATTTAGCAGGTATTTCATATTGTTAGGTGCAATTAATTTTATATGACTATATGTTATATGCGAACACAGGCCTAAATGCAACTAGATTATCGTTATTGTTTGGTCTGTATTTTTACTGCAATATTATTATTATATCGTTACCTGTTTTAGCTTCTGCATTACTATGTTATTAACCGAAGAAATTTAAATACAACATTTTTTGATCCTTCGGTGGAGGAGATCCAATACTATACAACATTTGTTT		cellularOrganisms	cellularOrganisms	1.0	Eukaryota	superkingdom	1.0	undef_Eukaryota	kingdom	0.55	undef_undef_Eukaryota	phylum	0.36	Oomycetes	class	0.15	Pythiales	order	0.02	Pythiaceae	family	0.02	Pythium	genus	0.02	Pythium_breve	species	0.02
Zotu63	W4_S9_MLepF1_LepR1T	12	TTAGTTTTTGGTTATTACACCATCTTTGATTTTATTATTATATCATCCTTTGTTGAAGTAGGTGCAGGGACTGGGTGGACTATTTATCCACCACTATCATCATTAGTAGTCATTCTGGTGGTTTGTGGATTTAGTTATTTTTAGCTTACATTTAGCAGGTATTTCATATTGTTAGGTGCAATTAATTTTATATGACTATATGTTATATGCGAACACAGGCCTAAATGCAACTAGATTATCGTTATTGTTTGGTCTGTATTTTTACTGCAATATTATTATTATATCGTTACCTGTTTTAGCTTCTGCATTACTATGTTATTAACCGAAGAAATTTAAATACAACATTTTTTGATCCTTCGGTGGAGGAGATCCAATACTATACAACATTTGTTT		cellularOrganisms	cellularOrganisms	1.0	Eukaryota	superkingdom	1.0	undef_Eukaryota	kingdom	0.55	undef_undef_Eukaryota	phylum	0.36	Oomycetes	class	0.15	Pythiales	order	0.02	Pythiaceae	family	0.02	Pythium	genus	0.02	Pythium_breve	species	0.02
Zotu492	B6_S11_MLepF1_LepR1T	3	TAAGATTTTGATTATTACCACCATCAATTTCTCTTCTTTTAATAGGATTATCTAAAGAAGGAGCCGGAACAGGTTGAACTGTATACCCCCCTCTCTCAACCTTTTATCATTCTGGCCCTTCCGTTGATTTAACTATTTTTTCTCTCCACTTAGCTGGAATTTCTTCAATCTTAGGAGCTCTTAATTTTATTACAACAATCTTCAACTTAAAAATCAATAAACTTCCTGTAGATAAGACCACATTATTTGTTTGATCTGTATTATTAACCGCAATTCTTTTACTTTTATCTTTACCAGTATTAGCTGGAGCTATTACAATACTATTAACAGATCGAAACTTAAATACATCATTTTTTGACCCAGGAGGAGGAGGAGACCCTATTCTATACCAACATTTAT…		cellularOrganisms	cellularOrganisms	1.0	Eukaryota	superkingdom	1.0	Metazoa	kingdom	1.0	Arthropoda	phylum	0.9	Insecta	class	0.87	Diptera	order	0.21	Muscidae	family	0.04	Hydrotaea	genus	0.04	Hydrotaea_meteorica	species	0.04
Zotu526	W6_S8_RonMWASPdeg_HCO2198T	4	ATTAAATCCTTCCTTCCTTAAAGAAGACCCAATTATTCAACATCTAGCAGGAAAACTGTTACTAAAAGAAGAACTACCATCAAACTTAAAAGAACCTTATTTATCACAGCTACAAAGACTAGATGCAATCGATGAGTCAAAGAAGCGTAGAATTTGTAATCGGTGCGGAAATAATAAGAGACATTTATTTGGACTGATTCCTTGTAGTAGGTGTTTTGAAACTCATGTATATTGTCGTAACTGCCTTCAAACTGGTCGTGTACTTGCGTGTGAGAAACTC	-	cellularOrganisms	cellularOrganisms	1.0	Eukaryota	superkingdom	0.85	undef_Eukaryota	kingdom	0.34	undef_undef_Eukaryota	phylum	0.27	Spirotrichea	class	0.25	Sporadotrichida	order	0.25	Oxytrichidae	family	0.25	Oxytricha	genus	0.22	Oxytricha_trifallax	species	0.22
Zotu333	W6_S8_RonMWASPdeg_HCO2198T	7	AGTATGTTGCTACAGATTATGTGAAAACGGCCTGCGGGCCGTTTTGTTTTGTCTGAATTCTGGGGCAGTCGTACAGTATTCAGACAAAAATTAGCCGGGAATTGTGAAAAAAGCCGCAGCAACGCGCGATAACCGTTCTCGACTCATAAAAGTGATGCCGCTATAATGCGCGTCTTATTTTTCGGAATGTCTTCGGGATGATTCTGACGACAGGGAATGTGATTGCTTATGAGAACATCCCAGTTCCGCGAAGCCAACAACCTGTGCTTGCGGAGAAGAGTTGACCGAGCACTG		cellularOrganisms	cellularOrganisms	1.0	Bacteria	superkingdom	0.63	undef_Bacteria	kingdom	0.63	Proteobacteria	phylum	0.32	Deltaproteobacteria	class	0.18	Myxococcales	order	0.18	Archangiaceae	family	0.18	Cystobacter	genus	0.18	Cystobacter_fuscus	species	0.18
Zotu466	B3_S19_MLepF1_LepR1T	4	TAAGATTTTGACTTCTACCGCCCTCTTTAACTCTCCTTCTATGTAGAAGATTAGTAGAATCTGGTACAGGAACAGGATGAACAGTTTATCCACCCCTTTCTTCAATTTTAGCTCATAATGGAGCTTCAGTAGATCTTTCTATTTTTTCACTTCATTTAGCAGGAATCTCATCGATTCTAGGAGCAATTACTATACTTTTAACAGATCGAAATCTAAATACTTCGTTTTTTGACCCTGCAGGAGGAGGAGATCCTATTCTTTATCAACATTTATTT		cellularOrganisms	cellularOrganisms	1.0	Eukaryota	superkingdom	1.0	Metazoa	kingdom	1.0	Arthropoda	phylum	0.94	Insecta	class	0.9	Diptera	order	0.26	Cecidomyiidae	family	0.13	Heteropeza	genus	0.1	Heteropeza_pygmaea	species	0.1
Zotu148	W4_S9_MLepF1_LepR1T	20	TAGCTTATGGTTATTGCCATCATCTTTAATATTATTGTTATCTCCTCTTATGTTGAAATAGGTGCTGGAACGGATGGACTGTTTATCACCTTTAGCTTCTATTACGGACATAGTGGTCTTCGGTAGATCTTGCTATCTTTAGTTTCATTTAGCAGGAGTATCTTCAATGTTAGGTGCTATAATTTTATATGTACATTCGAAATATGCGTTTAAAGGATTAACAGCAGAACGCTTATCACTTTCGTTTGGGCTGTTCTTGTAACAGTGATTTTATTGTTATTATCTTTACCTGTTTAGCAGGTGCTATACTATGTTATTAACTGATGTAATTTTAATACTAGCTTTTTTGATGCTACGGCGGAGGAGATCCTATATTATACCAGCATCCTTTT		cellularOrganisms	cellularOrganisms	1.0	Eukaryota	superkingdom	1.0	undef_Eukaryota	kingdom	0.71	undef_undef_Eukaryota	phylum	0.67	undef_undef_undef_Eukaryota	class	0.64	Physariida	order	0.64	Didymiaceae	family	0.64	Didymium	genus	0.64	Didymium_nigripes	species	0.64
Zotu55	W6_S8_RonMWASPdeg_HCO2198T	59	TTCAGGCTTCACCTTCATTTCCAATTCAAGTCCGGCAATATCCTTGTAATTCAATTTATATAACCGTTCCCATTCCTTCGGGCTGACCTGATCAGATTCGTAACTAATAATTTCAAACCCAATTTTTAGCAGGCCCTTTTCAAATTCGGTTTTCGTTTTCGCCTGGATCTTTGCTTTCTTCTGTTCCTCCAGAAGATCATTTGTTGTGGGTTTTAC		cellularOrganisms	cellularOrganisms	1.0	Bacteria	superkingdom	0.53	undef_Bacteria	kingdom	0.53	Proteobacteria	phylum	0.26	Alphaproteobacteria	class	0.15	Rhodobacterales	order	0.12	Rhodobacteraceae	family	0.12	Yoonia	genus	0.05	Yoonia_vestfoldensis	species	0.05
Zotu36	W6_S8_MLepF1_LepR1T	44	AGATTTTGACTTCTTCCTCCTTCGTTAACCCTATTATTAGCAGGAGGCCTAGTAGAAAGTGGTGCAGGTACTGGTTGAACAGTTTATCCTCCTTTAGCCTCAGGCATTGCGCACGCTGGAGCCTCTGTAGACTTATCAATTTTTAGTCTTCACTTAGCCGGAGCAAGCTCTATTTTAGGGGCTGTAAATTTTATTACAACTATTATTAATATACGAGCCCCTGGTTTATCCTGAGACCAAACACCTCTATTTGTTTGATCAGTATTTTTAACAGCTATTCTTCTTCTTTCTTTACCAGTCTTAGCCGGTGCTATTACTATACTTCTTACAGATCGAAACTTAAATACTTCTTTCTTTGATCCTGCTGGAGGGGGAGACCCTATTCTTTATCAACATTTA…		cellularOrganisms	cellularOrganisms	1.0	Eukaryota	superkingdom	1.0	Metazoa	kingdom	1.0	Arthropoda	phylum	1.0	Collembola	class	1.0	Entomobryomorpha	order	1.0	Entomobryidae	family	1.0	Entomobrya	genus	1.0	Entomobrya_atrocincta	species	1.0
Zotu36	B2_S21_MLepF1_LepR1T	36	AGATTTTGACTTCTTCCTCCTTCGTTAACCCTATTATTAGCAGGAGGCCTAGTAGAAAGTGGTGCAGGTACTGGTTGAACAGTTTATCCTCCTTTAGCCTCAGGCATTGCGCACGCTGGAGCCTCTGTAGACTTATCAATTTTTAGTCTTCACTTAGCCGGAGCAAGCTCTATTTTAGGGGCTGTAAATTTTATTACAACTATTATTAATATACGAGCCCCTGGTTTATCCTGAGACCAAACACCTCTATTTGTTTGATCAGTATTTTTAACAGCTATTCTTCTTCTTTCTTTACCAGTCTTAGCCGGTGCTATTACTATACTTCTTACAGATCGAAACTTAAATACTTCTTTCTTTGATCCTGCTGGAGGGGGAGACCCTATTCTTTATCAACATTTA…		cellularOrganisms	cellularOrganisms	1.0	Eukaryota	superkingdom	1.0	Metazoa	kingdom	1.0	Arthropoda	phylum	1.0	Collembola	class	1.0	Entomobryomorpha	order	1.0	Entomobryidae	family	1.0	Entomobrya	genus	1.0	Entomobrya_atrocincta	species	1.0
Zotu61	W6_S8_RonMWASPdeg_HCO2198T	64	GTGAAGCCAGACTCCTAAAACGGCAGCTTCTTCTTCAGAATATTTTTGGGCTAAAAGTGAAGTGATAATTCCGGTCAAGATATCTCCGCTTCCACCTTTTGCCAAGCCTGAATTTCCCGTGATATTGTAGAAAACATTTCCCGAGGGTGTTATAACTTGCGTGTGATGATCTTTTAAAACAATATAAATCCCCAAGTCTTTTGCTTTTGTTTTGGCTAAATCTAATCTGTCAAATGAGTTTTCCGTTGTACCGAAAAGCCTCTCAAATTCTTTAGGATGCGGCGTAATAAT	-	cellularOrganisms	cellularOrganisms	1.0	Eukaryota	superkingdom	0.77	undef_Eukaryota	kingdom	0.55	undef_undef_Eukaryota	phylum	0.29	Spirotrichea	class	0.26	Sporadotrichida	order	0.26	Oxytrichidae	family	0.26	Oxytricha	genus	0.25	Oxytricha_trifallax	species	0.25
Zotu667	W6_S8_MLepF1_LepR1T	3	GCCTGTGATAACATTAATGGCGAAATATCACCACCGGTAGCTTCAATTCCTATTTCTTTCCACCATCGAGTAAATCTGGTGGTTCCACATCCAAATTCCAGCAGCGTCTTAACCCTTGAATCTTTGGAAACCAATTGTTCCATCACCTTTTTCTGCCAGACTTCTGCCCGCTTATATCGTCCTTCATACCATTGTTCATACGTATCTGTATGTTCCCGGTTAAAAAACCACTCTTCCCTGTTCTGCCAGTTTTGA		cellularOrganisms	cellularOrganisms	1.0	Bacteria	superkingdom	0.65	undef_Bacteria	kingdom	0.65	Acidobacteria	phylum	0.17	undef_Acidobacteria	class	0.17	undef_undef_Acidobacteria	order	0.17	undef_undef_undef_Acidobacteria	family	0.17	undef_undef_undef_undef_Acidobacteria	genus	0.17	Acidobacteria_bacterium	species	0.17
Zotu223	W6_S8_RonMWASPdeg_HCO2198T	12	CTTTGCATTATTATTCCATTTAAAGGATTGGTAAGCAAAATTTATTTCTATTCCTAATTCAAAAATAACAGGCCACAATAACGATACTTGCTCTCCTTGACTAATTGAATTGGTGGTAACAAAAGCTAATTGAGCATTTGTGTTTTTTAGATATTGAGCACCTTTTAAAAACCAACAAGATATGTAATCAAGATTTTTGTAATTCTTAACTCCTGAAAATACATGGGCTAGGTCAGTTTTATTTTCCTTGTTTTGGATCCTAGCACCCAAGTATGGGGGATTCCCTAATAAGTAAATCTCATTATCT	-	cellularOrganisms	cellularOrganisms	1.0	Eukaryota	superkingdom	0.98	undef_Eukaryota	kingdom	0.59	undef_undef_Eukaryota	phylum	0.57	Spirotrichea	class	0.54	Sporadotrichida	order	0.5	Oxytrichidae	family	0.5	Laurentiella	genus	0.48	Laurentiella_strenua	species	0.48
Zotu126	W3_S7_RonMWASPdeg_HCO2198T	26	CAAAACGATAGACCCAAGTCCCCATTCCTTTGCCATCTTCTGCTTTGACTAATTCTACTTCTGTTCCAGGAACAAAGGTATGTGCTGCTGTTGGTGTTGGCGCGTATGCAGCATCAACAATCGATGTCACACCTGCATTGGCAATCGATAAAGCGGCCCCAACTAATTCTTCATTTTGGGCTGTTTTGAATTGCCCATTTTGTACAGCGCTTAACGTCCAGCCTTCTTGTGTCCCACGTTTATCCGTTACCTGAACATAGTTGGGACCTGTTGTTCCATCTTTAAATGTTTGAATTTGTGCGTAATAATCTTTCGTATCGGAAG		cellularOrganisms	cellularOrganisms	1.0	Bacteria	superkingdom	0.52	undef_Bacteria	kingdom	0.52	Proteobacteria	phylum	0.26	Deltaproteobacteria	class	0.14	Myxococcales	order	0.14	Archangiaceae	family	0.14	Cystobacter	genus	0.14	Cystobacter_fuscus	species	0.14
Zotu38	W6_S8_RonMWASPdeg_HCO2198T	106	TACTGCATAGCCAATTACAGTATGCGGTCTGTGAATGCTCCAGGTAAAACCATCTCTCTCAGAAGCTGCATAAACCTCATCTTCCTGAGCATAATAAAAATTGGGTAGCGGAAGTCTGGGTTGCTCTTCTCTCACAGGAGTTTGAGGTAATTTTCCTTCTTTTGCATAGGCTTCGAATGGCCCTAAATAATGCTTTAATCCTGTAACCAAAGCAACATGTTTTAC	-	cellularOrganisms	cellularOrganisms	1.0	Eukaryota	superkingdom	0.75	undef_Eukaryota	kingdom	0.24	undef_undef_Eukaryota	phylum	0.22	Spirotrichea	class	0.16	Sporadotrichida	order	0.09	Oxytrichidae	family	0.09	Laurentiella	genus	0.09	Laurentiella_strenua	species	0.09
Zotu152	B6_S11_MLepF1_LepR1T	18	TAAGATTTTGATTATTACCACCATCAATTTCTCTTCTTTTAATAGGATTATCTAAAGAAGGAGCCGGAACAGGTTGAACTGTATACCCCCCTCTCTCAACCTTTTATCATTCTGGCCCTTCCGTTGATTTAACTATTTTTTCTCTCCACTTAGCTGGAATTTCTTCAATCTTAGGAGCTCTTAATTTTATTACAACAATCTTCAACTTAAAAATCAATAAACTTCCTGTAGATAAGACCACATTATTTGTTTGATCTGTATTATTAACCGCAATTCTTTTACTTTTATCTTTACCAGTATTAGCTGGAGCTATTACAATACTATTAACAGATCGAAACTTAAATACATCATTTTTTGATCCTGCTGGAGGAGGAGATCCGATTCTATACCAACATTTAT…		cellularOrganisms	cellularOrganisms	1.0	Eukaryota	superkingdom	1.0	Metazoa	kingdom	0.99	Arthropoda	phylum	0.92	Insecta	class	0.88	Lepidoptera	order	0.31	Prodoxidae	family	0.05	Lampronia	genus	0.05	Lampronia_fuscatella	species	0.05
Zotu200	B2_S21_MLepF1_LepR1T	13	AAAAACTGACACCAATGTGATTTACGCGTTTTGCAAGCATTGTATCGTGTCGATAAACTTGATCCTATCGCATACACATGAACATCGATTACCGGTTATTCGAATCTCAGTGCCAATACACATGCAAAACATGTTCAATTTATGCGAAtaaagaaaaaaaggaaaaataaacgaaacaaaGCTTGTAATCAATGAAACAAAAAAACACAACAATTTCCCCTGCAATTTGAATGCATCAATAAGTAAGTTAACCCCTTCATAAATGTAGGATGAATTTTACCTGTaaaaaaaaTATGAAATTTTCCAATT	-	cellularOrganisms	cellularOrganisms	1.0	Eukaryota	superkingdom	0.77	undef_Eukaryota	kingdom	0.42	undef_undef_Eukaryota	phylum	0.39	Spirotrichea	class	0.34	Sporadotrichida	order	0.31	Oxytrichidae	family	0.31	Oxytricha	genus	0.2	Oxytricha_trifallax	species	0.2
Zotu451	B1_S20_MLepF1_LepR1T	4	TAAGATTTTGGTTACTACCTCCCTCTCTTTCTCTTTTAATTATAAGAAGAATTGTAGAAAGAGGAGCAGGAACAGGATGAACTGTTTATCCCCCTCTTTCAGCAAATGTAAGACATGCAGGATCCTCTGTTGATTTAGCTATTTTTAGTTTACATTTAGCTGGAGTTTCTTCAATTTTAGGAGCTGTAAATTTTATTACTACAATTATCAATATACGACCAAAAGGCATATTTTTTGATCGTTTACCTCTATTTGTTTGAGCAGTAAATATTACTGCCATTCTTTTATTATTATCTTTACCAGTTTTAGCAGGAGCAATTACTATACTTTTAACTGATCGAAATTTAAATACCTCATTTTTTGATCCAGCTGGAGGAGGAGATCCAATCTTATATCAAC…		cellularOrganisms	cellularOrganisms	1.0	Eukaryota	superkingdom	1.0	Metazoa	kingdom	1.0	Arthropoda	phylum	1.0	Insecta	class	1.0	Coleoptera	order	1.0	Cerambycidae	family	1.0	Lepturges	genus	1.0	Lepturges_confluens	species	1.0
Zotu91	W3_S7_MLepF1_LepR1T	5	TAGCTTATGGTTATTACATCTTCTTTGATATTATTATTATTATCATCTTATGTTGAAATAGGTGCAGGTACTGGATGGACTGTTTATCACCTTTAGCCTCCATTATAGGACATAGTGGACTTCTGTAGATTTAGCTATTTTTAGTTTCATTTAGCTGGTGTTTCTTCAATGTTAGGTGCTATAATTTTATTCGTACATTCGTAATATGCGTTGAAAGGATTAACTGCAGAGCGTTTATCTTTATTGTTTGGGCAGTACTTGTAACTGTAATATTACTATTATTATCTTTGCCCGTTTAGCAGGAGCTATACAATGTTACTTACTGATGAAATTTTAATACATCTTTTTTTGATGCTACGGTGGAGGGGATCCTATATTATATCAACATCTTTTT		cellularOrganisms	cellularOrganisms	1.0	Eukaryota	superkingdom	1.0	undef_Eukaryota	kingdom	0.52	undef_undef_Eukaryota	phylum	0.48	undef_undef_undef_Eukaryota	class	0.42	Physariida	order	0.42	Didymiaceae	family	0.42	Didymium	genus	0.42	Didymium_nigripes	species	0.42
Zotu91	W2_S6_MLepF1_LepR1T	3	TAGCTTATGGTTATTACATCTTCTTTGATATTATTATTATTATCATCTTATGTTGAAATAGGTGCAGGTACTGGATGGACTGTTTATCACCTTTAGCCTCCATTATAGGACATAGTGGACTTCTGTAGATTTAGCTATTTTTAGTTTCATTTAGCTGGTGTTTCTTCAATGTTAGGTGCTATAATTTTATTCGTACATTCGTAATATGCGTTGAAAGGATTAACTGCAGAGCGTTTATCTTTATTGTTTGGGCAGTACTTGTAACTGTAATATTACTATTATTATCTTTGCCCGTTTAGCAGGAGCTATACAATGTTACTTACTGATGAAATTTTAATACATCTTTTTTTGATGCTACGGTGGAGGGGATCCTATATTATATCAACATCTTTTT		cellularOrganisms	cellularOrganisms	1.0	Eukaryota	superkingdom	1.0	undef_Eukaryota	kingdom	0.52	undef_undef_Eukaryota	phylum	0.48	undef_undef_undef_Eukaryota	class	0.42	Physariida	order	0.42	Didymiaceae	family	0.42	Didymium	genus	0.42	Didymium_nigripes	species	0.42
Zotu91	W1_S2_MLepF1_LepR1T	13	TAGCTTATGGTTATTACATCTTCTTTGATATTATTATTATTATCATCTTATGTTGAAATAGGTGCAGGTACTGGATGGACTGTTTATCACCTTTAGCCTCCATTATAGGACATAGTGGACTTCTGTAGATTTAGCTATTTTTAGTTTCATTTAGCTGGTGTTTCTTCAATGTTAGGTGCTATAATTTTATTCGTACATTCGTAATATGCGTTGAAAGGATTAACTGCAGAGCGTTTATCTTTATTGTTTGGGCAGTACTTGTAACTGTAATATTACTATTATTATCTTTGCCCGTTTAGCAGGAGCTATACAATGTTACTTACTGATGAAATTTTAATACATCTTTTTTTGATGCTACGGTGGAGGGGATCCTATATTATATCAACATCTTTTT		cellularOrganisms	cellularOrganisms	1.0	Eukaryota	superkingdom	1.0	undef_Eukaryota	kingdom	0.52	undef_undef_Eukaryota	phylum	0.48	undef_undef_undef_Eukaryota	class	0.42	Physariida	order	0.42	Didymiaceae	family	0.42	Didymium	genus	0.42	Didymium_nigripes	species	0.42
Zotu91	B3_S19_MLepF1_LepR1T	11	TAGCTTATGGTTATTACATCTTCTTTGATATTATTATTATTATCATCTTATGTTGAAATAGGTGCAGGTACTGGATGGACTGTTTATCACCTTTAGCCTCCATTATAGGACATAGTGGACTTCTGTAGATTTAGCTATTTTTAGTTTCATTTAGCTGGTGTTTCTTCAATGTTAGGTGCTATAATTTTATTCGTACATTCGTAATATGCGTTGAAAGGATTAACTGCAGAGCGTTTATCTTTATTGTTTGGGCAGTACTTGTAACTGTAATATTACTATTATTATCTTTGCCCGTTTAGCAGGAGCTATACAATGTTACTTACTGATGAAATTTTAATACATCTTTTTTTGATGCTACGGTGGAGGGGATCCTATATTATATCAACATCTTTTT		cellularOrganisms	cellularOrganisms	1.0	Eukaryota	superkingdom	1.0	undef_Eukaryota	kingdom	0.52	undef_undef_Eukaryota	phylum	0.48	undef_undef_undef_Eukaryota	class	0.42	Physariida	order	0.42	Didymiaceae	family	0.42	Didymium	genus	0.42	Didymium_nigripes	species	0.42
Zotu91	W4_S9_MLepF1_LepR1T	5	TAGCTTATGGTTATTACATCTTCTTTGATATTATTATTATTATCATCTTATGTTGAAATAGGTGCAGGTACTGGATGGACTGTTTATCACCTTTAGCCTCCATTATAGGACATAGTGGACTTCTGTAGATTTAGCTATTTTTAGTTTCATTTAGCTGGTGTTTCTTCAATGTTAGGTGCTATAATTTTATTCGTACATTCGTAATATGCGTTGAAAGGATTAACTGCAGAGCGTTTATCTTTATTGTTTGGGCAGTACTTGTAACTGTAATATTACTATTATTATCTTTGCCCGTTTAGCAGGAGCTATACAATGTTACTTACTGATGAAATTTTAATACATCTTTTTTTGATGCTACGGTGGAGGGGATCCTATATTATATCAACATCTTTTT		cellularOrganisms	cellularOrganisms	1.0	Eukaryota	superkingdom	1.0	undef_Eukaryota	kingdom	0.52	undef_undef_Eukaryota	phylum	0.48	undef_undef_undef_Eukaryota	class	0.42	Physariida	order	0.42	Didymiaceae	family	0.42	Didymium	genus	0.42	Didymium_nigripes	species	0.42
Zotu94	W5_S10_MLepF1_LepR1T	38	TAAGATTTTAGATTTTACCCCTTTCCCTGACTTTATTAATTATAAGTAGAACAATTGAAAGTGGGGCAGGAACAGGATGAACACTTTATCCTCATTTAGCAAGAAACATTGCCCACAGAGGACCTTCTGTTGATTTAGCTATTTTTAGTCTTCATCTAGCTGGTGCATCTTCTATTTTAGGAGCAGTCAAttttttttCCACAGTTATTAATATACGACTCAAAGGAATAACACCTGAACGAATCCCTTTATTTACTTGATCAGTTATAATTACCGCAATCTTACTTCTACTTTCACTCCTTGTCCTAGCAGGAGCAATCATTGTATTATTAACCGACTTAAATACATCTTTTTTTGATCCAGAGGAGGGGGAGATCCAATTTTATATAAACATTTATTT		cellularOrganisms	cellularOrganisms	1.0	Eukaryota	superkingdom	0.99	Metazoa	kingdom	0.91	Arthropoda	phylum	0.86	Insecta	class	0.82	Coleoptera	order	0.3	Cerambycidae	family	0.04	Paracorymbia	genus	0.03	Paracorymbia_hybrida	species	0.03
Zotu371	W5_S10_MLepF1_LepR1T	5	TAAGATTTTAGATTTTACCCCTTTCCCTGACTTTATTAATTATAAGTACAACAATTGAAAGTGGGGTATTAACAGGATGAACAGTTTATCCTCATTTAGCAAGAAATATTGCCCACAGAGGATCTTCTGTTGATTTAGCTATTTTTAGTCTTCATCTAGCTGGTGCATCTTCTATTTTAGGAGCAGTCAATTTTATTTCCACAGTTATTAATATACGACCCAAAGGAATAACACCTGAACGAATCCCTTTATTTACTTGATCAGTTATATTTACCGCAATCTTACTTCTACTTTCACTCCTTGTCCTAGCAGGAGCAATCACTATATTATTAACCGACTTAAATACATCTTTTTTTGATCCAGAGGAGGGGGAGATCCAATTTTATATCAATTTATTT		cellularOrganisms	cellularOrganisms	1.0	Eukaryota	superkingdom	1.0	Metazoa	kingdom	0.99	Arthropoda	phylum	0.97	Insecta	class	0.93	Coleoptera	order	0.32	Endomychidae	family	0.04	Epipocus	genus	0.03	Epipocus_tristis	species	0.03
Zotu413	B6_S11_MLepF1_LepR1T	5	TAAGATTTTGATTATTACCACCATCAATTTCTCTTCTTTTAATAGGATTATCTAAAGAAGGAGCCGGAACAGGTTGAACTGTATACCCCCCTCTCTCAACCTTTTATCATTCTGGCCCTTCCGTTGATTTAACTATTTTTTCTCTCCACTTAGCTGGAATTTCTTCAATCTTAGGAGCTCTTAATTTTATTACAACAATCTTCAACTTAAAAATCAATAAACTTCCTGTAGATAAGACCACATTATTTGTTTGATCTGTATTATTAACCGCAATTCTTTTACTTTTATCTTTACCAGTATTAGCTGGAGCTATTACAATACTATTAACAGATCGAAACTTAAATACTTCATTTTTTGATCCTGCTGGAGGAGGAGATCCGATTCTATACCAACATTTAT…		cellularOrganisms	cellularOrganisms	1.0	Eukaryota	superkingdom	1.0	Metazoa	kingdom	0.98	Arthropoda	phylum	0.91	Insecta	class	0.88	Lepidoptera	order	0.29	Prodoxidae	family	0.03	Lampronia	genus	0.03	Lampronia_fuscatella	species	0.03
Zotu569	B3_S19_MLepF1_LepR1T	3	TAAGATTTTGACTTCTACCGCCCTCTTTAACTCTCCTTCTATGTAGAAGATTAGTAGAATCTGGTACAGGAACAGGATGAACAGTTTATCCACCCCTTTCTTCAATTTTAGGATCAGTAAATTTTATTACAACTGTAATTAATATACGATCAAAAGGAATTACTTTAGATCGAATACCTTTATTTGTCTGATCAATTGTAATTACAACAGTTTTATTATTACTTTCATTACCAGTATTAGCTGGAGCAATTACTATACTTTTAACAGATCGAAATCTAAATACTTCGTTTTTTGACCCTGCAGGAGGAGGAGATCCTATTCTTTATCAACATTTATTT		cellularOrganisms	cellularOrganisms	1.0	Eukaryota	superkingdom	1.0	Metazoa	kingdom	0.99	Arthropoda	phylum	0.99	Insecta	class	0.98	Diptera	order	0.73	Chironomidae	family	0.38	Polypedilum	genus	0.36	Polypedilum_fuscovittatum	species	0.07
Zotu609	W1_S2_MLepF1_LepR1T	3	TAAGATTTTGATTATTACCACCATCAATTTCTCTTCTTTTAATAGGATTATCTAAAGAAGGAGCCGGAACAGGTTGAACTGTATACCCCCCTCTCTCAACCTTTTATCATTCTGGCCCTTCCGTTGATTTAACTATTTTTTCTCTCCACTTAGCTGGAATTTCTTCAATCTTAGGAGCTCTTAATTTTATTACAACAATCTTCAACTTAAAAATCAATAAACTTCCTGTAGATAAGACCACATTATTTGTTTGATCTGTATTATTAACCGCAATTCTTTTACTTTTATCTTTACCAGTATTAGCTGGAGCTATTACAATACTATTAACAGACCGAAATTTAAATACTTCATTTTTTGACCCAGCAGGAGGAGGAGATCCAATTTTATACCAACATTTAT…		cellularOrganisms	cellularOrganisms	1.0	Eukaryota	superkingdom	1.0	Metazoa	kingdom	0.98	Arthropoda	phylum	0.91	Insecta	class	0.91	Diptera	order	0.22	Muscidae	family	0.06	Hydrotaea	genus	0.04	Hydrotaea_meteorica	species	0.04
Zotu41	B5_S18_MLepF1_LepR1T	64	TAAGATTTTGATTATTACCACCTAGAATAACTTTATTAATTTCTAGAATGTTTGTTGGATCTGGAACAGGAACAGGATGAACAGTATATCCACCATTATCTTCTAATTTATCACACACCGGTCCATCAGTAGATTTATCTATTTTTTCCTTACATATTGCTGGTATTTCTTCAATTATAGGATCAATTAATTTTATTACTACTATTATTAATATAAAAATTTATAAAATTGAAAATATTCCTTTATTTGCATGATCAATATTACTTACAGCAATTTTATTATTATTATCTCTTCCAGTTTTAGCAGGTGCCATTACTATATTATTATTTGATCGAAATTTAAATACATCATTTTTTGACCCTTCAGGAGGAGGTGACCCTATTTTATATCAACACTTAT…		cellularOrganisms	cellularOrganisms	1.0	Eukaryota	superkingdom	1.0	Metazoa	kingdom	1.0	Arthropoda	phylum	1.0	Insecta	class	1.0	Hymenoptera	order	0.97	Pteromalidae	family	0.86	Dibrachys	genus	0.67	Dibrachys_cavus	species	0.67
Zotu41	B6_S11_MLepF1_LepR1T	40	TAAGATTTTGATTATTACCACCTAGAATAACTTTATTAATTTCTAGAATGTTTGTTGGATCTGGAACAGGAACAGGATGAACAGTATATCCACCATTATCTTCTAATTTATCACACACCGGTCCATCAGTAGATTTATCTATTTTTTCCTTACATATTGCTGGTATTTCTTCAATTATAGGATCAATTAATTTTATTACTACTATTATTAATATAAAAATTTATAAAATTGAAAATATTCCTTTATTTGCATGATCAATATTACTTACAGCAATTTTATTATTATTATCTCTTCCAGTTTTAGCAGGTGCCATTACTATATTATTATTTGATCGAAATTTAAATACATCATTTTTTGACCCTTCAGGAGGAGGTGACCCTATTTTATATCAACACTTAT…		cellularOrganisms	cellularOrganisms	1.0	Eukaryota	superkingdom	1.0	Metazoa	kingdom	1.0	Arthropoda	phylum	1.0	Insecta	class	1.0	Hymenoptera	order	0.97	Pteromalidae	family	0.86	Dibrachys	genus	0.67	Dibrachys_cavus	species	0.67
Zotu455	B2_S21_MLepF1_LepR1T	4	TAAGATTTTGATTATTACCACCATCAATTTCTCTTCTTTTAATAGGATTATCTAAAGAAGGAGCCGGAACAGGTTGAACTGTATACCCCCCTCTCTCAACCTTTTATCATTCTGGCCCTTCCGTTGATTTAACTATTTTTTCTCTCCACTTAGCTGGAATTTCTTCAATCTTAGGAGCTCTTAATTTTATTACAACAATCTTCAACTTAAAAATCAATAAACTTCCTGTAGATAAGACCACATTATTTGTTTGATCTGTATTATTAACCGCAATTCTTTTACTTTTATCTTTACCAGTATTAGCTGGAGCTATTACTATATTATTAACAGATCGAAATTTAAATACATCATTTTTCGATCCAATGGGAGGAGGAGACCCAGTTCTTTACCAACATTTAT…		cellularOrganisms	cellularOrganisms	1.0	Eukaryota	superkingdom	1.0	Metazoa	kingdom	0.97	Arthropoda	phylum	0.95	Insecta	class	0.93	Lepidoptera	order	0.32	Geometridae	family	0.09	Dysstroma	genus	0.0	Dysstroma_latefasciata	species	0.0
Zotu647	W5_S10_MLepF1_LepR1T	3	TAAGATTTTAGATTTTACCCCTTTCCCTGACTTTATTAATTATAAGTAGAACAATTGAAAGCGGGGCAGGAACAGGATGAACACTTTATCCTCATTTAGCAAGAAACATTGCCCACAGAGGACCTTCTGTTGATTTAGCTATTTTTAGTCTTCATCTAGCTGGTGCATCTTCTATTTTAGGAGCAGTCAAtttttttttCCACAGTTATTAATATACAACTGAGAGGAATAACACCTGAACGAATCCCTTTATTTAGTTGATCAGTTATAATTACCGCAATCTTACTTCTACTTTCACTCCTTGTCCTAGCAGGAGCAATCATTGTATTATTAACCGACTTAAATACATCTTTTTTTGATCTGGAGGAGGGGGAGATCCAATTTTATATCAACATTTAT…		cellularOrganisms	cellularOrganisms	1.0	Eukaryota	superkingdom	1.0	Metazoa	kingdom	0.99	Arthropoda	phylum	0.97	Insecta	class	0.92	Coleoptera	order	0.25	Nitidulidae	family	0.03	Meligethes	genus	0.03	Meligethes_longulus	species	0.03
Zotu556	B2_S21_RonMWASPdeg_HCO2198T	3	TGGTGAGATGCCAAGCAACTGTAATGACTCTCGCGACATATCTAGAGACGATAAATAGGTCTCACGCCAAATGTGACGTACGCCAACCTCGCGTAAACGGTAATAATGCTGACGGTCACGAGCGCGTGCTAATACAATAATCTTGGGATAATTTTTGCGTAGGTATTGAGCCGTTGTGATAGAACGCTCTAGATCATCAATAGCAAGAATAAAGAGGCGGGCTTTTTTGATACCTGCTGCGCGCAATATTTCT	-	cellularOrganisms	cellularOrganisms	1.0	Bacteria	superkingdom	0.83	undef_Bacteria	kingdom	0.83	Proteobacteria	phylum	0.42	Deltaproteobacteria	class	0.31	Myxococcales	order	0.31	Archangiaceae	family	0.31	Cystobacter	genus	0.31	Cystobacter_fuscus	species	0.31
Zotu373	W3_S7_MLepF1_LepR1T	6	TAGTTTATGGTTATTACCATCTTCATTAGTGTTATTATTATTATCTTCTTATGTTGAAATTGGTGCAGGTACAGGACGGACTGTTTATCTCCTTTATCATCTATTACAGGACATAGTGGACTTCTGTAGATTTAGCTATTTTTAGTTACATCTTGCTGGTCTTTCCTCAATGTTAGGTGCTATAATTTTATATGTACATTCGTAATATGCGTTAAAAGGATTAACTGCAGAACGTCTTTCTCTTTTGTTTGGGCTGTTCTAGTCACATTAATTCTTTTATTACTTTCACTACCTGTTTAGCAGGTGCTATACAATGTTATTAACTGATGTAATTTTAATACATCTTTTTCTGATGCAACGGTGGAGGAGATCCTATACTTTATCAACATCTTTCT		cellularOrganisms	cellularOrganisms	1.0	Eukaryota	superkingdom	0.97	undef_Eukaryota	kingdom	0.61	undef_undef_Eukaryota	phylum	0.58	undef_undef_undef_Eukaryota	class	0.48	Physariida	order	0.48	Didymiaceae	family	0.48	Didymium	genus	0.48	Didymium_nigripes	species	0.48
Zotu337	W6_S8_RonMWASPdeg_HCO2198T	7	GCGTAAAGTTCTCCTTCAGCTTCCAATTCTACCTTTCCCGAAACATTTATTTTCTGAAGATTTTCTGGATAGGTTATTATAATATCCTGGGATTTACTTTTTCCTATTTTTTTACTGGGCTTAAGGTATAAGGTACGGTCTATAACTTCACCTCTAATTATGCTATGCAAATTATCATCGGCCTTAACTTCCATCATTGCAGTACTGCCTTTTTTGAGTTCTACCTCAAAATCACCGGTTATTTCAATGCTATGAAAGTCTGGTAATCGGTTTTTTTCAGTAGTAACATTTCCGCTTCCTT		cellularOrganisms	cellularOrganisms	1.0	Eukaryota	superkingdom	0.56	undef_Eukaryota	kingdom	0.2	undef_undef_Eukaryota	phylum	0.18	Spirotrichea	class	0.15	Sporadotrichida	order	0.12	Oxytrichidae	family	0.12	Laurentiella	genus	0.09	Laurentiella_strenua	species	0.09
Zotu20	B6_S11_MLepF1_LepR1T	197	TAAGATTTTGATTACTACCACCAGCAATAACTTTACTTTTAATAGGATTCCTAGATACAGGAGCAGGAACAGGATGAACACTTTATCCACCTCTATCAACATTTTACCATGCTGGTATATCCGTAGACTTAACCATTTTTTCACTACACCTAGCTGGTGTATCTTCAATTTTAGGAGCAATTAATTTTATTACAACAATTTTCAACATAAAACATAAACAATTAGGTTTTCAATTAATAACTCTATTTACTTGATCAGTTTTATTAACAGCAATTTTACTACTTCTTTCTCTTCCAGTACTAGCTGGCGGAATCACAATACTTTTAACAGACCGAAACCTAAATACATCATTTTTCGATCCAAGAGGTGGAGGAGACCCAATTCTTTATCAACACTTAT…		cellularOrganisms	cellularOrganisms	1.0	Eukaryota	superkingdom	1.0	Metazoa	kingdom	0.97	Arthropoda	phylum	0.69	Insecta	class	0.67	Mantodea	order	0.08	Hymenopodidae	family	0.08	Odontomantis	genus	0.08	Odontomantis_pulchra	species	0.08
Zotu20	B5_S18_MLepF1_LepR1T	51	TAAGATTTTGATTACTACCACCAGCAATAACTTTACTTTTAATAGGATTCCTAGATACAGGAGCAGGAACAGGATGAACACTTTATCCACCTCTATCAACATTTTACCATGCTGGTATATCCGTAGACTTAACCATTTTTTCACTACACCTAGCTGGTGTATCTTCAATTTTAGGAGCAATTAATTTTATTACAACAATTTTCAACATAAAACATAAACAATTAGGTTTTCAATTAATAACTCTATTTACTTGATCAGTTTTATTAACAGCAATTTTACTACTTCTTTCTCTTCCAGTACTAGCTGGCGGAATCACAATACTTTTAACAGACCGAAACCTAAATACATCATTTTTCGATCCAAGAGGTGGAGGAGACCCAATTCTTTATCAACACTTAT…		cellularOrganisms	cellularOrganisms	1.0	Eukaryota	superkingdom	1.0	Metazoa	kingdom	0.97	Arthropoda	phylum	0.69	Insecta	class	0.67	Mantodea	order	0.08	Hymenopodidae	family	0.08	Odontomantis	genus	0.08	Odontomantis_pulchra	species	0.08
Zotu293	B3_S19_MLepF1_LepR1T	8	TAAGATTTTGATTATAACCTCCTAGATTATTTTTATTAACAATAAGGATGTTTGTAGGTTCGGGTACAGGAACAGGGAGAACAGTTTATCCTCATTTATCTTCTAATTTATCTCATAGACGGGCTTCAGTTGATTTATTAATTTTTTCTTTACATATTGCTGGGGCTTCTTATATTATAGGAAGATTTAATTTTATTACTACTATTATGAATATAAAATTATTTGATATAGATAAAgtttatttatttttttgatcaattttattaactacaattttattattattatCATTACCTGTTTTAGCAGGGGCAATTACAATATTATTATTTGATCGAAATTTAAATACAGCATTTTTTGATCCTTCAGGTGGTGGTGATCATATTTTATACCAACATTTAT…		cellularOrganisms	cellularOrganisms	1.0	Eukaryota	superkingdom	1.0	Metazoa	kingdom	0.94	Arthropoda	phylum	0.92	Insecta	class	0.91	Hymenoptera	order	0.75	Aphelinidae	family	0.14	Encarsia	genus	0.14	Encarsia_obtusiclava	species	0.14
Zotu140	W3_S7_MLepF1_LepR1T	3	TAAGGTTTTGATTATTACCTCCTTCTTTATTATTTTTATTAATAAGAAGTATAGTAGGAAGAGGGGCTGGTACTGGATGAACTGTTTATCCTCCTTTATCTTTAAATTTATCTCATTCAGGAATGTCTGTTGATTTGGCTATTTTTTCTTTACATTTAGCTGGGATATCATCAATTATAGGAGCTATTAATTTTATTTGTACAATTATAAATATGCGTATTTATGGGATAAATTTAGATAATATTAGATTATTTTCTTGATCAGTTAATATTACTGCTATTTTATTATTATCATTACCTGTATTAGCAGGGGCAATTACTATATTATTAAGGGATCGGAATCTTAATACTAGGTTTTTTGATCCATCAGGCGGAGGGGATCCTATTTTGTATCAACATC…		cellularOrganisms	cellularOrganisms	1.0	Eukaryota	superkingdom	1.0	Metazoa	kingdom	0.89	Arthropoda	phylum	0.78	Insecta	class	0.56	Hymenoptera	order	0.31	Formicidae	family	0.09	Anochetus	genus	0.09	Anochetus_bispinosus	species	0.09
Zotu140	W2_S6_MLepF1_LepR1T	10	TAAGGTTTTGATTATTACCTCCTTCTTTATTATTTTTATTAATAAGAAGTATAGTAGGAAGAGGGGCTGGTACTGGATGAACTGTTTATCCTCCTTTATCTTTAAATTTATCTCATTCAGGAATGTCTGTTGATTTGGCTATTTTTTCTTTACATTTAGCTGGGATATCATCAATTATAGGAGCTATTAATTTTATTTGTACAATTATAAATATGCGTATTTATGGGATAAATTTAGATAATATTAGATTATTTTCTTGATCAGTTAATATTACTGCTATTTTATTATTATCATTACCTGTATTAGCAGGGGCAATTACTATATTATTAAGGGATCGGAATCTTAATACTAGGTTTTTTGATCCATCAGGCGGAGGGGATCCTATTTTGTATCAACATC…		cellularOrganisms	cellularOrganisms	1.0	Eukaryota	superkingdom	1.0	Metazoa	kingdom	0.89	Arthropoda	phylum	0.78	Insecta	class	0.56	Hymenoptera	order	0.31	Formicidae	family	0.09	Anochetus	genus	0.09	Anochetus_bispinosus	species	0.09
Zotu157	B5_S18_MLepF1_LepR1T	3	TAAGATTTTGACTGCTTCCTCCCTCATTCATTCTACTACTTAGCTCTACAATAGTTAAAAGAGAGGCAGGGACCGGGTGAAACACAGCTCATAGAAGGCCTTCAGTGGATCTAACCATCTTTTCTCTTCAATTGGCGGGAATCTCCTCAATTTTAGGGGCTATTAACTTCATTACTACTGTAATGAATATTCGGACAAAGGGAATAATGTACGAACGACTTCCTCTCTTTGTATGATCTATTATTATTACAGCAGTACTTCTCTTGCTATCTTTACCCGTTTTAGCGGGAGCTATTACAATACTATTAACAGACCGTAACTTCAATACATCCTTTTTCGACTCAGCAGGGGGAGGGGACACTATCTTATATCAACATCTCTTT		cellularOrganisms	cellularOrganisms	1.0	Eukaryota	superkingdom	1.0	undef_Eukaryota	kingdom	0.1	undef_undef_Eukaryota	phylum	0.1	Spirotrichea	class	0.08	Urostylida	order	0.06	Urostylidae	family	0.06	Urostyla	genus	0.06	Urostyla_grandis	species	0.06
Zotu157	B6_S11_MLepF1_LepR1T	15	TAAGATTTTGACTGCTTCCTCCCTCATTCATTCTACTACTTAGCTCTACAATAGTTAAAAGAGAGGCAGGGACCGGGTGAAACACAGCTCATAGAAGGCCTTCAGTGGATCTAACCATCTTTTCTCTTCAATTGGCGGGAATCTCCTCAATTTTAGGGGCTATTAACTTCATTACTACTGTAATGAATATTCGGACAAAGGGAATAATGTACGAACGACTTCCTCTCTTTGTATGATCTATTATTATTACAGCAGTACTTCTCTTGCTATCTTTACCCGTTTTAGCGGGAGCTATTACAATACTATTAACAGACCGTAACTTCAATACATCCTTTTTCGACTCAGCAGGGGGAGGGGACACTATCTTATATCAACATCTCTTT		cellularOrganisms	cellularOrganisms	1.0	Eukaryota	superkingdom	1.0	undef_Eukaryota	kingdom	0.1	undef_undef_Eukaryota	phylum	0.1	Spirotrichea	class	0.08	Urostylida	order	0.06	Urostylidae	family	0.06	Urostyla	genus	0.06	Urostyla_grandis	species	0.06
Zotu638	W4_S9_MLepF1_LepR1T	3	TGAGATTTTGACTTTTACCTCCTTCTTTATTTTTATTATTAACAAGAATATTAATTGAAGAAGGAACAGGAACAGGATGAACAGTTTATCCACCATTATCTTCATTAACTAGAGGTACTTCAATCGATATAACTATTATTTCATTACATATTGCAGGAATATCTTCTTTATTAGGTTCAATTAATTTTATTTCTACTACTTTTAATATATCTAATATAAATGTGGAATATTTTACTTTATTTGTATGATCAGTAGTTGTAACTGCTTTATTATTATTATTATCTTTACCCGTTTTAGCAGGTGCATTAACTATATTATTAGTTGATCGAAATTTAAATACTAGTTATTTTGATCCTTCAGGAGGAGGGGATCCAACATTATATCAACATTTATTT		cellularOrganisms	cellularOrganisms	1.0	Eukaryota	superkingdom	1.0	Metazoa	kingdom	1.0	Arthropoda	phylum	1.0	Insecta	class	1.0	Thysanoptera	order	1.0	Phlaeothripidae	family	1.0	Liothrips	genus	0.79	Liothrips_perseae	species	0.79
Zotu514	W5_S10_MLepF1_LepR1T	4	TAAGATTTTGAATATTACCTCCTTCATTAACTTTATTATTAGCAAGAAGAATAGTTGAAATAGGAGCAGGAACAGGTTGAACAGTTTACCCTCCACTATCATCAAATTTAGGACATGCTGGTGCATCTGTTGATTTAGCCATCTTTTCTTTACACTTAGCTGGTATTTCTTCTATTCTTGGAGCTGTAAATTTTATTACAACTACAATTAATATACGATCAACAGGTATTACATTTGACCGTATACCATTATTTGTATGATCAGTAGTTATTACTGCTATTCTTTTATTACTTTCATTACCTGTTTTAGCTGGAGCTATTACTATATTATTAACTGATCGTAATTTAAATACCTCCTTTTTTGACCCTGCTGGAGGAGGAGACCCAATTTTATACCAAC…		cellularOrganisms	cellularOrganisms	1.0	Eukaryota	superkingdom	1.0	Metazoa	kingdom	1.0	Arthropoda	phylum	1.0	Insecta	class	1.0	Diptera	order	1.0	Limoniidae	family	1.0	Limonia	genus	1.0	Limonia_novaeangliae	species	1.0
Zotu59	B5_S18_MLepF1_LepR1T	32	TAAGATTTTGATTATTAATTCCATCATTAACATTACTAATTTACAGAAATATTTTTGGGGCAGGTACAGGAACAGGATGAACAGTTTATCCTCCATTATCAACCCAATTAAACCCATCAATTGATTTAACAATTTTTTCATTACATATTGCAGGAATTTCATCAATTTTAAGATCAATTAATTTTTTATGTACAATTATTAATATAAAAAATAATTCAATAAATAACTGAACATTATTTACATGATCTATTTTAATTACAACAATTTTATTATTATTATCTTTACCTGTTTTAGCAGGAGCAATTACAATAATTTTATCTGACCGAAATCTTAACACAACTTTTTTTAATCCAGCTGGAGGAGGAGACCCTGTATTATACCAACATTTATTT		cellularOrganisms	cellularOrganisms	1.0	Eukaryota	superkingdom	1.0	Metazoa	kingdom	1.0	Arthropoda	phylum	1.0	Insecta	class	1.0	Hymenoptera	order	1.0	Scelionidae	family	1.0	Telenomus	genus	1.0	Telenomus_podisi	species	1.0
Zotu59	B6_S11_MLepF1_LepR1T	32	TAAGATTTTGATTATTAATTCCATCATTAACATTACTAATTTACAGAAATATTTTTGGGGCAGGTACAGGAACAGGATGAACAGTTTATCCTCCATTATCAACCCAATTAAACCCATCAATTGATTTAACAATTTTTTCATTACATATTGCAGGAATTTCATCAATTTTAAGATCAATTAATTTTTTATGTACAATTATTAATATAAAAAATAATTCAATAAATAACTGAACATTATTTACATGATCTATTTTAATTACAACAATTTTATTATTATTATCTTTACCTGTTTTAGCAGGAGCAATTACAATAATTTTATCTGACCGAAATCTTAACACAACTTTTTTTAATCCAGCTGGAGGAGGAGACCCTGTATTATACCAACATTTATTT		cellularOrganisms	cellularOrganisms	1.0	Eukaryota	superkingdom	1.0	Metazoa	kingdom	1.0	Arthropoda	phylum	1.0	Insecta	class	1.0	Hymenoptera	order	1.0	Scelionidae	family	1.0	Telenomus	genus	1.0	Telenomus_podisi	species	1.0
Zotu279	B2_S21_MLepF1_LepR1T	8	GGCCAACTTCGGTCAGCGTAATGTGCCGACCGATTCTGTCAAAGAGCAAAACACCCAGAAGTTCTTCCAATGACTGAACTTGTCGGCTAACTGCACTTTGCGACAGGCTGAGTTCTTCGGCGGCGCGGGTGAAACTGCCATGTCGAGCAGACGCTTCGAAGGCCAGCAAAGAAGAAATGGAAGGATTGAGTGTCCGTGGATTCATGATGACTCTGAATAAAGGAGGCGTTAGGGCGTGGCGGGGAGGCTGCGGGTTAATCCAAAAGGCCAGCATCCGGCATTTACCCCGACAGCATAGCGTGATCCGCTGCGCGGTAAAAATCCTTACCGCCAGACGGCTGTTAAGCGTCCTGCACGGCATGGGG	-	cellularOrganisms	cellularOrganisms	1.0	Bacteria	superkingdom	0.98	undef_Bacteria	kingdom	0.98	Chloroflexi	phylum	0.43	undef_Chloroflexi	class	0.43	undef_undef_Chloroflexi	order	0.43	undef_undef_undef_Chloroflexi	family	0.43	undef_undef_undef_undef_Chloroflexi	genus	0.43	Chloroflexi_bacterium	species	0.43
Zotu308	B2_S21_RonMWASPdeg_HCO2198T	7	TGAAATATTGAGAGTTGGATCCAGTTAGTAGATGTTAAAGTAAATACGTTTGTTTGATTTTGAATGAAATTGCTTACAATGAGTTCACTTTCTTTGAAAGATCGACTCCTTCTGATGAAAAACTGAACCTTATTTTCGATTCTCTAGAAAATGTATCAAATATTTGAAATTAATTTTTCATAAGGGTAAACTGGTCAAATTCGGACCTAATTGCAAAAATGAACTTTATTGTGTATATGAATAAAGGCTTGGGTCCAAATTAGGAACAACGAAAGTTGACGAGCCTAATTCGCCAAATTACCCTTATTTATGAGATTTTCTATGATTCAATCAACTTACACCTTTGCAA	-	cellularOrganisms	cellularOrganisms	1.0	Eukaryota	superkingdom	0.82	undef_Eukaryota	kingdom	0.5	undef_undef_Eukaryota	phylum	0.43	Spirotrichea	class	0.4	Sporadotrichida	order	0.39	Oxytrichidae	family	0.39	Oxytricha	genus	0.25	Oxytricha_trifallax	species	0.25
Zotu454	B2_S21_MLepF1_LepR1T	4	AGATTTTGattattaattccatcattaaaaattatattaattaatataataattataaataatattaataCAGGTTGAACTTTATATCCACCTCTTATTACTCAAAATAATATTTCAATTAATTTTGTAATTTTTTCATTACATATTAATGGTGTATCATCAATTATAAGATCTATAAATTTCATTATAACACTAATATTTTTAAAATCAAAATATTTAAGAATAATTACTATTAATTTATTTTCATGAGCAATTATTATTACATCCATTTTATTAATTCTTTCTATTCCAGTTTTAGCAAGAGGAATTACAATAATTCTTTTTGATATAAATTTCAAAACAATATTTTTTAATCCTGAAGGAAATGGAAATCCTATTATATTTCAACATATTTTT		cellularOrganisms	cellularOrganisms	1.0	Eukaryota	superkingdom	1.0	Metazoa	kingdom	0.99	Arthropoda	phylum	0.99	Insecta	class	0.99	Hemiptera	order	0.92	Diaspididae	family	0.85	Chionaspis	genus	0.65	Chionaspis_pinifoliae	species	0.65
Zotu523	W6_S8_RonMWASPdeg_HCO2198T	4	AAATCGGTCCGCTCACCTAATTCTTCTTGGGTCAAATTCTTTTGAACGCGCAAATTGCGCAGCTTCTCGCCAATCTCCATGTTCATTCCCCCTTTTATTGACACAACTGCAAGTATAAAAAGTTTGCTATAAGTAAACTTCATGTTTAATTTCACTTTTTCTAGTATACAAATTATTGCAGAAAACACAAGCCTTTTTTCTTCATTTCTTTGAATTCTTTTCTTCCTAATCAAAAAAAGGAGTGATGCTAAATGCTTGTGCTATAAAGGAAACGATTGGCGGTCCCGTCATTTTCGCTTTTCACAGGTTTAAAAGAACATCTTCTATTTTAACGAAGAAAAGGTAGATTTAATAATGATCTGTTTTTAC		cellularOrganisms	cellularOrganisms	1.0	Eukaryota	superkingdom	0.8	undef_Eukaryota	kingdom	0.58	undef_undef_Eukaryota	phylum	0.54	Spirotrichea	class	0.52	Sporadotrichida	order	0.35	Oxytrichidae	family	0.35	Oxytricha	genus	0.29	Oxytricha_trifallax	species	0.29
Zotu259	W6_S8_RonMWASPdeg_HCO2198T	10	AATATAGATTATTCCAGATCCGCTTTCTCCGATTCCTTCATTAAACTTTTGAAAAGTCAGTTTCTCATCTTTTGGGAAACTCAAGACAATATCATCTGCAAAAGATTGTTCTTCCTTGCAGCTTATCAGGAATACAATTAAAATCAAAAAGAATTTATTCATTCAAATCTTTTTCTAAGAATCTTGAATGTACAAAAAAACCGTTTCACCTGAAACGGTTTAGAttttattttttcgtatattttatttccattgttttgtactctttgcctgttttAGAATCAGGGCCGTACATTTCTAATGTTTGATGAGTATCATCTACAAAAGTATAGACTTCTCTCATATTACAGTCTTTTCCGGGTCTTGTAGGATCTGTCATTTTTCCTTTAAATTCAAT		cellularOrganisms	cellularOrganisms	1.0	Eukaryota	superkingdom	0.89	undef_Eukaryota	kingdom	0.69	undef_undef_Eukaryota	phylum	0.69	Spirotrichea	class	0.62	Sporadotrichida	order	0.61	Oxytrichidae	family	0.61	Laurentiella	genus	0.34	Laurentiella_strenua	species	0.34
Zotu592	B6_S11_MLepF1_LepR1T	3	TAAGATTTTGATTATTACCACCATCAATTTCTCTTCTTTTAATAGGATTATCTAAAGAAGGAGCCGGAACAGGTTGAACTGTATACCCCCCTCTCTCAACCTTTTATCATTCTGGCCCTTCCGTTGATTTAACTATTTTTTCTCTCCACTTAGCTGGAATTTCTTCAATCTTAGGAGCTCTTAATTTTATTACAACAATCTTCAACTTAAAAATCAATAAACTTCCTGTAGATAAGACCACATTATTTGTTTGATCTGTATTATTAACCGCAATTCTTTTACTTTTATCTTTACCAGTATTAGCTGGAGCTATTACAATACTATTAACAGATCGAAATTTTAATACTTCATTTTTTGACCCTAGAGGAGGAGGAGACCCTGTCTTATATCAACATCTTT…		cellularOrganisms	cellularOrganisms	1.0	Eukaryota	superkingdom	1.0	Metazoa	kingdom	0.99	Arthropoda	phylum	0.92	Insecta	class	0.85	Diptera	order	0.19	Muscidae	family	0.03	Hydrotaea	genus	0.03	Hydrotaea_meteorica	species	0.02
Zotu172	B3_S19_MLepF1_LepR1T	11	TAAGATTTTGACTATTACCCCCTTCTTTACTATTATTATTAATATCTTCTTTTACAGAAAGGGGGGCGGGCACAGGTTGAACTATTTACCCTCCTTTATCTTCTATTTCATTCCACGGAAATAAATCTGTGGATATAACAATTTTTAGTTTACATCTAGCTGGAATCTCTTCCATTATAGGCTCTATTAATTTTATTACTACAATTCTAAACATACGGCCTAAAAATATAAAATTAGAAAAAATACCCTTATTCATCTGATCTATTTTAATTACTACAATTTTATTACTTCTATCGTTACCTGTACTAGCAGGCGCTATCACAATACTATTAACAGATCGAAATTTTAATACTTCATTTTTTGACCCTAGAGGAGGAGACCCTGTCTTATATCAACATC…		cellularOrganisms	cellularOrganisms	1.0	Eukaryota	superkingdom	1.0	Metazoa	kingdom	0.96	Arthropoda	phylum	0.94	Insecta	class	0.86	Lepidoptera	order	0.1	Prodoxidae	family	0.02	Lampronia	genus	0.02	Lampronia_rubiella	species	0.02
Zotu323	W2_S6_MLepF1_LepR1T	7	TAAGATTTTGATTATTACCACCATCAATTTCTCTTCTTTTAATAGGATTATCTAAAGAAGGAGCCGGAACAGGTTGAACTGTATACCCCCCTCTCTCAACCTTTTATCATTCTGGCCCTTCCGTTGATTTAACTATTTTTTCTCTCCACTTAGCTGGAATTTCTTCAATCTTAGGAGCTCTTAATTTTATTACAACAATCTTCAACTTAAAAATCAATAAACTTCCTGTAGATAAGACCACATTATTTGTTTGATCTGTATTATTAACCGCAATTCTTTTACTTTTATCTTTACCAGTATTAGCTGGAGCTATTACAATATTATTAACAGACCGTAACCTAAATACATCATTTTTTGATCCTATAGGAGGAGGTGATCCAGTTCTTTACCAACATTTAT…		cellularOrganisms	cellularOrganisms	1.0	Eukaryota	superkingdom	1.0	Metazoa	kingdom	0.98	Arthropoda	phylum	0.91	Insecta	class	0.88	Lepidoptera	order	0.23	Geometridae	family	0.06	Dysstroma	genus	0.02	Dysstroma_latefasciata	species	0.02
Zotu682	W6_S8_RonMWASPdeg_HCO2198T	3	CACACGCTATTCAATGGGTTAATCGACGAGGATATAGTCGACCTCGATTTTCCACCAATAAACATTCAACATTATTTCCCCTCTTCAATTTCTCTATGCAATTCCCTTTTCATTACTTGATTCTTCTCTCTCGTTCGCTTTTATACACGTATCATTGCGTTACACTCATTTATCTCAGTAATAATTTAATGGCTGTGCGTTTTTAATTAGAATTATCGCTGTGAAATGAGGATGTTATTATTTAATTTTGTGTTTCGATTTTTGTT		cellularOrganisms	cellularOrganisms	1.0	Eukaryota	superkingdom	0.82	undef_Eukaryota	kingdom	0.31	undef_undef_Eukaryota	phylum	0.24	Spirotrichea	class	0.23	Sporadotrichida	order	0.22	Oxytrichidae	family	0.22	Laurentiella	genus	0.12	Laurentiella_strenua	species	0.12
Zotu118	W2_S6_MLepF1_LepR1T	27	TAAGATTTTGATAACTCCCCCCATCATTATCTTTATTATTAATAAGAAGTCTTGTTGAAAGAGGGGCAGGAACAGGTTGCACTGTTTATCCTCCTTTATCTTCTAATATTGCCCATGGAGGATCCTCTGCAGATTTAGCTATTTTTTGACTTCATTTAGCTGGAATTTCCTCTATTTTAGCAGCAGTAAATTTTATTACAACAGTAATTAATATACGATCCATAGGAATATCCTTGGATCGTATGCCATTATTTGTATGATCAGTTGCTATTACTGCATTACTGTTACTTTTATCCGCCGGATCTATTAAAATACTTCATTTTTTGACCCAGCTGGAGGAGGAAATCCAATTCTTTATCAACATTTATTC		cellularOrganisms	cellularOrganisms	1.0	Eukaryota	superkingdom	0.99	Metazoa	kingdom	0.98	Arthropoda	phylum	0.97	Insecta	class	0.95	Coleoptera	order	0.51	Staphylinidae	family	0.17	Hydrosmecta	genus	0.04	Hydrosmecta_gracilicornis	species	0.04
Zotu257	W6_S8_MLepF1_LepR1T	10	TGTTAAGACGTATCTACAAGCATTGAGTGCTATTTACGCCAACATGAATCAAACATTAGAACTGGATCGTGGCTTATCAAACTCAGTCTTAGATGAAGCCGAAAAACAATTAGGTTTTAAATTTGTTTCTCCGTTAAGGGAGCTTTGGGGATATGCCAATGGCGGCAATGAGTGGAGCACAGTATTTGCCCGGAAAGATTACTTTTGCCGGTA		cellularOrganisms	cellularOrganisms	1.0	Eukaryota	superkingdom	0.62	undef_Eukaryota	kingdom	0.14	undef_undef_Eukaryota	phylum	0.1	Spirotrichea	class	0.07	Sporadotrichida	order	0.07	Oxytrichidae	family	0.07	Laurentiella	genus	0.04	Laurentiella_strenua	species	0.04
Zotu591	B6_S11_MLepF1_LepR1T	3	TAAGATTTTGATTATTACCACCATCAATTTCTCTTCTTTTAATAGGATTATCTAAAGAAGGAGCCGGAACAGGTTGAACTGTATACCCCCCTCTCTCAACCTTTTATCATTCTGGCCCTTCCGTTGATTTAACTATTTTTTCTCTCCACTTAGCTGGAATTTCTTCAATCTTAGGAGCTCTTAATTTTATTACTACTGTATTAAATATACGACCAAAGGAAATAACTTTTGATCGAATACCATTATTTGTATGAGCAGTAGTAATTACAGCATTCTTATTACTTTTATCTTTACCTGTATTAGCTGGAGCAATTACTATATTACTTACAGATCGAAATTTAAATACATCTTTTTTTGATCCTACAGGAGGTGGAGACCCAATTCTTTATCAACATTTAT…		cellularOrganisms	cellularOrganisms	1.0	Eukaryota	superkingdom	1.0	Metazoa	kingdom	1.0	Arthropoda	phylum	0.94	Insecta	class	0.92	Coleoptera	order	0.23	Cleridae	family	0.02	Tarsostenodes	genus	0.02	Tarsostenodes_guttulus	species	0.02
Zotu656	W6_S8_MLepF1_LepR1T	3	TAAGATTTTGATTATTACCTCCAAGATTAATATTATTAATAATAAGAATATTTGTAAGAACTGGTACTGGAACAGGTTGAACTGTATATCCACCATTATCATCAAATTTATCACATAGAGGAGCTTCAATTGATTTATCAATTTTTTCTTTACATATTGCTGGAGCATCTTCAATTATAGGAAGAATTAATTTTATTTCAACTATTTTAAATATAAAATTATATAAAATAGATAGAGTTTATTTATCTTGTTGATCAATTTTATTAACAACAATTTTATTATTATTATCTTTACCTGTATTAGCAGGTGCAATTACTATATTATTATTTGATCGAAATTTAAATACTTCATTTTTTGACCCTTCAGGTGGTGGTGATCCAATTTTATACCAACATTTAT…		cellularOrganisms	cellularOrganisms	1.0	Eukaryota	superkingdom	1.0	Metazoa	kingdom	0.98	Arthropoda	phylum	0.98	Insecta	class	0.97	Hymenoptera	order	0.97	Aphelinidae	family	0.15	Encarsia	genus	0.15	Encarsia_obtusiclava	species	0.14
Zotu432	W6_S8_MLepF1_LepR1T	5	TAAGACTTTGACTTCTCCCCCCCTCCCTCTCCCTACTTTTAATAAGAATGATAACTAATACAGGAGTTGGAGCAGGATGAACCCTTTATCCCCCCCTAACTCTTATACCCTTCCATGATGGAATATCTATAGATCTCACCATTTATTCCCTCCACATCGCAGGAATTAGATCAATTATAGGCTCCATCAATTTTTTAGTAACAAACTATAAAATAAAACCGTTCTTTCAACCCCTACAATCTATCCCCCTTTTTTGTTGATCCGTTATAATTACATCTCTTTTACTTTTATTATCTCTCCCAGTCCTAGCCGGAGCAATCACCATAATTTTAACAGATCGTAACATAAACACCTCATTTTTTGACCCAGAgggggggggAGATCCCCTCCTTTATCAAC…		cellularOrganisms	cellularOrganisms	1.0	Eukaryota	superkingdom	0.99	undef_Eukaryota	kingdom	0.15	undef_undef_Eukaryota	phylum	0.14	Spirotrichea	class	0.14	Sporadotrichida	order	0.07	Oxytrichidae	family	0.07	Oxytricha	genus	0.07	Oxytricha_trifallax	species	0.07
Zotu418	W1_S2_MLepF1_LepR1T	3	TAAGATTTTGATTATTACCACCATCAATTTCTCTTCTTTTAATAGGATTATCTAAAGAAGGAGCCGGAACAGGTTGAACTGTATACCCCCCTCTCTCAACCTTTTATCATTCTGGCCCTTCCGTTGATTTAACTATTTTTTCTCTCCACTTAGCTGGAATTTCTTCAATCTTAGGAGCTCTTAATTTTATTACAACAATCTTCAACTTAAAAATCAATAAACTTCCTGTAGATAAGACCACATTATTTGTTTGATCTGTATTATTAACCGCAATTCTTTTACTTTTATCTTTACCAGTATTAGCTGGAGCTATTACAATACTATTAACAGATCGAAACTTAAATACTTCATTTTTTGACCCAGCAGGAGGAGGAGATCCAATTTTATACCAACATTTAT…		cellularOrganisms	cellularOrganisms	1.0	Eukaryota	superkingdom	1.0	Metazoa	kingdom	0.98	Arthropoda	phylum	0.9	Insecta	class	0.89	Diptera	order	0.27	Muscidae	family	0.09	Hydrotaea	genus	0.06	Hydrotaea_meteorica	species	0.06
Zotu80	W6_S8_RonMWASPdeg_HCO2198T	45	AACCCGAAGGTGCTAAAGCAGTAGCGCAACTGGTTTTTGATGGATtaaaaaacctaaaaaatgaaaagtaaaCTCTTCTTACTTCTCTTTTTGCTTATAGGAATTGGTTTTGTGAGTGCACAAAACGAAAATCATTTATTATGGTATGAAAATCCGGCTGATAACTGGAACGAAGCCTTACCGATAGGAAATGGGAGAATTGGAGGAA		cellularOrganisms	cellularOrganisms	1.0	Eukaryota	superkingdom	0.84	undef_Eukaryota	kingdom	0.38	undef_undef_Eukaryota	phylum	0.32	Spirotrichea	class	0.28	Sporadotrichida	order	0.26	Oxytrichidae	family	0.26	Oxytricha	genus	0.23	Oxytricha_trifallax	species	0.23
Zotu247	B2_S21_RonMWASPdeg_HCO2198T	10	TATGTTTACGGAAGAAGAGATTTTAGAAGAAGATTCGcaaattgaaaaagaaatgaaagaatataatgaataaaagaaagcaaagaagTTCTCTTTGCTTTCTTTTTATTTCATGGTGTAAGTATTTTAGAACAAGGAAGTGAAATGATTTGATGATTGATACAGATGCATTATTGCAACCAGAAGAGGCGTTACCAGCGTTAATTGATACAACGgaaaagaaaaaagaaaaaaagaagataaaaaaagtagaaaaaTCCGTATTAAGTTTTATGGCAGAACGTCGCATTATTTCGGAAGAGTGTATTGCCTTAGAAAAAGGAGTAACAGACTTTTATCGTATTGAAGACTCTTCTGCACGAGAGGGAAGTTTAGAACAACGACAAGCAGCCATCAA	-	cellularOrganisms	cellularOrganisms	1.0	Eukaryota	superkingdom	0.83	undef_Eukaryota	kingdom	0.65	undef_undef_Eukaryota	phylum	0.65	Spirotrichea	class	0.62	Sporadotrichida	order	0.48	Oxytrichidae	family	0.48	Laurentiella	genus	0.26	Laurentiella_strenua	species	0.26
Zotu415	W1_S2_MLepF1_LepR1T	3	TAAGATTTTGATTATTACCACCATCAATTTCTCTTCTTTTAATAGGATTATCTAAAGAAGGAGCCGGAACAGGTTGAACTGTATACCCCCCTCTCTCAACCTTTTATCATTCTGGCCCTTCCGTTGATTTAACTATTTTTTCTCTCCACTTAGCTGGAATTTCTTCAATCTTAGGAGCTCTTAATTTTATTACAACAATCTTCAACTTAAAAATCAATAAACTTCCTGTAGATAAGACCACATTATTTGTTTGATCTGTATTATTAACCGCAATTCTTTTACTTTTATCTTTACCAGTATTAGCTGGAGCTATTACAATACTATTAACAGATCGAAACTTAAATACATCATTTTTTGATCCTATGGGAGGGGGAGACCCTATTTTATATCAACATTTAT…		cellularOrganisms	cellularOrganisms	1.0	Eukaryota	superkingdom	1.0	Metazoa	kingdom	0.98	Arthropoda	phylum	0.9	Insecta	class	0.84	Lepidoptera	order	0.29	Prodoxidae	family	0.08	Lampronia	genus	0.08	Lampronia_fuscatella	species	0.05
Zotu660	W6_S8_MLepF1_LepR1T	3	TTAGATTTTGACTTTTACCACCATCATTAATATTAATAATATTTAGTTTTATAATTAATAATGGAACAGGAACAGGATGAACTGTTTACCCACCATTATCAAATAATATTGCTCATAATAATATTTCAGTAGATTTAACTATTTTTTCACTTCATATAGCTGGAATTTCATCAATTTTAGGAGCAATTAATTTTATTTGTACAATTTTAAATATAATACCTAATAATATAAAGTTAAATCAAATTCCCTTATTTCCATGATCAATTTTAATTACTGCAGTATTATTAATTTTATCTTTACCAGTATTAGCTGGAGCTATTACTATATTATTAACAGATCGAAATTTAAATACTTCATTTTTTGATCCATCTGGAGGAGGAGATCCTATTTTATATCAAC…		cellularOrganisms	cellularOrganisms	1.0	Eukaryota	superkingdom	1.0	Metazoa	kingdom	1.0	Arthropoda	phylum	1.0	Insecta	class	1.0	Hemiptera	order	1.0	Phylloxeridae	family	1.0	Phylloxera	genus	1.0	Phylloxera_caryaecaulis	species	1.0
Zotu161	W4_S9_MLepF1_LepR1T	17	TAAGATTTTGATTATTACCACCATCAATTTCTCTTCTTTTAATAGGATTATCTAAAGAAGGAGCCGGAACAGGTTGAACTGTATACCCCCCTCTCTCAACCTTTTATCATTCTGGCCCTTCCGTTGATTTAACTATTTTTTCTCTCCACTTAGCTGGAATTTCTTCAATCTTAGGAGCTCTTAATTTTATTACAACAATCTTCAACTTAAAAATCAATAAACTTCCTGTAGATAAGACCACATTATTTGTTTGATCTGTATTATTAACCGCAATTCTTTTACTTTTATCATTACCTGTTTTAGCTGGAGCTATTACAATGCTTTTAACTGATCGAAATTTAAATACATCATTCTTTGACCCGGCTGGTGGGGGAGACCCAATTTTATATCAACATTTAT…		cellularOrganisms	cellularOrganisms	1.0	Eukaryota	superkingdom	1.0	Metazoa	kingdom	0.98	Arthropoda	phylum	0.9	Insecta	class	0.84	Thysanoptera	order	0.21	Thripidae	family	0.21	Frankliniella	genus	0.12	Frankliniella_australis	species	0.12
Zotu344	B1_S20_MLepF1_LepR1T	6	TAAGATTTTAGATTTCACCCCTTTCCCTGACTTTATTAATTATAAGTAGAACAATTGAAAGTGGGGCAGGAACAGGATGAACACTTTATCCTCATTTAGCAAGAAACATTGCCCACAGAGGACCTTCTGTTGATTTAGCTATTTTTAGTCTTCATCTAGCTGGTGCATCTTCTATTTTAGCAGCAGACAATTTTTTTCCACAGTTATTAATATACGGCCCAAAGGAATAACACCTGAACGAATCCCTTTATTTACTTGATCAGTTTTAATTACCGCAATATTACTTCTACTTTCACTCCTTGTCCTAGCAGGAGCAATCACTGTATCATTAACCGACTTAAATACATCTTTTTTTGATCCAGAGGTGAGGGAGATCCAATTTTATATCAACATTTATTT		cellularOrganisms	cellularOrganisms	1.0	Eukaryota	superkingdom	1.0	Metazoa	kingdom	0.95	Arthropoda	phylum	0.93	Insecta	class	0.87	Coleoptera	order	0.32	Cerambycidae	family	0.09	Paracorymbia	genus	0.05	Paracorymbia_hybrida	species	0.05
Zotu49	W5_S10_RonMWASPdeg_HCO2198T	80	AGTACAGAGGGAGTGGCATTTTCCACAACTGAACTTTTATAAACAGGAACTGTGGCAGGATTCGGATCAACCATCAGAACTGCAGAAGTATATGGCAACAAGGTAATAGTGCCGGAATATTTATTACCTTTTACATCTATCATAGGTTTATCGAGAGCAACTACCCTGTTTGTCTTTGTCGCGTTGTATTCAAACCTGATGTCTTCAGCATTTGTAACAGTCACCGG		cellularOrganisms	cellularOrganisms	1.0	Eukaryota	superkingdom	0.75	undef_Eukaryota	kingdom	0.27	undef_undef_Eukaryota	phylum	0.16	Spirotrichea	class	0.16	Urostylida	order	0.13	Urostylidae	family	0.13	Urostyla	genus	0.13	Urostyla_grandis	species	0.13
Zotu98	W6_S8_RonMWASPdeg_HCO2198T	35	ATAGAAGAGGTATTATGTTAAAACTGATTTTTCGGCGTATTCTAGAGGCCATCCCGACCTTATTTGTTTTGATAACCGTCTCCTTTTTTATGATGCGCTTAGCACCAGGCAATCCTTTCTCAGGCGAGCGTACCTTATCCCCGGCCGTACTGGCCAATATTGAAGCCAAATACAATCTTAATGATCCTCTTTGGTTACAGTATATCCATTATTTGGGACAACTTGCTGTTGGCGACTTTGGACCTTCCTTTAAATATAAAGACTATACGGTCAATGAGCTGTTGTCACAGTCATTTCCAGTGTCGATGGAGCTTGGGGTTTATGCGTTTATCTTAGCATTGGTCTTAGGGC		cellularOrganisms	cellularOrganisms	1.0	Eukaryota	superkingdom	0.46	undef_Eukaryota	kingdom	0.12	undef_undef_Eukaryota	phylum	0.1	Spirotrichea	class	0.04	Sporadotrichida	order	0.03	Oxytrichidae	family	0.03	Oxytricha	genus	0.03	Oxytricha_trifallax	species	0.03
Zotu460	B2_S21_RonMWASPdeg_HCO2198T	4	TCGGCCGGCTTTTTCGCTTGCTTACGTAGTTCCTTCTCCGCAGTAGATTTCGCCTTATTAACCTCGACTAGAAACTCGGCTTTTACCTGCTTCGCTAGTTTGACCGCCTCGGCTGCGTAAGCCTTCCGTACCTCTTGCGCTTTCTTCTGTCTGCCGGTTGGGGATAAATCCGTATCTAATGACACTTGGCTAATCTCTCGCTCGGCTTCCGTTTTCAACTCGATGTACTTCTTGTTTACGTTGCTTTCGATTTCTCTTGCGGCTTCTATATGATTTCTCATGTTATCGTCTCCTCTTGTTTCTCA		cellularOrganisms	cellularOrganisms	1.0	Eukaryota	superkingdom	0.34	undef_Eukaryota	kingdom	0.18	undef_undef_Eukaryota	phylum	0.18	Spirotrichea	class	0.18	Urostylida	order	0.1	Urostylidae	family	0.1	Urostyla	genus	0.1	Urostyla_grandis	species	0.1
Zotu521	W6_S8_MLepF1_LepR1T	4	CAAAAGATGCACATGAGAAAATGTCGACTTAAGCCATTCATTATAAAACTGATTAAACATCGGCAGTGGTTTTTTGCCTGCCCCGTGGAATTGATCGGCGTAGGTAATAAGAACCACATCGCCCTCGTCCCAATGCGCTTTACGGATTTTTTTAATTAATCCCTGTGATTTCTCTAAACGTGCAATCAGCGCTTCATAGTGGCATGAAGTAAACGTATCACCATAAACTTCTGCCAGGCATTTTT	-	cellularOrganisms	cellularOrganisms	1.0	Bacteria	superkingdom	0.69	undef_Bacteria	kingdom	0.69	Planctomycetes	phylum	0.01	Planctomycetia	class	0.01	Planctomycetales	order	0.01	Planctomycetaceae	family	0.01	Fuerstia	genus	0.0	Fuerstia_marisgermanicae	species	0.0
Zotu557	B2_S21_RonMWASPdeg_HCO2198T	3	GCGTACCAGCGCAGGAACATGCGCCGATTGCCCTGGGTATCCTCTTTGAATACTTGGCAATTCAATTCAACATCCGCCAATTCACCCACGCGACTCGGTGCACTCAGCAACAGTGCACAGGCGGATGTCACAACGATATCGAGGGGGTTCGTCAATTCGTTTGAAAACACTTCCCCGAGGGCTCTGATCGCGTCAGGGTTGGGCAGTTTCTGTTCCCGATCCGCTTTTTGCTGCTTGAGCGTGCCACGCGGCCTGAGCGTCAGGTGAGTAGTCCACCGGAAGTCTGACTTGAG		cellularOrganisms	cellularOrganisms	1.0	Bacteria	superkingdom	0.9	undef_Bacteria	kingdom	0.9	Acidobacteria	phylum	0.35	undef_Acidobacteria	class	0.35	undef_undef_Acidobacteria	order	0.35	undef_undef_undef_Acidobacteria	family	0.35	undef_undef_undef_undef_Acidobacteria	genus	0.35	Acidobacteria_bacterium	species	0.35
Zotu304	W6_S8_RonMWASPdeg_HCO2198T	8	ACCAATTAAGACTTTAAATCTGTCAATTGGTTTATCGATATTTTTAGTTAATTCTAAAGTCGGGAAAGAGGATTTTCCTTGAAGTTCGTATTCTAAAGTATCAAGATTTAATCCGTGAATTTCAGATTTCCCGTCTGCGCCTTTCACTTTTTTATAGAAACCTTGTTCGGTTTTTGAACCCAACCATTTGTTGTCTACCATTTTCTGAATATAATCAGGAAGGGCAAAAACATTGTTGAAATCATTCGCTTCAGCACCGCTTTGGCGAACACCGTTTGCAACCATTACCAAAGTATCTAAACCTACAACATCGGCTGTTCTGAACGTCGC		cellularOrganisms	cellularOrganisms	1.0	Eukaryota	superkingdom	0.52	undef_Eukaryota	kingdom	0.33	undef_undef_Eukaryota	phylum	0.31	Spirotrichea	class	0.29	Sporadotrichida	order	0.24	Oxytrichidae	family	0.24	Laurentiella	genus	0.16	Laurentiella_strenua	species	0.16
Zotu107	W6_S8_MLepF1_LepR1T	30	CGAGCGATAGGCCACACTAACAAGCATAAAAACAAGGGACTCGATGAATATAGCTCTGCTCGCTAAACAATCATTAATCGAACAGAATCAGATTCTTTTGGCCAGTTTTAAGGCTAAAACCCCGATTGAAGAGCTCGTCACGCAGCGCTGTCAATTTGTCGATGCCCTTGTTAAGCAAGCTTGGGAACAGCACGGTCTAAGGGAATATGATATTGCCCTGATTGCCGTGGGCGGCTATGGCCGTGGGGAGCTGCATCCCCACTCAGATGTCGATTTACTGTTCCTGTTTAA	-	cellularOrganisms	cellularOrganisms	1.0	Bacteria	superkingdom	0.81	undef_Bacteria	kingdom	0.81	Proteobacteria	phylum	0.67	Deltaproteobacteria	class	0.6	Myxococcales	order	0.59	Archangiaceae	family	0.59	Cystobacter	genus	0.59	Cystobacter_fuscus	species	0.59
Zotu398	B2_S21_RonMWASPdeg_HCO2198T	5	AGCTCTAAATACCGGAATATTTTGTTCGCCTACTAAAATTTTTTCTCTTGAATGAACATCATGACTGACTCTGGCTGCACGTTTACGAACCTCAAAAGTCCCAAAATTTGAAATATGTACGGGAATCCCTTCAGAAATATAGTAAGTGATTGCCTCGACAAAGGCATTGATTGCCTTTGCTGCATTTACTTTTGAAAGTTCTGTACGGTCTGCTACATAATCAATTAACTCCTGTTTCGACGCCATTAGCTCATTCCTCCTATTTTCTACATTCCCCTATCATCCTTTTCTTCACTAACTCTAGTGAATTCTTTTGTCATCATATAAATCTTCATAAAAAATCCTAGCTTACGCCA		cellularOrganisms	cellularOrganisms	1.0	Eukaryota	superkingdom	0.83	undef_Eukaryota	kingdom	0.48	undef_undef_Eukaryota	phylum	0.46	Spirotrichea	class	0.45	Sporadotrichida	order	0.41	Oxytrichidae	family	0.41	Oxytricha	genus	0.35	Oxytricha_trifallax	species	0.35
Zotu633	W4_S9_MLepF1_LepR1T	3	TAAGATTTTGATTATTACCACCATCAATTTCTCTTCTTTTAATAGGATTATCTAAAGAAGGAGCCGGAACAGGTTGAACTGTATACCCCCCTCTCTCAACCTTTTATCATTCTGGCCCTTCCGTTGATTTAACTATTTTTTCTCTCCACTTAGCTGGAATTTCTTCAATCTTAGGAGCTCTTAATTTTATTACAACAATCTTCAACTTAAAAATCAATAAACTTCCTGTAGATAAGACCACATTATTTGTTTGATCTGTATTATTAACCGCAATTCTTTTACTTTTATCTTTACCAGTATTAGCTGGAGCTATTACAATACTATTAACAGATCGAAATTTAAATACATCATTCTTTGACCCGGCTGGTGGGGGAGACCCAATTTTATATCAACATTTAT…		cellularOrganisms	cellularOrganisms	1.0	Eukaryota	superkingdom	1.0	Metazoa	kingdom	1.0	Arthropoda	phylum	0.94	Insecta	class	0.87	Diptera	order	0.14	Muscidae	family	0.03	Hydrotaea	genus	0.03	Hydrotaea_meteorica	species	0.03
Zotu175	W3_S7_MLepF1_LepR1T	14	TAGCTTATGGTTATTGCCATCATCTTTAATATTATTGTTATCTCCTCTTATGTTGAAATAGGTGCTGGAACGGATGGACTGTTTATCACCTTTAGCTTCTATTACGGACATAGTGGTCTTCGGTAGATCTTGCTATCTTTAGTTTCATTTAGCAGGAGTATCTTCAATGTTAGGTGCTATAATTTTATATGTACATTCGAAATATGCGTTTAAAGGATTAACAGCAGAACGCTTATCACTTTCGTTTGGGCAGTTCTTGTAACAGTGATTTTATTGTTATTATCTTTACCTGTTTAGCAGGTGCTATACTATGTTATTAACTGATGTAATTTTAATACTAGCTTTTTTGATGCTACGGCGGAGGAGATCCTATATTATACCAGCATCCTTTT		cellularOrganisms	cellularOrganisms	1.0	Eukaryota	superkingdom	0.99	undef_Eukaryota	kingdom	0.69	undef_undef_Eukaryota	phylum	0.64	undef_undef_undef_Eukaryota	class	0.61	Physariida	order	0.61	Didymiaceae	family	0.61	Didymium	genus	0.61	Didymium_nigripes	species	0.61
Zotu397	B2_S21_RonMWASPdeg_HCO2198T	5	AGCGCACGGTACAAGTTTGATTTTACGGTCCCTAATGGTATCCCTTCCATTTCTGCAATTTCTTGAAATGTATAACCAAAATAGTACTTCATCAAAACTATATTTTTATCTGCTTCATTAAGTACATTTAACAGATCTTTAAGTGACACAGAAAGTGGAATATCCTCATCTTCTATACCAATAAACTCTGTATATTGTGGATGGAGATTTACAACttttttgttttttCTAATTAAGTCAATCGCACAGCTAATAGCAATCCTTATTACCCATGATTTGATATATTCC		cellularOrganisms	cellularOrganisms	1.0	Eukaryota	superkingdom	0.86	undef_Eukaryota	kingdom	0.39	undef_undef_Eukaryota	phylum	0.21	Spirotrichea	class	0.19	Sporadotrichida	order	0.17	Oxytrichidae	family	0.17	Oxytricha	genus	0.1	Oxytricha_trifallax	species	0.1
Zotu224	W6_S8_RonMWASPdeg_HCO2198T	12	TACTGCATAGCCAATTACAGTATGCGGTCTGTGAATGCTCCAGGTAAAACCATCTCTCTCAGAAGCCGAGTAAACCTCATCTTCCTGAGCGTAATAAAAATTGGGAAGCGGAAGTCTGGGTTGCTCTTCTCTCACAGGAGTTTCAGGTAATTTTCCTTCCTTTGCATAGGCTTCGAATGGTCCTAAATAATGCTTTAATCCTGTAACCAAAGCAACATGTTTTAC		cellularOrganisms	cellularOrganisms	1.0	Eukaryota	superkingdom	0.76	undef_Eukaryota	kingdom	0.2	undef_undef_Eukaryota	phylum	0.14	Spirotrichea	class	0.14	Sporadotrichida	order	0.1	Oxytrichidae	family	0.1	Laurentiella	genus	0.1	Laurentiella_strenua	species	0.1
Zotu296	W1_S2_MLepF1_LepR1T	8	TAAGATTTTGACTTTTACCACCTTCAATTTCTTTATTAATTTTCTCTACATTTCTAGAAGAAGGAACTGGAACAGGATGAACTCTATACCCTCCTCTTTCTAGATTCATATTTCATAGAAGATCCTCAGTAGACTTAACTATTTTCAGCTTACATTTAGCTGGTATTTCTTCTATTATAGGTTCAATTAATTTTATCTGTACTATTTTAAATATACGTCCAATAAATATAAATTTAGAACAAATATCTTTATTCTGTTGAGCTATCTTAATTACTACTATTTTATTACTCTTATCTTTACCTGTACTAGCAGGAGCTATTACTATACTTTTAACAGATCGTAATTTTAATACATGTTTTTTTGATCCTTCTGGGGGAGGAGACCCTATTTTATTTCAAC…		cellularOrganisms	cellularOrganisms	1.0	Eukaryota	superkingdom	1.0	undef_Eukaryota	kingdom	0.1	undef_undef_Eukaryota	phylum	0.1	Spirotrichea	class	0.1	Sporadotrichida	order	0.1	Oxytrichidae	family	0.1	Laurentiella	genus	0.1	Laurentiella_strenua	species	0.1
Zotu33	W6_S8_MLepF1_LepR1T	138	CCCAATATAAAATGCTGGGGTAAATTGATGCCATAAATTGGCAAATCGAGTTTTTGGGCAATTGTAGAATAAATTATGGCAAGCGAAATTTGATTTCCTTTTTTACTTTCTAAAACCTGATTCAGATAAGAGTTTTGAGGATCGTGATGATTTTTAGTGTTTCCGCCAAAGCCAAATTGCTGGTATAAAACATGGTTGATCAGTTTAACCTTTTCAACCGAACTCATTTCATATTGTAGGCCAAGCCAGATCTCACGCTTAATGTCTTCTAACTGAATAA	-	cellularOrganisms	cellularOrganisms	1.0	Eukaryota	superkingdom	0.7	undef_Eukaryota	kingdom	0.19	Rhodophyta	phylum	0.04	Florideophyceae	class	0.04	Halymeniales	order	0.02	Halymeniaceae	family	0.02	Grateloupia	genus	0.02	Grateloupia_taiwanensis	species	0.02
Zotu34	B6_S11_MLepF1_LepR1T	101	TAAGATTTTGACTCCTCCCTCCATCATTCATTCTTCTACTTAGCTCTACTATAGTAGAGGGCCTTCAGTGGATCTAACTATCTTTTCTCTTCACTTGGCAGGAATCTTCTCAATTTTAGGGGCTATTAACTTCATTACTACTGTTATGAATATACGGACAAAGGGGATAGTATACGAACGACTTCCCCTCTTTGTTTGATCTATTATTATTACAGCAGTTCTTCTCTTGCTATCTTTGCCCGTTTTAGCAGGTGCTATTACGATACTATTAACAGACCGTAACTTCAATACATCCTTCTTCGATCCAGCAGGGGGAGGGGACCCTATCTTATACCAACATCTATTT		cellularOrganisms	cellularOrganisms	1.0	Eukaryota	superkingdom	0.98	undef_Eukaryota	kingdom	0.09	undef_undef_Eukaryota	phylum	0.08	Spirotrichea	class	0.08	Urostylida	order	0.08	Urostylidae	family	0.08	Urostyla	genus	0.08	Urostyla_grandis	species	0.08
Zotu34	B5_S18_MLepF1_LepR1T	18	TAAGATTTTGACTCCTCCCTCCATCATTCATTCTTCTACTTAGCTCTACTATAGTAGAGGGCCTTCAGTGGATCTAACTATCTTTTCTCTTCACTTGGCAGGAATCTTCTCAATTTTAGGGGCTATTAACTTCATTACTACTGTTATGAATATACGGACAAAGGGGATAGTATACGAACGACTTCCCCTCTTTGTTTGATCTATTATTATTACAGCAGTTCTTCTCTTGCTATCTTTGCCCGTTTTAGCAGGTGCTATTACGATACTATTAACAGACCGTAACTTCAATACATCCTTCTTCGATCCAGCAGGGGGAGGGGACCCTATCTTATACCAACATCTATTT		cellularOrganisms	cellularOrganisms	1.0	Eukaryota	superkingdom	0.98	undef_Eukaryota	kingdom	0.09	undef_undef_Eukaryota	phylum	0.08	Spirotrichea	class	0.08	Urostylida	order	0.08	Urostylidae	family	0.08	Urostyla	genus	0.08	Urostyla_grandis	species	0.08
Zotu443	W6_S8_RonMWASPdeg_HCO2198T	5	ATTCAGAGTGCCTCTTTTCAAGCTGTCGAAGCGCGCTCATTGCCGTTTCCCATGAGCGGTCAAATAACGCGGTGATTTCCTGTCGGAGATGTTCCCCGTCTACAGGGGATTGGCAAAATGGACAAATGTCGCCGTCAAACCACACGGCTCCACGTGCTATCCAGTCACTATTGCTGAGGCGCCTTACGGCGGCAGCCAAAACACTGTCACCCGCCGGGACCAAAGGTTCCTTCAGGAGGGTAAGCTCCTCTTCAGTGAAAACGAAGTAAGGAAAATCATCGACAGATGCAATAAGGTTGCCCTTACTGTCTTCCAGACGCTTCAGTTCTTCACACAGCAACTCCGTGCTCGTAACAGCAGTGTCAGGTGATGACA	-	cellularOrganisms	cellularOrganisms	1.0	Bacteria	superkingdom	0.93	undef_Bacteria	kingdom	0.93	Proteobacteria	phylum	0.54	Deltaproteobacteria	class	0.5	Myxococcales	order	0.5	Archangiaceae	family	0.5	Cystobacter	genus	0.5	Cystobacter_fuscus	species	0.5
Zotu524	W6_S8_RonMWASPdeg_HCO2198T	4	GCATTGATTGCGGTTTTCATAAAATTGGTAACTGAAACTCCCGGAATCTCCACAGGATATTGAAAAGAAAGAAAGATCCCTTTATGAGCTCTTTCTTCAGGATCCATTTCTGAGATCTCTGTATTTTCAAAAATTATTTCTCCTTCGGTTTGTTCAAATTCCTCTTTCCCGGCAATTACCGAAGAAAGCGTACTTTTCCCTGAACCGTTTGGTCCCATTATAGCATGAACCTCTCCCGGATTAATTTCAAGATTAATTCCTTTAAGGATTTCCTTATCTTCTATACTCGCGTGTAAATTCTTTATTTTTAGCATAAATTCTCTGTATGCATCCCTAATAAAACGGGATTGGTTTATTATTCTTCTTGTTCTGT		cellularOrganisms	cellularOrganisms	1.0	Eukaryota	superkingdom	0.83	undef_Eukaryota	kingdom	0.21	undef_undef_Eukaryota	phylum	0.17	Spirotrichea	class	0.13	Urostylida	order	0.06	Urostylidae	family	0.06	Urostyla	genus	0.06	Urostyla_grandis	species	0.06
Zotu322	B2_S21_RonMWASPdeg_HCO2198T	3	AGGCTGGAGAGTTGCTCGGTCGATTTCATGTTGCCGATTTCAGCGGTCAGGGCAGACCCGGCGCGCCCGGCGAACAGCAAGGCGGTCACCACGGGCCCCAACTCACGCAGCAGGGTCAAGGCAACCATTTGCCCGACGGCCTGCTCGGAACCATAGCTGGACAAGATACTGAAGCCCTGCAGGGCCAGCACCATGCCGATGAAAATGCCGGACACCACAATGATGACCAGCGACATGACGCCGACAGAGTGCAACTGTTTGACCAGCAGCCCAAACCCGCCGCCAATGCCGCCACGCCCCAGCAATGCATGAAACAGGAACAAGGTCGAACGCCCCAGGACTGAGACCATGTCGATCCCTGCCCGACCGAACAACCCGATTCGATCAATAAT	-	cellularOrganisms	cellularOrganisms	1.0	Bacteria	superkingdom	1.0	undef_Bacteria	kingdom	1.0	Acidobacteria	phylum	0.52	undef_Acidobacteria	class	0.52	undef_undef_Acidobacteria	order	0.52	undef_undef_undef_Acidobacteria	family	0.52	undef_undef_undef_undef_Acidobacteria	genus	0.52	Acidobacteria_bacterium	species	0.52
Zotu322	W1_S2_RonMWASPdeg_HCO2198T	4	AGGCTGGAGAGTTGCTCGGTCGATTTCATGTTGCCGATTTCAGCGGTCAGGGCAGACCCGGCGCGCCCGGCGAACAGCAAGGCGGTCACCACGGGCCCCAACTCACGCAGCAGGGTCAAGGCAACCATTTGCCCGACGGCCTGCTCGGAACCATAGCTGGACAAGATACTGAAGCCCTGCAGGGCCAGCACCATGCCGATGAAAATGCCGGACACCACAATGATGACCAGCGACATGACGCCGACAGAGTGCAACTGTTTGACCAGCAGCCCAAACCCGCCGCCAATGCCGCCACGCCCCAGCAATGCATGAAACAGGAACAAGGTCGAACGCCCCAGGACTGAGACCATGTCGATCCCTGCCCGACCGAACAACCCGATTCGATCAATAAT	-	cellularOrganisms	cellularOrganisms	1.0	Bacteria	superkingdom	1.0	undef_Bacteria	kingdom	1.0	Acidobacteria	phylum	0.52	undef_Acidobacteria	class	0.52	undef_undef_Acidobacteria	order	0.52	undef_undef_undef_Acidobacteria	family	0.52	undef_undef_undef_undef_Acidobacteria	genus	0.52	Acidobacteria_bacterium	species	0.52
Zotu368	W1_S2_MLepF1_LepR1T	6	TAGTTTCTGGTTATTGCCTTCAGCTTTAATCTTATTACTTTTATCTGCTTACGTAGAAATAGGTGCCGGTACTGGATGGACCGTTTATCTCCTCTTTCTTCTATTGTAGGACATAGTGGACTTCTGTTGATTTAGCTATTTTTAGTTTACATCTTGCAGGTGTTTCTTCCATGTTAGGTGCTATAATTTTATTTGTACTATTAAAAATATGCGATGAATGGTATGACAGCTGAACGATTATCCTTGTCGTTTGGTCAGTATTAGTAACCGTTATATTGTTACTTTTATCATTACCTGTTTAGCTGGTGCTATACAATGTTATTAACAGATGTAACTTTAATACATCTTTCTTTGATGTTACGGTGGAGGAGATCCTATTTTATACCAACATTTATTT		cellularOrganisms	cellularOrganisms	1.0	Eukaryota	superkingdom	0.94	undef_Eukaryota	kingdom	0.37	undef_undef_Eukaryota	phylum	0.25	undef_undef_undef_Eukaryota	class	0.14	Physariida	order	0.14	Didymiaceae	family	0.14	Didymium	genus	0.14	Didymium_nigripes	species	0.14
Zotu277	W6_S8_MLepF1_LepR1T	9	CCATCGTAAATTTGTTAGGTTCCTGGTCGCGTAAATCCCATTGCATTCCACTTGTGGTTTTAACTCTTAATCTTGGCACTTCCTTTCTGGGCAATACGTTTTTCATAATTCAATTTTTGGTTTTTTGAAAATTATGAAATTCAAATCCCGAATTATATTAAATACTTTATAAGCTTAGGTTAAACTTTTCTACGTGTCTTACAATTTAACCTCTCGCAGCACCTTCAGGAATTTTTGGTGCATTTCTTCAGTATAATCTAAATGAGTAACAATTCTTAATTTACCCTGCCCCATATTGCTTATTCTAATATTTTCTTTCTGAAGATTTTTCATAAATGCAGCTTCATCTGA		cellularOrganisms	cellularOrganisms	1.0	Eukaryota	superkingdom	0.88	undef_Eukaryota	kingdom	0.51	undef_undef_Eukaryota	phylum	0.38	Spirotrichea	class	0.35	Sporadotrichida	order	0.22	Oxytrichidae	family	0.22	Laurentiella	genus	0.18	Laurentiella_strenua	species	0.18
Zotu561	B2_S21_RonMWASPdeg_HCO2198T	3	CAAAACGATTGTCTTGTCGTAAAAAATCGAGAAAGTCTTCGAAGTAATAGGAGAGATCATCAAATTTCTTATCTCCTAGGTATTCTCTGTATGATTTAATAATGATATCCCAAGGCACTTCCATAAAGGATGCTGCTCCATATACCATTATTCCTACTGGATGATGTTTGGATAGTGAAAAAAGTTTGTTTGCTGAATTGTA	-	cellularOrganisms	cellularOrganisms	1.0	Eukaryota	superkingdom	0.72	undef_Eukaryota	kingdom	0.3	undef_undef_Eukaryota	phylum	0.28	Spirotrichea	class	0.25	Urostylida	order	0.19	Urostylidae	family	0.19	Urostyla	genus	0.19	Urostyla_grandis	species	0.19
Zotu81	W5_S10_MLepF1_LepR1T	29	TAAGATTTTAGATTTTACCCCTTTCCCCGACTTTATTAATTATAAGCAGAACAATTGAAAGTGGGGCAGGAACAGGATGAACACTTTATCCTCATTTAGCAAGAAACATTGCCCACAGAGGACCTTCTGTTGATTCAGCTATTTTTAGTCTTCATCTAGCTGGTGCATCTTCTATTTTAGGAGCAGACAATTTTTTTCCACAGTTATTAATATACGACTCAAAGGAATAACACCTGAACGAATCCCTTTATTTACTTGATCAGTTTTAATTACCGCAATATTACTTCTACTTTCACTCCTTGTCCTAGCAGGAGCAATCACTGTATCATTAACCGACTTAAATACATCTTTTTTTGATCCAGAGGAGGGGGAGATCCAATTTTATATCAACATTTATTT		cellularOrganisms	cellularOrganisms	1.0	Eukaryota	superkingdom	1.0	Metazoa	kingdom	0.95	Arthropoda	phylum	0.89	Insecta	class	0.84	Coleoptera	order	0.33	Endomychidae	family	0.07	Epipocus	genus	0.02	Epipocus_tristis	species	0.02
Zotu81	B1_S20_MLepF1_LepR1T	10	TAAGATTTTAGATTTTACCCCTTTCCCCGACTTTATTAATTATAAGCAGAACAATTGAAAGTGGGGCAGGAACAGGATGAACACTTTATCCTCATTTAGCAAGAAACATTGCCCACAGAGGACCTTCTGTTGATTCAGCTATTTTTAGTCTTCATCTAGCTGGTGCATCTTCTATTTTAGGAGCAGACAATTTTTTTCCACAGTTATTAATATACGACTCAAAGGAATAACACCTGAACGAATCCCTTTATTTACTTGATCAGTTTTAATTACCGCAATATTACTTCTACTTTCACTCCTTGTCCTAGCAGGAGCAATCACTGTATCATTAACCGACTTAAATACATCTTTTTTTGATCCAGAGGAGGGGGAGATCCAATTTTATATCAACATTTATTT		cellularOrganisms	cellularOrganisms	1.0	Eukaryota	superkingdom	1.0	Metazoa	kingdom	0.95	Arthropoda	phylum	0.89	Insecta	class	0.84	Coleoptera	order	0.33	Endomychidae	family	0.07	Epipocus	genus	0.02	Epipocus_tristis	species	0.02
Zotu14	W4_S9_MLepF1_LepR1T	7	TTAGTTTTTGGTTATACCATCTTCGCTGATTTTATTGGTTTTTCTTCATATGTTGAAATAGGCGCGGTACTGGATGGACGGTTTATCCTCCGCTTGCTTCTATTCAAGGGCATGGTGGACCTTCTGTAGATTTAGCCATCTTTAGTCTTCATCTAGCTGGTGTCTCATCTATGTTAGGAGCGATTAATTTTATTCGTACAATTTTTAATATGCGTGTAACGGCTTGACTGCTGAACGACTTTCATTATTTGTTTGGGCTGTTTTGGTAACCGTTATCTTTTATTGTTATCATTGCCTGTATTGGCTGGTGCTATAACTATGTTGTTAACTGATAGGAATTTTAACACATCATTTTTGATGCTACAGGAGGAGGAGATCCTATTCTATACCAGCATTTGT…		cellularOrganisms	cellularOrganisms	1.0	Eukaryota	superkingdom	0.97	undef_Eukaryota	kingdom	0.31	Rhodophyta	phylum	0.15	Florideophyceae	class	0.15	Ceramiales	order	0.12	Rhodomelaceae	family	0.09	Laurencia	genus	0.05	Laurencia_snackeyi	species	0.05
Zotu14	B3_S19_MLepF1_LepR1T	190	TTAGTTTTTGGTTATACCATCTTCGCTGATTTTATTGGTTTTTCTTCATATGTTGAAATAGGCGCGGTACTGGATGGACGGTTTATCCTCCGCTTGCTTCTATTCAAGGGCATGGTGGACCTTCTGTAGATTTAGCCATCTTTAGTCTTCATCTAGCTGGTGTCTCATCTATGTTAGGAGCGATTAATTTTATTCGTACAATTTTTAATATGCGTGTAACGGCTTGACTGCTGAACGACTTTCATTATTTGTTTGGGCTGTTTTGGTAACCGTTATCTTTTATTGTTATCATTGCCTGTATTGGCTGGTGCTATAACTATGTTGTTAACTGATAGGAATTTTAACACATCATTTTTGATGCTACAGGAGGAGGAGATCCTATTCTATACCAGCATTTGT…		cellularOrganisms	cellularOrganisms	1.0	Eukaryota	superkingdom	0.97	undef_Eukaryota	kingdom	0.31	Rhodophyta	phylum	0.15	Florideophyceae	class	0.15	Ceramiales	order	0.12	Rhodomelaceae	family	0.09	Laurencia	genus	0.05	Laurencia_snackeyi	species	0.05
Zotu14	W5_S10_MLepF1_LepR1T	9	TTAGTTTTTGGTTATACCATCTTCGCTGATTTTATTGGTTTTTCTTCATATGTTGAAATAGGCGCGGTACTGGATGGACGGTTTATCCTCCGCTTGCTTCTATTCAAGGGCATGGTGGACCTTCTGTAGATTTAGCCATCTTTAGTCTTCATCTAGCTGGTGTCTCATCTATGTTAGGAGCGATTAATTTTATTCGTACAATTTTTAATATGCGTGTAACGGCTTGACTGCTGAACGACTTTCATTATTTGTTTGGGCTGTTTTGGTAACCGTTATCTTTTATTGTTATCATTGCCTGTATTGGCTGGTGCTATAACTATGTTGTTAACTGATAGGAATTTTAACACATCATTTTTGATGCTACAGGAGGAGGAGATCCTATTCTATACCAGCATTTGT…		cellularOrganisms	cellularOrganisms	1.0	Eukaryota	superkingdom	0.97	undef_Eukaryota	kingdom	0.31	Rhodophyta	phylum	0.15	Florideophyceae	class	0.15	Ceramiales	order	0.12	Rhodomelaceae	family	0.09	Laurencia	genus	0.05	Laurencia_snackeyi	species	0.05
Zotu14	W3_S7_MLepF1_LepR1T	72	TTAGTTTTTGGTTATACCATCTTCGCTGATTTTATTGGTTTTTCTTCATATGTTGAAATAGGCGCGGTACTGGATGGACGGTTTATCCTCCGCTTGCTTCTATTCAAGGGCATGGTGGACCTTCTGTAGATTTAGCCATCTTTAGTCTTCATCTAGCTGGTGTCTCATCTATGTTAGGAGCGATTAATTTTATTCGTACAATTTTTAATATGCGTGTAACGGCTTGACTGCTGAACGACTTTCATTATTTGTTTGGGCTGTTTTGGTAACCGTTATCTTTTATTGTTATCATTGCCTGTATTGGCTGGTGCTATAACTATGTTGTTAACTGATAGGAATTTTAACACATCATTTTTGATGCTACAGGAGGAGGAGATCCTATTCTATACCAGCATTTGT…		cellularOrganisms	cellularOrganisms	1.0	Eukaryota	superkingdom	0.97	undef_Eukaryota	kingdom	0.31	Rhodophyta	phylum	0.15	Florideophyceae	class	0.15	Ceramiales	order	0.12	Rhodomelaceae	family	0.09	Laurencia	genus	0.05	Laurencia_snackeyi	species	0.05
Zotu14	W2_S6_MLepF1_LepR1T	66	TTAGTTTTTGGTTATACCATCTTCGCTGATTTTATTGGTTTTTCTTCATATGTTGAAATAGGCGCGGTACTGGATGGACGGTTTATCCTCCGCTTGCTTCTATTCAAGGGCATGGTGGACCTTCTGTAGATTTAGCCATCTTTAGTCTTCATCTAGCTGGTGTCTCATCTATGTTAGGAGCGATTAATTTTATTCGTACAATTTTTAATATGCGTGTAACGGCTTGACTGCTGAACGACTTTCATTATTTGTTTGGGCTGTTTTGGTAACCGTTATCTTTTATTGTTATCATTGCCTGTATTGGCTGGTGCTATAACTATGTTGTTAACTGATAGGAATTTTAACACATCATTTTTGATGCTACAGGAGGAGGAGATCCTATTCTATACCAGCATTTGT…		cellularOrganisms	cellularOrganisms	1.0	Eukaryota	superkingdom	0.97	undef_Eukaryota	kingdom	0.31	Rhodophyta	phylum	0.15	Florideophyceae	class	0.15	Ceramiales	order	0.12	Rhodomelaceae	family	0.09	Laurencia	genus	0.05	Laurencia_snackeyi	species	0.05
Zotu14	B6_S11_MLepF1_LepR1T	3	TTAGTTTTTGGTTATACCATCTTCGCTGATTTTATTGGTTTTTCTTCATATGTTGAAATAGGCGCGGTACTGGATGGACGGTTTATCCTCCGCTTGCTTCTATTCAAGGGCATGGTGGACCTTCTGTAGATTTAGCCATCTTTAGTCTTCATCTAGCTGGTGTCTCATCTATGTTAGGAGCGATTAATTTTATTCGTACAATTTTTAATATGCGTGTAACGGCTTGACTGCTGAACGACTTTCATTATTTGTTTGGGCTGTTTTGGTAACCGTTATCTTTTATTGTTATCATTGCCTGTATTGGCTGGTGCTATAACTATGTTGTTAACTGATAGGAATTTTAACACATCATTTTTGATGCTACAGGAGGAGGAGATCCTATTCTATACCAGCATTTGT…		cellularOrganisms	cellularOrganisms	1.0	Eukaryota	superkingdom	0.97	undef_Eukaryota	kingdom	0.31	Rhodophyta	phylum	0.15	Florideophyceae	class	0.15	Ceramiales	order	0.12	Rhodomelaceae	family	0.09	Laurencia	genus	0.05	Laurencia_snackeyi	species	0.05
Zotu70	B2_S21_MLepF1_LepR1T	36	TAAGATTTTGATTATTACCTCCTTCATTATTATTATTAATTAGAAGAATAGTAGAAACTGGAACAGGAACAGGATGAACTGTTTATCCACCTCTTTCATCAATTATTGCTCATACAGGATCATCAGTTGATTTTTCAATTTTTTCTCTTCATATAGCTGGAATTTCATCTATTTTAGGAGCTATTAATTTTATTTCAACTATATTAAATATAAAAATTAAATATTTAAAATTTGACCAAATTTCTCTTTTTGTTTGATCAATTCTTATTACTACCATTTTATTATTATTATCTTTACCAGTATTAGCAGGAGCTATTACAATATTATTAACAGATCGAAATTTAAATACATCATTTTTTGATCCTATAGGAGGTGGTGATCCAATTTTATATCAACATT…		cellularOrganisms	cellularOrganisms	1.0	Eukaryota	superkingdom	1.0	Metazoa	kingdom	1.0	Arthropoda	phylum	1.0	Insecta	class	1.0	Diptera	order	0.77	Cecidomyiidae	family	0.73	Spurgia	genus	0.2	Spurgia_euphorbiae	species	0.2
Zotu134	B1_S20_RonMWASPdeg_HCO2198T	23	CTGCAGTGGTGTTAACTTTAATTATTCTCATTGTAGTGACCCTTATGTTAGAATTGATCTTCTTCCTATCAATGGAGAGGGTATCATAGACTCAGTATTGACTCGAACTAGGAAGAAAACCCTTGACCCTGAGTGGAATGAAGAATTCATATTTAAGGTGAGATAGATTATAAATTAGGTTTCTTTGAGGTAGTAGATGTTCCTCTTTATTTATAGGTGAAACCTGCAGAACATAAGTTGGTCCTACAGGTATTTGATGAAAATAGACTGACCCGTGA	-	cellularOrganisms	cellularOrganisms	1.0	Eukaryota	superkingdom	0.87	Metazoa	kingdom	0.76	Arthropoda	phylum	0.47	Insecta	class	0.39	Lepidoptera	order	0.1	Papilionidae	family	0.03	Papilio	genus	0.03	Papilio_oribazus	species	0.02
Zotu529	W6_S8_RonMWASPdeg_HCO2198T	4	ACTTAAGGCATTCGCGCGAGGTTGCGTGTTTCGCTGCTGGAGGGTTGGCGAAACACGTTTTTCCTGACGCTGAGAAGTTGTCTGACGATTCTCACGCTGCGCTTTATTGGCCGCTCTTTGCGTGGTCTGGGGTTTGGTGTTGTCGTACCCGCGATAATTATTGCGCTGTGAAATCTGTTTGAGCTGAGCGCTCGACGCCTGACGCTGCGCATCTTTTGTCGTAGGGCGCTGCGTTTGAGATAGCGTTTTGCCCGT		cellularOrganisms	cellularOrganisms	1.0	Bacteria	superkingdom	0.98	undef_Bacteria	kingdom	0.98	Acidobacteria	phylum	0.42	undef_Acidobacteria	class	0.42	undef_undef_Acidobacteria	order	0.42	undef_undef_undef_Acidobacteria	family	0.42	undef_undef_undef_undef_Acidobacteria	genus	0.42	Acidobacteria_bacterium	species	0.42
Zotu533	W6_S8_RonMWASPdeg_HCO2198T	4	GAAGGGACATTCGGCTTCTTACGCGGTAGAAAGTTATCAAAGCCTGTATCTAAAACGCTATTTTCCGTTGGAATTTATGGTGGCGGCGATTAACAATGGCGGCGGATTTTATGATGTAGAGACGTATGTGCAGGAAATTCGAAAATGCGGGGGAACCGTGCATGCGCCCTGTATCAACAAAAGTGATCATCCAAATGTGATTTACGACAAAGATATTTATCTGGGGCTGGGATATATAAAAGGCCTGGAAACAAAAGTTGTGCAGCAAATCCTTGAAAACCGGCAGTTTTTTGGCTCTTTTAAATCGTTGGA	-	cellularOrganisms	cellularOrganisms	1.0	Eukaryota	superkingdom	0.35	undef_Eukaryota	kingdom	0.23	undef_undef_Eukaryota	phylum	0.22	Spirotrichea	class	0.21	Sporadotrichida	order	0.18	Oxytrichidae	family	0.18	Oxytricha	genus	0.14	Oxytricha_trifallax	species	0.14
Zotu176	B1_S20_MLepF1_LepR1T	15	TAAGATTTTGACTTCTACCTCCAAGATTATCTCTACTATTAATAAGAAGAATTATTGACAAAGGAGCAGGAACAGGATGAACAGTGTATCCACCATTAGCCGCCAACATTGCTCATGAAGGAGCATCAATTGACTTAGCAATTTTCAGACTACACATATCAGGGGTATCCTCAATTTTAGGGGCCATTAATTTTATTTCCACTATTATTAATATACACCCAACAGGAATAAAACCTGAACAACTTTCATTATTTACATGAGCCGTAAAAATCACAGCAGTACTCTTACTGCTCTCACTACCTGTACTAGCAGGAGGTATTACAATGCTACTTACAGATCGAAACATCAACACCTCATTTTTTGATCCAGCAGGGGGAGGAGATCCAATCCTATATCAAC…		cellularOrganisms	cellularOrganisms	1.0	Eukaryota	superkingdom	1.0	Metazoa	kingdom	1.0	Arthropoda	phylum	1.0	Insecta	class	1.0	Coleoptera	order	1.0	Curculionidae	family	1.0	Xyleborinus	genus	1.0	Xyleborinus_saxesenii	species	1.0
Zotu326	W4_S9_MLepF1_LepR1T	7	TAAGATTTTGACTATTACCACCCTCTCTAACTTTATTATTAGCTAGCTCAATTGTAGAAAACGGAGCTGGAACAGGTTGAACTGTTTATCCTCCTTTAGCATCTGGAATTGCACATGCTGGAGCTATTACAATGCTTTTAACTGATCGAAATTTAAATACATCATTCTTTGACCCGGCTGGTGGGGGAGACCCAATTTTATATCAACATTTATTT		cellularOrganisms	cellularOrganisms	1.0	Eukaryota	superkingdom	1.0	Metazoa	kingdom	0.98	Arthropoda	phylum	0.95	Insecta	class	0.94	Diptera	order	0.56	Chironomidae	family	0.2	Potthastia	genus	0.06	Potthastia_montium	species	0.06
Zotu408	B6_S11_MLepF1_LepR1T	3	TAAGATTTTGATTATTACCACCATCAATTTCTCTTCTTTTAATAGGATTATCTAAAGAAGGAGCCGGAACAGGTTGAACTGTATACCCCCCTCTCTCAACCTTTTATCATTCTGGCCCTTCCGTTGATTTAACTATTTTTTCTCTCCACTTAGCTGGAATTTCTTCAATCTTAGGAGCTCTTAATTTTATTACAACAATCTTCAACTTAAAAATCAATAAACTTCCTGTAGATAAGACCACATTATTTGTTTGATCTGTATTATTAACCGCAATTCTTTTACTTTTATCTTTACCAGTATTAGCTGGAGCTATTACTATACTTTTAACTGACCGAAATTTAAATACTTCCTTTTTCGATCCGGCGGGAGGAGGGGATCCAATTTTATATCAACACTTAT…		cellularOrganisms	cellularOrganisms	1.0	Eukaryota	superkingdom	1.0	Metazoa	kingdom	0.98	Arthropoda	phylum	0.93	Insecta	class	0.9	Hemiptera	order	0.1	Cercopidae	family	0.05	Tropidorhinella	genus	0.05	Tropidorhinella_onorei	species	0.05
Zotu340	W6_S8_RonMWASPdeg_HCO2198T	7	AAGATTTTGACTTCTTCCTCCTTCATTAACCCTATTATTAGCAGGGGGTTTGGTAGAAAGTGGTGCTGGCACAGGTTGAACAGTTTACCCTCCCTTAGCTTCAGGCAATGCCCATGCTGGAGCCTCTGTTGATTTATTAATTTTTAGACTTAGCTGGAGCAAGCTCTATTTTGGGGGCTGTAAATTTTATTACAACTATTATTAATAAACGAGCTCCTGGTTTATCCTGAGATCAAAGTCCACTGTTTGTTTGATCCGTATTTTTAACAGCTATCCTTCTTCTTCTTTCTTTACCAGTTTTAGCTGGTGCTATTACTATACTTCTTACGGATCGAAACTTAAACACTTCTTTTTTTGACCCTGCTGGAGGAGAAGACCCTATTCTTTATCAACATTTAT…		cellularOrganisms	cellularOrganisms	1.0	Eukaryota	superkingdom	0.99	Metazoa	kingdom	0.98	Arthropoda	phylum	0.76	Insecta	class	0.58	Coleoptera	order	0.2	Dytiscidae	family	0.02	Lancetes	genus	0.0	Lancetes_marginatus	species	0.0
Zotu211	W5_S10_MLepF1_LepR1T	13	TAAGATTTTAGATTTCACCCCTTTCCCTGACTTTATTAATTATAAGTAGAACAATTGAAAGTGGGGCAGGAACAGGATGAACACTTTATCCTCATTTAGCAAGAAACATTGCCCACAGAGGACCTTCTGTTGATTTAGCTATTTTTAGTCTTCATCTAGCTGGTGCATCTTCTATTTTAGGAGCAGACAATTTTTTTCCACAGTTATTAATATACGGCCCAAAGGAATAACACCTGAACGAATCCCTTTATTTACTTGATCAGTTTTAATTACCGCAATATTACTTCTACTTTCACTCCTTGTCCTAGCAGGAGCAATCACTGTATCATTAACCGACTTAAATACATCTTTTTTTGATCCAGAGGTGAGGGAGATCCAATTTTATATCAACATTTATTT		cellularOrganisms	cellularOrganisms	1.0	Eukaryota	superkingdom	1.0	Metazoa	kingdom	0.95	Arthropoda	phylum	0.93	Insecta	class	0.88	Coleoptera	order	0.36	Cerambycidae	family	0.09	Paracorymbia	genus	0.05	Paracorymbia_hybrida	species	0.05
Zotu562	B2_S21_RonMWASPdeg_HCO2198T	3	ATGTACTTACTATATGGCAAACGGTATAAATTGACAGAACTTCTTGTGATCTGCCAACAACCCCATGGAAGGTATCCATCTACGGCGTTTGTGGTATCTGAGGTGGAATCTGCGATCGAAGTTTTAATTAAGGATGGAATTGTAAGACGAAAGGGAGAATATTACCATCTGCGTATTCTTCAAAAAGGCTATACTCAACAAGATGTGTTTACCACTTACCGCTGGTTATTGAATGAGCTGATCATAAAATTATCGCTAGGCTGTGATCGATATCAATCGTTTATAAATGA	-	cellularOrganisms	cellularOrganisms	1.0	Eukaryota	superkingdom	0.62	undef_Eukaryota	kingdom	0.19	undef_undef_Eukaryota	phylum	0.16	Spirotrichea	class	0.16	Sporadotrichida	order	0.09	Oxytrichidae	family	0.09	Laurentiella	genus	0.06	Laurentiella_strenua	species	0.06
Zotu542	B1_S20_MLepF1_LepR1T	3	TAAGATTTTGATTATTAATTCCATCATTAATTTTATTAATTTATAGAAATATTTTTGGATCAGGAACAGGAACAGGATGAACTGTTTATCCACCACTATCTTCACAACTTAATCCATCAATTGATTTAACAATTTTTTCATTACATATTGCTGGAATTTCATCAATTTTAAGATCAATTAATTTTATCTGTACCATTATTAATATATCAAATTCATCTATTAATAATTGATCATTATTTACTTGATCAGTTTTAATTACAACAATTTTATTATTATTATCATTACCAGTATTAGCAGGAGCAATTACAATAATTTTAACTGACCGAAACTTAAATACAACATTTTTTAATCCAGCAGGAGGAGGAGACCCTATTTTATATCAACACTTATTT		cellularOrganisms	cellularOrganisms	1.0	Eukaryota	superkingdom	1.0	Metazoa	kingdom	1.0	Arthropoda	phylum	1.0	Insecta	class	1.0	Hymenoptera	order	0.99	Scelionidae	family	0.7	Telenomus	genus	0.69	Telenomus_busseolae	species	0.66
Zotu50	B1_S20_MLepF1_LepR1T	28	TAAGATTTGTATTACTACCTCCTTCCCTATTACTTTTATTATCTAGAAGAATAGTTTAAAGAGGAGCAGGTACAGGATGAACCTGCTCTTGAAATATATTGCTCATGGAGGAGCTTCAGTTGATTTAGCAATTTTTTCTCTTCATTTAGCTGGTATTTCCTCTATTTTAGGGAATCCTAATATATCTTTAGATCAAACTCCTTTATTTGTATGAGCTGTTTCCATTACAGCTCTTCTTCTTCTTTTATCCTTACCAGTTTTAGCTGGTGCTATTACTATGCTTGTATGTGATTGAAAGGAGGGGGAGACCCAATTTTATACCAACACCTATTC		cellularOrganisms	cellularOrganisms	1.0	Eukaryota	superkingdom	1.0	Metazoa	kingdom	0.93	Arthropoda	phylum	0.88	Insecta	class	0.87	Diptera	order	0.3	Drosophilidae	family	0.08	Phortica	genus	0.06	Phortica_sexpunctata	species	0.05
Zotu249	B3_S19_MLepF1_LepR1T	10	TAAGATTTTGACTTCTACCGCCCTCTTTAACTCTCCTTCTATGTAGAAGATTAGTAGAATCTGGTACAGGAACAGGATGAACAGTTTATCCACCCCTTTCTTCAATTTTAGCTCATAATGGAGCTTCAGTAGATCTTTCTATTTTTTCACTTCATTTAGCAGGAATCTCATCGATTCTAGGAGCAATTAATTTTATTTCAACAATAATTAATATACGAGTTAAAACAATTAAATTTGACCAAATTCCCCTATTTGTTTGATCAATTATTATTACTGCTATTCTTTTGCTTTTATCCCTTCCTGTTCTAGCAGGCGCTATTACTATACTTCTTCTAGATCGAAATATTAACACCTCCTTTTTTGATCCATCCGGAGGAGGGGACCCTATTTTATACCAAC…		cellularOrganisms	cellularOrganisms	1.0	Eukaryota	superkingdom	1.0	Metazoa	kingdom	1.0	Arthropoda	phylum	1.0	Insecta	class	0.99	Diptera	order	0.76	Cecidomyiidae	family	0.69	Heteropeza	genus	0.68	Heteropeza_pygmaea	species	0.68
Zotu291	B2_S21_RonMWASPdeg_HCO2198T	8	GTTTGCATTGGGTTTTGCTGCTATCTGGTTTTTCCACGATTATATTTTCCCGGTTGCTTCTGCCGACCGTTTAATTCCGTCGCTTTTCTTTGGCACTGCGCTTTCTATTACTGCTTTATCGGTAATTGTAAAAGTGCTGATAGACCTGAATATCATCAGGACCAAAGTAGGTGGACTGGTAATTACCGCTGCGATGGTAGA		cellularOrganisms	cellularOrganisms	1.0	Bacteria	superkingdom	0.7	undef_Bacteria	kingdom	0.7	Proteobacteria	phylum	0.18	Gammaproteobacteria	class	0.14	Oceanospirillales	order	0.08	Halomonadaceae	family	0.08	Halomonas	genus	0.08	Halomonas_nigrificans	species	0.05
Zotu610	W1_S2_MLepF1_LepR1T	3	TAAGATTTTGATTATTACCACCATCAATTTCTCTTCTTTTAATAGGATTATCTAAAGAAGGAGCCGGAACAGGTTGAACTGTATACCCCCCTCTCTCAACCTTTTATCATTCTGGCCCTTCCGTTGATTTAACTATTTTTTCTCTCCACTTAGCTGGAATTTCTTCAATCTTAGGAGCTCTTAATTTTATTACAACAATCTTCAACTTAAAAATCAATAAACTTCCTGTAGATAAGACCACATTATTTGTTTGATCTGTATTATTAACCGCAATTCTTTTACTTTTATCTTTACCAGTATTAGCTGGAGCTATTACTATACTTTTAACAGACCGAAATTTAAATACTTCATTTTTTGACCCAGCAGGAGGAGGAGATCCAATTTTATACCAACATTTAT…		cellularOrganisms	cellularOrganisms	1.0	Eukaryota	superkingdom	1.0	Metazoa	kingdom	0.98	Arthropoda	phylum	0.91	Insecta	class	0.9	Lepidoptera	order	0.33	Nymphalidae	family	0.13	Godyris	genus	0.04	Godyris_panthyale	species	0.04
Zotu389	W6_S8_RonMWASPdeg_HCO2198T	6	CACACAATTTCGACATCGGGATTCAGCTCGCTAAACCGCTGTGCGGTGGCCACTACGGATGTAAATCCACGGCTATGACCCCAGGTAATGCCCCTCAACGTCACCATAAGAACTCCTTTTTGTAATTAACTTCACATAAAATTGGTACTACCGCACTACCATTTAGTCATAGCTACTGATACTTTTGTAGTCAGATTAGATGAAATTGTGATCGACATTGAAAAATAATAATTGATTTATCATTTCGGTTGACCATaaaaaaaaCGAGGGTTAGTTTTCGATTAGTTTCTATTTGTGGTCATTGGTTCACATATGAGAACAAATATTCAGGGTGATACTTAAATACATAATCTTATTAACAGGAGAAACTCTATGCTGGCG		cellularOrganisms	cellularOrganisms	1.0	Eukaryota	superkingdom	0.68	undef_Eukaryota	kingdom	0.35	undef_undef_Eukaryota	phylum	0.28	Spirotrichea	class	0.28	Sporadotrichida	order	0.2	Oxytrichidae	family	0.2	Laurentiella	genus	0.16	Laurentiella_strenua	species	0.16
Zotu622	W2_S6_MLepF1_LepR1T	3	TAAGATTTTGATTACTTCCCCCATCTTTAACTCTTTTATTAATTAGAAGAATAGTAGAAACAGGAACTGGAACAGGATGAACTGTTTACCCTCCTTTATCCTCAATTATTGCTCATACAGGTACTTCTGTAGATTTTTCAATTTTTTCATTACATATTGCAGGAATTTCTTCAATTTTAGGAGCTATTAATTTTATTTCTACTATATTAAATATAAAAATCAAATTTTTAAAATTTGATCAAATTTCTTTATTTGTATGATCAATTTTAATTACTACTGTACTTTTATTATTATCTTTACCTGTATTATTTCAGCATTTATTC		cellularOrganisms	cellularOrganisms	1.0	Eukaryota	superkingdom	1.0	Metazoa	kingdom	1.0	Arthropoda	phylum	1.0	Insecta	class	1.0	Diptera	order	0.9	Cecidomyiidae	family	0.87	Lestodiplosis	genus	0.19	Lestodiplosis_polypori	species	0.19
Zotu68	B1_S20_MLepF1_LepR1T	48	TAAGATTTGTATTACTACCTCCTTCCCTATAATTATATTAATTAATACACAGGATGAACAGTGTGTACCCACCTTTATCTTGAAATATTGCTCATGGAGGAGCTTCGGTTGATTTAGCTATTTTTTCTCTTCATTTAGCTGGTATTTCCTCTATTTTAGGGAATCCTAATATATCTTTAGATGAAACTCCTTTATTTGTATGAGCTGTTTCTATTACAGCtcttcttcttcttcttcttcttcttcttcttTTATCCTTACCAGTTTTAGCTGGTGCTATTACTATGCTTGTATGTGATTGAAAGGAGGGGGAGACCCAATTTTATACCAACACCTATTC		cellularOrganisms	cellularOrganisms	1.0	Eukaryota	superkingdom	0.98	Metazoa	kingdom	0.97	Arthropoda	phylum	0.92	Insecta	class	0.89	Lepidoptera	order	0.49	Sesiidae	family	0.14	Pyropteron	genus	0.07	Pyropteron_kautzi	species	0.06
Zotu429	W4_S9_MLepF1_LepR1T	5	TAAGATTTTGATTATTACCACCATCAATTTCTCTTCTTTTAATAGGATTATCTAAAGAAGGAGCCGGAACAGGTTGAACTGTATACCCCCCTCTCTCAACCTTTTATCATTCTGGCCCTTCCGTTGATTTAACTATTTTTTCTCTCCACTTAGCTGGAATTTCTTCAATCTTAGGAGCTCTTAATTTTATTACAACAATCTTCAACTTAAAAATCAATAAACTTCCTGTAGATAAGACCACATTATTTGTTTGATCTGTATTATTAACCGCAATTCTTTTACTTTTATCTTTACCAGTATTAGCTGGAGCTATTACAATACTATTAACAGATCGAAATTTAAATACATCTTTTTTTGATCCTGCCGGAGGAGGAGATCCAATTCTCTATCAACATTTAT…		cellularOrganisms	cellularOrganisms	1.0	Eukaryota	superkingdom	1.0	Metazoa	kingdom	0.97	Arthropoda	phylum	0.91	Insecta	class	0.9	Lepidoptera	order	0.41	Pyralidae	family	0.12	Acrobasis	genus	0.09	Acrobasis_comptoniella	species	0.09
Zotu670	W6_S8_RonMWASPdeg_HCO2198T	3	AGGACCAGTATGTTTGTTCGAAATACGTATCCGCATAGCGATAATAAATCAGAAAGCCACTCAGAACGAAGAATATGGATACACCAATATAGCCCTGGAAAAATAGCCTGTAAGCAAACGTACCGGGCGAAGCTGGATTGTAGTGATGAAGAAAAACCAAATAAGCGGCAATAGCCCGCAAACCGGTTAATGCTGGTACGTAT	-	cellularOrganisms	cellularOrganisms	1.0	Bacteria	superkingdom	0.85	undef_Bacteria	kingdom	0.85	Acidobacteria	phylum	0.38	undef_Acidobacteria	class	0.38	undef_undef_Acidobacteria	order	0.38	undef_undef_undef_Acidobacteria	family	0.38	undef_undef_undef_undef_Acidobacteria	genus	0.38	Acidobacteria_bacterium	species	0.38
Zotu327	W4_S9_MLepF1_LepR1T	6	TAAGATTTTGATTATTACCACCATCAATTTCTCTTCTTTTAATAGGATTATCTAAAGAAGGAGCCGGAACAGGTTGAACTGTATACCCCCCTCTCTCAACCTTTTATCATTCTGGCCCTTCCGTTGATTTAACTATTTTTTCTCTCCACTTAGCTGGAATTTCTTCAATCTTAGGAGCTCTTAATTTTATTACAACAATCTTCAACTTAAAAATCAATAAACTTCCTGTAGATAAGACCACATTATTTGTTTGATCTGTATTATTAACCGCAATTCTTTTACTTTTATCTTTACCAGTATTAGCTGGAGCTATTACAATACTATTAACAGATCGAAACTTAAATACATCATTTTTTGACCCGGCTGGTGGGGGAGACCCAATTTTATATCAACATTTAT…		cellularOrganisms	cellularOrganisms	1.0	Eukaryota	superkingdom	1.0	Metazoa	kingdom	0.99	Arthropoda	phylum	0.91	Insecta	class	0.85	Diptera	order	0.15	Muscidae	family	0.02	Hydrotaea	genus	0.02	Hydrotaea_meteorica	species	0.02
Zotu676	W6_S8_RonMWASPdeg_HCO2198T	3	AGTTCACGTAAAGTTGCAGCCTTATCGAGGTTGATGAAAACATCACCAAAATCAAAAATAATAGTTTTAATCATTCCTGTAAATCTTTAAAGTATCTGAAGCTATTCTTTCTTCTGAAATTAATTTTCCGGAAAATTCCGGTGCTTTCACCCCTCTTTTAAACTGAATATTTCCTGAAAATGTTCTTGCTTCATCCCATAAACTATGATCTATGAACGTTTGAAGTGTTTGCGTGCCACCTTCAATGATCACCGAATGTAGATCGTAGGTATGCAAAATGTTGCAGACCTGTTGAGCCAGATTCTGGTTGAAATCTACTGACTCAAAAAGGAGGTTTTTATGCGGAATTATTTTTTGT	-	cellularOrganisms	cellularOrganisms	1.0	Eukaryota	superkingdom	0.78	undef_Eukaryota	kingdom	0.25	undef_undef_Eukaryota	phylum	0.19	Oligohymenophorea	class	0.09	Hymenostomatida	order	0.09	Tetrahymenidae	family	0.09	Tetrahymena	genus	0.09	Tetrahymena_bergeri	species	0.04
Zotu28	W5_S10_MLepF1_LepR1T	165	TAAGATTTTGATTATTACCTCCTAGATTAATATTATTAATATCTAGAATATTTATTGGAATTGGTACAGGTACTGGTTGAACTGTTTATCCACCTTTATCATTAAATTTGTCTCATAGAGGCCCTTCAGTAGATTTATCTATTTTTTCTTTACATATTGCTGGTGTTTCTTCTATTATGGGTTCAATTAATTTTATTTGTACAATTTTAAATATAAAAATTTATAAAATTGAAAATGTTTCATTATTTTCTTGAGCTATATTATTAACTGCAATTTTATTATTATTATCTTTACCTGTATTAGCTGGAGCTATTACAATATTATTATTTGATCGAAATTTAAATACTTCATTTTTTGATCCTGCTGGTGGAGGAGATCCAATTTTATATCAACATTTAT…		cellularOrganisms	cellularOrganisms	1.0	Eukaryota	superkingdom	1.0	Metazoa	kingdom	1.0	Arthropoda	phylum	1.0	Insecta	class	1.0	Hymenoptera	order	0.99	Aphelinidae	family	0.33	Aphelinus	genus	0.23	Aphelinus_abdominalis	species	0.23
Zotu678	W6_S8_RonMWASPdeg_HCO2198T	3	TAAAAAGATAATATTTTCGACCCCAAAAGCTTCACTTATTCTAAAAAGAGAACCTATGTTTTGCTGAAAGTAAATATGGTCACAAACTAATGTAATCGGAAATGTTTTTCTTTCAAATTGATTTTCTTCGTGAGTAAGCTGCACTGGTTAAATTTTAATTGGTAAAAATATAATTGATAATATTCGCGCCCATTTTCAGGGCTTTTTCTCTAACAGCCAAGGGATCGTTATGTACTTCAGCATCTTCCCAGCCGTCACCCAAATCACATTCATAAGTATATAACAGTACTAATTTGTTTGCTACGAAAATGCCAAAAGCTTGTGCACGCGTACCGTCATGCTCG	-	cellularOrganisms	cellularOrganisms	1.0	Eukaryota	superkingdom	0.71	undef_Eukaryota	kingdom	0.42	undef_undef_Eukaryota	phylum	0.38	Spirotrichea	class	0.33	Sporadotrichida	order	0.33	Oxytrichidae	family	0.33	Laurentiella	genus	0.21	Laurentiella_strenua	species	0.21
Zotu330	W6_S8_MLepF1_LepR1T	7	TCGCCGAGCTGGGTGATATGGCGGCAGAAGCAGAAACCCGCGTACAAGTTGCCACAGTGCAATCCATGGTCAGCCGGATCTATCGTTCCGGCATGCCGCCTGCGGTAGATACCTACGACTGCATCATCATTGACGAAGCGCACCGTGGTTACACGCTGGATCAGGAGATGACCGAGGGCGAACTCTCTATCCGCGATAACGCCCAATATCTCTCCAGCTATCGTCGGGTGCTCGACTATTTTGACGCCGTAAAAATCGGTCTGACCGCCACCCCAGCCAAACACACCAGCG	-	cellularOrganisms	cellularOrganisms	1.0	Bacteria	superkingdom	0.98	undef_Bacteria	kingdom	0.98	Chloroflexi	phylum	0.27	undef_Chloroflexi	class	0.27	undef_undef_Chloroflexi	order	0.27	undef_undef_undef_Chloroflexi	family	0.27	undef_undef_undef_undef_Chloroflexi	genus	0.27	Chloroflexi_bacterium	species	0.27
Zotu77	W4_S9_RonMWASPdeg_HCO2198T	43	TGACGAATACCCTGCTCCGCGTCGCGATCGGGCACAAAACGCAAGCCACTCTCAAAAATACGGATACGACTCTGTTGACGATTCTGGTTATAAACGACTGCGCCCAGCAAACCAGTCCACAACGACAAGCGCATAGCGGACATATCAACCGAAATTGGGCTAGGCAGAATCAGCGCTTCTTCGCCAGGATGAACCAGTGCC	-	cellularOrganisms	cellularOrganisms	1.0	Bacteria	superkingdom	0.97	undef_Bacteria	kingdom	0.97	Acidobacteria	phylum	0.37	undef_Acidobacteria	class	0.37	undef_undef_Acidobacteria	order	0.37	undef_undef_undef_Acidobacteria	family	0.37	undef_undef_undef_undef_Acidobacteria	genus	0.37	Acidobacteria_bacterium	species	0.37
Zotu481	B6_S11_MLepF1_LepR1T	4	TAAGATTTTGATTATTACCACCATCAATTTCTCTTCTTTTAATAGGATTATCTAAAGAAGGAGCCGGAACAGGTTGAACTGTATACCCCCCTCTCTCAACCTTTTATCATTCTGGCCCTTCCGTTGATTTAACTATTTTTTCTCTCCACTTAGCTGGAATTAGATCTATTTTAGGAGCAGTAAATTTTATTACTACCATTATTAACATACGCTCAGAAAATTTATCTCTAGAACGTATACCATTATTTGTCTGATCAGTTTTTATTACAGCAATCTTACTTTTACTCTCCTTACCTGTTTTAGCAGGAGCAATTACTATACTTTTAACTGACCGAAATATTAATACTTCATTTTTTGATCCAGCTGGCGGAGGAGACCCAATTTTATACCAACATTTAT…		cellularOrganisms	cellularOrganisms	1.0	Eukaryota	superkingdom	1.0	Metazoa	kingdom	0.95	Arthropoda	phylum	0.9	Insecta	class	0.85	Trichoptera	order	0.05	Philopotamidae	family	0.03	Dolophilodes	genus	0.02	Dolophilodes_chilensis	species	0.02
Zotu600	B6_S11_MLepF1_LepR1T	3	TAAGATTTTGATTATTACCACCATCAATTTCTCTTCTTTTAATAGGATTATCTAAAGAAGGAGCCGGAACAGGTTGAACTGTATACCCCCCTCTCTCAACCTTTTATCATTCTGGCCCTTCCGTTGATTTAACTATTTTTTCTCTCCACTTAGCTGGAATTTCTTCAATCTTAGGAGCTCTTAATTTTATTACAACAATCTTCAACTTAAAAATCAATAAACTTCCTGTAGATAAGACCACATTATTTGTTTGATCTGTATTATTAACCGCAATTCTTTTACTTTTATCTTTACCAGTATTAGCAGGAGCTATTACTATACTTTTAACAGATCGAAATCTAAATACATCTTTTTTTGATCCAGCAGGAGGGGGGGACCCTATTCTTTATCAACACTTAT…		cellularOrganisms	cellularOrganisms	1.0	Eukaryota	superkingdom	1.0	Metazoa	kingdom	0.99	Arthropoda	phylum	0.93	Insecta	class	0.92	Diptera	order	0.19	Conopidae	family	0.01	Physocephala	genus	0.01	Physocephala_sagittaria	species	0.01
Zotu379	W6_S8_MLepF1_LepR1T	6	TTTGTAATATGGAACTTTATAAATAGAAAATTTGGTCAGTAAAATTTCGATAACACTACGATGCCCTAAATAAAAGCATGGTAATTTATTTTATCTAGCATGTTTAATAAAAAGACTGGGAACCCTATGAAATCGCCAAATCCTAAGACCAACACCTCAAATAGACCCCGGCGCCCTGCACGCTCGATCAGAGAAATTAGACAGCGTCAATCAGGCACTAGCCATCAATCATTCTCAGAACGCCTAACTCATGCACTTTTGAACGGTTTGATGTATGGATTTGGCGGCTTACTGATCGATCTGGCTATTGTAATCATCCGCTCAATATTCGGTATTGGTAACGGTG	-	cellularOrganisms	cellularOrganisms	1.0	Eukaryota	superkingdom	0.63	undef_Eukaryota	kingdom	0.16	undef_undef_Eukaryota	phylum	0.12	Spirotrichea	class	0.06	Sporadotrichida	order	0.06	Oxytrichidae	family	0.06	Laurentiella	genus	0.05	Laurentiella_strenua	species	0.05
Zotu477	B6_S11_MLepF1_LepR1T	3	TAAGATTTTGATTATTACCACCATCAATTTCTCTTCTTTTAATAGGATTATCTAAAGAAGGAGCCGGAACAGGTTGAACTGTATACCCCCCTCTCTCAACCTTTTATCATTCTGGCCCTTCCGTTGATTTAACTATTTTTTCTCTCCACTTAGCTGGAATTTCTTCAATCTTAGGAGCTCTTAATTTTATTACAACTGTAATTAATATACGTTCTACAGGTATTACATTTGATCGAATACCTTTATTTGTTTGATCAGTAGTAATTACAGCTTTACTTCTTCTTTTATCTTTACCAGTATTAGCTGGAGCAATTACTATATTATTAACAGATCGAAATTTAAATACTTCATTTTTTGATCCTGCTGGAGGAGGAGATCCGATTCTATACCAACATTTAT…		cellularOrganisms	cellularOrganisms	1.0	Eukaryota	superkingdom	1.0	Metazoa	kingdom	1.0	Arthropoda	phylum	1.0	Insecta	class	0.97	Diptera	order	0.57	Muscidae	family	0.08	Hydrotaea	genus	0.06	Hydrotaea_velutina	species	0.01
Zotu536	W6_S8_RonMWASPdeg_HCO2198T	4	TATTTGAGCAATTCCAAAAGGAATCTTCATCCTTCCGGTTTTTTGCACGTTAGAAAAGTTTACAAAAATTCCCTGCGCGGTTTCAGGCCTTAGATATAAATCTGTGGCAGAATCTGCAGAAGCTCCAAGTTTAGTCCCAAACATTAAGTTGAATTGCTTAACATCTGTCCAGTTCTTAGAACCGCTTTCAGGACAGGCAATTTCCAACTCTTCAATTAGCGCTTTTACATCGGCCAGATCTTCATCGGTAAGTGATTTGGCAAGGCGCTCAAGAATCTCTTTTTCTTCCTTTTTATAACGAAGTACCCGTGGGTTGGTAGTTACAAACTCTTCTTCATTGAACTTATCGCCAAAACGCTTTCTTGCCTTTGCAATTTCCTTCTGCGCTTTTTGAT		cellularOrganisms	cellularOrganisms	1.0	Eukaryota	superkingdom	0.41	undef_Eukaryota	kingdom	0.28	undef_undef_Eukaryota	phylum	0.28	Spirotrichea	class	0.24	Sporadotrichida	order	0.2	Oxytrichidae	family	0.2	Laurentiella	genus	0.16	Laurentiella_strenua	species	0.16
Zotu541	B1_S20_MLepF1_LepR1T	3	TAAGATTTTAGATTTTACCCCTTTTCCTGACTGTATTAATTATAAGTAGAAGAATTGAAAGTGGGGCAGGAACAGGATGAACAATTTATGCTCATTTAGCAAGAAACATTGCCCACAGAGGACCTTCTGATTTAGCTATTTTTAGTCTTCATCTAGCTGGTGCATCTTCTATTTTAGGAGCAGTCAATTTTTTTCCACAGTTATTAATATACGACCCAAAGGAATAACACCTGAACGAATCCCTTTATTTACTTGATCAGTTTTAATTACCGCAATATTACTTCTACTTTCACTCCTTGTCCTAGCAGGAGCAATCACTGTATCATTAACCGACTTAAATACATCTTTTTTTGATCCAGAGGAGGGGGAGATCCAATTTTATATCAACATTTATTT		cellularOrganisms	cellularOrganisms	1.0	Eukaryota	superkingdom	1.0	Metazoa	kingdom	0.97	Arthropoda	phylum	0.91	Insecta	class	0.86	Coleoptera	order	0.38	Scarabaeidae	family	0.01	Onthophagus	genus	0.0	Onthophagus_giraffa	species	0.0
Zotu256	W6_S8_MLepF1_LepR1T	5	GATTTTGATTATTACCTCCTTCTTTATTATTATTTATTTCGTCTATAGTAGAAATAGGAGTAGGAGCTGGATGGACTGTATATCCACCTTTATCATCTTTAGATGGTCATGGTGGTAGATCAGTAGATTTTGCAATTTTTTCTTTGCATTTAGCTGGGGCTTCTTCTATTATAGGTGCGGTAAATTTTATTTCTACTGTACTTAATATGCGATCCTATGGAATGAGAATAGAAAAAGTTCCTTTATTTGTATGATCAGTTCTAATTACTGCTGTGCTATTATTATTATCATTACCAGTATTAGCAGGTGCTATTACTATATTATTGACTGATCGGAATTTTAATACTTCATTTTTTGATCCTGCAGGAGGAGGTGATCCTATTTTGTTTCAGCATTTAT…		cellularOrganisms	cellularOrganisms	1.0	Eukaryota	superkingdom	1.0	Metazoa	kingdom	1.0	Arthropoda	phylum	1.0	Arachnida	class	1.0	Araneae	order	1.0	Theridiidae	family	1.0	Parasteatoda	genus	1.0	Parasteatoda_tepidariorum	species	1.0
Zotu679	W6_S8_RonMWASPdeg_HCO2198T	3	TACACGGTTGATAAATCCGGGAAAGTCACTTCCGCAAAACGTCTGAGCGGCGTTTCTGACCCTTGTGTGGCGAGCACGGCAGTAAGTTGGGTGAAGCAATATGTGAAAGCGGAAGCCTCAAGCGGATCTTCCAAAGGAACTTACAAGATCGTTTTTTAAAATTCCTATTAATAATCATTTCCCGTAAACTTTTCAACAATCTATCGGGATTAATCTTTAAGTTATTCATAAATTTGAAACTGTAAAAAACAATATTTAAACTATGGCAAATCAACCATCTATTTGGGAATTCTTATTTGGCGGAGGCTTACTCAGCGTTACGCTAGTCATTATCCTCATATTCTCAGGAATTGCGGCTGTAG	-	cellularOrganisms	cellularOrganisms	1.0	Eukaryota	superkingdom	0.9	undef_Eukaryota	kingdom	0.58	undef_undef_Eukaryota	phylum	0.49	Spirotrichea	class	0.46	Sporadotrichida	order	0.39	Oxytrichidae	family	0.39	Laurentiella	genus	0.22	Laurentiella_strenua	species	0.22
Zotu580	B5_S18_MLepF1_LepR1T	3	GTAGTGTAACAAACTATTTATTTATGAAAACGTTTTTTACTTATGAAAAAAGACTTGCTTACAAAGTGAAAAATAGAATTTTTGATAATAACAGACCAAAAATTTAAATAAATATTTTTACTTATTTATTTGCTAGGTGTGATAACGTTAAATTAAAATCTAAACATTATTAATTCAAAAATATACGTTTATTAAATTTATTTTATTTACAATTGAATTTAGTATTAAGAGTTTATAACTTATGTCATCATTATGTTACATACTCATTTATACACTTAAATGATTCATAAAAATGAAGTGGAAG	-	cellularOrganisms	cellularOrganisms	1.0	Eukaryota	superkingdom	0.99	undef_Eukaryota	kingdom	0.85	undef_undef_Eukaryota	phylum	0.83	Spirotrichea	class	0.81	Sporadotrichida	order	0.76	Oxytrichidae	family	0.76	Laurentiella	genus	0.42	Laurentiella_strenua	species	0.42
Zotu603	W1_S2_MLepF1_LepR1T	3	TAAGATTTTGATTATTACCACCATCAATTTCTCTTCTTTTAATAGGATTATCTAAAGAAGGAGCCGGAACAGGTTGAACTGTATACCCCCCTCTCTCAACCTTTTATCATTCTGGCCCTTCCGTTGATTTAACTATTTTTTCTCTCCACTTAGCTGGAATTTCTTCAATCTTAGGAGCTCTTAATTTTATTACAACAATCTTCAACTTAAAAATCAATAAACTTCCTGTAGATAAGACCACATTATTTGTTTGATCTGTATTATTAACCGCAATTCTTTTACTTTTATCTTTACCAGTATTAGCTGGAGCTATTACAATACTATTAACAGATCGAAACTTAAATACATCATTTTTTGATCCAGCAGGAGGAGGAGACCCTATCCTATATCAACATTTAT…		cellularOrganisms	cellularOrganisms	1.0	Eukaryota	superkingdom	1.0	Metazoa	kingdom	0.99	Arthropoda	phylum	0.92	Insecta	class	0.89	Lepidoptera	order	0.32	Prodoxidae	family	0.05	Lampronia	genus	0.05	Lampronia_fuscatella	species	0.03
Zotu69	W1_S2_RonMWASPdeg_HCO2198T	45	TGCATCGTCACCGTAGACAGAACCGACAGCTGCCGCTAAATCATCCGTATTTTGATTCAATGCACCGGCTGCTTGTTCAAAATCTTTTTTACCATCAATCCCTTTTTGCATCGCGACGACTGCGAGATATGCATGTTCAGATAGAATTTGATCGAGTGTCGCTCGCAGATCCGATGCTGGAGAGGAGACATCTAGTGAGACTTTTCCTGAACTGTGAGACATCTTACTATGGTCCTCATGACCATGTGCACTGACACCTGCTGCTGGAATCAACAATGCGGCACTTAGCGGAACAGCGAGATACGACTTTTTCATCTTCATCTTATGAACACCCCTT		cellularOrganisms	cellularOrganisms	1.0	Bacteria	superkingdom	0.82	undef_Bacteria	kingdom	0.82	Proteobacteria	phylum	0.3	Deltaproteobacteria	class	0.14	Myxococcales	order	0.13	Archangiaceae	family	0.13	Cystobacter	genus	0.13	Cystobacter_fuscus	species	0.13
Zotu69	W6_S8_RonMWASPdeg_HCO2198T	7	TGCATCGTCACCGTAGACAGAACCGACAGCTGCCGCTAAATCATCCGTATTTTGATTCAATGCACCGGCTGCTTGTTCAAAATCTTTTTTACCATCAATCCCTTTTTGCATCGCGACGACTGCGAGATATGCATGTTCAGATAGAATTTGATCGAGTGTCGCTCGCAGATCCGATGCTGGAGAGGAGACATCTAGTGAGACTTTTCCTGAACTGTGAGACATCTTACTATGGTCCTCATGACCATGTGCACTGACACCTGCTGCTGGAATCAACAATGCGGCACTTAGCGGAACAGCGAGATACGACTTTTTCATCTTCATCTTATGAACACCCCTT		cellularOrganisms	cellularOrganisms	1.0	Bacteria	superkingdom	0.82	undef_Bacteria	kingdom	0.82	Proteobacteria	phylum	0.3	Deltaproteobacteria	class	0.14	Myxococcales	order	0.13	Archangiaceae	family	0.13	Cystobacter	genus	0.13	Cystobacter_fuscus	species	0.13
Zotu260	B1_S20_MLepF1_LepR1T	9	TAAGATTCTGGCTTCTCCCCCCCTCCCTTACTCTTCTCATTATAAGAAGAATTGTAGAAAGAGGGGCAGGAACTGGATGAACAGTATATCCTCCCTTATCAGCTAACGTAGCCCATAGAGGGTCATCTGTAGATTTAGCTATTTTTAGTCTACACCTAGCAGGTGTATCATCAATTCTAGGAGCCGTAAAAATCACAGCAGTACTCTTACTGCTCTCACTACCTGTACTAGCAGGAGGTATTACAATGCTACTTACAGATCGAAACATCAACACCTCATTTTTTGATCCAGCAGGGGGAGGAGATCCAATCCTATATCAACACCTATTC		cellularOrganisms	cellularOrganisms	1.0	Eukaryota	superkingdom	1.0	Metazoa	kingdom	1.0	Arthropoda	phylum	0.91	Insecta	class	0.86	Blattodea	order	0.07	Rhinotermitidae	family	0.05	Termitogeton	genus	0.05	Termitogeton_planus	species	0.05
Zotu311	B2_S21_RonMWASPdeg_HCO2198T	7	ACCTCAAAGTGGAAATCCCACGGGCGTGTGTGCGCCAGATCGCACTACGCATGATCTGTGCGATATGAGTCACATAAATGCAGGTTTCAGCGGATTTACGGGCAAGGAGACGGAGATTCAGCGGCAGGAGATAAGGCCAGCCACAGGGCTGGCCGGATTATCAGCGGAATTTCTTATGGTTGGCGTTACGAATATCTTCCAACTTCTTCGCTTCAGTTCTGGCTTCGTCGATTTTATTGGCTTTTGCCAACTGGTCGACAACATCAATCTGCGCGATCAGGGAATCAAGACCAGCGTGATAATCCTTAATCTGGGCGCTATCGGCAGCCTGACCTTCCAGTTTTTCCGGCGT		cellularOrganisms	cellularOrganisms	1.0	Bacteria	superkingdom	0.97	undef_Bacteria	kingdom	0.97	Chloroflexi	phylum	0.51	undef_Chloroflexi	class	0.51	undef_undef_Chloroflexi	order	0.51	undef_undef_undef_Chloroflexi	family	0.51	undef_undef_undef_undef_Chloroflexi	genus	0.51	Chloroflexi_bacterium	species	0.51
Zotu588	B6_S11_MLepF1_LepR1T	3	TAAGATTTTGACTTTTACCGCCCTCTCTTACTCTTCTTCTTTCAAGTTCAATTGTAGAAAATGGGGCAGGAACAGGATGAACTGTTTATCCCCCTCTTTCAACCTTTTATCATTCTGGCCCTTCCGTTGATTTAACTATTTTTTCTCTCCACTTAGCTGGAATTTCTTCAATCTTAGGAGCTCTTAATTTTATTACAACAATCTTCAACTTAAAAATCAATAAACTTCCTGTAGATAAGACCACATTATTTGTTTGATCTGTATTATTAACCGCAATTCTTTTACTTTTATCTTTACCAGTATTAGCTGGAGCTATTACAATACTATTAACAGATCGAAACTTAAATACATCATTTTTTGACCCAGGAGGAGGAGGAGACCCTGTACTCTATCAACACT…		cellularOrganisms	cellularOrganisms	1.0	Eukaryota	superkingdom	1.0	Metazoa	kingdom	1.0	Arthropoda	phylum	0.97	Insecta	class	0.92	Diptera	order	0.21	Chironomidae	family	0.07	Goeldichironomus	genus	0.04	Goeldichironomus_devineyae	species	0.04
Zotu299	W6_S8_MLepF1_LepR1T	8	GGGGGTGTGCCCAGAAACACCGTGCGCGACATAGGGGCGTGGTAGCGTTTAAACACGCCAGCAATTTCAAAGAACGTGCCCTCGCCTTTCTTAAACGGCGTGTCGTCCCAGGTTAAATGCGGGGCTGCCGCATCTTTACCAGTGGGCAGCATAGGCACGATGGCCGGGTAATCACCGCCGAATACTTTGCCGTTTTCGTCGATAAACCCTTCGATACCGACGCGGTAAATTTCTGATACCAGCT	-	cellularOrganisms	cellularOrganisms	1.0	Bacteria	superkingdom	0.96	undef_Bacteria	kingdom	0.96	Acidobacteria	phylum	0.43	undef_Acidobacteria	class	0.43	undef_undef_Acidobacteria	order	0.43	undef_undef_undef_Acidobacteria	family	0.43	undef_undef_undef_undef_Acidobacteria	genus	0.43	Acidobacteria_bacterium	species	0.43
Zotu342	W6_S8_RonMWASPdeg_HCO2198T	7	TCTCCCTTCATTTTTGATGCGAAGCATAATACCTGCAAAGTTACACAACAGACAGCGCTATACTAGGCTGTATCCTTTAATTGTACGTGGTACTGATACCTGCGAACAATAATGGGGTACGGCCGATATGGATTAACACCTGGTGATGTTGCAGGTGAGGAGGAAGAATGAAAATTACCGTACTGGGATGTGGAGCGTTAGGACAGCTTTGGCTAACCACGCTGTGCAAACATGGACATGAGGTTCAGGGGTGGCTACGCGTACCGCAACCCTATTGCAGCGTTAACCTGATCGACACGGATGGGTCAGTATTCAATGAATCCCTGACGGCAAACGACCC		cellularOrganisms	cellularOrganisms	1.0	Bacteria	superkingdom	0.53	undef_Bacteria	kingdom	0.53	Proteobacteria	phylum	0.35	Deltaproteobacteria	class	0.17	Myxococcales	order	0.16	Archangiaceae	family	0.16	Cystobacter	genus	0.16	Cystobacter_fuscus	species	0.16
Zotu336	W6_S8_RonMWASPdeg_HCO2198T	7	AATTGCTTTTGAAGAAAAGGAAGCAACTTTTGATATGCTCTTAATTGGGCTAATAAAAAGTCATGCGAGGTACTGAATTCAGGATCCCAATATAAAGGGGTATCATTTGATTCCACTTTATCCTGAAACTCTCGGGTATAATAAAAATTATCCAAAAAGGTATGCCCCAGATCAACATACATCTGAAACTCCCTGTTTTTCTGAAAAAACTTATTGATTTTTT	-	cellularOrganisms	cellularOrganisms	1.0	Eukaryota	superkingdom	0.92	undef_Eukaryota	kingdom	0.31	undef_undef_Eukaryota	phylum	0.22	Spirotrichea	class	0.16	Sporadotrichida	order	0.16	Oxytrichidae	family	0.16	Oxytricha	genus	0.12	Oxytricha_trifallax	species	0.12
Zotu108	W6_S8_RonMWASPdeg_HCO2198T	30	GGCGTCTCTTCGGCGACGGTTTCAATCTCAACACCGCCTTCGGTAGAGGCCATGAAGACCACACGGCGGGTAGTACGGTCAACAACCGCACCCAGGTAGAGCTCGTCTGCGATGTTGGTGCAGGTCTCTACCAAAATTTTAGCAACCGGCTGACCTTTTTCGTCAGTCTGGTAAGTCACCAGGTTTTTACCCAGCCACTGCTCGGCGAAGGTTTTAGCTTCTGCCGGGTCTTTAATCAGCTTAACGCCGCCCGCTTTACCGCGGCCACCAGCGTGAACCTGGGCTTTAACCACCCACATGTCACCGC		cellularOrganisms	cellularOrganisms	1.0	Bacteria	superkingdom	0.96	undef_Bacteria	kingdom	0.96	Chloroflexi	phylum	0.46	undef_Chloroflexi	class	0.46	undef_undef_Chloroflexi	order	0.46	undef_undef_undef_Chloroflexi	family	0.46	undef_undef_undef_undef_Chloroflexi	genus	0.46	Chloroflexi_bacterium	species	0.46
Zotu369	B6_S11_MLepF1_LepR1T	4	TAAGATTTTGGTTTCTACCTCCTTCCCTCTCTCTGTTACTAATAAGAAGAATTGTAGAAAATGGTGCAGGAACAGGTTGAACTGTATACCCCCCTCTCTCAACCTTTTATCATTCTGGCCCTTCCGTTGATTTAACTATTTTTTCTCTCCACTTAGCTGGAATTTCTTCAATCTTAGGAGCTCTTAATTTTATTACAACAATCTTCAACTTAAAAATCAATAAACTTCCTGTAGATAAGACCACATTATTTGTTTGATCTGTATTATTAACCGCAATTCTTTTACTTTTATCTTTACCAGTATTAGCTGGAGCTATTACAATACTATTAACAGATCGAAACTTAAATACATCATTTTTTGACCCAGGAGGAGGAGGAGACCCTGTACTCTATCAACACT…		cellularOrganisms	cellularOrganisms	1.0	Eukaryota	superkingdom	0.99	Metazoa	kingdom	0.98	Arthropoda	phylum	0.95	Insecta	class	0.93	Lepidoptera	order	0.46	Lycaenidae	family	0.04	Callophrys	genus	0.02	Callophrys_ferrea	species	0.02
Zotu45	W6_S8_RonMWASPdeg_HCO2198T	94	CGTGACTCTACATTTGAAATGAAAATCAGGCTCTAAAGATTTTGTAACGAAACGCCTTCTATTTTGTGTACTATCGCTGGTTTTGTAAATTACCTCATAATGTGCTTCTGGAAAAATTGTTTCCTCAACATACTTTTCAAATTGTTCTCCCTTTTTAAAGGATTCTTCGTTGTAATTGTTTTGCATTCAGTGTTATTTATGATTCAAAGCCTGTTTCACCAAACTCATAATATATTCAAGATTTTTGTCATTTTTTATAACCAATTCATAGTCCCCATTACCCCAATGGACAATTTCCGAAACGTCTCGCGTT		cellularOrganisms	cellularOrganisms	1.0	Eukaryota	superkingdom	0.72	undef_Eukaryota	kingdom	0.52	undef_undef_Eukaryota	phylum	0.51	Spirotrichea	class	0.4	Sporadotrichida	order	0.37	Oxytrichidae	family	0.37	Oxytricha	genus	0.27	Oxytricha_trifallax	species	0.27
Zotu328	W4_S9_MLepF1_LepR1T	7	TAAGATTTTGATTATTACCACCATCAATTTCTCTTCTTTTAATAGGATTATCTAAAGAAGGAGCCGGAACAGGTTGAACTGTATACCCCCCTCTCTCAACCTTTTATCATTCTGGCCCTTCCGTTGATTTAACTATTTTTTCTCTTCATTTAGCAGGTGTTTCTTCTATTTTAGGATCTGTAAATTTTATTACTACAGTTATTAATATACGAGCTAATGGAATTACATTAGACCGAATACCTTTATTTGTTTGATCTGTAGTTATTACAACAGTTCTTTTACTTTTATCATTACCTGTTTTAGCTGGAGCTATTACAATGCTTTTAACTGATCGAAATTTAAATACATCATTCTTTGACCCGGCTGGTGGGGGAGACCCAATTTTATATCAACATTTAT…		cellularOrganisms	cellularOrganisms	1.0	Eukaryota	superkingdom	1.0	Metazoa	kingdom	0.99	Arthropoda	phylum	0.91	Insecta	class	0.9	Diptera	order	0.52	Ulidiidae	family	0.04	Pseudotephritis	genus	0.04	Pseudotephritis_millepunctata	species	0.04
Zotu601	B6_S11_MLepF1_LepR1T	3	TAAGATTTTGATTACTACCCCCATCATTAACATTATTATTATCGAGTAGAATAGTTGAAAGAGGAGCAGGTACAGGATGAACAGTAGCTGTAGGGATTACAGCCTTATTACTATTATTATCATTACCTGTATTAGCAGGGGCTATTACTATACTATTAACAGATCGTAATCTAAATACATCTTTTTTTGATCCAGCAGGAGGGGGGGACCCTATTCTTTATCAACACTTATTT		cellularOrganisms	cellularOrganisms	1.0	Eukaryota	superkingdom	1.0	Metazoa	kingdom	1.0	Arthropoda	phylum	0.98	Insecta	class	0.96	Orthoptera	order	0.43	Gryllidae	family	0.43	Orocharis	genus	0.3	Orocharis_saltator	species	0.3
Zotu144	W6_S8_MLepF1_LepR1T	21	TTCCAGAAACCATAACAACCAGATATCAATAATAAGTCAAAAAGGTAATATCCCCATGAGGATAAGCCCCTCAGGAATAAAGTTAAAAGTCAGCCTGAGCAGCGTCTGGCGCTGGCAAAAGAGACTGGAACATACGCGGGGAAACGCCTGAGACAGAAGCCGTTTTCGATTTATTTCGTTTTGTGCGGTGACTGGCTCTCTACAACCCGTACAGAACTAACCCACGCTCATTCGCGTTGCGGCAGTAGCATAATCGGCCTGAATACTTCTTTAGTAGTCGTTTTAT	-	cellularOrganisms	cellularOrganisms	1.0	Eukaryota	superkingdom	0.35	undef_Eukaryota	kingdom	0.21	undef_undef_Eukaryota	phylum	0.19	Spirotrichea	class	0.17	Sporadotrichida	order	0.1	Oxytrichidae	family	0.1	Oxytricha	genus	0.03	Oxytricha_trifallax	species	0.03
Zotu72	B3_S19_MLepF1_LepR1T	43	TAAGATTTAGATTAATATTAATAATTTTTAGAATAATAATTGGAATAGGTTCTGGAACTGGATGAACAATTTATCCTCCTTTATCTGAATCAATATATCATAATGATTTATCTGTAGATTATATAATTGTTTCTTTACATTTAGCTGGAATATCTTCAATTATAGGTTCAATTAATTTTATTACTACAATTTataatatacgattaaaattaataaatataataataattagattattttctttatcaattttattaacaactattttattattattagcattaCCAGTTTTAGCTGGTGCATTAACAATATTATTATTTGATCGAAATATTAATACTACTTTTTTTATCCTTCAGGTGGTGGTGATCCAATTTTATTTCAACATTTATTT		cellularOrganisms	cellularOrganisms	1.0	Eukaryota	superkingdom	1.0	Metazoa	kingdom	0.91	Arthropoda	phylum	0.89	Insecta	class	0.86	Hymenoptera	order	0.71	Cynipidae	family	0.13	Diastrophus	genus	0.12	Diastrophus_mayri	species	0.12
Zotu184	W6_S8_MLepF1_LepR1T	15	TGTCCCGATTCCGGAATGTCTTTTTTATTCTGATAAATTAAATCCATCGTCTGTTTCAGCTTCGGAGAATTTTCTATGAATTCTTTGACGGAAGGTTCTTCATCATCATAATATGGTGATAGATACGGCGAAATCGCAATTAATCGGGCATTGAGAATATGCGTTAGAATTGCACCCTTTTCGGTTTCACTGAAATTTTCATTGAGCAAGTCATATTGATCTTTGGTCAGAGCATTCTGCTCAATTTTATATTCTTTGT		cellularOrganisms	cellularOrganisms	1.0	Eukaryota	superkingdom	0.66	undef_Eukaryota	kingdom	0.22	undef_undef_Eukaryota	phylum	0.11	Spirotrichea	class	0.08	Sporadotrichida	order	0.06	Oxytrichidae	family	0.06	Oxytricha	genus	0.03	Oxytricha_trifallax	species	0.03
Zotu173	B4_S17_MLepF1_LepR1T	6	TAAGATTTTGAATACTACCTCCTTCATTAATACTTTTGTTAGCAAGAAGTATAGTAGAAAATGGAGGTGGTACTGGGTGAACTGTATACCCGCCTCTTTCATCTTCTATTGCTCATAGAGGGGCATCTGTAGATTTAGCTATTTTTTCATTACATTTAGCTGGAATTTCTTCAATTCTTGGAGCTGTAGGGATTACTGCTATTCTTCTTTTATTATCCCTACCTATATTAGCAGGAGCTATTACAATATTATTAACAGATCGAAACTTTAACACTTCTTTCTTTGACCCCGCTGGAGGAGGAGACCCAATTCTATATCAACATTTATTT		cellularOrganisms	cellularOrganisms	1.0	Eukaryota	superkingdom	1.0	Metazoa	kingdom	0.99	Arthropoda	phylum	0.95	Insecta	class	0.91	Diptera	order	0.57	Phoridae	family	0.22	Megaselia	genus	0.21	Megaselia_aequalis	species	0.15
Zotu173	B6_S11_MLepF1_LepR1T	9	TAAGATTTTGAATACTACCTCCTTCATTAATACTTTTGTTAGCAAGAAGTATAGTAGAAAATGGAGGTGGTACTGGGTGAACTGTATACCCGCCTCTTTCATCTTCTATTGCTCATAGAGGGGCATCTGTAGATTTAGCTATTTTTTCATTACATTTAGCTGGAATTTCTTCAATTCTTGGAGCTGTAGGGATTACTGCTATTCTTCTTTTATTATCCCTACCTATATTAGCAGGAGCTATTACAATATTATTAACAGATCGAAACTTTAACACTTCTTTCTTTGACCCCGCTGGAGGAGGAGACCCAATTCTATATCAACATTTATTT		cellularOrganisms	cellularOrganisms	1.0	Eukaryota	superkingdom	1.0	Metazoa	kingdom	0.99	Arthropoda	phylum	0.95	Insecta	class	0.91	Diptera	order	0.57	Phoridae	family	0.22	Megaselia	genus	0.21	Megaselia_aequalis	species	0.15
Zotu253	W3_S7_MLepF1_LepR1T	10	TAAGATTTTGACTTTTACCCCCCGCTTTAACTTTATTAATTTTTAGTAGAATCGTTGAAAATGGGGCTGGAACAGGATGAACAGTTTATCCCCCCCTATCCTCAAATATTGCTCACGCCGGTTCTTCTGTTGACTTGGCTATTTTTAGTTTACATTTAGCAGGAATTTCTTCTATTCTAGGAGCTGTAAATTTTATCACAACAGTAATTAATATACGTCCTAAAGGAATAACTTTTGATCGTTTACCTTTATTCGTCTGAGCAGTAAAAATTACAGCTATTCTCTTACTTTTATCATTACCAGTTTTAGCAGGAGCAATTACTATACTTTTAACCGACCGTAATTTAAATACATCTTTTTTTGACCCTGCGGGAGGAGGTGACCCTATTTTATATCAAC…		cellularOrganisms	cellularOrganisms	1.0	Eukaryota	superkingdom	1.0	Metazoa	kingdom	1.0	Arthropoda	phylum	1.0	Insecta	class	1.0	Coleoptera	order	1.0	Cerambycidae	family	1.0	Graphisurus	genus	1.0	Graphisurus_fasciatus	species	1.0
Zotu470	B4_S17_MLepF1_LepR1T	4	TAAGATTTTGACTACTGCCCCCTGCTCTTTCTTTATTATTAGTGAGAAGAATGGTTGAAAACGGAGCTGGAACAGGTTGAACTGTTTACCCACCTCTTTCTGCTGGAATTGCTCATGGAGGGGCTTCAGTAGATTTAGCAATTTTTTCATTACATCTAGCCGGAATTTCTTCAATTTTAGGAGCTGTAAATTTTATTACAACTGTAATTAATATACGATCAACGGGTATTACATTAGACCGAATACCTTTATTTGTTTGATCAGTTGTAATTACTGCTTTATTACTTTTATTATCATTACCAGTACTAGCTGGAGCTATTACTATATTATTAACAGATCGAAATTTAAATACCTCATTTTTTGACCCGGCAGGAGGAGGGGATCCTATTTTATATCAAC…		cellularOrganisms	cellularOrganisms	1.0	Eukaryota	superkingdom	1.0	Metazoa	kingdom	1.0	Arthropoda	phylum	1.0	Insecta	class	1.0	Diptera	order	1.0	Drosophilidae	family	1.0	Drosophila	genus	1.0	Drosophila_suzukii	species	1.0
Zotu431	W5_S10_RonMWASPdeg_HCO2198T	5	ACGAATAAACAACATGAGATTTTGACTTTTACCCCCCTCCTTAACTCTTCTAATTATAAGTAGAGTAATCAAAAGAGGAGCAGGAACAGGATGAACAGTATACCCTCCTTTAGCAAGAAATATTGCCCACAGAGGACCTTCTGTTGATTTAGCTGGTGTATCTTCTATTCTAGCAGCAGTAAATTTTATTTCTACAGTTATTAATATACGACCTAAAGGAATAACACCTGAATTAATTCCCTTATTTGTTTGATCAGTAGTAATTACTGCAATTTTACTCCTCCTTTCTCTACCTGTTCTAGCAGGAGCAATTACTATATTATTAACCGATCGTAATCTAAATACATCCTTTTTTGATCCAGCAGGAGGAGGAGATCCAATTCTATATCAACATTTATTT		cellularOrganisms	cellularOrganisms	1.0	Eukaryota	superkingdom	1.0	Metazoa	kingdom	1.0	Arthropoda	phylum	0.98	Insecta	class	0.92	Hemiptera	order	0.18	Anthocoridae	family	0.09	Orius	genus	0.05	Orius_horvathi	species	0.05
Zotu391	W6_S8_RonMWASPdeg_HCO2198T	6	TAAAGACGAACCGCCTTCAAAATTGCATTTATTATGCTTAATTGAATCACTATTTTCCTTACAGCATGAATAGTAGGATCTGCGATAGGCTATCAAAGCATTTCAGTTAAAAAGTTAAAACTGTTAGAAAGATGGTGTATTATAAAGCAGTTTAATGCATAATCTACCATATATACTTCATAATCAGGCATCATGTGGTTGAGTACTTCGTTCGTTATATTCTCCTATGGTACACTAAGCATCCGAGTAAAATAACAATAATACGTGTAGATACACATGGTGTATTT		cellularOrganisms	cellularOrganisms	1.0	Eukaryota	superkingdom	0.88	undef_Eukaryota	kingdom	0.61	undef_undef_Eukaryota	phylum	0.56	Spirotrichea	class	0.54	Sporadotrichida	order	0.38	Oxytrichidae	family	0.38	Oxytricha	genus	0.37	Oxytricha_trifallax	species	0.37
Zotu602	B6_S11_MLepF1_LepR1T	3	TAAGTTTTTGACTTCTACCTCCTGCACTAACTCTACTTCTAGTAAGTAGTATAGTTGAAAAGGGAGCCGGAACAGGTTGAACTGTATACCCCCCTCTCTCAACCTTTTATCATTCTGGCCCTTCCGTTGATTTAACTATTTTTTCTCTCCACTTAGCTGGAATTTCTTCAATCTTAGGAGCTCTTAATTTTATTACAACAATCTTCAACTTAAAAATCAATAAACTTCCTGTAGATAAGACCACATTATTTGTTTGATCTGTATTATTAACCGCAATTCTTTTACTTTTATCTTTACCAGTATTAGCTGGAGCTATTACAATACTATTAACAGATCGAAACTTAAATACATCATTTTTTGACCCAGGAGGAGGAGGAGACCCTGTACTCTATCAACACT…		cellularOrganisms	cellularOrganisms	1.0	Eukaryota	superkingdom	1.0	Metazoa	kingdom	1.0	Arthropoda	phylum	0.89	Insecta	class	0.84	Diptera	order	0.56	Muscidae	family	0.14	Hydrotaea	genus	0.1	Hydrotaea_meteorica	species	0.09
Zotu482	B6_S11_MLepF1_LepR1T	4	TAAGTTTTTGACTTCTTCCCCCCTCTCTATCCTTATTACTTTCTAGAAGATTAGTAGGTACGGGAGCTGGAACAGGTTGAACTGTATACCCCCCTCTCTCAACCTTTTATCATTCTGGCCCTTCCGTTGATTTAACTATTTTTTCTCTCCACTTAGCTGGAATTTCTTCAATCTTAGGAGCTCTTAATTTTATTACAACAATCTTCAACTTAAAAATCAATAAACTTCCTGTAGATAAGACCACATTATTTGTTTGATCTGTATTATTAACCGCAATTCTTTTACTTTTATCTTTACCAGTATTAGCTGGAGCTATTACAATACTATTAACAGATCGAAACTTAAATACATCATTTTTTGACCCAGGAGGAGGAGGAGACCCTGTACTCTATCAACACT…		cellularOrganisms	cellularOrganisms	1.0	Eukaryota	superkingdom	1.0	Metazoa	kingdom	1.0	Arthropoda	phylum	0.89	Insecta	class	0.85	Diptera	order	0.23	Syrphidae	family	0.03	Argentinomyia	genus	0.02	Argentinomyia_longicornis	species	0.02
Zotu195	W6_S8_RonMWASPdeg_HCO2198T	14	TGAATGATTTCCGGAAGCGTTGCGGCTTCTGATTCCACCGCACCGGTCAGCGGATAGCAGCCAAGCGTTCTAAAGCGCACTGATTTTTCTTCGGGCACTTCACCTGGCGCCAGCGGCAGACGGTCGTCATCCACCATGACCTGCATGCCGTCACGCTCTACTATCGGGCGCTTAGCGGAGAAATACAGCGGTACAATCGGGATCGACTCCAGATAGATGTACTGCCAGATATCAAGCTCTGTCCAGTTGGAGAGCGGGAACACGCGAATCGACTCGCCCTTGTTGACCTTGGCGTTGTAAACGTTCCAAAGCTCCGGGCGC	-	cellularOrganisms	cellularOrganisms	1.0	Bacteria	superkingdom	1.0	undef_Bacteria	kingdom	1.0	Acidobacteria	phylum	0.56	undef_Acidobacteria	class	0.56	undef_undef_Acidobacteria	order	0.56	undef_undef_undef_Acidobacteria	family	0.56	undef_undef_undef_undef_Acidobacteria	genus	0.56	Acidobacteria_bacterium	species	0.56
Zotu316	B6_S11_MLepF1_LepR1T	6	TAAGATTTTGATTATTACCACCATCAATTTCTCTTCTTTTAATAGGATTATCTAAAGAAGGAGCCGGAACAGGTTGAACTGTATACCCCCCTCTCTCAACCTTTTATCATTCTGGCCCTTCCGTTGATTTAACTATTTTTTCTCTCCACTTAGCTGGAATTTCTTCAATCTTAGGAGCTCTTAATTTTATTACAACAATCTTCAACTTAAAAATCAATAAACTTCCTGTAGATAAGACCACATTATTTGTTTGATCTGTATTATTAACCGCAATTCTTTTACTTTTATCTTTACCTGTCTTAGCAGGAGCTATTACTATACTTTTAACAGATCGAAATCTAAATACATCTTTTTTTGATCCAGCAGGAGGGGGGGACCCTATTCTTTATCAACACTTAT…		cellularOrganisms	cellularOrganisms	1.0	Eukaryota	superkingdom	1.0	Metazoa	kingdom	0.99	Arthropoda	phylum	0.93	Insecta	class	0.91	Psocoptera	order	0.03	Psocidae	family	0.03	Longivalvus	genus	0.03	Longivalvus_hyalospilus	species	0.03
Zotu559	B2_S21_RonMWASPdeg_HCO2198T	3	CGATTTCATAAAGTAGTCATACTGTACAGCCCATACTCCATATATCGACTTGAGAATTCCATGAATCACTAAATAAAACTTCAGGAGCACGAAATACTAGCGGGCAATGGAGAGTTCTAGGTTTGTCATCTTCTGTAAACGACTCGCCCAGATCTGCCAACTTGATCTGCAAGTTCGATTTCAACAATGTGCTTGGGAAGCAGACAGGATAGACTTGGTATCGCGGTACTTCTGGGCCTAAAGGGGCTCCATCCAGTCTTACTACTTCGCCAGTCTCCGGGGTGCCGA		cellularOrganisms	cellularOrganisms	1.0	Bacteria	superkingdom	0.52	undef_Bacteria	kingdom	0.52	Proteobacteria	phylum	0.19	Deltaproteobacteria	class	0.04	Myxococcales	order	0.03	Archangiaceae	family	0.03	Cystobacter	genus	0.03	Cystobacter_fuscus	species	0.03
Zotu185	W6_S8_RonMWASPdeg_HCO2198T	15	CACGGTTTGTCCTAAAGGTTCAGCTAGAGCTTCAGCTTTTGCTTTAGCATTCAACACTGCCCTTTTTCTCGCTTCTGCCTTATGTTTTTCTATTTCTGAAGATTCAAATTCAATTCCACTAATTCCGTTAAGGCCATTTTCCAATAAGCCCTTCATTATAGATTCGTATTTACTAATATCCTCAAGCGTAATAGAAATAGCCTGGCTAGCTACATAAGTATAGGTTTTATCATTATAATTATATCTTTTATTCAAATTGATATAATCGGTATTAATATTTTTTTCAGCTAAACCTTCAGATTTCAGGAATTTAATCACTTTATCTACCACCTCATCGTTCTGAGATTTCACCGAAGTAGTGCTCTGGCCTTCGTGTTCAATCCT		cellularOrganisms	cellularOrganisms	1.0	Eukaryota	superkingdom	0.85	undef_Eukaryota	kingdom	0.46	undef_undef_Eukaryota	phylum	0.43	Spirotrichea	class	0.38	Sporadotrichida	order	0.32	Oxytrichidae	family	0.32	Oxytricha	genus	0.21	Oxytricha_trifallax	species	0.21
Zotu6	W1_S2_RonMWASPdeg_HCO2198T	989	ATGATGAGATAAGATTAGATGTTGTAAAATTGTTACCTCTTCACCTTCAACTTGCAAATCTTTAGCCATCAAGCCTATTTCTTCCACCATCATTGGTATATGACCAAGCAGCTTGCCTTCCAATGTATAGCTGGTCGTTACAATACCAGAGAGCTCCTTCAGCTTACCTAAATCGTGTAGAATAATCCCAGCATATAGCAAGTCTTTATTCATCTCAGGATAAAGCTTGTGCAATTCCCTGGCGATTGCAAGCATACTTACGATATGATGTGCCAATCCAGATACATATTCATGG	-	cellularOrganisms	cellularOrganisms	1.0	Eukaryota	superkingdom	0.63	undef_Eukaryota	kingdom	0.15	undef_undef_Eukaryota	phylum	0.1	Spirotrichea	class	0.07	Sporadotrichida	order	0.07	Oxytrichidae	family	0.07	Oxytricha	genus	0.07	Oxytricha_trifallax	species	0.07
Zotu6	B2_S21_RonMWASPdeg_HCO2198T	123	ATGATGAGATAAGATTAGATGTTGTAAAATTGTTACCTCTTCACCTTCAACTTGCAAATCTTTAGCCATCAAGCCTATTTCTTCCACCATCATTGGTATATGACCAAGCAGCTTGCCTTCCAATGTATAGCTGGTCGTTACAATACCAGAGAGCTCCTTCAGCTTACCTAAATCGTGTAGAATAATCCCAGCATATAGCAAGTCTTTATTCATCTCAGGATAAAGCTTGTGCAATTCCCTGGCGATTGCAAGCATACTTACGATATGATGTGCCAATCCAGATACATATTCATGG	-	cellularOrganisms	cellularOrganisms	1.0	Eukaryota	superkingdom	0.63	undef_Eukaryota	kingdom	0.15	undef_undef_Eukaryota	phylum	0.1	Spirotrichea	class	0.07	Sporadotrichida	order	0.07	Oxytrichidae	family	0.07	Oxytricha	genus	0.07	Oxytricha_trifallax	species	0.07
Zotu252	W2_S6_MLepF1_LepR1T	10	TAAGATTTTGATTATTACCACCATCAATTTCTCTTCTTTTAATAGGATTATCTAAAGAAGGAGCCGGAACAGGTTGAACTGTATACCCCCCTCTCTCAACCTTTTATCATTCTGGCCCTTCCGTTGATTTAACTATTTTTTCTCTCCACTTAGCTGGAATTTCTTCAATCTTAGGAGCTCTTAATTTTATTACAACAATCTTCAACTTAAAAATCAATAAACTTCCTGTAGATAAGACCACATTATTTGTTTGATCTGTATTATTAACCGCAATTCTTTTACTTTTATCTTTACCAGTATTAGCTGGAGCTATTACAATACTATTAACAGACCGTAACCTAAATACATCATTTTTTGATCCTATAGGAGGAGGTGATCCAGTTCTTTACCAACATTTAT…		cellularOrganisms	cellularOrganisms	1.0	Eukaryota	superkingdom	1.0	Metazoa	kingdom	0.97	Arthropoda	phylum	0.89	Insecta	class	0.86	Thysanoptera	order	0.2	Thripidae	family	0.2	Scirtothrips	genus	0.14	Scirtothrips_aceri	species	0.09
Zotu623	W2_S6_MLepF1_LepR1T	3	TAAGATTTTGATTACTTCCCCCATCTTTAACTCTTTTATTAATTAGAAGAATAGTAGAAACAGGAACTGGAACAGGTTGAACTGTATACCCCCCTCTCTCAACCTTTTATCATTCTGGCCCTTCCGTTGATTTAACTATTTTTTCTCTCCACTTAGCTGGAATTTCTTCAATCTTAGGAGCTCTTAATTTTATTACAACAATCTTCAACTTAAAAATCAATAAACTTCCTGTAGATAAGACCACATTATTTGTTTGATCTGTATTATTAACCGCAATTCTTTTACTTTTATCTTTACCAGTATTAGCTGGAGCTATTACAATACTATTAACAGATCGAAACTTAAATACATCATTTTTTGACCCAGGAGGAGGAGGAGACCCTGTACTCTATCAACACT…		cellularOrganisms	cellularOrganisms	1.0	Eukaryota	superkingdom	1.0	Metazoa	kingdom	0.99	Arthropoda	phylum	0.94	Insecta	class	0.94	Diptera	order	0.34	Muscidae	family	0.03	Hydrotaea	genus	0.03	Hydrotaea_meteorica	species	0.03
Zotu112	W3_S7_MLepF1_LepR1T	29	TAGTTTATGGTTATTACCATCTTCATTAGTGTTATTATTATTATCTTCTTATGTTGAAATTGGTGCAGGTACAGGACGGACTGTTTATCTCCTTTATCATCTATTACGGGACATAGTGGACTTCTGTAGATTTAGCTATTTTTAGTTACATCTTGCTGGTCTTTCCTCAATGTTAGGTGCTATAATTTTATATGTACATTCGTAATATGCGTTAAAAGGATTAACTGCAGAACGTCTTTCTCTTTTGTTTGGGCTGTTCTAGTCACAGTAATTCTTTTATTACTTTCACTACCTGTTTAGCAGGTGCTATACAATGTTATTAACTGATGTAATTTTAATACATCTTTTTCTGATGCAACGGTGGAGGAGATCCTATACTTTATCAACATCTTTCT		cellularOrganisms	cellularOrganisms	1.0	Eukaryota	superkingdom	0.97	undef_Eukaryota	kingdom	0.59	undef_undef_Eukaryota	phylum	0.55	undef_undef_undef_Eukaryota	class	0.48	Physariida	order	0.48	Didymiaceae	family	0.48	Didymium	genus	0.48	Didymium_nigripes	species	0.48
Zotu637	W4_S9_MLepF1_LepR1T	3	TAAGATTTTGATTATTACCACCATCAATTTCTCTTCTTTTAATAGGATTATCTAAAGAAGGAGCCGGAACAGGTTGAACTGTATACCCCCCTCTCTCAACCTTTTATCATTCTGGCCCTTCCGTTGATTTAACTATTTTTTCTCTCCACTTAGCTGGAATTTCTTCAATTTTAGGAGCAGTAAATTTTATTACTACTGTAATTAATATACGATCTACAGGTATTACACTTGACCGAATACCCTTGTTTGTTTGATCTGTAGTAATTACAGCTTTGTTACTTCTTTTGTCTTTACCAGTATTAGCAGGAGCTATTACTATATTATTAACAGATCGAAATTTAAATACTTCATTTTTTGACCCAGCAGGAGGAGGAGATCCAATTTTATACCAACATTTAT…		cellularOrganisms	cellularOrganisms	1.0	Eukaryota	superkingdom	1.0	Metazoa	kingdom	1.0	Arthropoda	phylum	1.0	Insecta	class	0.97	Diptera	order	0.69	Syrphidae	family	0.28	Didea	genus	0.18	Didea_intermedia	species	0.18
Zotu412	B6_S11_MLepF1_LepR1T	4	TAAGATTTTGATTATTACCACCATCAATTTCTCTTCTTTTAATAGGATTATCTAAAGAAGGAGCCGGAACAGGTTGAACTGTATACCCCCCTCTCTCAACCTTTTATCATTCTGGCCCTTCCGTTGATTTAACTATTTTTTCTCTCCACTTAGCTGGAATTTCTTCAATCTTAGGAGCTCTTAATTTTATTACAACAATCTTCAACTTAAAAATCAATAAACTTCCTGTAGATAAGACCACATTATTTGTTTGATCTGTATTATTAACCGCTATTCTTTTACTTTTATCTTTACCTGTCTTAGCAGGAGCTATTACTATACTTTTAACAGATCGAAATCTAAATACATCTTTTTTTGATCCAGCAGGAGGGGGGGACCCTATTCTTTATCAACACTTAT…		cellularOrganisms	cellularOrganisms	1.0	Eukaryota	superkingdom	1.0	Metazoa	kingdom	0.99	Arthropoda	phylum	0.92	Insecta	class	0.9	Psocoptera	order	0.03	Psocidae	family	0.03	Longivalvus	genus	0.03	Longivalvus_hyalospilus	species	0.03
Zotu29	B1_S20_MLepF1_LepR1T	150	TAAGTTTTTGATTGCTTCCTCCTAGATTAATATTATTACTTATAAGAATATTTTTAGGTAGGGGTACTGGTACTGGTTGAACTGTTTATCCTCCTTTATCAGGAAATTTATCACATAGAGGACCTTCTGTTGATTTATCTATTTTTTCTTTACACATTGCTGGAATTTCTTCAATTATAGCATCAATTAATTTTATTACAACAATTTTAAATATAAAAATTTATAAAATAGAAAATATTTCTTTATTTTCTTGATCAATTTTACTAACATCTATTTTATTATTATTATCATTACCTGTATTAGCTGGAGCTATTACTATATTATTATTTGATCGTAATTTAAATACTTCTTTTTTTGATCCAATTGGAGGAGGAGATCCAATTTTATATCAACATTTAT…		cellularOrganisms	cellularOrganisms	1.0	Eukaryota	superkingdom	1.0	Metazoa	kingdom	1.0	Arthropoda	phylum	1.0	Insecta	class	1.0	Hymenoptera	order	0.99	Eulophidae	family	0.56	Aprostocetus	genus	0.41	Aprostocetus_westwoodii	species	0.28
Zotu461	B2_S21_RonMWASPdeg_HCO2198T	4	TGCTTCAGATCCATTGTACCATCCCCAAACGATGGCCGAGTTTTGCTCTACCACATTATTAATGTCATACGGCGCACCGGCAACAAAAACCACTATGGTCTTAGGGTTGGCAGCCTTAACGGCAGCAATAAGTTTTTCCTGTCCGAAAGGCAGGTTAAGGTTAGCACGGTCAGACGCTTCTGTTTCATAATCACGGTTAGCGCCTACAAATAATATAGCTACGTC	-	cellularOrganisms	cellularOrganisms	1.0	Bacteria	superkingdom	0.64	undef_Bacteria	kingdom	0.64	Proteobacteria	phylum	0.27	Deltaproteobacteria	class	0.06	Myxococcales	order	0.06	Archangiaceae	family	0.06	Cystobacter	genus	0.06	Cystobacter_fuscus	species	0.06
Zotu532	W6_S8_RonMWASPdeg_HCO2198T	4	TGAAGCAGAGAATGGGAATTTACCCACTTTAAGTTCATAACCAGCTTCTTTAGCTTGCTTTTCGGTCATTCCAACTGATGCAATTTCAGGCGTAGCATAAGTACAACCAGGGATGTTTCCGTAATCAAGTGGCTCTACATCCATTCCTTTTATTTTTTCTACACAAAGAATTCCTTCTGCAGAAGCAACGTGCGCAAGGGCTGGGCCGTGAACTACATCTCCAATGGCGTAAATTCCGTCTACATTAGTTTTGTAAAAATCATCTACAACAATTTTATCTTTATCGGTCTTGATCTTTAGATCTTCAAGTCCTATATTTTCAATATTGGTTTTAATTCCAACTGCAGAAAGTACCACATCTGCCTCAAGCGTTTCTTC		cellularOrganisms	cellularOrganisms	1.0	Bacteria	superkingdom	0.41	undef_Bacteria	kingdom	0.41	Proteobacteria	phylum	0.23	Deltaproteobacteria	class	0.19	Myxococcales	order	0.19	Archangiaceae	family	0.19	Cystobacter	genus	0.19	Cystobacter_fuscus	species	0.19
Zotu663	W6_S8_MLepF1_LepR1T	3	CCGCCAACGGCCAACAGCGTCACGCCGCCCACCGCCAGCTTAATCGCTAGTTGATAAACCACAATCAGCGACAGCCAGCCCATAGTCAGGTAGGTCACTAAAGAGAGGATCTTAAAACGATGCGCGATCGTCAGCTTAAACAGGATCCCCAGCAGCGCCAGGCTCCAGATGACGATCATCAGCCCGCGCGACAGCGGCGAATTGAGCCCCACCAGCAGAAACGGCGTGTAGGTCCCGGCAATCAGCAAATAGATGGCGCAGTGGT	-	cellularOrganisms	cellularOrganisms	1.0	Bacteria	superkingdom	1.0	undef_Bacteria	kingdom	1.0	Acidobacteria	phylum	0.66	undef_Acidobacteria	class	0.66	undef_undef_Acidobacteria	order	0.66	undef_undef_undef_Acidobacteria	family	0.66	undef_undef_undef_undef_Acidobacteria	genus	0.66	Acidobacteria_bacterium	species	0.66
Zotu608	W1_S2_MLepF1_LepR1T	3	TTTCATTTTGGCTACTTCCTCCTTCACTAATTCTACTACTTGCTAGTGCATTTGTAGAACAAGGAGCAGGTACAGGTTGAACTGTATACCCCCCTCTCTCAACCTTTTATCATTCTGGCCCTTCCGTTGATTTAACTATTTTTTCTCTCCACTTAGCTGGAATTTCTTCAATCTTAGGAGCTCTTAATTTTATTACAACAATCTTCAACTTAAAAATCAATAAACTTCCTGTAGATAAGACCACATTATTTGTTTGATCTGTATTATTAACCGCAATTCTTTTACTTTTATCTTTACCAGTATTAGCTGGAGCTATTACAATACTATTAACAGATCGAAACTTAAATACATCATTTTTTGACCCAGGAGGAGGAGGAGACCCTGTACTCTATCAACACT…		cellularOrganisms	cellularOrganisms	1.0	Eukaryota	superkingdom	1.0	Metazoa	kingdom	0.87	Arthropoda	phylum	0.73	Insecta	class	0.68	Diptera	order	0.26	Muscidae	family	0.06	Hydrotaea	genus	0.05	Hydrotaea_meteorica	species	0.04
Zotu662	W6_S8_MLepF1_LepR1T	3	AGAATATGAATCTTATTTCCATCACTAATACTAATAATATCAAGAATATTTATTAAAAACAAAATCTTCACAGGATGAACTCTATATCCACCTCTATCAATTCAAAATAACACATCAATTAATATAATCATCCTATCAATCCATCTTAACGGACTATCATCAATTATAAGATCAATAAACTTTTCTATTTCTATAATAAATATAAATTCAAATAAAATATATTTAAACAATCTTTCTCTTTACTGCTGATCAATTATAATCACATCAATATTACTAATTCTTTCAATTCCAGTATTAGCTAGAGGAATTACAATAATTATTATAGACCACAATTTTAATTCAATATTTTTTAACCCGATAGGAAATGGAAACCCTATTATCTTCCAACATCTATTT		cellularOrganisms	cellularOrganisms	1.0	Eukaryota	superkingdom	1.0	Metazoa	kingdom	1.0	Arthropoda	phylum	1.0	Insecta	class	1.0	Hemiptera	order	1.0	Coccidae	family	1.0	Pulvinaria	genus	0.93	Pulvinaria_psidii	species	0.93
Zotu387	W6_S8_RonMWASPdeg_HCO2198T	6	TGTGCTGGAATATCCTCAAACGATAAAAAGCCTTACCCTTAAAAAAACTCCGTTTTATGAAGGAGTTTTGAAAGGAATTAAAGGCCAGTATTTAATTTTCGACGACGGCATGGCGTTCAATGTACGTAACCATGAGGGCTATGAAGTGGCCCTTTCGGTGAAGTAGCTGCCAAATTACGGGAAGAGAGCGGTTCCTTCCATACGTCATTGCGAGGCACGGCCAAAGCAATCTG	-	cellularOrganisms	cellularOrganisms	1.0	Eukaryota	superkingdom	0.31	undef_Eukaryota	kingdom	0.09	undef_undef_Eukaryota	phylum	0.06	Spirotrichea	class	0.05	Urostylida	order	0.02	Urostylidae	family	0.02	Urostyla	genus	0.02	Urostyla_grandis	species	0.02
Zotu688	W6_S8_RonMWASPdeg_HCO2198T	3	TGTGAATAGGCAAAGTTGGTGAGTTCGCGAAATCTTTTCACCACGTCTCGATCAAATTTTCCCGAGATTGGCGCAGCGGTTCGCGAACGGTAGCAGCTGGAGTTGAGATCTACAGAAAAAAATCGTGTTTTTTGTTTCGTTTTAAATCGGTAGGAAAACTAGCTAAAACTTCCATTTTATTAATAAAAGTCGCGTCTGACGGtttttttctatttttatatgtttttAGCG		cellularOrganisms	cellularOrganisms	1.0	Eukaryota	superkingdom	0.57	undef_Eukaryota	kingdom	0.43	undef_undef_Eukaryota	phylum	0.4	Spirotrichea	class	0.38	Sporadotrichida	order	0.21	Oxytrichidae	family	0.21	Laurentiella	genus	0.16	Laurentiella_strenua	species	0.16
Zotu563	B2_S21_RonMWASPdeg_HCO2198T	3	AGGCGTTTGCCGAAGTGCACGGTACCCGGCTTGATGGCATCGATCTGCAGCGCATGCAAGTCACCCCGGTGGATGGTGATGTAGGCCGCACCGTATTCGCGGCGAGCATGCTCACCCAGTGGGATGCGCGAGAGGTAATCGCCGCTATGGCCGTCGCGGCTGAACCAGAAGTCCGGGTGCGAACCCATGAGTTCCAGCTTCTGCTCCAGCCCCATCCGCCGAAAGATCTTCATGACGTTGGGGCCGATGTGGATGCCGGCACCCAGGCGGGTGAACGCCGGGGCCTGTTCGTACACCTCGACATCGAAGCCGGCCTGCTGCAGCAACGTTGCTGCTGCCGCCCCACCCAAACCCGCGCCGACGATTG	-	cellularOrganisms	cellularOrganisms	1.0	Bacteria	superkingdom	1.0	undef_Bacteria	kingdom	1.0	Acidobacteria	phylum	0.4	undef_Acidobacteria	class	0.4	undef_undef_Acidobacteria	order	0.4	undef_undef_undef_Acidobacteria	family	0.4	undef_undef_undef_undef_Acidobacteria	genus	0.4	Acidobacteria_bacterium	species	0.4
Zotu485	W1_S2_MLepF1_LepR1T	4	TAAGATTTTGATTATTACCACCATCAATTTCTCTTCTTTTAATAGGATTATCTAAAGAAGGAGCCGGAACAGGTTGAACTGTATACCCCCCTCTCTCAACCTTTTATCATTCTGGCCCTTCCGTTGATTTAACTATTTTTTCTCTCCACTTAGCTGGAATTTCTTCAATCTTAGGAGCTCTTAATTTTATTACAACAATCTTCAACTTAAAAATCAATAAACTTCCTGTAGATAAGACCACATTATTTGTTTGATCTGTATTATTAACCGCAATTCTTTTACTTTTATCTTTACCAGTATTAGCTGGAGCTATTACAATGCTTTTAACTGATCGAAATTTAAATACATCATTCTTTGACCCAGCTGGTGGGGGAGACCCAATTTTATATCAACATTTAT…		cellularOrganisms	cellularOrganisms	1.0	Eukaryota	superkingdom	1.0	Metazoa	kingdom	0.98	Arthropoda	phylum	0.92	Insecta	class	0.86	Thysanoptera	order	0.17	Thripidae	family	0.17	Frankliniella	genus	0.09	Frankliniella_australis	species	0.09
Zotu110	B5_S18_MLepF1_LepR1T	6	TAAGTTTTTGACTTCTACCTCCTGCACTAACTCTACTTCTAGTAAGTAGTATAGTTGAAAAGGGAGCTGGTACTGGCTGAACTGTTTACCCTCCCTTATCTTCTAATATTGCTCATAGAGGAGCTTCAGTAGATTTAGCAATTTTTTCTTTACATTTAGCTGGAATTTCATCTATTTTAGGAGCCGTGAATTTCATTACAACTGTAATTAATATACGTTCTACAGGTATTACATTTGATCGAATACCTTTATTTGTTTGATCAGTAGTAATTACAGCTTTACTTCTTCTTTTATCTTTACCAGTATTAGCTGGAGCAATTACTATATTATTAACAGATCGAAATTTAAATACTTCATTTTTTGATCCTGCTGGAGGAGGAGATCCGATTCTATACCAAC…		cellularOrganisms	cellularOrganisms	1.0	Eukaryota	superkingdom	1.0	Metazoa	kingdom	1.0	Arthropoda	phylum	1.0	Insecta	class	1.0	Diptera	order	1.0	Muscidae	family	1.0	Muscina	genus	1.0	Muscina_levida	species	1.0
Zotu110	B6_S11_MLepF1_LepR1T	23	TAAGTTTTTGACTTCTACCTCCTGCACTAACTCTACTTCTAGTAAGTAGTATAGTTGAAAAGGGAGCTGGTACTGGCTGAACTGTTTACCCTCCCTTATCTTCTAATATTGCTCATAGAGGAGCTTCAGTAGATTTAGCAATTTTTTCTTTACATTTAGCTGGAATTTCATCTATTTTAGGAGCCGTGAATTTCATTACAACTGTAATTAATATACGTTCTACAGGTATTACATTTGATCGAATACCTTTATTTGTTTGATCAGTAGTAATTACAGCTTTACTTCTTCTTTTATCTTTACCAGTATTAGCTGGAGCAATTACTATATTATTAACAGATCGAAATTTAAATACTTCATTTTTTGATCCTGCTGGAGGAGGAGATCCGATTCTATACCAAC…		cellularOrganisms	cellularOrganisms	1.0	Eukaryota	superkingdom	1.0	Metazoa	kingdom	1.0	Arthropoda	phylum	1.0	Insecta	class	1.0	Diptera	order	1.0	Muscidae	family	1.0	Muscina	genus	1.0	Muscina_levida	species	1.0
Zotu122	W6_S8_RonMWASPdeg_HCO2198T	21	ACATCCGAGACAATCCCGTGCTTGGCGCAGAAATCCAGCATCTCCTGGGTTTCCTGGATGCCACCGATCAGCGAGCCGGCCAGGCTGCGGCGCTTGAAGATCAGGTTGAACACCGTAGGCGACGGGTGCGGGCTGTCGGGGGCGCCGACCAGGGTCATGGTGCCGTCGCGCTTGAGCAGGTTGAGGAAGGCATCCAGGTCATGGGGTGCAGCGACGGTGTTGAGGATGAAATCCAGGCTATTGGCGACCTTGGCCATTTCATC		cellularOrganisms	cellularOrganisms	1.0	Bacteria	superkingdom	1.0	undef_Bacteria	kingdom	1.0	Acidobacteria	phylum	0.4	undef_Acidobacteria	class	0.4	undef_undef_Acidobacteria	order	0.4	undef_undef_undef_Acidobacteria	family	0.4	undef_undef_undef_undef_Acidobacteria	genus	0.4	Acidobacteria_bacterium	species	0.4
Zotu377	W4_S9_MLepF1_LepR1T	6	TAAGATTTTGATTATTACCACCATCAATTTCTCTTCTTTTAATAGGATTATCTAAAGAAGGAGCCGGAACAGGTTGAACTGTATACCCCCCTCTCTCAACCTTTTATCATTCTGGCCCTTCCGTTGATTTAACTATTTTTTCTCTCCACTTAGCTGGAATTTCTTCAATCTTAGGAGCTCTTAATTTTATTACAACAATCTTCAACTTAAAAATCAATAAACTTCCTGTAGATAAGACCACATTATTTGTTTGATCTGTATTATTAACCGCAATTCTTTTACTTTTATCTTTACCAGTATTAGCTGGAGCTATTACAATACTATTAACAGATCGAAACTTAAATACATCATTTTTTGACCCAGGAGGAGGAGGCGATCCTATTTTATATCAACATTTAT…		cellularOrganisms	cellularOrganisms	1.0	Eukaryota	superkingdom	1.0	Metazoa	kingdom	0.99	Arthropoda	phylum	0.92	Insecta	class	0.89	Lepidoptera	order	0.28	Prodoxidae	family	0.04	Lampronia	genus	0.04	Lampronia_fuscatella	species	0.04
Zotu690	W6_S8_RonMWASPdeg_HCO2198T	3	GGCTCATCACTTAACGAATTAATAACCTTACCACTGATGGATAACGAATCTATTTCAGGACCGGTTGAAAAAACATAAGATAAATTTTTAACCACATTTCCCTCGTTCACATCAGCAATCGATTTTCCAAAATTTAAAGTGTAGGTTGTATTTTTTTCTAAAGAATCCTGAAGAACAATTTCCAATCTTTTCGATCTCTTTTTTAAAACCGGTAATTTTTCCTGATCAGGGGAAATTGAGAATTCTTTAAATTCATCTTTGATGTTAAAATATTCATCAAACTCAATAATAATTTTTTTAGCATTAAAATTCCTTGTC		cellularOrganisms	cellularOrganisms	1.0	Eukaryota	superkingdom	0.93	undef_Eukaryota	kingdom	0.51	undef_undef_Eukaryota	phylum	0.4	Spirotrichea	class	0.4	Sporadotrichida	order	0.32	Oxytrichidae	family	0.32	Oxytricha	genus	0.17	Oxytricha_trifallax	species	0.17
Zotu572	B4_S17_RonMWASPdeg_HCO2198T	3	CACCTTTTCCCTCGAAGAGCGGGGGCGGGCGGAGAAGCGACGAAGGGGAAGAAGACGGAGTTGTGGAAGCGGCAActctctctctctcttctcGCCATAGGGAAAAATACTTCTCAATGGCCTTGAAGGCGCCGTGCGCTTTCTCTGTTCTCTTGGCGCGCTTTTTGTGCACACTGCTCACGTTTCCAACGGAATTGAGAAGTTCCCCCCTCTCACACATACAGTGGAGAGCAAAAATTTGTTATATTTTTTGTTTTTCACGTTTCTCAATCAGGGTGTGGAATTTTGAGC		cellularOrganisms	cellularOrganisms	1.0	Bacteria	superkingdom	0.89	undef_Bacteria	kingdom	0.89	Proteobacteria	phylum	0.73	Deltaproteobacteria	class	0.64	Myxococcales	order	0.64	Archangiaceae	family	0.64	Cystobacter	genus	0.64	Cystobacter_fuscus	species	0.64
Zotu109	B2_S21_MLepF1_LepR1T	29	TAAGATTTTGATTACTACCTCCTTCATTAACATTATTATTAATTAGAAGAATAGTTGAAACAGGAACTGGAACAGGTTGAACAGTATACCCTCCACTTTCTTCAATTATTGCCCATACTGGTACTTCTGTTGATTTTTCAATTTTTTCATTACATATTGCAGGAATTTCATCAATTTTAGGAGCTATTAACTTTATCTCTACTATATTAAATATAAAAATTAAATTTTTAAAATTTGATCAAATTTCTTTATTTGTATGATCAATTTTAATTACTACTGTATTATTACTTTTATCTTTACCTGTTTTAGCAGGAGCTATTACTATATTATTAACAGATCGAAATTTAAATACATCATTTTTCGATCCAATGGGAGGAGGAGACCCAGTTCTTTACCAAC…		cellularOrganisms	cellularOrganisms	1.0	Eukaryota	superkingdom	1.0	Metazoa	kingdom	1.0	Arthropoda	phylum	1.0	Insecta	class	1.0	Diptera	order	0.71	Cecidomyiidae	family	0.53	Contarinia	genus	0.12	Contarinia_negundinis	species	0.07
Zotu5	W6_S8_MLepF1_LepR1T	819	TGGAAAATGCTCTGAAATCTTTGTTTTGCCAGTTTTCAGTAGGATCGGTTCCTATAAAAACTCCGTCTTTGGTCATCAAACCAAAATATTCCTCAAAATTGGCTTCTGAAGCGGCTTGGTGCCATTGCGTTAGTACGTTGTCTATATTAGATTTTTCCTGTGCAGAAATTGTTATACTGAAAAGTAAGAAAACGAAGACTG		cellularOrganisms	cellularOrganisms	1.0	Bacteria	superkingdom	0.37	undef_Bacteria	kingdom	0.37	Firmicutes	phylum	0.16	Bacilli	class	0.16	Bacillales	order	0.16	Paenibacillaceae	family	0.07	Paenibacillus	genus	0.05	Paenibacillus_paeoniae	species	0.04
Zotu405	B4_S17_RonMWASPdeg_HCO2198T	5	CATTTGGAATTGCCGGAGTTGTGAGACAAACTAAAGTCAATCAAAGAGAGATCATCCCACTCAAGGTGACCAGCCCACTTTGGCGACCACGTCGGCGAGTATCATTTCAGCGCCCGGTCAAAGGAAGGAACCCTTTCAAGGTTACCTCCGCGTCTGGCGCCTTCTGCAGTGGCCGGCCTTCACGCCCATTCGTGTTGTTGCTCTCATCGAGGTCTGCAACAGTCGATGGAGTACGATCGCGGACTCGGCAATGGAT	-	cellularOrganisms	cellularOrganisms	1.0	Bacteria	superkingdom	0.94	undef_Bacteria	kingdom	0.94	Acidobacteria	phylum	0.45	undef_Acidobacteria	class	0.45	undef_undef_Acidobacteria	order	0.45	undef_undef_undef_Acidobacteria	family	0.45	undef_undef_undef_undef_Acidobacteria	genus	0.45	Acidobacteria_bacterium	species	0.45
Zotu346	B1_S20_RonMWASPdeg_HCO2198T	6	TCCGAATTTAGGAAGTAGGGCAGGATGAATATTAATTATTTTATTTGGGAAACCTTTTAAAAGATTTTCTGGAACCAACCATAAGAATCCTGCAAGAACAACCAAATCAATATCTAACCTTTTTAATAGGTTGACGATTTCATCAGTTTGATAGAAATCATGTTTATCAAAAACATGGGTGGGAATTTCAAAATTGTCTGCACGTTGCAAGACATACGCTTCAGGAGTGTTACTTAGAACTAAGGCAACTTCGGCACTGTCGGAGTATTTGAAATGCTCCA		cellularOrganisms	cellularOrganisms	1.0	Eukaryota	superkingdom	0.67	undef_Eukaryota	kingdom	0.17	undef_undef_Eukaryota	phylum	0.15	Spirotrichea	class	0.08	Sporadotrichida	order	0.08	Oxytrichidae	family	0.08	Laurentiella	genus	0.06	Laurentiella_strenua	species	0.06
Zotu683	W6_S8_RonMWASPdeg_HCO2198T	3	AGTGTCGTGGCCTCGAGGATGAACCCCGCGGCTAAGCATTCGGTTTCGAACAATGCCAAATATCCTTGCGTGATTCGAAAGGCATGTCAATAAAATTCGTGAGCTGGATCACAATTCCGAGTATGGCAGAAACTGCGCTATGTGGCATGGAGAACGAGGAATTTTCCGACAGCAGAAAGGCCGTTGTTCCCAGTGGGAACAACGGCCCCAGCCTCTGCCGAGTGAGCCGAGCGATTGTGATCGCTCGGCTCAGTCGGCAGATGAATGCACGTCGGCTATC	-	cellularOrganisms	cellularOrganisms	1.0	Bacteria	superkingdom	0.89	undef_Bacteria	kingdom	0.89	Acidobacteria	phylum	0.3	undef_Acidobacteria	class	0.3	undef_undef_Acidobacteria	order	0.3	undef_undef_undef_Acidobacteria	family	0.3	undef_undef_undef_undef_Acidobacteria	genus	0.3	Acidobacteria_bacterium	species	0.3
Zotu474	B5_S18_MLepF1_LepR1T	3	TAAGATTTTGATTATTACCACCATCAATTTCTCTTCTTTTAATAGGATTATCTAAAGAAGGAGCCGGAACAGGTTGAACTGTATACCCCCCTCTTTCAGCTAGAATTGCTCATAGAGGAGCATCTGTAGATTTAGCAATTTTTTCTCTTCATTTAGCAGGTATTTCCTCTATTTTAGGATCAGTAAACTTTATTACAACAGCAATTAATATACGAGCAAATGGAATTACTTTAGATCGAATACCTTTATTTGTATGATCTGTAGTTATTACAACTATTCTTTTACTTTTATCTTTACCTGTCTTAGCAGGAGCTATTACTATACTTTTAACAGATCGAAATCTAAATACATCTTTTTTTGATCCAGCAGGAGGGGGGGACCCTATTCTTTATCAACACT…		cellularOrganisms	cellularOrganisms	1.0	Eukaryota	superkingdom	1.0	Metazoa	kingdom	1.0	Arthropoda	phylum	0.99	Insecta	class	0.99	Diptera	order	0.87	Chironomidae	family	0.77	Tanytarsus	genus	0.74	Tanytarsus_guerlus	species	0.73
Zotu9	W6_S8_MLepF1_LepR1T	627	ATATGAAATGCTGGGGTAAATTGATGCCATAAATTGGCAAATCGAGTTTTTGAGCAATTGTAGAATAAATTATGGCAAGCGAAATTTGATTTCCTTTTTTACTTTCTAAAACCTGATTCAGGTAAGAGTTTTGAGGATCGTGATGATTTTTGGTGTTTCCGCCAAAGCCAAATTGCTGGTATAAAACATGGTTGATCAGTTTAACCTTTTCAACCGAACTCATTTCATATTGTAGGCCAAGCCAGATCTCACGCTTAATGTCTTCTAACTGAATAA		cellularOrganisms	cellularOrganisms	1.0	Eukaryota	superkingdom	0.83	undef_Eukaryota	kingdom	0.26	undef_undef_Eukaryota	phylum	0.17	Spirotrichea	class	0.1	Sporadotrichida	order	0.08	Oxytrichidae	family	0.08	Laurentiella	genus	0.05	Laurentiella_strenua	species	0.05
Zotu467	B3_S19_MLepF1_LepR1T	4	TAAGTTACTGATTATTATTATCTTCTTTAACTTTATTATTATCAATATTAGCATCTACTGGAGTTGGAACTGGTTGAACAGTTTACCCCCCTTTATCTAATCAAATTTCACATTCAGGTGTATCTGTTGATTTGTCTATTTTTTCTTTACATTTAGCTGGAGTTTCTTCAATTATAAGTTCTTTAAATTTTATTGTAACTATTATAAATATAAAGCCTAAATCAATTTGATCAGAACATGTTACATTATTTGCTTGAAGAATTTTAATTACAACATTTTTATTACTTTTATCTTTACCAGTTTTAGGAGGGGCAATTACTATACTCTTAACTGATCGAAATTTTAATACCTCATTTTTTGACCCAAGTGGTGGAGGAGACCCAATTTTATATCAACATT…		cellularOrganisms	cellularOrganisms	1.0	Eukaryota	superkingdom	1.0	Metazoa	kingdom	1.0	Arthropoda	phylum	1.0	Arachnida	class	1.0	Trombidiformes	order	1.0	Pygmephoridae	family	1.0	Elattoma	genus	1.0	Elattoma_abeskoun	species	1.0
Zotu488	W1_S2_MLepF1_LepR1T	4	TAAGATTTTGATTATTACCACCATCAATTTCTCTTCTTTTAATAGGATTATCTAAAGAAGGAGCCGGAACAGGTTGAACTGTATACCCCCCTCTCTCAACCTTTTATCATTCTGGCCCTTCCGTTGATTTAACTATTTTTTCTCTCCACTTAGCTGGAATTTCTTCAATCTTAGGAGCTCTTAATTTTATTACAACAATCTTCAACTTAAAAATCAATAAACTTCCTGTAGATAAGACCACATTATTTGTTTGATCTGTATTATTAACCGCAATTCTTTTACTTTTATCTTTACCAGTATTAGCTGGAGCTATTACAATACTATTAACAGATCGAAACTTAAATACATCATTTTTTGACCCTATAGGAGGAGGAGACCCAATTTTATATCAACATTTAT…		cellularOrganisms	cellularOrganisms	1.0	Eukaryota	superkingdom	1.0	Metazoa	kingdom	1.0	Arthropoda	phylum	0.94	Insecta	class	0.89	Lepidoptera	order	0.28	Prodoxidae	family	0.03	Lampronia	genus	0.03	Lampronia_fuscatella	species	0.02
Zotu530	W6_S8_RonMWASPdeg_HCO2198T	4	TTCTTCTGCTATTTCGCGTTTTTCATCTTTTAAAGAAGATTTTATTTTGGCGCGAGCTCTAGCAGTGGTTGCATAATCAAGCCAGTTTACATTAGGCTGCGCATTTTCAGAAGTTATTATTTCTACCTGGTCTCCGCTTTTTAATTCGTGACTTAAGGGCACCAATTTATTGTTTACGCGGGCACCACGGGTTTTTAAACCAATTTCAGTATGGATACTAAAAGCAAAATCTAAAGGTGTAGAGCCTTTTGGTAA		cellularOrganisms	cellularOrganisms	1.0	Eukaryota	superkingdom	0.58	undef_Eukaryota	kingdom	0.21	undef_undef_Eukaryota	phylum	0.17	Spirotrichea	class	0.15	Sporadotrichida	order	0.12	Oxytrichidae	family	0.12	Laurentiella	genus	0.09	Laurentiella_strenua	species	0.09
Zotu202	B4_S17_MLepF1_LepR1T	13	TAAGTTTTTGATTACTTCCTCCTAGATTAATATTATTATTAATAAGAATATTTTTAGGGACTGGAACTGGGACTGGTTGAACAGTATATCCGCCCTTATCAGGTAATTTATCTCATAGGGGACCATCTGTTGATTTATCAATTTTTTCTTTACATATTGCTGGTATTTCTTCAATTATAGCATCAATTAATTTTATTACTACAATTTtaaatataaaaatatataaaatagaaaataTTTCATTATTTTCTTGATCAATTTTATTAACATCTATTCTATTATTGTTATCATTACCAGTATTAGCAGGAGCTATTACTATATTATTATTTGATCGTAATTTAAATACATCATTTTTTGATCCAATTGGAGGAGGAGATCCAATTTTATATCAACATTTAT…		cellularOrganisms	cellularOrganisms	1.0	Eukaryota	superkingdom	1.0	Metazoa	kingdom	1.0	Arthropoda	phylum	0.99	Insecta	class	0.99	Hymenoptera	order	0.94	Eulophidae	family	0.7	Aprostocetus	genus	0.56	Aprostocetus_crypturgus	species	0.11
Zotu248	B2_S21_RonMWASPdeg_HCO2198T	10	AAACATGAATGCCTACTGTAATGATTTTTTCATGAAAACATTAAATGAATTGAATCATTGCGGCaaaaaaaaGCTTTTATTTTGCTTCAAATAAAATTTGAACACAAAGTTTTTTCCACACGGTTTATTTGTTGTAATACAACAAATAAATTATGTTAGAATAAACGTTATGTTCAATTGTTATTTGAAGTAGAAAAAGAGTTATTTTTTTGCCGCAGCAATTCAATTATTCTTGATCTGGATAGAAAAAAATATCTCCTATTGTGTTTTAAT		cellularOrganisms	cellularOrganisms	1.0	Eukaryota	superkingdom	0.95	undef_Eukaryota	kingdom	0.77	undef_undef_Eukaryota	phylum	0.74	Spirotrichea	class	0.67	Sporadotrichida	order	0.65	Oxytrichidae	family	0.65	Oxytricha	genus	0.51	Oxytricha_trifallax	species	0.51
Zotu356	B4_S17_MLepF1_LepR1T	6	TAAGATTTTGATTATTACCTCCAAGATTGATATTATTAATTTCAAGAATATTTGTGGGATCAGGAACTGGGACAGGATGAACTGTTTATCCACCATTATCAGGAAATTTATCTCATGGAGGACCTTCGGTAGATTTATCAATTTTTTCTTTACATATTGCTGGAGCAAGATCAATTATAGGATCTGTAAATTTTATTACTACAGTTTTAAATATAAAAGTTTATAAAATTGAAATTATTCCTTTATTTGCTTGATCAATATTGTTAACTACAATTTTATTATTATTATCTTTACCAGTTTTAGCCGGTGCTATTACTATATTATTATTTGATCGAAATTTAAATACATCTTTTTTTGATCCTGCAGGAGGGGGGGATCCAATTTTATATCAACATTTAT…		cellularOrganisms	cellularOrganisms	1.0	Eukaryota	superkingdom	1.0	Metazoa	kingdom	1.0	Arthropoda	phylum	1.0	Insecta	class	1.0	Hymenoptera	order	0.98	Eulophidae	family	0.38	Entedon	genus	0.17	Entedon_pumilae	species	0.15
Zotu620	W2_S6_MLepF1_LepR1T	3	TAAGATTTTGATTATTACCACCATCAATTTCTCTTCTTTTAATAGGATTATCTAAAGAAGGAGCCGGAACAGGTTGAACTGTATACCCCCCTCTCTCAACCTTTTATCATTCTGGCCCTTCCGTTGATTTAACTATTTTTTCTCTCCACTTAGCTGGAATTTCTTCAATCTTAGGAGCTCTTAATTTTATTACAACAATCTTCAACTTAAAAATCAATAAACTTCCTGTAGATAAGACCACATTATTTGTTTGATCTGTATTATTAACCGCAATTCTTTTACTTTTATCTTTACCAGTATTAGCTGGAGCTATTACAATACTATTAACAGATCGAAACTTAAATACATCATTTTTTGACCCAGGAGGAGGAGGTGATCCAGTTCTTTACCAACATTTAT…		cellularOrganisms	cellularOrganisms	1.0	Eukaryota	superkingdom	1.0	Metazoa	kingdom	0.97	Arthropoda	phylum	0.93	Insecta	class	0.91	Psocoptera	order	0.06	Psocidae	family	0.06	Longivalvus	genus	0.06	Longivalvus_hyalospilus	species	0.06
Zotu363	B5_S18_RonMWASPdeg_HCO2198T	6	AGTATTAATCGttttttttCTTCGTCTTTCTTCTAATGTTGGATCAGAATCGGAAGCATCTTCGCCACTACTAAACTCTTCGTCTTCATCTGAATATTCATTGCCTCTCCCTAGAACAACAACACTAGTTGGTTAGCAAACAATGTTAAGTTATGTAAATAGTATGATACTTACCAGTGACGGCTTTGGTAACGCCTTCGTGGTCTACAGGTTGACTATTTAAACATACTATATACACGCGACCGACTAGTGATTTA		cellularOrganisms	cellularOrganisms	1.0	Bacteria	superkingdom	0.32	undef_Bacteria	kingdom	0.32	Proteobacteria	phylum	0.17	Alphaproteobacteria	class	0.11	Rhizobiales	order	0.04	Rhizobiaceae	family	0.03	undef_Rhizobiaceae	genus	0.03	Rhizobiaceae_bacterium	species	0.03
Zotu639	W4_S9_MLepF1_LepR1T	3	TAAGATTTTGATTATTACCACCATCAATTTCTCTTCTTTTAATAGGATTATCTAAAGAAGGAGCCGGAACAGGTTGAACTGTATACCCCCCTCTCTCAACCTTTTATCATTCTGGCCCTTCCGTTGATTTAACTATTTTTTCTCTCCACTTAGCTGGAATTTCTTCAATCTTAGGAGCTCTTAATTTTATTACAACAATCTTCAACTTAAAAATCAATAAACTTCCTGTAGATAAGACCACATTATTTGTTTGATCTGTATTATTAACCGCAATTCTTTTACTTTTATCTTTACCAGTATTAGCTGGAGCTATTACAATACTATTAACAGATCGAAATTTAAATACTTCATTTTTTGACCCAGCAGGAGGAGGAGATCCAATTTTATACCAACATTTAT…		cellularOrganisms	cellularOrganisms	1.0	Eukaryota	superkingdom	1.0	Metazoa	kingdom	0.98	Arthropoda	phylum	0.91	Insecta	class	0.9	Diptera	order	0.29	Muscidae	family	0.09	Hydrotaea	genus	0.06	Hydrotaea_meteorica	species	0.06
Zotu289	B2_S21_MLepF1_LepR1T	8	AAGTCACTTCTAATCGCCGACACATCAACAAATCACCAATGTCAATATGATATAATATCGATTTTACGTAGTTCAGTGCTAAAAATGTCAAATTTCTCATTGGTTCCACTCTTGCGTATTCAAATGTTGAGTTTCACTGTTGTGTTCAAAAGATTTGAGTCTTGATTTACTTGAGCATTCATATGTTAAAAGAAACAAATAATGTAAACACTTGTTACATTTCAATAAAATTCCAATGGCTTTAATATAATAGCAAATGTTAAATATTTTGAAGAGAAATTCAGTATTATATTAGAGtttttaattttttttttGCTAATTCTCTCTTTATTTCTGAGTCGTTCTTCAATTTCTGTAAAATTGAATACTGTCTGTAATTTACAATTCGGTTTT		cellularOrganisms	cellularOrganisms	1.0	Eukaryota	superkingdom	0.95	undef_Eukaryota	kingdom	0.72	undef_undef_Eukaryota	phylum	0.66	Spirotrichea	class	0.62	Sporadotrichida	order	0.45	Oxytrichidae	family	0.45	Oxytricha	genus	0.33	Oxytricha_trifallax	species	0.33
Zotu71	W1_S2_MLepF1_LepR1T	7	TAGTTTATGGTTATTACCATCTTCATTAGTGTTATTATTATTATCTTCTTATGTTGAAATTGGTGCAGGTACAGGACGGACTGTTTATCTCCTTTATCATCTATTACAGGACATAGTGGACTTCTGTAGATTTAGCTATTTTTAGTTACATCTTGCTGGTCTTTCCTCAATGTTAGGTGCTATAATTTTATATGTACATTCGTAATATGCGTTAAAAGGATTAACTGCAGAACGTCTTTCTCTTTTGTTTGGGCTGTTCTAGTCACAGTAATTCTTTTATTACTTTCACTACCTGTTTAGCAGGTGCTATACAATGTTATTAACTGATGTAATTTTAATACATCTTTTTCTGATGCAACGGTGGAGGAGATCCTATACTTTATCAACATCTTTCT		cellularOrganisms	cellularOrganisms	1.0	Eukaryota	superkingdom	0.97	undef_Eukaryota	kingdom	0.58	undef_undef_Eukaryota	phylum	0.54	undef_undef_undef_Eukaryota	class	0.47	Physariida	order	0.47	Didymiaceae	family	0.47	Didymium	genus	0.47	Didymium_nigripes	species	0.47
Zotu71	W3_S7_MLepF1_LepR1T	38	TAGTTTATGGTTATTACCATCTTCATTAGTGTTATTATTATTATCTTCTTATGTTGAAATTGGTGCAGGTACAGGACGGACTGTTTATCTCCTTTATCATCTATTACAGGACATAGTGGACTTCTGTAGATTTAGCTATTTTTAGTTACATCTTGCTGGTCTTTCCTCAATGTTAGGTGCTATAATTTTATATGTACATTCGTAATATGCGTTAAAAGGATTAACTGCAGAACGTCTTTCTCTTTTGTTTGGGCTGTTCTAGTCACAGTAATTCTTTTATTACTTTCACTACCTGTTTAGCAGGTGCTATACAATGTTATTAACTGATGTAATTTTAATACATCTTTTTCTGATGCAACGGTGGAGGAGATCCTATACTTTATCAACATCTTTCT		cellularOrganisms	cellularOrganisms	1.0	Eukaryota	superkingdom	0.97	undef_Eukaryota	kingdom	0.58	undef_undef_Eukaryota	phylum	0.54	undef_undef_undef_Eukaryota	class	0.47	Physariida	order	0.47	Didymiaceae	family	0.47	Didymium	genus	0.47	Didymium_nigripes	species	0.47
Zotu11	W6_S8_RonMWASPdeg_HCO2198T	530	CATCCCCCCTTTAATGGCTAGATTCACCGCTTTAATAATTTCTGCCGGAGTCACACTGGCGACCTGCTCATGGAAAATTATATCCACAATGTTCCACGGTGCGACTTTGAGCATATGTTGGCTCAATTCATGCCAGATGTTGGCCCAGGCTTGCTCTTCGGTCTTTGAGTACTTGGTTTGCTTATCCGACCTTTTGCACTCAACGTAGAACTCCAGATCACCTAACTTGACGAGCATATCCGG		cellularOrganisms	cellularOrganisms	1.0	Eukaryota	superkingdom	0.45	undef_Eukaryota	kingdom	0.18	undef_undef_Eukaryota	phylum	0.15	Spirotrichea	class	0.14	Urostylida	order	0.07	Urostylidae	family	0.07	Urostyla	genus	0.07	Urostyla_grandis	species	0.07
Zotu445	W6_S8_RonMWASPdeg_HCO2198T	5	TGGCGTAGACCTTGTAATTGTATGGTAGAAGCTCCACCTAATCTTACTTGCACACCGTCAAAATCATAATCGGTGTCTTTCGTTGGTTCGAAATCATTGATACCACGCTGGTCTGGGGCTCTAAAGTTAGGAAGATCTCTGTCCCATATAGTTTTGTTCTCTACATCCACATCTACGTCTTGTGCCTGTGCCTGAAAGCCTGCGGCCATCATTAGAGCAATTCCGAAATATTTGATTGAATTTTTCATTGTAATAGTTTTTAAATTGAATAGTTATTTAGAAAATGTTGATTTGAATTTAATAGTTAGGTCTTCTCCTGTGGTAATTGTTCCAAACATAGCAGTAGGAGGGTCTACTTTGTAATGAGTCATAT	-	cellularOrganisms	cellularOrganisms	1.0	Eukaryota	superkingdom	0.7	undef_Eukaryota	kingdom	0.16	undef_undef_Eukaryota	phylum	0.12	Spirotrichea	class	0.11	Sporadotrichida	order	0.06	Oxytrichidae	family	0.06	Laurentiella	genus	0.04	Laurentiella_strenua	species	0.04
Zotu193	W6_S8_MLepF1_LepR1T	14	TGATCGCCAATCGTCGGATGTCTTTTGACATCTGATAAAATTTTGTCCACGCTCAAAGCACCTAAAGTGACCCCTTGATACAGTTTGACATAATTGCCAATTACACTGGTCTCTCCTACGACTAAACCTGTGCCATGATCAATATACAAGTGATGTCCAATAGCAGCAGCCGGATGAATATCAATACCTGTCTTGGAGTGCGCATGCTCGGTCAGAATACGGGGTATCAAGGGCACTCCAAGCTGATGTAATTTATTTGCTATCCTAAATATGCTAATCGCAAAAAAACCTGGGTAGGTACGAATAACTTCTCGT	-	cellularOrganisms	cellularOrganisms	1.0	Eukaryota	superkingdom	0.54	undef_Eukaryota	kingdom	0.12	Apicomplexa	phylum	0.03	Aconoidasida	class	0.03	Haemosporida	order	0.03	Plasmodiidae	family	0.03	Plasmodium	genus	0.03	Plasmodium_homocircumflexum	species	0.0
Zotu692	W6_S8_RonMWASPdeg_HCO2198T	3	GCCCAAAAAAGCATCGACCAAAAAGTCACCGAACTCCTTTCCAAAATGACCTTGGAAGAAAAAGCCGGACAACTCGTCCAATACAGTGGCTTCGAATACGCCACAGGACCACAAAACTCCAATTCCAAAAAAGTCTTGGACGAAATAAAAAGTGGAAAAGTCGGCTCTATGCTCAACGTAACTGGCGCAGAAGAAACCAAAGCTTTCCAGAAATTAGCCTTAGAATCCAGAGTCAAAATCCCGT	-	cellularOrganisms	cellularOrganisms	1.0	Eukaryota	superkingdom	0.42	undef_Eukaryota	kingdom	0.2	undef_undef_Eukaryota	phylum	0.15	Spirotrichea	class	0.06	Sporadotrichida	order	0.05	Oxytrichidae	family	0.05	Laurentiella	genus	0.03	Laurentiella_strenua	species	0.03
Zotu228	B2_S21_RonMWASPdeg_HCO2198T	11	GTGTGGAAAGATGAAGAAAGAAATTAAGTATGAAGATTTGATATACCGTGTCAATTGGAGCGCCAAGACAAACATTTGACCACTTGGCCCTGTATCAGGTAGTCAATAAGTGATTTATGAACGTCATCTTTCAGCATGAAGGGGAGTGCACAGATAAGGGGGACTTTTTTATAAACGAACAGCGCTTCTAAAAATAGCCGTAAACC	-	cellularOrganisms	cellularOrganisms	1.0	Eukaryota	superkingdom	0.46	undef_Eukaryota	kingdom	0.07	undef_undef_Eukaryota	phylum	0.06	Spirotrichea	class	0.05	Urostylida	order	0.02	Urostylidae	family	0.02	Urostyla	genus	0.02	Urostyla_grandis	species	0.02
Zotu18	W1_S2_RonMWASPdeg_HCO2198T	57	CGTACTGCCGCTTGCAAGTACACTAAAATGCATCGTCATATCTCTCACTCCAATGTTTCTTTTTCCGGTTTGGTGACCTCTACAATCTGTCCTTCTACGGCATTGATAAATAAATCTTCTTCTTTGTCCCCTGATTCCACGACAAAGTGCCAGGTTGGTGCAAGGACTTGGGATTCCTCGGACAGGAACGTCCAATACCCCAATTTCGGTTTATGAACCACACTATCCGGAC		cellularOrganisms	cellularOrganisms	1.0	Eukaryota	superkingdom	0.41	undef_Eukaryota	kingdom	0.16	undef_undef_Eukaryota	phylum	0.13	Spirotrichea	class	0.12	Sporadotrichida	order	0.08	Oxytrichidae	family	0.08	Oxytricha	genus	0.07	Oxytricha_trifallax	species	0.07
Zotu18	B2_S21_RonMWASPdeg_HCO2198T	262	CGTACTGCCGCTTGCAAGTACACTAAAATGCATCGTCATATCTCTCACTCCAATGTTTCTTTTTCCGGTTTGGTGACCTCTACAATCTGTCCTTCTACGGCATTGATAAATAAATCTTCTTCTTTGTCCCCTGATTCCACGACAAAGTGCCAGGTTGGTGCAAGGACTTGGGATTCCTCGGACAGGAACGTCCAATACCCCAATTTCGGTTTATGAACCACACTATCCGGAC		cellularOrganisms	cellularOrganisms	1.0	Eukaryota	superkingdom	0.41	undef_Eukaryota	kingdom	0.16	undef_undef_Eukaryota	phylum	0.13	Spirotrichea	class	0.12	Sporadotrichida	order	0.08	Oxytrichidae	family	0.08	Oxytricha	genus	0.07	Oxytricha_trifallax	species	0.07
Zotu82	B2_S21_RonMWASPdeg_HCO2198T	44	AATAGATCTTTTTTATAAAGAAAGCAATTAACATACTGTCTAATGAACTTTTTTAGAACAATTGGTTTTATACTTTACAAAAAACTTTAATCGGTCTACCATTTACATTATATAATGTGTAAGGAGCTTATAACATGTTAAAAAAATGGTTAGGAACAGCATTGCTTTTTGTCTTAATTGGTATTGTAGTCTTTAATATACTTCAGGAAAATAAAGACGGATCGACAGGTGATATAAAAGAATCAAAGGGCGGAATGATTGCACCTCCTGAGAGCGCAGGACTTGAACCTGGTCAAATGGCCCCAAATTTCGAACTAGAAACTTTGGGAGGAAAAAAGCTTAAATTATCCGACTTACGTGGTGAAAAGGTTATTT	-	cellularOrganisms	cellularOrganisms	1.0	Eukaryota	superkingdom	0.84	undef_Eukaryota	kingdom	0.36	undef_undef_Eukaryota	phylum	0.32	Spirotrichea	class	0.28	Urostylida	order	0.14	Urostylidae	family	0.14	Urostyla	genus	0.14	Urostyla_grandis	species	0.14
Zotu375	W4_S9_MLepF1_LepR1T	6	TAAGATTTTGATTATTACCACCATCAATTTCTCTTCTTTTAATAGGATTATCTAAAGAAGGAGCCGGAACAGGTTGAACTGTATACCCCCCTCTCTCAACCTTTTATCATTCTGGCCCTTCCGTTGATTTAACTATTTTTTCTCTCCACTTAGCTGGAATTTCTTCAATCTTAGGAGCTCTTAATTTTATTACAACAATCTTCAACTTAAAAATCAATAAACTTCCTGTAGATAAGACCACATTATTTGTTTGATCTGTATTATTAACCGCAATTCTTTTACTTTTATCTTTACCAGTATTAGCTGGAGCTATTACAATACTATTAACTGATCGAAATTTAAATACATCATTCTTTGATCCTGCTGGAGGAGGCGATCCTATTTTATATCAACATTTAT…		cellularOrganisms	cellularOrganisms	1.0	Eukaryota	superkingdom	1.0	Metazoa	kingdom	0.99	Arthropoda	phylum	0.93	Insecta	class	0.92	Lepidoptera	order	0.37	Lycaenidae	family	0.07	Callophrys	genus	0.05	Callophrys_ferrea	species	0.05
Zotu96	W6_S8_RonMWASPdeg_HCO2198T	36	TCTGCAAGGGAAGTGCTCCCCTCCTCGTATCGCTCAATTAGTTTTTCAACTTCTCTCAACTCCATAATCATGTTTCTTCGTTAAACTCTCTCTAAttttttttCTGGCTCTGGATAAGGCCACCCGAATTGCGGTGCATTCCATTCCAACTATTTCTGAAATTTCTTCAAATCCATATTGTTCCACATCTCTAAGCTGAAATATTACCTGTTGTTGCTCCGGAAGTTCTTTAATGATCCTGTCCACCCAGGAAAGTTCATCTTTTACTTCCACTTCCTTCTGAAGTGAAATTGCATTACTTTCATAATTTTGATGAACAATTCTAAGGTTATTATTATACTTCAACTTTAATTGATCAAGACAG		cellularOrganisms	cellularOrganisms	1.0	Eukaryota	superkingdom	0.51	undef_Eukaryota	kingdom	0.3	undef_undef_Eukaryota	phylum	0.23	Spirotrichea	class	0.23	Sporadotrichida	order	0.19	Oxytrichidae	family	0.19	Oxytricha	genus	0.17	Oxytricha_trifallax	species	0.17
Zotu159	W4_S9_MLepF1_LepR1T	18	TAAGATTTTGACTATTACCACCCTCTCTAACTTTATTATTAGCTAGCTCAATTGTAGAAAACGGAGCTGGAACAGGTTGAACTGTATACCCCCCTCTCTCAACCTTTTATCATTCTGGCCCTTCCGTTGATTTAACTATTTTTTCTCTCCACTTAGCTGGAATTTCTTCAATCTTAGGAGCTCTTAATTTTATTACAACAATCTTCAACTTAAAAATCAATAAACTTCCTGTAGATAAGACCACATTATTTGTTTGATCTGTATTATTAACCGCAATTCTTTTACTTTTATCTTTACCAGTATTAGCTGGAGCTATTACAATACTATTAACAGATCGAAACTTAAATACATCATTTTTTGACCCAGGAGGAGGAGGAGACCCTGTACTCTATCAACACT…		cellularOrganisms	cellularOrganisms	1.0	Eukaryota	superkingdom	1.0	Metazoa	kingdom	0.99	Arthropoda	phylum	0.95	Insecta	class	0.93	Diptera	order	0.42	Muscidae	family	0.2	Hydrotaea	genus	0.2	Hydrotaea_meteorica	species	0.19
Zotu552	B2_S21_MLepF1_LepR1T	3	TGTTAGAGAAATCCAAATTTTAAGTTAAGTTTTGTTTGCTAAAAATTTTTAAAATACGTTATGCGTTTTTCATATCATCAAAACTTTGTATTTTAGGTTTGCCCACGCGGCCCTTTTGAGTTCTCAAACGAGTTGTTTTTAACTTTTGCCAGTGAAAACATGTATAGTTTATAGATTCGCGAAAATTTTTGTTTGAGGCCAAAAGGGTTGCGTTAGGATAGTTCGGGTATTAGTAGCATAGTCGGTTAATGATTAAATAAGGAGTTTTTTTGTTTTCAGGGCCCGAGGCGGCGTTC		cellularOrganisms	cellularOrganisms	1.0	Eukaryota	superkingdom	0.86	undef_Eukaryota	kingdom	0.61	undef_undef_Eukaryota	phylum	0.46	Spirotrichea	class	0.37	Sporadotrichida	order	0.35	Oxytrichidae	family	0.35	Oxytricha	genus	0.24	Oxytricha_trifallax	species	0.24
Zotu366	W1_S2_MLepF1_LepR1T	5	TAAGATTTTGATTATTACCACCATCAATTTCTCTTCTTTTAATAGGATTATCTAAAGAAGGAGCCGGAACAGGTTGAACTGTATACCCCCCTCTCTCAACCTTTTATCATTCTGGCCCTTCCGTTGATTTAACTATTTTTTCTCTCCACTTAGCTGGAATTTCTTCAATCTTAGGAGCTCTTAATTTTATTACAACAATCTTCAACTTAAAAATCAATAAACTTCCTGTAGATAAGACCACATTATTTGTTTGATCTGTATTATTAACCGCAATTCTTTTACTTTTATCATTACCTGTTTTAGCTGGAGCTATTACAATGCTTTTAACTGATCGAAATTTAAATACATCATTCTTTGACCCAGCTGGTGGGGGAGACCCAATTTTATATCAACATTTAT…		cellularOrganisms	cellularOrganisms	1.0	Eukaryota	superkingdom	1.0	Metazoa	kingdom	0.98	Arthropoda	phylum	0.9	Insecta	class	0.85	Coleoptera	order	0.13	Lampyridae	family	0.07	Sclerotia	genus	0.07	Sclerotia_substriata	species	0.07
Zotu680	W6_S8_RonMWASPdeg_HCO2198T	3	TACTGCATACCCAATTACAGTATGCGGTCTGTGAATGCTCCAGGTAAAACCATCTCTCTCAGAAGCTGCATAAACCTCATCTTCCTGAGCATAATAAAAATTGGGTAGCGGAAGTCTGGGTTGCTCTTCTCTCACAGGAGTTTCAGGTAATTTTCCTTCTTTTGCATAGGCTTCGAATGGTCCTAAATAATGCTTTAATCCTGTAACCAAAGCAACATGTTTTAC		cellularOrganisms	cellularOrganisms	1.0	Eukaryota	superkingdom	0.73	undef_Eukaryota	kingdom	0.28	undef_undef_Eukaryota	phylum	0.23	Spirotrichea	class	0.17	Sporadotrichida	order	0.15	Oxytrichidae	family	0.15	Laurentiella	genus	0.15	Laurentiella_strenua	species	0.15
Zotu468	B3_S19_MLepF1_LepR1T	4	TAAGTTATTGATTATTATCTTCTTTAACATTATTATTATTATCTATACTAGCCTCTACTGGAGTTGGGACAGGTTGAACTGTATACCCACCTTTATCTAACCAAATTTCACATTCAGGAGTTTCTGTAGATTTATCAATTTTTTCATTACATTTAGCTGGAGTTTCGTCTATTATAAGTTCATTAAATTTTATTGTTACTATTATGAATATAAAACCTAAGTCTATTTGATCTGAACATGTAACTTTATTTGCTTGAAGAATTTTAATTACTACTTTTTTATTATTACTATCTTTACCAGTTTTAGGTGGTGCTATTACTATATTATTAACAGACCGAAATTTTAATACTTCATTTTTTGATCCTAGTGGTGGGGGAGATCCAATTTTATATCAACATT…		cellularOrganisms	cellularOrganisms	1.0	Eukaryota	superkingdom	1.0	Metazoa	kingdom	0.98	Arthropoda	phylum	0.94	Arachnida	class	0.68	Trombidiformes	order	0.65	Pygmephoridae	family	0.65	Elattoma	genus	0.65	Elattoma_abeskoun	species	0.65
Zotu242	W6_S8_MLepF1_LepR1T	8	TAAGTTTCTGATTACTTCCCCCATCACTTACATTACTCCTTTCCAGTTCATTTGTAGAAAATGGAGCAGGAACAGGATGAACAGTTTACCCCCCTCTTTCTGCAGCCATTGCTCATAGTGGGGCCTCTGTCGATTTAGCCATTTTCTCTTTACATTTAGCAGGGGTCTCCTCAATTCTTGGATCTGTAAATTTTATTACTACCGTTATTAATATACGTGCAAATGGTATTACTTTAGACCGAATACCTTTATTTGTCTGATCAGTAGTTATTACAACTGTTTTACTACTTTTATCATTACCAGTTCTAGCTGGTGCCATTACTATACTCTTAACAGATCGAAATTTAAACACATCATTCTTTGACCCTGCCGGAGGAGGGGACCCTATCCTATACCAAC…		cellularOrganisms	cellularOrganisms	1.0	Eukaryota	superkingdom	1.0	Metazoa	kingdom	1.0	Arthropoda	phylum	1.0	Insecta	class	1.0	Diptera	order	1.0	Chironomidae	family	1.0	Chironomus	genus	1.0	Chironomus_entis	species	1.0
Zotu143	W5_S10_MLepF1_LepR1T	21	TAAGATTTTAGATTTTACCCCTTTCCCTGACTTTATTAATTATAAGTAGAACAATTGAAAGTGGGGCAGGAACAGGATGAACACTTTATCCTCATTTAGCAAGAAACATTGCCCACAGAGGACCTTCTGTTGATTTAGCTATTTTTAGTCTTCATCTAGCTGGTGCATCTTCTATTTTAGGAGCAGACAATTTTTTTCCACAGTTATTAATATACGACCCAAAGGAATAACACTTGAACGAATCCCTTTATTTACTTGATCAGTTTTAATTACCGCAATATTACTTCTACTTTCACTCCTTGTCCTAGCAGGAGCAATCACTGTATCATTAACCGACTTAAATACATCTTTTTTTGATCCAGAGGAGGGGGAGATCCAATTTTATATCAACATTTATTT		cellularOrganisms	cellularOrganisms	1.0	Eukaryota	superkingdom	1.0	Metazoa	kingdom	0.97	Arthropoda	phylum	0.93	Insecta	class	0.85	Coleoptera	order	0.37	Scarabaeidae	family	0.03	Onthophagus	genus	0.02	Onthophagus_giraffa	species	0.02
Zotu364	B6_S11_MLepF1_LepR1T	3	TAAGATTTTGACTTTTACCGCCCTCTCTTCTCTTAATAAGAAGGGTAGTAGAAAATGGGGCCGGAACGGGGTGAACTGTTTACCCACCGCTATCGTCAAACATCGCTCACAGAGGCTCCTCAGTAGATCTAGCTATTTTCAGGCTCCATTTAGCCGGTATGTCTTCTATTCTCGGAGCCATTAACTTCATTTCCACTATGATCAATATACGTCCTAGGAACATGACACTAGATCGAATGCCCCTTTTTGTATGGGCAATTGTAATTACTGCTGTACTCCTACTCCTCTCTCTTCCAGTATTAGCAGGAGCTATCACCATGCTACTAACTGACCGAAATCTAAATACCTCCTTCTTTGACCCGGCTGGGGGTGGTGATCCTGTTCTTTACCAACACTTAT…		cellularOrganisms	cellularOrganisms	1.0	Eukaryota	superkingdom	1.0	Metazoa	kingdom	1.0	Arthropoda	phylum	1.0	Insecta	class	1.0	Coleoptera	order	1.0	Mordellidae	family	1.0	Mordellaria	genus	1.0	Mordellaria_serval	species	1.0
Zotu510	W5_S10_MLepF1_LepR1T	4	TAAGATTTTGACTTTTACCTCCAGCCTTAACAATATTGATCTTAAGAAGAATAGTAGAAATAGGAGCAGGTACGGGTTGAACAGTCTACCGTCCCTTATCTTCAAATATAGCTCATAGAGGATTTTCTGTAGATTTAGTAATTTTTAGATTACATTTAGCTGGAATTTCTTCAATTTAAGGAGCAGCTTATTTTATTTCTACTATTATAAATATACGACCATTTGGAATAACATTAGAAAAAACTCCTTTATTTGTATGATCTGTTTTAATTACAGCTATTCTATTGTTATTATCTTTACCAGTGTTAGCTGGAGCAATCACAATACTTTTAACTGATCGTAATATTAAttttttttttGATCCAATAGGAGGGGGAGATCCTATTTTATACCAACATT…		cellularOrganisms	cellularOrganisms	1.0	Eukaryota	superkingdom	1.0	Metazoa	kingdom	0.99	Arthropoda	phylum	0.99	Insecta	class	0.91	Coleoptera	order	0.6	Coccinellidae	family	0.48	Calvia	genus	0.1	Calvia_championorum	species	0.1
Zotu317	B6_S11_MLepF1_LepR1T	4	TAAGATTTTGATTATTACCCCCCTCATTAACTCTTTTACTTATAAGAAGAATAGTAGAAAGAGGAGCAGGAACAGGATGAACAGTGTACCCCCCACTATCATCTAATATTGCTCATAGAGGATCTTCTGTTGATTTAGCTATTTTTAGATTACATTTAGCTGGAATTTCTTCAATTTTAGGTGCTATTAATTTTATTACTACTGTATTAAATATACGACCAAAGGAAATAACTTTTGATCGAATACCATTATTTGTATGAGCAGTAGTAATTACAGCATTCTTATTACTTTTATCTTTACCTGTATTAGCTGGAGCAATTACTATATTACTTACAGATCGAAATTTAAATACATCTTTTTTTGATCCTACAGGAGGTGGAGACCCAATTCTTTATCAAC…		cellularOrganisms	cellularOrganisms	1.0	Eukaryota	superkingdom	1.0	Metazoa	kingdom	0.99	Arthropoda	phylum	0.99	Insecta	class	0.99	Coleoptera	order	0.53	Tetratomidae	family	0.34	Eustrophus	genus	0.34	Eustrophus_tomentosus	species	0.34
Zotu317	B5_S18_MLepF1_LepR1T	3	TAAGATTTTGATTATTACCCCCCTCATTAACTCTTTTACTTATAAGAAGAATAGTAGAAAGAGGAGCAGGAACAGGATGAACAGTGTACCCCCCACTATCATCTAATATTGCTCATAGAGGATCTTCTGTTGATTTAGCTATTTTTAGATTACATTTAGCTGGAATTTCTTCAATTTTAGGTGCTATTAATTTTATTACTACTGTATTAAATATACGACCAAAGGAAATAACTTTTGATCGAATACCATTATTTGTATGAGCAGTAGTAATTACAGCATTCTTATTACTTTTATCTTTACCTGTATTAGCTGGAGCAATTACTATATTACTTACAGATCGAAATTTAAATACATCTTTTTTTGATCCTACAGGAGGTGGAGACCCAATTCTTTATCAAC…		cellularOrganisms	cellularOrganisms	1.0	Eukaryota	superkingdom	1.0	Metazoa	kingdom	0.99	Arthropoda	phylum	0.99	Insecta	class	0.99	Coleoptera	order	0.53	Tetratomidae	family	0.34	Eustrophus	genus	0.34	Eustrophus_tomentosus	species	0.34
Zotu60	W6_S8_MLepF1_LepR1T	61	AGATTTTGGTTACTTCCTCCATCATTATTTTTATTAATTATTTCTTCTATAGTAGAAATGGGGGTGGGGGCAGGATGAACAGTTTATCCTCCTTTAGCTAGTTTAGAGGGGCATGCCGGTAGTTCAGTGGATTTTGCTATTTTTTCTTTACATTTAGCGGGTGCTTCTTCTATTATAGGGGCTATTAATTTTATTTCTACTATTATTAATATACGGGCATACGGAATAACTATGGAAAAAGTACCTTTATTTGTTTGGTCAGTGTTAATTACTGCTGTATTATTATTATCTCTTCCAGTATTAGCAGGAGCTATTACCATATTATTAACTGATCGAAATTTTAATACCTCGTTTTTTGATCCTTCAGGAGGAGGGGATCCTATTCTTTTTCAGCATTTG…		cellularOrganisms	cellularOrganisms	1.0	Eukaryota	superkingdom	1.0	Metazoa	kingdom	1.0	Arthropoda	phylum	1.0	Arachnida	class	1.0	Araneae	order	1.0	Araneidae	family	1.0	Eustala	genus	1.0	Eustala_cepina	species	1.0
Zotu147	W3_S7_MLepF1_LepR1T	17	TAAGATTTTGGTTTCTACCTCCTTCCCTTTCTCTGTTACTAATAAGAAGAATTGTAGAAAATGGGGCAGGAACAGGATGAACTGTTTATCCACCTCTATCAGCAAATATTGCCCATAGAGGTTCCTCAGTAGATCTTGCTATTTTTAGACTACACCTAGCAGGAATCTCGTCAATTCTAGGAGCTGTAAACTTTATTTCTACAGTAATTAATATACGATCAACCGGAATTACATTTGATCGAATACCTTTATTTGTGTGAGCTGTTGTTATTACAGCCCTTCTATTACTTTTATCTCTTCCTGTTCTTGCAGGAGCAATCACTATACTTTTAACAGATCGAAATCTAAATACCTCATTCTTTGACCCTGCAGGAGGAGGAGATCCTATTCTATATCAAC…		cellularOrganisms	cellularOrganisms	1.0	Eukaryota	superkingdom	1.0	Metazoa	kingdom	1.0	Arthropoda	phylum	1.0	Insecta	class	1.0	Coleoptera	order	1.0	Elateridae	family	1.0	Hemicrepidius	genus	1.0	Hemicrepidius_memnonius	species	1.0
Zotu137	W5_S10_MLepF1_LepR1T	23	TGAGTTTTTGGTTATTACTTCCAAGATTAAGATTATCAATATCTAAAACATTTATTGGAATATAAAATTTGTAAAACTGAAAATGTTTCATTACTTTCTTGAGGAATATTATTAACTTCAATTTTATTATTATTATCTTTGCCTGTTTTAGCAGGTGCAATTGCTATATTATCATTTGATTGGAATATAAATACTTCATTTTTTTCCTGCAGGGGGAGGGAATCCTATTTTATATCAACATTTATTT		cellularOrganisms	cellularOrganisms	1.0	Eukaryota	superkingdom	0.99	Metazoa	kingdom	0.86	Arthropoda	phylum	0.81	Insecta	class	0.74	Hymenoptera	order	0.39	Megastigmidae	family	0.08	Megastigmus	genus	0.08	Megastigmus_brevicaudis	species	0.07
Zotu531	W6_S8_RonMWASPdeg_HCO2198T	4	GAAAGTGCGACCATATTTTTTTAGTCATTTACTCCCTCCTTTTCGAGCAGTACATACCTTACTGTAGCATAGTTTTTGATTGGCGCCTATCAGCAATTTATCTCCAGATAATAGAAAAGCCCCCCAGCGAAAGCTGGATGGCTTTTCTATTGTTAATTCTTTCTGATTTGTAGATAACTTACACCTAAAACGGCAAATGTACTTGCCAGTATTCCTGCTATTAGCATAAACGGTGTTTTTGTTGTGCCTGTTTTTGGAAGTTCTCGTTGCCCGTTTGCTTCATTTAATTTTTGAATTGGTTCACTAAGCAGTTGGGGAGCCAACTGTGGGCTTCCTTCATTTTTCAATGTATTTAATGGAGCGTTTAGTATTTGTGGT		cellularOrganisms	cellularOrganisms	1.0	Eukaryota	superkingdom	0.83	undef_Eukaryota	kingdom	0.5	undef_undef_Eukaryota	phylum	0.38	Spirotrichea	class	0.31	Urostylida	order	0.2	Urostylidae	family	0.2	Urostyla	genus	0.2	Urostyla_grandis	species	0.2
Zotu565	B2_S21_RonMWASPdeg_HCO2198T	3	AGCGCAAACTTTTTGGCTTTCTCGGCATCCTGCTCGGCACGGCGGCGTGCGTTTTGCGCTTCGGCCGCGGCCCGAACCTGCTGATCTTTCGCCTGCGCCAACTCCTGCTCGAGTTCCGCCACACGCCCGGCCAGAACGTCGGCTTCCTGCTCGCTCTGGCTCAGTACGGCATCGTCGTCCGAGGCCAGCTCGCCTTCGATATCCTCGAGAGTATCCGTATTGTCGGGTTCAAGCGGTTGCGGCTCGGCTTCACGCTCGGCACGCTCGAGTTCTTCGTCCCTTGGATCATG		cellularOrganisms	cellularOrganisms	1.0	Bacteria	superkingdom	1.0	undef_Bacteria	kingdom	1.0	Acidobacteria	phylum	0.47	undef_Acidobacteria	class	0.47	undef_undef_Acidobacteria	order	0.47	undef_undef_undef_Acidobacteria	family	0.47	undef_undef_undef_undef_Acidobacteria	genus	0.47	Acidobacteria_bacterium	species	0.47
Zotu475	B6_S11_MLepF1_LepR1T	3	TAAGATTTTGATTTCTTCCCCCTTCTTTAACTTTACTTTTATCAAGAAGAATCGTAAGAACCGGAGCAGGAACTGGTTGAACTGTATACCCCCCTCTCTCAACCTTTTATCATTCTGGCCCTTCCGTTGATTTAACTATTTTTTCTCTCCACTTAGCTGGAATTTCTTCAATCTTAGGAGCTCTTAATTTTATTACAACAATCTTCAACTTAAAAATCAATAAACTTCCTGTAGATAAGACCACATTATTTGTTTGATCTGTATTATTAACCGCAATTCTTTTACTTTTATCTTTACCAGTATTAGCTGGAGCTATTACAATACTATTAACAGATCGAAACTTAAATACATCATTTTTTGACCCAGGAGGAGGAGGAGACCCTGTACTCTATCAACACT…		cellularOrganisms	cellularOrganisms	1.0	Eukaryota	superkingdom	1.0	Metazoa	kingdom	0.99	Arthropoda	phylum	0.95	Insecta	class	0.94	Lepidoptera	order	0.39	Sphingidae	family	0.01	Rhodoprasina	genus	0.01	Rhodoprasina_winbrechlini	species	0.01
Zotu43	B2_S21_RonMWASPdeg_HCO2198T	86	CCCGATGATTCGTTGTAGGCAGCGAATGTCACGGCACAGTGGGCAAAAGCGAGATGAGCATTTTCTTCCATCACAACATCTTGAAAGTCGACTTTCAGAATTTCTCCATCAGCCTTTAACCCGATGAACCACTCCGTCACATTTTCCTGCCATGAAGCAAGTCCGATACACTCCCATTTCCCCCAGCAGTCATAGATATGGACAGCGGGGTCATAGATGGATAGGAAGCTTTCGATATCTCTTTCGTGTATCGCATCTTTGTATTGTTCGAGCACGTCCTGGACGTTCATTGTCTCATCTCCTTTGATCTCATCTTAACTATTTCAAGACGCTGAGGTGAATTCCCTCCTT		cellularOrganisms	cellularOrganisms	1.0	Bacteria	superkingdom	0.62	undef_Bacteria	kingdom	0.62	Proteobacteria	phylum	0.22	Deltaproteobacteria	class	0.11	Myxococcales	order	0.11	Archangiaceae	family	0.11	Cystobacter	genus	0.11	Cystobacter_fuscus	species	0.11
Zotu43	W1_S2_RonMWASPdeg_HCO2198T	3	CCCGATGATTCGTTGTAGGCAGCGAATGTCACGGCACAGTGGGCAAAAGCGAGATGAGCATTTTCTTCCATCACAACATCTTGAAAGTCGACTTTCAGAATTTCTCCATCAGCCTTTAACCCGATGAACCACTCCGTCACATTTTCCTGCCATGAAGCAAGTCCGATACACTCCCATTTCCCCCAGCAGTCATAGATATGGACAGCGGGGTCATAGATGGATAGGAAGCTTTCGATATCTCTTTCGTGTATCGCATCTTTGTATTGTTCGAGCACGTCCTGGACGTTCATTGTCTCATCTCCTTTGATCTCATCTTAACTATTTCAAGACGCTGAGGTGAATTCCCTCCTT		cellularOrganisms	cellularOrganisms	1.0	Bacteria	superkingdom	0.62	undef_Bacteria	kingdom	0.62	Proteobacteria	phylum	0.22	Deltaproteobacteria	class	0.11	Myxococcales	order	0.11	Archangiaceae	family	0.11	Cystobacter	genus	0.11	Cystobacter_fuscus	species	0.11
Zotu295	B6_S11_MLepF1_LepR1T	8	TAAGATTTTGATTATTACCACCATCAATTTCTCTTCTTTTAATAGGATTATCTAAAGAAGGAGCCGGAACAGGTTGAACTGTATACCCCCCTCTCTCAACCTTTTATCATTCTGGCCCTTCCGTTGATTTAACTATTTTTTCTCTCCACTTAGCTGGAATTTCTTCAATCTTAGGAGCTCTTAATTTTATTACAACAATCTTCAACTTAAAAATCAATAAACTTCCTGTAGATAAGACCACATTATTTGTTTGATCTGTATTATTAACCGCAATTCTTTTACTTTTATCTTTACCAGTATTAGCTGGAGCAATTACTATATTATTAACAGATCGAAATTTAAATACTTCATTTTTTGATCCTGCTGGAGGAGGAGATCCGATTCTATACCAACATTTAT…		cellularOrganisms	cellularOrganisms	1.0	Eukaryota	superkingdom	1.0	Metazoa	kingdom	0.99	Arthropoda	phylum	0.94	Insecta	class	0.9	Lepidoptera	order	0.35	Nymphalidae	family	0.13	Lymanopoda	genus	0.07	Lymanopoda_albomaculata	species	0.05
Zotu668	W6_S8_MLepF1_LepR1T	3	GACATTTGGAGCTAAATACTTGCTGTAGTATTCTTTAAGATCCTGAAGGGTAATTTTTTCAATGGACGTTTTGGTGCCCAGATTATCGTTGGAAAGTAAATGGTTTTCGCCATAAACAACATTTCGAAATTCCCTTGAGGCTATACTATTTGGAGAACCTTCTTGTTGCTGAATGGCACTTAAAACCTGTTGTTTCGCAAGGTTAAATTCTTCTTCATCCCAACGAGGATTGAGAAGGATTTCCTTCACTAGATCCATCGTTTTGTTATAGTTCCTGGCAAGGGTGCTGCCGCTTAAAACGATGCTTTCATCTCCCGCATACATGGAAATAGTTGCACCTAACAGCTGGATGGCTTCCTCCAGTTCCCCGGGAGTGCGGTTTTC		cellularOrganisms	cellularOrganisms	1.0	Eukaryota	superkingdom	0.55	undef_Eukaryota	kingdom	0.35	undef_undef_Eukaryota	phylum	0.3	Spirotrichea	class	0.21	Urostylida	order	0.13	Urostylidae	family	0.13	Urostyla	genus	0.13	Urostyla_grandis	species	0.13
Zotu48	B1_S20_MLepF1_LepR1T	59	TAAGATTTGTATTACTACCTCCTTCCCTATAATTATATTAATTAATACACAGGATGAACAGTGTGTACCCACCTTTATCTTGAAATATTGCTCATGGAGGAGCTTCGGTTGATTTAGCTATTTTTTCTCTTCATTTAGCTGGTATTTCCTCTATTTTAGGGAATCCTAATATATCTTTAGATCAAACTCCTTTATTTGTATGAGCTGTTTCTATTACAGCtcttcttcttcttcttcttcttcttTTATCCTTACCAGTTTTAGCTGGTGCTATTACTATGCTTGTATGTGATTGAAATTTAAATACTTCATTTTTTGACCCTGCAGGAGGGGGAGACACAATTTTATACCAACACCTATTC		cellularOrganisms	cellularOrganisms	1.0	Eukaryota	superkingdom	1.0	Metazoa	kingdom	0.99	Arthropoda	phylum	0.96	Insecta	class	0.94	Lepidoptera	order	0.48	Sesiidae	family	0.14	Pyropteron	genus	0.11	Pyropteron_kautzi	species	0.1
Zotu476	B6_S11_MLepF1_LepR1T	3	TAAGTTTTTGATTACTTCCCCCTTCTTTAACTCTTCTTTTATCAAGCTCAATTGTTGAAAATGGAGCAGGTACAGGTTGAACTGTTTATCCTCCTTTATCTTCTGGAATCGCCCATGCTGGGGGTTCTGTAGATTTAGCTATTTTTTCTTTACATTTAGCAGGAATTTCTTCTATTTTAGGAGCAGTAAATTTTATTACAACAGTAATTAATATGCGTTCTAATGGAATTACTTTAGATCGAATACCTTTATTTGTTTGATCTGTCGTAATTACAGCAATCTTATTACTTCTTTCATTACCTGTTCTTGCTGGAGCTATTACTATATTACTAACAGATCGAAATTTAAATACTTCTTTTTTTGATCCTGCTGGGGGAGGAGACCCCATTCTTTACCAAC…		cellularOrganisms	cellularOrganisms	1.0	Eukaryota	superkingdom	1.0	Metazoa	kingdom	1.0	Arthropoda	phylum	1.0	Insecta	class	0.99	Diptera	order	0.92	Chironomidae	family	0.52	Psectrocladius	genus	0.35	Psectrocladius_octomaculatus	species	0.35
Zotu457	B2_S21_MLepF1_LepR1T	4	CCCAGaaaaaaaaTTAATCGGCCCCCAACATATATATTAGAACATGAAAGTAAGCAGTAAAAAAGGAACCCTTTTCAGGTTCCTTTTTTACTATTTGAAAGTAGTTTTACAACGATAGATCTGCTGGCCTTTTGCAGAAAACTTCTCTTCATATTCTGTCATTATATTTGTAGGGTCTTCATGTGCATGAAGATCCAAAAGCACTTCTTCTAATTTCATCCCATACTGAGAAAAGCTTACTAATGAATATTCAAACAGACCTCTATTATCGGTTTTGAAAACAATTTCTCCCTTAGGATGAAGTACTTTCTCATATTGTTCTAAAAACGTACGATAGGTCAATCTTCTTTTTTCATGC		cellularOrganisms	cellularOrganisms	1.0	Eukaryota	superkingdom	0.95	undef_Eukaryota	kingdom	0.5	undef_undef_Eukaryota	phylum	0.47	Spirotrichea	class	0.45	Sporadotrichida	order	0.38	Oxytrichidae	family	0.38	Laurentiella	genus	0.28	Laurentiella_strenua	species	0.28
Zotu178	W5_S10_MLepF1_LepR1T	13	TAAGATTTTAGATTTTACCCCTTTCCCTGACTTTATTAATTATAAGTAGAACAATTGAAAGTGGGGCAGGAACAGGATGAACACTTTATCCTCATTTAGCAAGAAACATTGCCCATAGAGGACCTTCTGTTGATTTAGCTATTTTTAGTCTTCATCTAGCTGGTGCATCTTCTATTTTAGGAGCAGTCAAttttttttCCACAGTTATTAATATACGACTCAAAGGAATAACACCTGAACGAATCCCTTTATTTACTTGATCAGTTATAATTACCGCAATCTTACTTCTACTTTCACTCCTTGTCCTAGCAGGAGCAATCATTGTATTATTAACCGACTTAAATACATCTTTTTTTGATCCAGAGGAGGGGGAGATCCAATTTTATATAAACATTTATTT		cellularOrganisms	cellularOrganisms	1.0	Eukaryota	superkingdom	0.99	Metazoa	kingdom	0.91	Arthropoda	phylum	0.86	Insecta	class	0.83	Diptera	order	0.09	Psychodidae	family	0.03	Trichophoromyia	genus	0.03	Trichophoromyia_ininii	species	0.03
Zotu54	W3_S7_MLepF1_LepR1T	19	TAAGATTTTGAATATTACCTCCTTCTCTTACATTATTATTAGCCAGTAGTATAGTAGAAAATGGAGCTGGAACTGGATGAACAGTTTACCCTCCACTTTCTTCAAGAATTGCTCACAGTGGAGCTTCAGTTGATTTAGCTATTTTTTCTTTACATTTAGCTGGTATTTCATCAATTTTAGGTGCTGTAAATTTTATTACAACAATCATTAATATACGATCTTCAGGAATCACTTTTGATCGAATACCTTTATTTGTTTGATCTGTAGGTATTACAGCTCTTCTTTTATTACTATCTTTACCTGTTCTAGCAGGTGCAATTACTATACTATTAACAGATCGAAATTTTAATACTTCTTTCTTTGATCCTGCTGGAGGTGGAGATCCAATTCTTTATCAAC…		cellularOrganisms	cellularOrganisms	1.0	Eukaryota	superkingdom	1.0	Metazoa	kingdom	1.0	Arthropoda	phylum	1.0	Insecta	class	1.0	Diptera	order	1.0	Phoridae	family	1.0	Megaselia	genus	1.0	Megaselia_arcticae	species	1.0
Zotu54	W5_S10_MLepF1_LepR1T	35	TAAGATTTTGAATATTACCTCCTTCTCTTACATTATTATTAGCCAGTAGTATAGTAGAAAATGGAGCTGGAACTGGATGAACAGTTTACCCTCCACTTTCTTCAAGAATTGCTCACAGTGGAGCTTCAGTTGATTTAGCTATTTTTTCTTTACATTTAGCTGGTATTTCATCAATTTTAGGTGCTGTAAATTTTATTACAACAATCATTAATATACGATCTTCAGGAATCACTTTTGATCGAATACCTTTATTTGTTTGATCTGTAGGTATTACAGCTCTTCTTTTATTACTATCTTTACCTGTTCTAGCAGGTGCAATTACTATACTATTAACAGATCGAAATTTTAATACTTCTTTCTTTGATCCTGCTGGAGGTGGAGATCCAATTCTTTATCAAC…		cellularOrganisms	cellularOrganisms	1.0	Eukaryota	superkingdom	1.0	Metazoa	kingdom	1.0	Arthropoda	phylum	1.0	Insecta	class	1.0	Diptera	order	1.0	Phoridae	family	1.0	Megaselia	genus	1.0	Megaselia_arcticae	species	1.0
Zotu329	W5_S10_MLepF1_LepR1T	4	TAAGTTTTTGATTACTTCCTCCTTCTTTAACTCTTCTCTTAATGAGAAGTATAGTGGAAAGAGGGGCTGGGACTGGATGAACAGTTTACCCACCTTTATCATCTAGAATTGCTCATAGAGGAGCTTCAGTAGATTTAGCAATTTTTAGATTACATTTAGCTGGAATTTCATCAATTTTAGGTGCAGTAAATTTTATTACTACAATTATTAATATACGATCAGTAGGAATAACATTTGATCGAATGCCATTATTTGTTTGATCAGTAGGAATTACAGCATTACTTTTACTTTTATCATTACCAGTATTAGCAGGAGCTATTACTATATTACTTACAGATCGAAATTTAAATACTTCATTTTTTGACCCTGCAGGAGGAGGAGACCCTATTTTATATCAAC…		cellularOrganisms	cellularOrganisms	1.0	Eukaryota	superkingdom	1.0	Metazoa	kingdom	1.0	Arthropoda	phylum	1.0	Insecta	class	1.0	Coleoptera	order	0.98	Carabidae	family	0.98	Harpalus	genus	0.77	Harpalus_autumnalis	species	0.25
Zotu549	B2_S21_MLepF1_LepR1T	3	TAAGATTTTGATTATTACCACCATCAATTTCTCTTCTTTTAATAGGATTATCTAAAGAAGGAGCCGGAACAGGTTGAACTGTATACCCCCCTCTCTCAACCTTTTATCATTCTGGCCCTTCCGTTGATTTAACTATTTTTTCTCTCCACTTAGCTGGAATTTCTTCAATCTTAGGAGCTCTTAATTTTATTACAACAATCTTCAACTTAAAAATCAATAAACTTCCTGTAGATAAGACCACATTATTTGTTTGATCTGTATTATTAACCGCAATTCTTTTACTTTTATCTTTACCTGTTTTAGCAGGAGCTATTACTATATTATTAACAGATCGAAATTTAAATACATCATTTTTCGATCCAATGGGAGGAGGAGACCCAGTTCTTTACCAACATTTAT…		cellularOrganisms	cellularOrganisms	1.0	Eukaryota	superkingdom	1.0	Metazoa	kingdom	0.95	Arthropoda	phylum	0.93	Insecta	class	0.9	Lepidoptera	order	0.31	Nymphalidae	family	0.09	Yphthimoides	genus	0.0	Yphthimoides_erigone	species	0.0
Zotu56	B3_S19_MLepF1_LepR1T	42	TAAGTTATTGATTATTACTATCTTCTTTAACATTATTATTATCTATACTAGCCTCTACTGGAGTTGGGACAGGTTGAACTGTATACCCACCTTTATCTAATCAAATTTCACATTCAGGAGTTTCTGTAGATTTATCAATTTTTTCATTACATTTAGCTGGAGTTTCATCTATTATAAGTTCATTAAATTTTATTGTTACTATTATGAATATAAAACCTAAATCTATTTGATCTGAACATGTAACTTTATTTGCTTGAAGAATTTTAATTACTACTTTTTTATTATTATTATCTTTACCAGTTTTAGGTGGTGCTATTACTATATTATTAACAGATCGAAATTTTAATACTTCATTTTTTGATCCTAGTGGTGGAGGAGATCCAATTTTATATCAACATT…		cellularOrganisms	cellularOrganisms	1.0	Eukaryota	superkingdom	1.0	Metazoa	kingdom	0.97	Arthropoda	phylum	0.94	Arachnida	class	0.77	Trombidiformes	order	0.76	Pygmephoridae	family	0.76	Elattoma	genus	0.76	Elattoma_abeskoun	species	0.76
Zotu219	W4_S9_MLepF1_LepR1T	10	TAAGATTTTGATTATTACCACCATCAATTTCTCTTCTTTTAATAGGATTATCTAAAGAAGGAGCCGGAACAGGTTGAACTGTATACCCCCCTCTCTCAACCTTTTATCATTCTGGCCCTTCCGTTGATTTAACTATTTTTTCTCTCCACTTAGCTGGAATTTCTTCAATCTTAGGAGCTCTTAATTTTATTACAACAATCTTCAACTTAAAAATCAATAAACTTCCTGTAGATAAGACCACATTATTTGTTTGATCTGTATTATTAACCGCAATTCTTTTACTTTTATCTTTACCAGTATTAGCTGGAGCTATTACAATACTATTAACAGATCGAAACTTAAATACATCATTCTTTGACCCGGCTGGTGGGGGAGACCCAATTTTATATCAACATTTAT…		cellularOrganisms	cellularOrganisms	1.0	Eukaryota	superkingdom	1.0	Metazoa	kingdom	1.0	Arthropoda	phylum	0.94	Insecta	class	0.89	Lepidoptera	order	0.26	Geometridae	family	0.09	Entephria	genus	0.04	Entephria_separata	species	0.04
Zotu111	W1_S2_RonMWASPdeg_HCO2198T	29	CAAAACGATAGACCCAAGTCCCCATTCCTTTGCCATCTTCTGCTTTGACTAATTCTACTTCTGTTCCAGGAACAAAGGTATGTGCTGCTGTTGGTGTTGGCGCGTATGCGGCATCAACAATCGATGTCACACCTGCATTGGCAATCGACAAAGCGGCCCCAACTAATTCTTCATTTTGGGCTGTTTTGAATTGCGCATTTTGTACAGCGCTTAACGTCCAGCCTTCTTGTGTCCCACGTTTATCCGTTACCTGAACATAGTTGGGACCTGTTGTTCCATCTTTAAATGTTTGAATTTGTGCGTAATAATCTTTCGTGTCGGAAG		cellularOrganisms	cellularOrganisms	1.0	Bacteria	superkingdom	0.6	undef_Bacteria	kingdom	0.6	Proteobacteria	phylum	0.28	Deltaproteobacteria	class	0.11	Myxococcales	order	0.1	Archangiaceae	family	0.1	Cystobacter	genus	0.1	Cystobacter_fuscus	species	0.1
Zotu76	B2_S21_RonMWASPdeg_HCO2198T	46	TTGAAGAATATCGCGCCGGCCGAACGCCCAATCCGGACATCCTTTGCAATCGCGAAATCAAGTTCAAGGTCTTTCTCGACTACGCAGAAATGCTGGGCGCCGAGCTGATCGCTACCGGCCACTACGTTCGCCGCGAGGATCACGGCGGGCGCACCCTGCTGTGCAAGGGTATCGATGGCAACAAGGATCAGAGCTATTTCCTTCATGCCGTCAGCGAGCAGGCCCTGAGCCGCACCCTGTTTCCGATCGGTGAAATGGAAAAATCCGAGGTTCGGGCGCTGGCCGAGCAGCATGGTCTGGCCACGGCGCGCAAGAAGGATTCCACCGGCATCTGCTTTATCGGGGAGCGCCGCTTTGC		cellularOrganisms	cellularOrganisms	1.0	Bacteria	superkingdom	1.0	undef_Bacteria	kingdom	1.0	Acidobacteria	phylum	0.67	undef_Acidobacteria	class	0.67	undef_undef_Acidobacteria	order	0.67	undef_undef_undef_Acidobacteria	family	0.67	undef_undef_undef_undef_Acidobacteria	genus	0.67	Acidobacteria_bacterium	species	0.67
Zotu117	B3_S19_MLepF1_LepR1T	23	TAAGTTATTGATTATTATTATCTTCTTTAACATTATTATTATCTATACTAGCCTCTACTGGAGTTGGGACAGGTTGAACTGTATACCCACCTTTATCTAACCAAATTTCACATTCAGGAGTCTCTGTAGATTTATCAATTTTTTCATTACATTTAGCTGGAGTTTCGTCTATTATAAGTTCATTAAATTTTATTGTTACTATTATGAATATAAAACCTAAGTCTATTTGATCTGAACATGTAACTTTATTTGCTTGAAGAATTTTAATTACTACTTTTTTATTATTACTATCTTTACCAGTTTTAGGTGGTGCTATTACTATATTATTAACAGACCGAAATTTTAATACTTCATTTTTTGATCCTAGTGGTGGGGGAGATCCAATTTTATATCAACATT…		cellularOrganisms	cellularOrganisms	1.0	Eukaryota	superkingdom	1.0	Metazoa	kingdom	0.98	Arthropoda	phylum	0.96	Arachnida	class	0.66	Trombidiformes	order	0.63	Pygmephoridae	family	0.63	Elattoma	genus	0.63	Elattoma_abeskoun	species	0.63
Zotu237	W3_S7_RonMWASPdeg_HCO2198T	11	TCGAATAAATAATTTAAGATTTTGATTTTTACCTCCATAATTAACACTATTAATAATTAGAAGATTAGTAGAAACAGGTACAGGTACTGGTTGAACAGTTTACCCTCCTCTTTCTTCTTCTATTGCTCATACTGGATCTTCAGTAGATTTTTCAATTTTTTCTTTACATATTGCAGGAATTTCATTATTTACTTGATCTATTTTAATTACTACTGTATTATTATTATTATCTTTACCAGTATTAGCAGGAGCAATTACTATATTATTAACAGATCGAAATTTAAATACATCATTTTTTGATCCTATAGGAGGAGGTGATCCAATTTTATATCAACATTTATTT		cellularOrganisms	cellularOrganisms	1.0	Eukaryota	superkingdom	1.0	Metazoa	kingdom	1.0	Arthropoda	phylum	0.99	Insecta	class	0.98	Diptera	order	0.62	Cecidomyiidae	family	0.57	Spurgia	genus	0.23	Spurgia_euphorbiae	species	0.23
Zotu262	B5_S18_MLepF1_LepR1T	3	TAAGTTTTTGACTTCTCCCACCCTCTCTAACTCTTCTTCTTTCAAGCTCAATTGTAGAAAATGGTGCAGGAACTGGTTGAACTGTTTATCCTCCTTTATCTTCAAGAATTGCCCATAGAGGGGCATCTGTTGATTTAGCTATTTTTTCTTTACACTTAGCTGGAATTTCATCAATTCTTGGATCAGTAAATTTTATTACAACAGCAATTAATATACGTTCAAGAGGTATTACTCTAGATCGAATACCTTTATTTGTTTGATCTGTAATTATTACAACTATTCTTCTTCTTTCCTTACCTGTTTTAGCAGGAGCTATTACTATACTATTAACAGATCGAAATTTAAATACTTCTTTTTTTGATCCTGCAGGAGGAGGAGACCCGATTTTATATCAACATT…		cellularOrganisms	cellularOrganisms	1.0	Eukaryota	superkingdom	1.0	Metazoa	kingdom	1.0	Arthropoda	phylum	1.0	Insecta	class	1.0	Diptera	order	0.7	Chironomidae	family	0.53	Micropsectra	genus	0.21	Micropsectra_junci	species	0.09
Zotu543	B1_S20_MLepF1_LepR1T	3	TAAGTTTCTGATTATTACCCCCTTCTCTTACTCTTTTAATTTCAAGAAGAATCGTAGAAAATGGAGCTGGAACAGGATGAACAGTTTACCCCCCACTCTCTTCCAATATTGCTCATGGAGGTAGATCAGTAGACTTAGCAATTTTTTCTCTTCATTTAGCTGGAATTTCTTCAATTTTAGGAGCAATTAATTTTATTACTACTATCATTAATATACGAATTAATGGATTATCATTTGATCAAATACCCCTATTTGTATGAGCAGTTGGAATTACTGCATTATTATTACTTCTATCTTTACCTGTTTTAGCGGGAGCTATTACTATATTATTAACTGATCGTAATCTAAATACATCATTTTTTGATCCTGCTGGAGGAGGAGACCCAATTTTATATCAAC…		cellularOrganisms	cellularOrganisms	1.0	Eukaryota	superkingdom	1.0	Metazoa	kingdom	1.0	Arthropoda	phylum	1.0	Insecta	class	1.0	Lepidoptera	order	1.0	Gelechiidae	family	0.6	Chionodes	genus	0.53	Chionodes_soter	species	0.53
Zotu354	B4_S17_MLepF1_LepR1T	6	TAAGATTTTGATTATTACCTCCTTCTTTATCTCTTTTAATATTATCAGCTTTTACTTCAAAAGGTAGTGGAACTGGGTGAACAGTGTATCCCCCCTTATCTAGTAATATATCTCATTCTGGTGCATCTGTAGATTTAACTATTTTTTCTCTTCATTTGGCGGGAATTAGATCTATTTTAGGGGCTATCAATTTTATGACCACTATTATTAATATAAAAACTCCTTATTTGAGATTCGAACAAATTCCTCTATTTGTATGATCAGTCTTTATTACTACTGTTTTATTGTTACTTTCATTACCTGTTTTAGCAGGTGCTATTACTATGCTTTTAACGGATCGTAATTTTAACACCTCTTTCTTTGATCCAATTGGAGGAGGTGATCCAATTTTATATCAAC…		cellularOrganisms	cellularOrganisms	1.0	Eukaryota	superkingdom	1.0	Metazoa	kingdom	0.93	Arthropoda	phylum	0.8	Insecta	class	0.55	Lepidoptera	order	0.27	Geometridae	family	0.08	Mixocera	genus	0.05	Mixocera_albistrigata	species	0.05
Zotu286	B1_S20_MLepF1_LepR1T	8	TAAGATTTTGATTACTACCCCCATCATTAACATTATTATTATCGAGTAGAATAGTTGAAAGAGGAGCAGGTACAGGATGAACAGTAGCTGTAGGGATTACAGCCTTATTACTATTATTATCATTACCTGTATTAGCAGGGGCTATTACTATACTATTAACAGATCGTAATCTAAATACATCATTCTTTGATCCAGCTGGAGGAGGAGACCCTATTCTATATCAACACCTATTC		cellularOrganisms	cellularOrganisms	1.0	Eukaryota	superkingdom	1.0	Metazoa	kingdom	0.99	Arthropoda	phylum	0.98	Insecta	class	0.97	Orthoptera	order	0.52	Gryllidae	family	0.51	Orocharis	genus	0.43	Orocharis_saltator	species	0.43
[truncated: 153 more rows]
