# Supplementary material for: Unveiling invasive insect threats to plant biodiversity: Leveraging eDNA metabarcoding and saturated salt trap solutions for biosurveillance
Source: PLoS One. 2023 Aug 11;18(8):e0290036. doi: 10.1371/journal.pone.0290036 (PMC10420381; doi:10.1371/journal.pone.0290036)
Supplement: S2 Table — a-f. MetaWorks output tables, including Exact Sequence Variants (ESVs), ESV sizes, taxonomic assignments, and bootstrap support values for each taxonomic rank per dataset analyzed in the present study (2017–2019, 2020 quarters and full, and 2022). (ZIP) [file pone.0290036.s003.zip › S2b_Table.csv]

GlobalESV	SampleName	ESVsize	ESVseq	Strand	Root	RootRank	rBP	SuperKingdom	SuperKingdomRank	skBP	Kingdom	KingdomRank	kBP	Phylum	PhylumRank	pBP	Class	ClassRank	cBP	Order	OrderRank	oBP	Family	FamilyRank	fBP	Genus	GenusRank	gBP	Species	SpeciesRank	sBP
Zotu988	WP_322_8_18_COI_2nd_S38_RonMWASPdeg_HCO2198	175	TCGTTTAAATAATTTAAGTTTTTGACTTGTTCCAGTGGCTTTATTATTTATAAGATTAAGATTATTGGTAGGTTTAGGTCCAGGTACGGGTTGAACAGTATACCCTCCTTTGTCTAATTCTGTTTATCATTTTGGGGGATCAGTTGATTTGGCTATTTTTAGTTTACATGTAGCTGGTGTTTCTTCGATTCTAGGTGGAATTAATTTTATTACAACGTGTTTAAAAGGTAAAATTAGTTATGTTTTAAGTTTTGAGTTTTTGACTTTATTTGTTTGAGCTATAATTGTCACTAGATTTTTGTTAGTTCTGAGTTTACCTGTGTTGGCTGGTGGTATTACTATATTATTATTAGATCGTAATTTTGGGTCTTCTTTTTTTGATCCTAGTGGTGGAGGTAA…		cellularOrganisms	cellularOrganisms	1.0	Eukaryota	superkingdom	1.0	Metazoa	kingdom	1.0	Rotifera	phylum	1.0	Bdelloidea	class	1.0	undef_Bdelloidea	order	0.51	undef_undef_Bdelloidea	family	0.51	Rotaria	genus	0.51	Rotaria_rotatoria	species	0.51
Zotu4070	WP_222_8_18_COI_2nd_S37_MLepF1_LepR1	10	TTAGATTCTGAATTTTAGTTCCTGCGATGTTTTGTCTCCTTTCTTCTTCTTTTATAGGAATAGGAGGAGGTACTGGTTGAACAGTATACCCTCCCCTTTCTTCTTCGGAATTTCATCCTGGTCTTTCGGTTGATATAATAATTTTTTCCTTGCACTTGGGTGGAATTTCTTCTATTTTAAGTTCCATTAATTTTATTACCACTATATTCGTATTACGATTTAGAGGCCTTATTTTAGATCGAATGAATTTATTTTGCTGATCTATTATGGTGACTTCTTTTCTTCTTTTATTCTCTCTCCCAGTTTTAGCAGGAGGTATTACTATGCTCTTAGTAGACCGAAATTTAAATTCTTCCTTTTTTGATCCTTTGGGTGGTGGTGACCCTGTGTTGTATCAAC…		cellularOrganisms	cellularOrganisms	1.0	Eukaryota	superkingdom	0.97	Metazoa	kingdom	0.76	Arthropoda	phylum	0.59	Arachnida	class	0.39	Trombidiformes	order	0.29	Eriophyidae	family	0.26	Cecidophyopsis	genus	0.18	Cecidophyopsis_hendersoni	species	0.13
Zotu4070	WP_322_8_18_COI_2nd_S38_MLepF1_LepR1	4	TTAGATTCTGAATTTTAGTTCCTGCGATGTTTTGTCTCCTTTCTTCTTCTTTTATAGGAATAGGAGGAGGTACTGGTTGAACAGTATACCCTCCCCTTTCTTCTTCGGAATTTCATCCTGGTCTTTCGGTTGATATAATAATTTTTTCCTTGCACTTGGGTGGAATTTCTTCTATTTTAAGTTCCATTAATTTTATTACCACTATATTCGTATTACGATTTAGAGGCCTTATTTTAGATCGAATGAATTTATTTTGCTGATCTATTATGGTGACTTCTTTTCTTCTTTTATTCTCTCTCCCAGTTTTAGCAGGAGGTATTACTATGCTCTTAGTAGACCGAAATTTAAATTCTTCCTTTTTTGATCCTTTGGGTGGTGGTGACCCTGTGTTGTATCAAC…		cellularOrganisms	cellularOrganisms	1.0	Eukaryota	superkingdom	0.97	Metazoa	kingdom	0.76	Arthropoda	phylum	0.59	Arachnida	class	0.39	Trombidiformes	order	0.29	Eriophyidae	family	0.26	Cecidophyopsis	genus	0.18	Cecidophyopsis_hendersoni	species	0.13
Zotu2489	TO_1_30_07_2018_COI_2nd_S80_RonMWASPdeg_HCO2198	4	ACGTTTAAACAACATTAGTTTTTGGTTGTTACCCCCATCATTGTTATTGCTTTTAAGTTCTGCTTTAGTAGAAGTAGGTGCTGGTACTGGATGGACAATTTATCCACCATTAAGTAGTATTGCAAGTCACTCAGGTGGTTCTGTAGATTTAGCTATATTTAGTTTGCACTTATCAGGTATAAGTAGTATATTAGGAGCTATCAACTTTATAACCACTATTTTCAATATGCGTGGTCCGGGTATGACAATGCATCGTCTACCCTTATTCGTGTGGTCGGTATTGATTACAGCTTTCTTGCTGTTACTATCGCTTCCTGTTTTAGCAGGTGGAATTACTATGTTATTAACAGATCGTAATTTTAACACAACATTTTTTGATCCTGCAGGTGGGGGAGATCC…		cellularOrganisms	cellularOrganisms	1.0	Eukaryota	superkingdom	1.0	Viridiplantae	kingdom	0.98	Chlorophyta	phylum	0.98	Trebouxiophyceae	class	0.98	Trebouxiales	order	0.98	Trebouxiaceae	family	0.98	Trebouxia	genus	0.98	Trebouxia_aggregata	species	0.98
Zotu2489	TO_5_30_07_2018_COI_2nd_S84_RonMWASPdeg_HCO2198	6	ACGTTTAAACAACATTAGTTTTTGGTTGTTACCCCCATCATTGTTATTGCTTTTAAGTTCTGCTTTAGTAGAAGTAGGTGCTGGTACTGGATGGACAATTTATCCACCATTAAGTAGTATTGCAAGTCACTCAGGTGGTTCTGTAGATTTAGCTATATTTAGTTTGCACTTATCAGGTATAAGTAGTATATTAGGAGCTATCAACTTTATAACCACTATTTTCAATATGCGTGGTCCGGGTATGACAATGCATCGTCTACCCTTATTCGTGTGGTCGGTATTGATTACAGCTTTCTTGCTGTTACTATCGCTTCCTGTTTTAGCAGGTGGAATTACTATGTTATTAACAGATCGTAATTTTAACACAACATTTTTTGATCCTGCAGGTGGGGGAGATCC…		cellularOrganisms	cellularOrganisms	1.0	Eukaryota	superkingdom	1.0	Viridiplantae	kingdom	0.98	Chlorophyta	phylum	0.98	Trebouxiophyceae	class	0.98	Trebouxiales	order	0.98	Trebouxiaceae	family	0.98	Trebouxia	genus	0.98	Trebouxia_aggregata	species	0.98
Zotu2489	TO_128_8_2018_COI_2nd_S23_RonMWASPdeg_HCO2198	4	ACGTTTAAACAACATTAGTTTTTGGTTGTTACCCCCATCATTGTTATTGCTTTTAAGTTCTGCTTTAGTAGAAGTAGGTGCTGGTACTGGATGGACAATTTATCCACCATTAAGTAGTATTGCAAGTCACTCAGGTGGTTCTGTAGATTTAGCTATATTTAGTTTGCACTTATCAGGTATAAGTAGTATATTAGGAGCTATCAACTTTATAACCACTATTTTCAATATGCGTGGTCCGGGTATGACAATGCATCGTCTACCCTTATTCGTGTGGTCGGTATTGATTACAGCTTTCTTGCTGTTACTATCGCTTCCTGTTTTAGCAGGTGGAATTACTATGTTATTAACAGATCGTAATTTTAACACAACATTTTTTGATCCTGCAGGTGGGGGAGATCC…		cellularOrganisms	cellularOrganisms	1.0	Eukaryota	superkingdom	1.0	Viridiplantae	kingdom	0.98	Chlorophyta	phylum	0.98	Trebouxiophyceae	class	0.98	Trebouxiales	order	0.98	Trebouxiaceae	family	0.98	Trebouxia	genus	0.98	Trebouxia_aggregata	species	0.98
Zotu2489	WP_322_8_18_COI_2nd_S38_RonMWASPdeg_HCO2198	4	ACGTTTAAACAACATTAGTTTTTGGTTGTTACCCCCATCATTGTTATTGCTTTTAAGTTCTGCTTTAGTAGAAGTAGGTGCTGGTACTGGATGGACAATTTATCCACCATTAAGTAGTATTGCAAGTCACTCAGGTGGTTCTGTAGATTTAGCTATATTTAGTTTGCACTTATCAGGTATAAGTAGTATATTAGGAGCTATCAACTTTATAACCACTATTTTCAATATGCGTGGTCCGGGTATGACAATGCATCGTCTACCCTTATTCGTGTGGTCGGTATTGATTACAGCTTTCTTGCTGTTACTATCGCTTCCTGTTTTAGCAGGTGGAATTACTATGTTATTAACAGATCGTAATTTTAACACAACATTTTTTGATCCTGCAGGTGGGGGAGATCC…		cellularOrganisms	cellularOrganisms	1.0	Eukaryota	superkingdom	1.0	Viridiplantae	kingdom	0.98	Chlorophyta	phylum	0.98	Trebouxiophyceae	class	0.98	Trebouxiales	order	0.98	Trebouxiaceae	family	0.98	Trebouxia	genus	0.98	Trebouxia_aggregata	species	0.98
Zotu2489	BA_124_8_18_COI_2nd_S4_RonMWASPdeg_HCO2198	4	ACGTTTAAACAACATTAGTTTTTGGTTGTTACCCCCATCATTGTTATTGCTTTTAAGTTCTGCTTTAGTAGAAGTAGGTGCTGGTACTGGATGGACAATTTATCCACCATTAAGTAGTATTGCAAGTCACTCAGGTGGTTCTGTAGATTTAGCTATATTTAGTTTGCACTTATCAGGTATAAGTAGTATATTAGGAGCTATCAACTTTATAACCACTATTTTCAATATGCGTGGTCCGGGTATGACAATGCATCGTCTACCCTTATTCGTGTGGTCGGTATTGATTACAGCTTTCTTGCTGTTACTATCGCTTCCTGTTTTAGCAGGTGGAATTACTATGTTATTAACAGATCGTAATTTTAACACAACATTTTTTGATCCTGCAGGTGGGGGAGATCC…		cellularOrganisms	cellularOrganisms	1.0	Eukaryota	superkingdom	1.0	Viridiplantae	kingdom	0.98	Chlorophyta	phylum	0.98	Trebouxiophyceae	class	0.98	Trebouxiales	order	0.98	Trebouxiaceae	family	0.98	Trebouxia	genus	0.98	Trebouxia_aggregata	species	0.98
Zotu12	BA_224_8_18_COI_2nd_S6_MLepF1_LepR1	254	TAAGATTCTGATTATTACCTCCTTCTCTAATCCTTTTACTTGCAAGAAGTATAGTAGAAAGAGGGGCCGGAACGGGTTGAACAGTGTATCCTCCCTTAGCCAGAGGAATTGCACATGCAGGAGCATGTGTTGATTTAGCAATTTTTTCTCTTCACCTAGCAGGTGTTTCATCAATCTTAGGGGCAGTAAATTTCATTTCCACAATTATTAATATAAAATCCATTAATATGACTCCAGAACAAATCCCCTTATTTGTGTGATCTGTAGGAATTACTGCTCTACTTTTATTATTATCACTACCAGTTCTGGCCGGGGCTATTACAATATTATTAACAGACCGAAACCTTAATACATCATTTTTTGATCCAGCAGGAGGTGGGGATCCTATTCTATATCAAC…		cellularOrganisms	cellularOrganisms	1.0	Eukaryota	superkingdom	1.0	Metazoa	kingdom	1.0	Arthropoda	phylum	0.93	Insecta	class	0.9	Coleoptera	order	0.13	Scarabaeidae	family	0.06	Onthophagus	genus	0.06	Onthophagus_schwaneri	species	0.06
Zotu12	BA_524_8_18_COI_2nd_S12_MLepF1_LepR1	166	TAAGATTCTGATTATTACCTCCTTCTCTAATCCTTTTACTTGCAAGAAGTATAGTAGAAAGAGGGGCCGGAACGGGTTGAACAGTGTATCCTCCCTTAGCCAGAGGAATTGCACATGCAGGAGCATGTGTTGATTTAGCAATTTTTTCTCTTCACCTAGCAGGTGTTTCATCAATCTTAGGGGCAGTAAATTTCATTTCCACAATTATTAATATAAAATCCATTAATATGACTCCAGAACAAATCCCCTTATTTGTGTGATCTGTAGGAATTACTGCTCTACTTTTATTATTATCACTACCAGTTCTGGCCGGGGCTATTACAATATTATTAACAGACCGAAACCTTAATACATCATTTTTTGATCCAGCAGGAGGTGGGGATCCTATTCTATATCAAC…		cellularOrganisms	cellularOrganisms	1.0	Eukaryota	superkingdom	1.0	Metazoa	kingdom	1.0	Arthropoda	phylum	0.93	Insecta	class	0.9	Coleoptera	order	0.13	Scarabaeidae	family	0.06	Onthophagus	genus	0.06	Onthophagus_schwaneri	species	0.06
Zotu12	BA_619_7_18_COI_2nd_S13_MLepF1_LepR1	611	TAAGATTCTGATTATTACCTCCTTCTCTAATCCTTTTACTTGCAAGAAGTATAGTAGAAAGAGGGGCCGGAACGGGTTGAACAGTGTATCCTCCCTTAGCCAGAGGAATTGCACATGCAGGAGCATGTGTTGATTTAGCAATTTTTTCTCTTCACCTAGCAGGTGTTTCATCAATCTTAGGGGCAGTAAATTTCATTTCCACAATTATTAATATAAAATCCATTAATATGACTCCAGAACAAATCCCCTTATTTGTGTGATCTGTAGGAATTACTGCTCTACTTTTATTATTATCACTACCAGTTCTGGCCGGGGCTATTACAATATTATTAACAGACCGAAACCTTAATACATCATTTTTTGATCCAGCAGGAGGTGGGGATCCTATTCTATATCAAC…		cellularOrganisms	cellularOrganisms	1.0	Eukaryota	superkingdom	1.0	Metazoa	kingdom	1.0	Arthropoda	phylum	0.93	Insecta	class	0.9	Coleoptera	order	0.13	Scarabaeidae	family	0.06	Onthophagus	genus	0.06	Onthophagus_schwaneri	species	0.06
Zotu12	BA_119_7_18_COI_2nd_S3_MLepF1_LepR1	1240	TAAGATTCTGATTATTACCTCCTTCTCTAATCCTTTTACTTGCAAGAAGTATAGTAGAAAGAGGGGCCGGAACGGGTTGAACAGTGTATCCTCCCTTAGCCAGAGGAATTGCACATGCAGGAGCATGTGTTGATTTAGCAATTTTTTCTCTTCACCTAGCAGGTGTTTCATCAATCTTAGGGGCAGTAAATTTCATTTCCACAATTATTAATATAAAATCCATTAATATGACTCCAGAACAAATCCCCTTATTTGTGTGATCTGTAGGAATTACTGCTCTACTTTTATTATTATCACTACCAGTTCTGGCCGGGGCTATTACAATATTATTAACAGACCGAAACCTTAATACATCATTTTTTGATCCAGCAGGAGGTGGGGATCCTATTCTATATCAAC…		cellularOrganisms	cellularOrganisms	1.0	Eukaryota	superkingdom	1.0	Metazoa	kingdom	1.0	Arthropoda	phylum	0.93	Insecta	class	0.9	Coleoptera	order	0.13	Scarabaeidae	family	0.06	Onthophagus	genus	0.06	Onthophagus_schwaneri	species	0.06
Zotu12	BA_424_8_18_COI_2nd_S10_MLepF1_LepR1	67	TAAGATTCTGATTATTACCTCCTTCTCTAATCCTTTTACTTGCAAGAAGTATAGTAGAAAGAGGGGCCGGAACGGGTTGAACAGTGTATCCTCCCTTAGCCAGAGGAATTGCACATGCAGGAGCATGTGTTGATTTAGCAATTTTTTCTCTTCACCTAGCAGGTGTTTCATCAATCTTAGGGGCAGTAAATTTCATTTCCACAATTATTAATATAAAATCCATTAATATGACTCCAGAACAAATCCCCTTATTTGTGTGATCTGTAGGAATTACTGCTCTACTTTTATTATTATCACTACCAGTTCTGGCCGGGGCTATTACAATATTATTAACAGACCGAAACCTTAATACATCATTTTTTGATCCAGCAGGAGGTGGGGATCCTATTCTATATCAAC…		cellularOrganisms	cellularOrganisms	1.0	Eukaryota	superkingdom	1.0	Metazoa	kingdom	1.0	Arthropoda	phylum	0.93	Insecta	class	0.9	Coleoptera	order	0.13	Scarabaeidae	family	0.06	Onthophagus	genus	0.06	Onthophagus_schwaneri	species	0.06
Zotu12	BA_419_7_18_COI_2nd_S9_MLepF1_LepR1	1677	TAAGATTCTGATTATTACCTCCTTCTCTAATCCTTTTACTTGCAAGAAGTATAGTAGAAAGAGGGGCCGGAACGGGTTGAACAGTGTATCCTCCCTTAGCCAGAGGAATTGCACATGCAGGAGCATGTGTTGATTTAGCAATTTTTTCTCTTCACCTAGCAGGTGTTTCATCAATCTTAGGGGCAGTAAATTTCATTTCCACAATTATTAATATAAAATCCATTAATATGACTCCAGAACAAATCCCCTTATTTGTGTGATCTGTAGGAATTACTGCTCTACTTTTATTATTATCACTACCAGTTCTGGCCGGGGCTATTACAATATTATTAACAGACCGAAACCTTAATACATCATTTTTTGATCCAGCAGGAGGTGGGGATCCTATTCTATATCAAC…		cellularOrganisms	cellularOrganisms	1.0	Eukaryota	superkingdom	1.0	Metazoa	kingdom	1.0	Arthropoda	phylum	0.93	Insecta	class	0.9	Coleoptera	order	0.13	Scarabaeidae	family	0.06	Onthophagus	genus	0.06	Onthophagus_schwaneri	species	0.06
Zotu12	GT_2_03_07_2018_COI_2nd_S57_MLepF1_LepR1	211	TAAGATTCTGATTATTACCTCCTTCTCTAATCCTTTTACTTGCAAGAAGTATAGTAGAAAGAGGGGCCGGAACGGGTTGAACAGTGTATCCTCCCTTAGCCAGAGGAATTGCACATGCAGGAGCATGTGTTGATTTAGCAATTTTTTCTCTTCACCTAGCAGGTGTTTCATCAATCTTAGGGGCAGTAAATTTCATTTCCACAATTATTAATATAAAATCCATTAATATGACTCCAGAACAAATCCCCTTATTTGTGTGATCTGTAGGAATTACTGCTCTACTTTTATTATTATCACTACCAGTTCTGGCCGGGGCTATTACAATATTATTAACAGACCGAAACCTTAATACATCATTTTTTGATCCAGCAGGAGGTGGGGATCCTATTCTATATCAAC…		cellularOrganisms	cellularOrganisms	1.0	Eukaryota	superkingdom	1.0	Metazoa	kingdom	1.0	Arthropoda	phylum	0.93	Insecta	class	0.9	Coleoptera	order	0.13	Scarabaeidae	family	0.06	Onthophagus	genus	0.06	Onthophagus_schwaneri	species	0.06
Zotu12	GT_5_03_07_2018_COI_2nd_S60_MLepF1_LepR1	1706	TAAGATTCTGATTATTACCTCCTTCTCTAATCCTTTTACTTGCAAGAAGTATAGTAGAAAGAGGGGCCGGAACGGGTTGAACAGTGTATCCTCCCTTAGCCAGAGGAATTGCACATGCAGGAGCATGTGTTGATTTAGCAATTTTTTCTCTTCACCTAGCAGGTGTTTCATCAATCTTAGGGGCAGTAAATTTCATTTCCACAATTATTAATATAAAATCCATTAATATGACTCCAGAACAAATCCCCTTATTTGTGTGATCTGTAGGAATTACTGCTCTACTTTTATTATTATCACTACCAGTTCTGGCCGGGGCTATTACAATATTATTAACAGACCGAAACCTTAATACATCATTTTTTGATCCAGCAGGAGGTGGGGATCCTATTCTATATCAAC…		cellularOrganisms	cellularOrganisms	1.0	Eukaryota	superkingdom	1.0	Metazoa	kingdom	1.0	Arthropoda	phylum	0.93	Insecta	class	0.9	Coleoptera	order	0.13	Scarabaeidae	family	0.06	Onthophagus	genus	0.06	Onthophagus_schwaneri	species	0.06
Zotu12	GT_4_03_07_2018_COI_2nd_S59_MLepF1_LepR1	902	TAAGATTCTGATTATTACCTCCTTCTCTAATCCTTTTACTTGCAAGAAGTATAGTAGAAAGAGGGGCCGGAACGGGTTGAACAGTGTATCCTCCCTTAGCCAGAGGAATTGCACATGCAGGAGCATGTGTTGATTTAGCAATTTTTTCTCTTCACCTAGCAGGTGTTTCATCAATCTTAGGGGCAGTAAATTTCATTTCCACAATTATTAATATAAAATCCATTAATATGACTCCAGAACAAATCCCCTTATTTGTGTGATCTGTAGGAATTACTGCTCTACTTTTATTATTATCACTACCAGTTCTGGCCGGGGCTATTACAATATTATTAACAGACCGAAACCTTAATACATCATTTTTTGATCCAGCAGGAGGTGGGGATCCTATTCTATATCAAC…		cellularOrganisms	cellularOrganisms	1.0	Eukaryota	superkingdom	1.0	Metazoa	kingdom	1.0	Arthropoda	phylum	0.93	Insecta	class	0.9	Coleoptera	order	0.13	Scarabaeidae	family	0.06	Onthophagus	genus	0.06	Onthophagus_schwaneri	species	0.06
Zotu12	BA_319_7_18_COI_2nd_S7_MLepF1_LepR1	1233	TAAGATTCTGATTATTACCTCCTTCTCTAATCCTTTTACTTGCAAGAAGTATAGTAGAAAGAGGGGCCGGAACGGGTTGAACAGTGTATCCTCCCTTAGCCAGAGGAATTGCACATGCAGGAGCATGTGTTGATTTAGCAATTTTTTCTCTTCACCTAGCAGGTGTTTCATCAATCTTAGGGGCAGTAAATTTCATTTCCACAATTATTAATATAAAATCCATTAATATGACTCCAGAACAAATCCCCTTATTTGTGTGATCTGTAGGAATTACTGCTCTACTTTTATTATTATCACTACCAGTTCTGGCCGGGGCTATTACAATATTATTAACAGACCGAAACCTTAATACATCATTTTTTGATCCAGCAGGAGGTGGGGATCCTATTCTATATCAAC…		cellularOrganisms	cellularOrganisms	1.0	Eukaryota	superkingdom	1.0	Metazoa	kingdom	1.0	Arthropoda	phylum	0.93	Insecta	class	0.9	Coleoptera	order	0.13	Scarabaeidae	family	0.06	Onthophagus	genus	0.06	Onthophagus_schwaneri	species	0.06
Zotu12	GT_216_8_2018_COI_2nd_S18_MLepF1_LepR1	20	TAAGATTCTGATTATTACCTCCTTCTCTAATCCTTTTACTTGCAAGAAGTATAGTAGAAAGAGGGGCCGGAACGGGTTGAACAGTGTATCCTCCCTTAGCCAGAGGAATTGCACATGCAGGAGCATGTGTTGATTTAGCAATTTTTTCTCTTCACCTAGCAGGTGTTTCATCAATCTTAGGGGCAGTAAATTTCATTTCCACAATTATTAATATAAAATCCATTAATATGACTCCAGAACAAATCCCCTTATTTGTGTGATCTGTAGGAATTACTGCTCTACTTTTATTATTATCACTACCAGTTCTGGCCGGGGCTATTACAATATTATTAACAGACCGAAACCTTAATACATCATTTTTTGATCCAGCAGGAGGTGGGGATCCTATTCTATATCAAC…		cellularOrganisms	cellularOrganisms	1.0	Eukaryota	superkingdom	1.0	Metazoa	kingdom	1.0	Arthropoda	phylum	0.93	Insecta	class	0.9	Coleoptera	order	0.13	Scarabaeidae	family	0.06	Onthophagus	genus	0.06	Onthophagus_schwaneri	species	0.06
Zotu12	BA_519_7_18_COI_2nd_S11_MLepF1_LepR1	3475	TAAGATTCTGATTATTACCTCCTTCTCTAATCCTTTTACTTGCAAGAAGTATAGTAGAAAGAGGGGCCGGAACGGGTTGAACAGTGTATCCTCCCTTAGCCAGAGGAATTGCACATGCAGGAGCATGTGTTGATTTAGCAATTTTTTCTCTTCACCTAGCAGGTGTTTCATCAATCTTAGGGGCAGTAAATTTCATTTCCACAATTATTAATATAAAATCCATTAATATGACTCCAGAACAAATCCCCTTATTTGTGTGATCTGTAGGAATTACTGCTCTACTTTTATTATTATCACTACCAGTTCTGGCCGGGGCTATTACAATATTATTAACAGACCGAAACCTTAATACATCATTTTTTGATCCAGCAGGAGGTGGGGATCCTATTCTATATCAAC…		cellularOrganisms	cellularOrganisms	1.0	Eukaryota	superkingdom	1.0	Metazoa	kingdom	1.0	Arthropoda	phylum	0.93	Insecta	class	0.9	Coleoptera	order	0.13	Scarabaeidae	family	0.06	Onthophagus	genus	0.06	Onthophagus_schwaneri	species	0.06
Zotu12	GT_6_03_07_2018_COI_2nd_S61_MLepF1_LepR1	2228	TAAGATTCTGATTATTACCTCCTTCTCTAATCCTTTTACTTGCAAGAAGTATAGTAGAAAGAGGGGCCGGAACGGGTTGAACAGTGTATCCTCCCTTAGCCAGAGGAATTGCACATGCAGGAGCATGTGTTGATTTAGCAATTTTTTCTCTTCACCTAGCAGGTGTTTCATCAATCTTAGGGGCAGTAAATTTCATTTCCACAATTATTAATATAAAATCCATTAATATGACTCCAGAACAAATCCCCTTATTTGTGTGATCTGTAGGAATTACTGCTCTACTTTTATTATTATCACTACCAGTTCTGGCCGGGGCTATTACAATATTATTAACAGACCGAAACCTTAATACATCATTTTTTGATCCAGCAGGAGGTGGGGATCCTATTCTATATCAAC…		cellularOrganisms	cellularOrganisms	1.0	Eukaryota	superkingdom	1.0	Metazoa	kingdom	1.0	Arthropoda	phylum	0.93	Insecta	class	0.9	Coleoptera	order	0.13	Scarabaeidae	family	0.06	Onthophagus	genus	0.06	Onthophagus_schwaneri	species	0.06
Zotu12	BA_219_7_18_COI_2nd_S5_MLepF1_LepR1	748	TAAGATTCTGATTATTACCTCCTTCTCTAATCCTTTTACTTGCAAGAAGTATAGTAGAAAGAGGGGCCGGAACGGGTTGAACAGTGTATCCTCCCTTAGCCAGAGGAATTGCACATGCAGGAGCATGTGTTGATTTAGCAATTTTTTCTCTTCACCTAGCAGGTGTTTCATCAATCTTAGGGGCAGTAAATTTCATTTCCACAATTATTAATATAAAATCCATTAATATGACTCCAGAACAAATCCCCTTATTTGTGTGATCTGTAGGAATTACTGCTCTACTTTTATTATTATCACTACCAGTTCTGGCCGGGGCTATTACAATATTATTAACAGACCGAAACCTTAATACATCATTTTTTGATCCAGCAGGAGGTGGGGATCCTATTCTATATCAAC…		cellularOrganisms	cellularOrganisms	1.0	Eukaryota	superkingdom	1.0	Metazoa	kingdom	1.0	Arthropoda	phylum	0.93	Insecta	class	0.9	Coleoptera	order	0.13	Scarabaeidae	family	0.06	Onthophagus	genus	0.06	Onthophagus_schwaneri	species	0.06
Zotu12	GT_3_03_07_2018_COI_2nd_S58_MLepF1_LepR1	1248	TAAGATTCTGATTATTACCTCCTTCTCTAATCCTTTTACTTGCAAGAAGTATAGTAGAAAGAGGGGCCGGAACGGGTTGAACAGTGTATCCTCCCTTAGCCAGAGGAATTGCACATGCAGGAGCATGTGTTGATTTAGCAATTTTTTCTCTTCACCTAGCAGGTGTTTCATCAATCTTAGGGGCAGTAAATTTCATTTCCACAATTATTAATATAAAATCCATTAATATGACTCCAGAACAAATCCCCTTATTTGTGTGATCTGTAGGAATTACTGCTCTACTTTTATTATTATCACTACCAGTTCTGGCCGGGGCTATTACAATATTATTAACAGACCGAAACCTTAATACATCATTTTTTGATCCAGCAGGAGGTGGGGATCCTATTCTATATCAAC…		cellularOrganisms	cellularOrganisms	1.0	Eukaryota	superkingdom	1.0	Metazoa	kingdom	1.0	Arthropoda	phylum	0.93	Insecta	class	0.9	Coleoptera	order	0.13	Scarabaeidae	family	0.06	Onthophagus	genus	0.06	Onthophagus_schwaneri	species	0.06
Zotu12	GT_1_03_07_2018_COI_1in10_2nd_S56_MLepF1_LepR1	196	TAAGATTCTGATTATTACCTCCTTCTCTAATCCTTTTACTTGCAAGAAGTATAGTAGAAAGAGGGGCCGGAACGGGTTGAACAGTGTATCCTCCCTTAGCCAGAGGAATTGCACATGCAGGAGCATGTGTTGATTTAGCAATTTTTTCTCTTCACCTAGCAGGTGTTTCATCAATCTTAGGGGCAGTAAATTTCATTTCCACAATTATTAATATAAAATCCATTAATATGACTCCAGAACAAATCCCCTTATTTGTGTGATCTGTAGGAATTACTGCTCTACTTTTATTATTATCACTACCAGTTCTGGCCGGGGCTATTACAATATTATTAACAGACCGAAACCTTAATACATCATTTTTTGATCCAGCAGGAGGTGGGGATCCTATTCTATATCAAC…		cellularOrganisms	cellularOrganisms	1.0	Eukaryota	superkingdom	1.0	Metazoa	kingdom	1.0	Arthropoda	phylum	0.93	Insecta	class	0.9	Coleoptera	order	0.13	Scarabaeidae	family	0.06	Onthophagus	genus	0.06	Onthophagus_schwaneri	species	0.06
Zotu12	GT_616_8_2018_COI_2nd_S22_MLepF1_LepR1	216	TAAGATTCTGATTATTACCTCCTTCTCTAATCCTTTTACTTGCAAGAAGTATAGTAGAAAGAGGGGCCGGAACGGGTTGAACAGTGTATCCTCCCTTAGCCAGAGGAATTGCACATGCAGGAGCATGTGTTGATTTAGCAATTTTTTCTCTTCACCTAGCAGGTGTTTCATCAATCTTAGGGGCAGTAAATTTCATTTCCACAATTATTAATATAAAATCCATTAATATGACTCCAGAACAAATCCCCTTATTTGTGTGATCTGTAGGAATTACTGCTCTACTTTTATTATTATCACTACCAGTTCTGGCCGGGGCTATTACAATATTATTAACAGACCGAAACCTTAATACATCATTTTTTGATCCAGCAGGAGGTGGGGATCCTATTCTATATCAAC…		cellularOrganisms	cellularOrganisms	1.0	Eukaryota	superkingdom	1.0	Metazoa	kingdom	1.0	Arthropoda	phylum	0.93	Insecta	class	0.9	Coleoptera	order	0.13	Scarabaeidae	family	0.06	Onthophagus	genus	0.06	Onthophagus_schwaneri	species	0.06
Zotu3742	GT_616_8_2018_COI_2nd_S22_MLepF1_LepR1	16	TAAGATTTTGACTTCTACCCCCCTCAATTATACTACTAATTTCAAGTGGATTAGTAGAATTGTAGAAAATGGAGCAGGAACAGGATGAACAGTTTACCCCCCACTTTCATCTAATATTGCTCACAGAGGAAGTTCTGTAGATTTAGCTATTTTCTCCCTACATTTAGCTGGAATTTCTTCTATCTTAGGAGCTGTAAATTTTATTACAACAATTATCAATATACGACCTAATAATATATCCTTAGATCAAATACCCTTATTTGTATGAGCAGTAGGAATTACTGCTCTTTTATTGCTTCTCTCTTTACCAGTTTTAGCAGGAGCAATTACTATATTATTAACAGATCGAAATCTTAATACATCATTCTTTGACCCAGCAGGCGGAGGAGACCCTATTTT…		cellularOrganisms	cellularOrganisms	1.0	Eukaryota	superkingdom	1.0	Metazoa	kingdom	1.0	Arthropoda	phylum	1.0	Insecta	class	1.0	Lepidoptera	order	1.0	Tortricidae	family	1.0	Proteoteras	genus	1.0	Proteoteras_willingana	species	0.94
Zotu1399	BA_624_8_18_COI_2nd_S14_RonMWASPdeg_HCO2198	103	TCCCTTAGTAGATAAATTTGGATTGGTAAATTTTAAAGAAAATTCTTATCAGGTTCTATTAAATAAGACGGTAGAAGGCATAGAGAGTAAGGAACCTTTATTATTTACATATTCCTCTAAGGAACAAAAGAAGGCTGTTTTGTTAGGTGAAAATATCTGGAAATGGAGAGCTCAATCTTATGTAGAATCTGGATCTTTCGAAAGTTTTGAT	-	cellularOrganisms	cellularOrganisms	1.0	Eukaryota	superkingdom	0.98	undef_Eukaryota	kingdom	0.3	undef_undef_Eukaryota	phylum	0.27	Spirotrichea	class	0.2	Sporadotrichida	order	0.17	Oxytrichidae	family	0.17	Oxytricha	genus	0.08	Oxytricha_trifallax	species	0.08
Zotu6209	BA_324_8_18_COI_2nd_S8_RonMWASPdeg_HCO2198	6	GGTTAGCGACGGCCTGGCTTCGACCGTCGCTATGCATGGTCAAACCTCGGTCTGTTCCGCCATCTCTAGGGCATCATCGACCTCAATCCCCAGATATCGAACGGTGCTCTCCAGCTTCGTATGGCCGAGCAACAGTTGAACTGCCCGCAGGTTCTTCGTCCTGCGATAGATCAGCGATGCCTTCGTACGTCTTATTGTGTGAATGCCATACAGGGCTGGATCAGGGCCAATGGCTTTCACCCAACCTTTGACGATACGAGCGTATTGACGAGTGGATAGATGGTCTGAGATATGCAGCCGGCTCGGAAAAAGGCAATCCTCGCTGCGGGGCTGGGCATGATGTATGGCGATGTGCCGTTCCCTAAGATCAAATGGATTTTCCAGAATCTCAACAAAGCC…		cellularOrganisms	cellularOrganisms	1.0	Bacteria	superkingdom	0.96	undef_Bacteria	kingdom	0.96	Acidobacteria	phylum	0.39	undef_Acidobacteria	class	0.39	undef_undef_Acidobacteria	order	0.39	undef_undef_undef_Acidobacteria	family	0.39	undef_undef_undef_undef_Acidobacteria	genus	0.39	Acidobacteria_bacterium	species	0.39
Zotu10692	WP_422_8_18_COI_2nd_S39_MLepF1_LepR1	3	TATCTTTCTGGTTATTACCTCCTTCATTATTATTACTTTTACTAAGTTCTTTAGTAGAAAATGGAGCAGGAACAGGATGGACTGTTTATCCACCTTTAGCTAGTGTACAATCNCATTCAGGTGGGAGTGTAGATTTAGCTATTTTTAGTTTACACTTAGCTGGGGTTTCTTCATTATTAGGTGCTATTAATTTTATTAGTACTACTTTAAATATGAGAACTAACGGTATGTCTTTACATAAATTACCATTATTTGTGTGGGCTATCTTTATTACAGCTATTTTATTATTATTATCTTTACCTGTTTTAGCTGGTGCGATTACTATGTTATTAACAGATAGAAATTTTAATACATCATTTTATGATCCTGCTGGAGGTGGTGATCCTATATTATACCAAC…		cellularOrganisms	cellularOrganisms	1.0	Eukaryota	superkingdom	1.0	Fungi	kingdom	0.9	Basidiomycota	phylum	0.84	Agaricomycetes	class	0.84	Agaricales	order	0.64	Pluteaceae	family	0.16	Pluteus	genus	0.16	Pluteus_petasatus	species	0.15
Zotu4887	TO_328_8_2018_COI_2nd_S25_RonMWASPdeg_HCO2198	9	CCGAATGAACAACGTCAGTTTCTGGCTGATGGTACCTGCCTTTACCATGATCATCATGTCGACCCTTATCGGCACCGGTATCGGTACAGGATGGACATTTTATCCGCCCCTCAGTTCGCTGACAGGCCATCCCGATATGGCGGTTGATTTCATGCTTTTTAGCTTGCATATTGCGGGGGCTTCATCCATCCTCGGGGCCATTAATTTTATCGTCACGATCTTTAATATGCGTGCGCCTGGCATGACCCTGCATAAAATGCCCTTATTTGTTTGGAGTATGTTGGTCACGGCCTTTCTGTTAGTCACAGCTGTGCCTGTATTGGCCGGTGGGATTACGATGTTGATCACAGACCGGAATTTTGGGACGACATTCTTTGATCCAGCGGGTGGGGGTGACCC…		cellularOrganisms	cellularOrganisms	1.0	Bacteria	superkingdom	0.92	undef_Bacteria	kingdom	0.92	Chloroflexi	phylum	0.2	undef_Chloroflexi	class	0.2	undef_undef_Chloroflexi	order	0.2	undef_undef_undef_Chloroflexi	family	0.2	undef_undef_undef_undef_Chloroflexi	genus	0.2	Chloroflexi_bacterium	species	0.2
Zotu5592	TO_6_30_07_2018_COI_2nd_S85_RonMWASPdeg_HCO2198	8	TCGAATGAATAATATAAGATTTTGAATATTACCTCCTTCTTTAACTCTATTATTAGCAAGAAGTATAGTAGAAAATGGAGCTGGGACTGGATGAACAGTTTACCCTCCTCTATCTTCAAGAATTGCTCATAGTGGAGCTTCTGTTGATTTAGCAATTTTTTCTCTTCATTTAGCTGGTATTTCATCAATTTTAGGAGCTGTAAATTTTATTACAACAATTATTAATATACGATCATCAGGAATTACATTTGACCGAATACCTTTATTTGTTTGATCTGTTGGTATTACAGCTCTTTTACTTTTATTATCTCTTCCTGTTTTAGCTGGAGCTATTACTATACTTTTAACTGATCGAAATTTTAATACATCTTTCTTTGATCCAGCAGGTGGAGGAGATCC…		cellularOrganisms	cellularOrganisms	1.0	Eukaryota	superkingdom	1.0	Metazoa	kingdom	1.0	Arthropoda	phylum	1.0	Insecta	class	1.0	Diptera	order	0.79	Phoridae	family	0.57	Megaselia	genus	0.47	Megaselia_flavicans	species	0.1
Zotu1951	GT_216_8_2018_COI_2nd_S18_RonMWASPdeg_HCO2198	9	TAGATTAAACAATATAAGTTTCTGGTTATTAATACCTAGTTTTTTACTCTTTATTTTCGCAGGAATGATAGAAAATGGAGCGGGAACAGGTTGAACATTATACCCACCTTTATCTGGACTACAAAGTCACAGTGGACCAAGTGTAGATTTAGCTATTTTTGCTTTACACTTATCAGGAGTAAGTAGTTTATTGGGAGCTATGAACTTTATAACAACAATCTTAAATATGAGAAGTCCAGGTATAAGATTACATAAATTAGCTTTATTCGGATGAGCCGTAGTCATAACAGCTGTATTATTATTATTATCTTTACCAGTGTTAGCCGGTGCAATAACTATGGTTTTAACAGATCGGAACTTTAATACTTCATTCTTTGAAGTAGCTGGTGGAGGAGATCC…		cellularOrganisms	cellularOrganisms	1.0	Eukaryota	superkingdom	1.0	Fungi	kingdom	1.0	Ascomycota	phylum	1.0	undef_Ascomycota	class	0.08	undef_undef_Ascomycota	order	0.08	undef_undef_undef_Ascomycota	family	0.08	Tetracladium	genus	0.08	Tetracladium_palmatum	species	0.08
Zotu1951	GT_5_03_07_2018_COI_2nd_S60_RonMWASPdeg_HCO2198	10	TAGATTAAACAATATAAGTTTCTGGTTATTAATACCTAGTTTTTTACTCTTTATTTTCGCAGGAATGATAGAAAATGGAGCGGGAACAGGTTGAACATTATACCCACCTTTATCTGGACTACAAAGTCACAGTGGACCAAGTGTAGATTTAGCTATTTTTGCTTTACACTTATCAGGAGTAAGTAGTTTATTGGGAGCTATGAACTTTATAACAACAATCTTAAATATGAGAAGTCCAGGTATAAGATTACATAAATTAGCTTTATTCGGATGAGCCGTAGTCATAACAGCTGTATTATTATTATTATCTTTACCAGTGTTAGCCGGTGCAATAACTATGGTTTTAACAGATCGGAACTTTAATACTTCATTCTTTGAAGTAGCTGGTGGAGGAGATCC…		cellularOrganisms	cellularOrganisms	1.0	Eukaryota	superkingdom	1.0	Fungi	kingdom	1.0	Ascomycota	phylum	1.0	undef_Ascomycota	class	0.08	undef_undef_Ascomycota	order	0.08	undef_undef_undef_Ascomycota	family	0.08	Tetracladium	genus	0.08	Tetracladium_palmatum	species	0.08
Zotu1951	GT_416_8_2018_COI_2nd_S20_RonMWASPdeg_HCO2198	3	TAGATTAAACAATATAAGTTTCTGGTTATTAATACCTAGTTTTTTACTCTTTATTTTCGCAGGAATGATAGAAAATGGAGCGGGAACAGGTTGAACATTATACCCACCTTTATCTGGACTACAAAGTCACAGTGGACCAAGTGTAGATTTAGCTATTTTTGCTTTACACTTATCAGGAGTAAGTAGTTTATTGGGAGCTATGAACTTTATAACAACAATCTTAAATATGAGAAGTCCAGGTATAAGATTACATAAATTAGCTTTATTCGGATGAGCCGTAGTCATAACAGCTGTATTATTATTATTATCTTTACCAGTGTTAGCCGGTGCAATAACTATGGTTTTAACAGATCGGAACTTTAATACTTCATTCTTTGAAGTAGCTGGTGGAGGAGATCC…		cellularOrganisms	cellularOrganisms	1.0	Eukaryota	superkingdom	1.0	Fungi	kingdom	1.0	Ascomycota	phylum	1.0	undef_Ascomycota	class	0.08	undef_undef_Ascomycota	order	0.08	undef_undef_undef_Ascomycota	family	0.08	Tetracladium	genus	0.08	Tetracladium_palmatum	species	0.08
Zotu1951	TO_2_30_07_2018_COI_2nd_S81_RonMWASPdeg_HCO2198	3	TAGATTAAACAATATAAGTTTCTGGTTATTAATACCTAGTTTTTTACTCTTTATTTTCGCAGGAATGATAGAAAATGGAGCGGGAACAGGTTGAACATTATACCCACCTTTATCTGGACTACAAAGTCACAGTGGACCAAGTGTAGATTTAGCTATTTTTGCTTTACACTTATCAGGAGTAAGTAGTTTATTGGGAGCTATGAACTTTATAACAACAATCTTAAATATGAGAAGTCCAGGTATAAGATTACATAAATTAGCTTTATTCGGATGAGCCGTAGTCATAACAGCTGTATTATTATTATTATCTTTACCAGTGTTAGCCGGTGCAATAACTATGGTTTTAACAGATCGGAACTTTAATACTTCATTCTTTGAAGTAGCTGGTGGAGGAGATCC…		cellularOrganisms	cellularOrganisms	1.0	Eukaryota	superkingdom	1.0	Fungi	kingdom	1.0	Ascomycota	phylum	1.0	undef_Ascomycota	class	0.08	undef_undef_Ascomycota	order	0.08	undef_undef_undef_Ascomycota	family	0.08	Tetracladium	genus	0.08	Tetracladium_palmatum	species	0.08
Zotu1951	GT_2_03_07_2018_COI_2nd_S57_RonMWASPdeg_HCO2198	16	TAGATTAAACAATATAAGTTTCTGGTTATTAATACCTAGTTTTTTACTCTTTATTTTCGCAGGAATGATAGAAAATGGAGCGGGAACAGGTTGAACATTATACCCACCTTTATCTGGACTACAAAGTCACAGTGGACCAAGTGTAGATTTAGCTATTTTTGCTTTACACTTATCAGGAGTAAGTAGTTTATTGGGAGCTATGAACTTTATAACAACAATCTTAAATATGAGAAGTCCAGGTATAAGATTACATAAATTAGCTTTATTCGGATGAGCCGTAGTCATAACAGCTGTATTATTATTATTATCTTTACCAGTGTTAGCCGGTGCAATAACTATGGTTTTAACAGATCGGAACTTTAATACTTCATTCTTTGAAGTAGCTGGTGGAGGAGATCC…		cellularOrganisms	cellularOrganisms	1.0	Eukaryota	superkingdom	1.0	Fungi	kingdom	1.0	Ascomycota	phylum	1.0	undef_Ascomycota	class	0.08	undef_undef_Ascomycota	order	0.08	undef_undef_undef_Ascomycota	family	0.08	Tetracladium	genus	0.08	Tetracladium_palmatum	species	0.08
Zotu1951	GT_3_03_07_2018_COI_2nd_S58_RonMWASPdeg_HCO2198	8	TAGATTAAACAATATAAGTTTCTGGTTATTAATACCTAGTTTTTTACTCTTTATTTTCGCAGGAATGATAGAAAATGGAGCGGGAACAGGTTGAACATTATACCCACCTTTATCTGGACTACAAAGTCACAGTGGACCAAGTGTAGATTTAGCTATTTTTGCTTTACACTTATCAGGAGTAAGTAGTTTATTGGGAGCTATGAACTTTATAACAACAATCTTAAATATGAGAAGTCCAGGTATAAGATTACATAAATTAGCTTTATTCGGATGAGCCGTAGTCATAACAGCTGTATTATTATTATTATCTTTACCAGTGTTAGCCGGTGCAATAACTATGGTTTTAACAGATCGGAACTTTAATACTTCATTCTTTGAAGTAGCTGGTGGAGGAGATCC…		cellularOrganisms	cellularOrganisms	1.0	Eukaryota	superkingdom	1.0	Fungi	kingdom	1.0	Ascomycota	phylum	1.0	undef_Ascomycota	class	0.08	undef_undef_Ascomycota	order	0.08	undef_undef_undef_Ascomycota	family	0.08	Tetracladium	genus	0.08	Tetracladium_palmatum	species	0.08
Zotu1951	GT_316_8_2018_COI_2nd_S19_RonMWASPdeg_HCO2198	4	TAGATTAAACAATATAAGTTTCTGGTTATTAATACCTAGTTTTTTACTCTTTATTTTCGCAGGAATGATAGAAAATGGAGCGGGAACAGGTTGAACATTATACCCACCTTTATCTGGACTACAAAGTCACAGTGGACCAAGTGTAGATTTAGCTATTTTTGCTTTACACTTATCAGGAGTAAGTAGTTTATTGGGAGCTATGAACTTTATAACAACAATCTTAAATATGAGAAGTCCAGGTATAAGATTACATAAATTAGCTTTATTCGGATGAGCCGTAGTCATAACAGCTGTATTATTATTATTATCTTTACCAGTGTTAGCCGGTGCAATAACTATGGTTTTAACAGATCGGAACTTTAATACTTCATTCTTTGAAGTAGCTGGTGGAGGAGATCC…		cellularOrganisms	cellularOrganisms	1.0	Eukaryota	superkingdom	1.0	Fungi	kingdom	1.0	Ascomycota	phylum	1.0	undef_Ascomycota	class	0.08	undef_undef_Ascomycota	order	0.08	undef_undef_undef_Ascomycota	family	0.08	Tetracladium	genus	0.08	Tetracladium_palmatum	species	0.08
Zotu4403	GT_5_03_07_2018_COI_2nd_S60_RonMWASPdeg_HCO2198	3	AGCTAGTTATATTTCCAGGTTTATGGAATCTCTTAAAGACTGTCATTGGAAAGCTAGAAAAAGGGTGTTAAAATACATTGTAGGTACAACTACTTATGGTTTATGGTATACAACCTATATAGACAGTAAGCCCTTCGGTTATACATATAGTGATTATGCACGATGTATTGATGATTAGAAAAACACTTCTAGATATGATTTTCTATTTGGCAGGAATT		cellularOrganisms	cellularOrganisms	1.0	Eukaryota	superkingdom	0.75	undef_Eukaryota	kingdom	0.4	undef_undef_Eukaryota	phylum	0.3	Spirotrichea	class	0.14	Urostylida	order	0.12	Urostylidae	family	0.12	Urostyla	genus	0.12	Urostyla_grandis	species	0.12
Zotu4403	GT_2_03_07_2018_COI_2nd_S57_RonMWASPdeg_HCO2198	4	AGCTAGTTATATTTCCAGGTTTATGGAATCTCTTAAAGACTGTCATTGGAAAGCTAGAAAAAGGGTGTTAAAATACATTGTAGGTACAACTACTTATGGTTTATGGTATACAACCTATATAGACAGTAAGCCCTTCGGTTATACATATAGTGATTATGCACGATGTATTGATGATTAGAAAAACACTTCTAGATATGATTTTCTATTTGGCAGGAATT		cellularOrganisms	cellularOrganisms	1.0	Eukaryota	superkingdom	0.75	undef_Eukaryota	kingdom	0.4	undef_undef_Eukaryota	phylum	0.3	Spirotrichea	class	0.14	Urostylida	order	0.12	Urostylidae	family	0.12	Urostyla	genus	0.12	Urostyla_grandis	species	0.12
Zotu4403	GT_3_03_07_2018_COI_2nd_S58_RonMWASPdeg_HCO2198	3	AGCTAGTTATATTTCCAGGTTTATGGAATCTCTTAAAGACTGTCATTGGAAAGCTAGAAAAAGGGTGTTAAAATACATTGTAGGTACAACTACTTATGGTTTATGGTATACAACCTATATAGACAGTAAGCCCTTCGGTTATACATATAGTGATTATGCACGATGTATTGATGATTAGAAAAACACTTCTAGATATGATTTTCTATTTGGCAGGAATT		cellularOrganisms	cellularOrganisms	1.0	Eukaryota	superkingdom	0.75	undef_Eukaryota	kingdom	0.4	undef_undef_Eukaryota	phylum	0.3	Spirotrichea	class	0.14	Urostylida	order	0.12	Urostylidae	family	0.12	Urostyla	genus	0.12	Urostyla_grandis	species	0.12
Zotu2541	WP_522_8_18_COI_2nd_S40_RonMWASPdeg_HCO2198	11	TCGATTAAATAATTTAAGATTCTGACTACTACCTTTTTCTTTTATACTACTTATGATTTCTTCATTTCTAGAATTTGGAGCGGGTACGGGGTGAACTGTTTACCCTCCTTTGTCTAATAATATTTTTCACAGATCTATGGCAGTAGATATTACTATTTTTAGTCTTCATATTGCAGGACTATCTTCTATTCTAGGGGCTATTAATTTCATTAGAACTATTATTAACATGCGAAATTTTAAACATATTGAACAAATAACTCTTTTTTCATGGTCAATTCTAATTACAGCAGTGTTATTATTACTATCTTTGCCTGTATTAGCCAGAGCTATTACCATATTATTAACCGATCGAAATTTTAATACTTGTTTTTTTGACCCAAGAGGAGGAGGAGATCCTAT…		cellularOrganisms	cellularOrganisms	1.0	Eukaryota	superkingdom	1.0	Metazoa	kingdom	0.79	Arthropoda	phylum	0.63	Arachnida	class	0.2	Mesostigmata	order	0.02	Laelapidae	family	0.02	Stratiolaelaps	genus	0.02	Stratiolaelaps_marilyn	species	0.02
Zotu2541	WP_122_8_18_COI_2nd_S36_RonMWASPdeg_HCO2198	4	TCGATTAAATAATTTAAGATTCTGACTACTACCTTTTTCTTTTATACTACTTATGATTTCTTCATTTCTAGAATTTGGAGCGGGTACGGGGTGAACTGTTTACCCTCCTTTGTCTAATAATATTTTTCACAGATCTATGGCAGTAGATATTACTATTTTTAGTCTTCATATTGCAGGACTATCTTCTATTCTAGGGGCTATTAATTTCATTAGAACTATTATTAACATGCGAAATTTTAAACATATTGAACAAATAACTCTTTTTTCATGGTCAATTCTAATTACAGCAGTGTTATTATTACTATCTTTGCCTGTATTAGCCAGAGCTATTACCATATTATTAACCGATCGAAATTTTAATACTTGTTTTTTTGACCCAAGAGGAGGAGGAGATCCTAT…		cellularOrganisms	cellularOrganisms	1.0	Eukaryota	superkingdom	1.0	Metazoa	kingdom	0.79	Arthropoda	phylum	0.63	Arachnida	class	0.2	Mesostigmata	order	0.02	Laelapidae	family	0.02	Stratiolaelaps	genus	0.02	Stratiolaelaps_marilyn	species	0.02
Zotu2541	WP_322_8_18_COI_2nd_S38_RonMWASPdeg_HCO2198	10	TCGATTAAATAATTTAAGATTCTGACTACTACCTTTTTCTTTTATACTACTTATGATTTCTTCATTTCTAGAATTTGGAGCGGGTACGGGGTGAACTGTTTACCCTCCTTTGTCTAATAATATTTTTCACAGATCTATGGCAGTAGATATTACTATTTTTAGTCTTCATATTGCAGGACTATCTTCTATTCTAGGGGCTATTAATTTCATTAGAACTATTATTAACATGCGAAATTTTAAACATATTGAACAAATAACTCTTTTTTCATGGTCAATTCTAATTACAGCAGTGTTATTATTACTATCTTTGCCTGTATTAGCCAGAGCTATTACCATATTATTAACCGATCGAAATTTTAATACTTGTTTTTTTGACCCAAGAGGAGGAGGAGATCCTAT…		cellularOrganisms	cellularOrganisms	1.0	Eukaryota	superkingdom	1.0	Metazoa	kingdom	0.79	Arthropoda	phylum	0.63	Arachnida	class	0.2	Mesostigmata	order	0.02	Laelapidae	family	0.02	Stratiolaelaps	genus	0.02	Stratiolaelaps_marilyn	species	0.02
Zotu9926	TO_4_30_07_2018_COI_2nd_S83_MLepF1_LepR1	3	GTGCATTGGTATAATCAGGCGCGACGATAAATCCTTCATCGCTGTTTATTGAAACCGCTGCGTTTGCTGATTTCCTTGTCGCAATGGCAGAGAACTGTTGGTCAGCGCTGGGTTGCCAGCAGTCAAATACCTCCAGACTGCGGCGATCATCGCCAAGATCGATACAAAGATTGGTGCCCGGTATCGCGCTACGGAACATATTGCCCTCGCGGTACCATTTCTGATTGGCGCTGTTGCCGCAAGGCCATATAACAAGTGGGGTATTCTTCACCGCACGCCCAAACAGTAAATCAACACACTGCGAGCCAATCATTAACTGGTTATCCTGATGGA		cellularOrganisms	cellularOrganisms	1.0	Bacteria	superkingdom	0.95	undef_Bacteria	kingdom	0.95	Acidobacteria	phylum	0.39	undef_Acidobacteria	class	0.39	undef_undef_Acidobacteria	order	0.39	undef_undef_undef_Acidobacteria	family	0.39	undef_undef_undef_undef_Acidobacteria	genus	0.39	Acidobacteria_bacterium	species	0.39
Zotu4990	WP_622_8_18_COI_2nd_S41_RonMWASPdeg_HCO2198	10	GTGCAAATCGCATTATTTTATTCTATTTAGTTTATTAGTTTTTAAAAGTCTAGTAAATTTTGGATCACACGGTATACTGACATATGGATTTTTAATTTAATAAAATTAAACCAGACAGTTTAGAACATTAGTAAATAATGAAAAGCTAACTTAAATATAAGCACAAATTAAAAGAGAGGCAGCATACGACTAAAATGCTCTTTCTTTCTTCATCT		cellularOrganisms	cellularOrganisms	1.0	Eukaryota	superkingdom	0.91	undef_Eukaryota	kingdom	0.45	undef_undef_Eukaryota	phylum	0.39	Spirotrichea	class	0.23	Sporadotrichida	order	0.23	Oxytrichidae	family	0.23	Oxytricha	genus	0.21	Oxytricha_trifallax	species	0.21
Zotu1491	TO_128_8_2018_COI_2nd_S23_MLepF1_LepR1	80	TAAGATTTTGATTTCTTCCCCCTTCTTTAACTTTACTTTTATCAAGAAGAATTGTAAGAACCGGAGCAGGAACTGGTTGAACAGTTTATCCCCCACTTTCTTCTACAATCTCCCATACAGGAGCTTCAGTAGATTTAGCAATCTTTTCTCTTCATTTAGCTGGAATTAGATCTATTTTAGGAGCAGTAAATTTTATTACTACCATTATTAACATACGCTCAGAAAATTTATCTCTAGAACGTATACCATTATTTGTCTGATCAGTTTTTATTACAGCAATCTTACTTTTACTCTCCTTACCTGTCTTAGCAGGAGCAATTACTATACTTTTAACTGACCGAAATATTAATACTTCATTTTTTGATCCAGCTGGCGGAGGAGACCCAATTTTATATCAAC…		cellularOrganisms	cellularOrganisms	1.0	Eukaryota	superkingdom	1.0	Metazoa	kingdom	1.0	Arthropoda	phylum	1.0	Insecta	class	1.0	Psocoptera	order	1.0	Amphipsocidae	family	1.0	Polypsocus	genus	1.0	Polypsocus_corruptus	species	1.0
Zotu124	TO_628_8_2018_COI_2nd_S28_MLepF1_LepR1	2749	TAAGATTCTGATTACTTCCCCCTTCTTTAACTCTACTTCTTTCTAGAAGCCTTGTAAATACTGGAGCTGGTACAGGATGAACTGTCTACCCCCCTTTATCCAGATCTCTTGCGCACCCCGGTGCTTCAGTTGATTTAGCAATTTTTTCCCTCCATCTTGCAGGAGTAAGCTCAATTTTAGGAGCAGTAAATTTTATCACAACTATTATTAATATACGCCCCTCAAGAATTTCTTTAGAACGAATCCCTTTATTTGTGTGATCCGTTTTAATTACAGCCATCCTTCTGTTGCTTTCACTTCCTGTGTTGGCAGGAGCTATTACAATATTATTAACAGACCGAAATTTAAACACCTCCTTTTTTGACCCTGCCGGAGGGGGAGACCCTATTCTTTACCAAC…		cellularOrganisms	cellularOrganisms	1.0	Eukaryota	superkingdom	1.0	Metazoa	kingdom	0.98	Arthropoda	phylum	0.9	Insecta	class	0.86	Hemiptera	order	0.19	Pyrrhocoridae	family	0.11	Melamphaus	genus	0.11	Melamphaus_rubrocinctus	species	0.11
Zotu124	TO_2_30_07_2018_COI_2nd_S81_MLepF1_LepR1	7	TAAGATTCTGATTACTTCCCCCTTCTTTAACTCTACTTCTTTCTAGAAGCCTTGTAAATACTGGAGCTGGTACAGGATGAACTGTCTACCCCCCTTTATCCAGATCTCTTGCGCACCCCGGTGCTTCAGTTGATTTAGCAATTTTTTCCCTCCATCTTGCAGGAGTAAGCTCAATTTTAGGAGCAGTAAATTTTATCACAACTATTATTAATATACGCCCCTCAAGAATTTCTTTAGAACGAATCCCTTTATTTGTGTGATCCGTTTTAATTACAGCCATCCTTCTGTTGCTTTCACTTCCTGTGTTGGCAGGAGCTATTACAATATTATTAACAGACCGAAATTTAAACACCTCCTTTTTTGACCCTGCCGGAGGGGGAGACCCTATTCTTTACCAAC…		cellularOrganisms	cellularOrganisms	1.0	Eukaryota	superkingdom	1.0	Metazoa	kingdom	0.98	Arthropoda	phylum	0.9	Insecta	class	0.86	Hemiptera	order	0.19	Pyrrhocoridae	family	0.11	Melamphaus	genus	0.11	Melamphaus_rubrocinctus	species	0.11
Zotu2822	BA_619_7_18_COI_2nd_S13_MLepF1_LepR1	26	TAAGATTTTGATTACTTCCTCCTTCTTTAACTCTTTTAATCTCTAGAAGCTTAATTAACACTGGAGCTGGAACAGGTTGAACAGTTTATCCACCTTTAGCAAGAACTTTAGGCCACCCAGGAGCATCCGTTGATTTAGCAATCTTTTCTCTTCATTTAGCAGGAGTAAGATCAATTTTAGGAGCAGTAAATTTTATTACTACTATTATTAATATACGATCCGAAGGGTTAACCCTTGAAAAAATACCTTTATTTGTCTGATCTGTTTTAATTACTGCAGTTCTACTTCTTTTGTCTCTTCCTGTTTTAGCTGGGGCTATTACTATATTATTAACAGACCGAAATCTTAACTCATCTTTTTTTGATCCTGCAGGAGGGGGAGACCCCATTTTATATCAAC…		cellularOrganisms	cellularOrganisms	1.0	Eukaryota	superkingdom	1.0	Metazoa	kingdom	0.96	Arthropoda	phylum	0.86	Insecta	class	0.77	Diptera	order	0.24	Syrphidae	family	0.07	Palpada	genus	0.01	Palpada_ruficeps	species	0.01
Zotu4980	WP_522_8_18_COI_2nd_S40_MLepF1_LepR1	10	TAAGTTTCTGATTATTACCACCTAGTTTAGTATTATTAGTATTATCTGCCTGTATAGAAGGTGGAGTAGGTACAGGTTGAACATTGTACCCTCCATTATCTGGATTACAAAGTCATAGTGGTCCAAGTGTAGATCTTGCTATATTTGCTTTACATTTATCAGGGGTAAGTAGTTTATTAGGAGCTATTAATTTTATAACAACTATAGCAAATATGAGAACACCAGGTATAAGATTACATAAATTATCTTTATTTGGATGAGCTGTTCTTATAACAGCTGTATTATTATTATTATCACTTCCAGTTTTAGCGGGTGGAATAACAATGATATTAACAGATAGAAATTTCAATACTTCATTCTTTGAAGTAGCAGGTGGAGGTGATCCTATATTATTCCAAC…		cellularOrganisms	cellularOrganisms	1.0	Eukaryota	superkingdom	1.0	Fungi	kingdom	1.0	Ascomycota	phylum	1.0	Sordariomycetes	class	1.0	Glomerellales	order	0.37	Plectosphaerellaceae	family	0.27	Verticillium	genus	0.27	Verticillium_nonalfalfae	species	0.27
Zotu8671	BA_224_8_18_COI_2nd_S6_MLepF1_LepR1	3	TTAGTTTCTGATTGCTACCTCCTTCTTTAATTTTACTATTAGCTAGTGCTTTTGTAGAACAAGGAGCAGGTACAGGATGAACTGTTTATCCTCCATTAGCGGGAATCCAATCTCACTCAGGTGGTTCAGTTGATCTAGCAATCTTTAGTCTTCACTTAGCCGGAATTTCATCAATGTTAGGAGCAATGAATTTCATTACTACAATCTTAAATATGCGAAACCCAGGTATGACATTACATAAATTACCTTTATTCTGTTGAGCTATTATGGTTACAGCCATCTTACTACTATTATCATTACCAGTATTAAGAGGAGGTATTACAATGTTATTAACTGATCGAAACTTCAACACATCATTCTATGATCCAGCTGGAGGCGGTGATCCCATTCTTTACCAAC…		cellularOrganisms	cellularOrganisms	1.0	Eukaryota	superkingdom	0.95	Fungi	kingdom	0.6	Basidiomycota	phylum	0.53	Agaricomycetes	class	0.25	Cantharellales	order	0.09	Ceratobasidiaceae	family	0.05	Rhizoctonia	genus	0.05	Rhizoctonia_solani	species	0.05
Zotu6481	TO_3_30_07_2018_COI_2nd_S82_RonMWASPdeg_HCO2198	6	GTAGCGGTCGATCCTTTGGTAATCAAATTCTGATAAATTCAAGGTTTTAAATTTTAAAGGGGTCAAGAATTTATCAGCAATTTTAATACTGCATTCAGCTAGGTGCATTATGGCTTTTATTCTTTCGAATAGTGCATCGTAAGCCGAAGAGTCACCCATTTCTAATGGTATTTCGCGGTTGTTCACGTTTGCCGTTACGCGAACTTTAAGGTTTTTAAATTTTAAAATAAACTTGTAAGCTCTTGTGAGTTTGGTGTAGTGCCTAAGGTTAG		cellularOrganisms	cellularOrganisms	1.0	Eukaryota	superkingdom	0.69	undef_Eukaryota	kingdom	0.4	undef_undef_Eukaryota	phylum	0.35	Spirotrichea	class	0.33	Sporadotrichida	order	0.32	Oxytrichidae	family	0.32	Oxytricha	genus	0.26	Oxytricha_trifallax	species	0.26
Zotu2334	WP_222_8_18_COI_2nd_S37_MLepF1_LepR1	27	TAAGATTCTGACTTTTACCCCCTTCAATTACTTTATTAATTACAAGAAGAATTGTAGAAAATGGGGCAGGAACAGGATGAACAGTTTATCCTCCATTATCCTCTAATTTAGCCCATACAGGATCTTCTGTTGATTTGGCAATTTTCAGGCTCCATTTAGCTGGGATTTCCTCAATTTTAGGAGCAGTAAATTTTATTACTACTGTAATTAATATGCGCCCAATTGGAATATCATTCGATCGACTTCCTCTTTTTGTATGAGCAGTAAAAATTACTGCTATTCTTTTGTTACTTTCCCTTCCAGTTTTAGCAGGGGCCATCACTATACTATTAACAGATCGAAACTTAAATACGTCTTTTTTTGATCCTGCGGGTGGAGGTGACCCTATTTTATACCAAC…		cellularOrganisms	cellularOrganisms	1.0	Eukaryota	superkingdom	1.0	Metazoa	kingdom	1.0	Arthropoda	phylum	1.0	Insecta	class	1.0	Coleoptera	order	1.0	Cerambycidae	family	1.0	Urgleptes	genus	1.0	Urgleptes_querci	species	1.0
Zotu1914	WP_3_18_7_18_COI_2nd_S88_RonMWASPdeg_HCO2198	35	TCGTTTAAACAATCTAAGTTTCTGATTATTACCCCCATCCTTATCTTTACTCTTACTTTCTGCTTTTGTTGAAGTAGGTGTTGGTACTGGATGAACTGTTTATCCACCCCTTAGTGGAATTGAGGCGCATTCCGGCCCAGCTGTTGACTTTGGTATTTTTAGCTTACACCTTGCAGGTATTTCTTCTCTTCTAGGTGCCATTAACTTTATTGTTACAATTATCAATATGCGCGCACTTGGTATGACTTTTTATACCTTACCACTATTTGTTTGATCTGTTTTTATTACAGCATTTCTTTTACTTTTATCTCTTCCTGTTTTAGCTGGAGCTATTACTATGCTTCTAATGGATCGTAACTTCAAAACCGttttttttAATCCTGTCGGTGGAGGGGATCC…		cellularOrganisms	cellularOrganisms	1.0	Eukaryota	superkingdom	1.0	Metazoa	kingdom	1.0	Nematoda	phylum	0.98	Chromadorea	class	0.98	Rhabditida	order	0.98	Aphelenchoididae	family	0.98	Bursaphelenchus	genus	0.98	Bursaphelenchus_cocophilus	species	0.98
Zotu1914	WP_322_8_18_COI_2nd_S38_RonMWASPdeg_HCO2198	19	TCGTTTAAACAATCTAAGTTTCTGATTATTACCCCCATCCTTATCTTTACTCTTACTTTCTGCTTTTGTTGAAGTAGGTGTTGGTACTGGATGAACTGTTTATCCACCCCTTAGTGGAATTGAGGCGCATTCCGGCCCAGCTGTTGACTTTGGTATTTTTAGCTTACACCTTGCAGGTATTTCTTCTCTTCTAGGTGCCATTAACTTTATTGTTACAATTATCAATATGCGCGCACTTGGTATGACTTTTTATACCTTACCACTATTTGTTTGATCTGTTTTTATTACAGCATTTCTTTTACTTTTATCTCTTCCTGTTTTAGCTGGAGCTATTACTATGCTTCTAATGGATCGTAACTTCAAAACCGttttttttAATCCTGTCGGTGGAGGGGATCC…		cellularOrganisms	cellularOrganisms	1.0	Eukaryota	superkingdom	1.0	Metazoa	kingdom	1.0	Nematoda	phylum	0.98	Chromadorea	class	0.98	Rhabditida	order	0.98	Aphelenchoididae	family	0.98	Bursaphelenchus	genus	0.98	Bursaphelenchus_cocophilus	species	0.98
Zotu8425	WP_422_8_18_COI_2nd_S39_MLepF1_LepR1	4	TTTCTTTCTGGTTATTACCTCCTTCATTAATTTTACTATTGTTAAGTGCTCTAGTAGAACAAGGGGCCGGTACAGGATGGACAGTTTACCCTCCCTTGGCTGGAATACAAAGTCACTCAGGTGGGTCAGTTGATTTAGCTATTTTTTCTCTTCACTTATCCGGAGTTTCTTCTTTATTAGGAGCTATTAATTTTATTAGTACTGTTTTAAATATGAGAGCTGGAGGTTTAAGCTTACATAAAATAAGTTTATTCTCTTGGGCTATATTTGTTACAGCAATTTTATTATTATTATCTTTACCAGTTTTAGCGGGTGCTATTACAATGTTATTAGTTGATAGAAATTTTAATACTAGTTTCTATGACCCTGCTGGAGGTGGTGATCCAGTTCTATATCAAC…		cellularOrganisms	cellularOrganisms	1.0	Eukaryota	superkingdom	1.0	Fungi	kingdom	0.76	Basidiomycota	phylum	0.69	Agaricomycetes	class	0.69	Agaricales	order	0.38	Tricholomataceae	family	0.18	Laccaria	genus	0.18	Laccaria_amethystina	species	0.16
Zotu9038	BA_619_7_18_COI_2nd_S13_MLepF1_LepR1	3	TAAGCTTCTGATTACTCCCCCCATCTATTTCTTTACTTCTTTCTAGATCAATTGTAGAAAATGGAGCAGGAACTGGATGAACAGTTTATCCTCCTTTATCGGCTAATATTGCCCATAGAGGGGCCTCAGTGGATTTGGCAATTTTTTCCCTTCATTTGGCAGGAATTTCTTCAATCTTAGGATCTGTAAATTTTATTACTACTGCAATTAATATACGATCAAGAGGAATTACTTTAGATCGAATACCCTTATTTGTATGATCTGTTTTCATTACTACTGTTTTACTTCTATTATCATTACCTGTTTTAGCAGGTGCTATTACTATGCTTTTAACAGATCGAAATTTTAATACCTCTTTTTTTGATCCAATTGGAGGTGGAGACCCAATTTTATATCAAC…		cellularOrganisms	cellularOrganisms	1.0	Eukaryota	superkingdom	1.0	Metazoa	kingdom	1.0	Arthropoda	phylum	0.98	Insecta	class	0.93	Diptera	order	0.38	Culicidae	family	0.03	Wyeomyia	genus	0.01	Wyeomyia_mitchellii	species	0.01
Zotu3174	BA_619_7_18_COI_2nd_S13_MLepF1_LepR1	21	TAAGGTTTTGATTACTACCCCCATCACTAATACTATTATTATCTAGAAGAATAGTTGAATCAGGAACAGGAACAGGATGAACAGTTTACCCTCCTCTTTCATCTATTATTTCACATAACGGAGCATCAGTTGATCTATCAATTTTTTCTCTTCACCTAGCTGGAATCTCCTCAATTCTAGGAGCAATTAACTTTATTACAACTATAATTAATATACGAGTAAAAATAATTAAATTTGACCAAATTCCTTTATTTGTTTGATCAATTATTATTACTGCTATTCTTTTGCTTCTATCTCTTCCAGTTCTAGCAGGCGCTATTACTATACTTTTACTAGATCGAAATTTAAATACATCATTTTTCGATCCATCTGGAGGAGGAGACCCAATTCTATATCAAC…		cellularOrganisms	cellularOrganisms	1.0	Eukaryota	superkingdom	1.0	Metazoa	kingdom	0.99	Arthropoda	phylum	0.96	Insecta	class	0.96	Diptera	order	0.4	Cecidomyiidae	family	0.36	Leptosyna	genus	0.25	Leptosyna_nervosa	species	0.25
Zotu3665	WP_322_8_18_COI_2nd_S38_RonMWASPdeg_HCO2198	17	TCGTTTAAATAATTTAAGATTTTGATTAGTTCCTGTGGCTTTATTATTTATATCTTTAAGTTTATTAGTTGGATTGGGTGCTGGTACGGGTTGAACTGTGTATCCTCCTTTATCTAATTCCGTTTATCATTTTGGTGGGTCTGTTGATTTAGCTATTTTTAGTCTTCATGTTGCTGGAGTTTCTTCTATTTTAGGAGGTATTAATTTTATTACTACTTGTCTTAAAGGTAAAATTAGGTATGTTCTTAGTTTTGAGTTTTTGAATCTATTTGTATGAGCTATAATTGTAACTAGATTTTTATTAGTGTTAAGTTTACCTGTTTTAGCTGGAGGTATTACTATATTATTATTAGATCGTAATTTTGGTTCTTCTTTTTTCGATCCTAGGGGGGGAGGGAA…		cellularOrganisms	cellularOrganisms	1.0	Eukaryota	superkingdom	1.0	Metazoa	kingdom	0.99	Rotifera	phylum	0.96	Bdelloidea	class	0.96	Adinetida	order	0.4	Adinetidae	family	0.4	Adineta	genus	0.4	Adineta_vaga	species	0.38
Zotu4061	WP_3_18_7_18_COI_2nd_S88_MLepF1_LepR1	4	TTAGTTTCTGATTATTACCTCCAAGTTTATTATTATTAATATTCTCAGCATGTATAGAAGGTGGAGCAGGAACAGGTTGAACAATCTACCCTCCTCTTTCAGGTTTACAAAGTCATAGTGGACCTAGTGTTGATTTAGCTATTTTTGCATTACACTTATCAGGGGTAAGTAGTATGTTAGGAGCTATGAATTTCATAACTACTATAGCTAATATGAGAACACCTGGAATAAGTTTACATAAATTAACATTATTTGGATGAGCCGTAGGAATTACAGCTATATTATTATTATTATCATTACCTGTATTAGCTGGTGGTATAACTATGTTATTAACAGATAGAAATTTTAATACATCATTCTTCGAAGTAGCTGGAGGAGGTGATCCTATATTATTCCAAC…		cellularOrganisms	cellularOrganisms	1.0	Eukaryota	superkingdom	1.0	Fungi	kingdom	1.0	Ascomycota	phylum	1.0	Sordariomycetes	class	0.97	Hypocreales	order	0.84	Cordycipitaceae	family	0.45	Beauveria	genus	0.3	Beauveria_malawiensis	species	0.29
Zotu4061	TO_6_30_07_2018_COI_2nd_S85_MLepF1_LepR1	5	TTAGTTTCTGATTATTACCTCCAAGTTTATTATTATTAATATTCTCAGCATGTATAGAAGGTGGAGCAGGAACAGGTTGAACAATCTACCCTCCTCTTTCAGGTTTACAAAGTCATAGTGGACCTAGTGTTGATTTAGCTATTTTTGCATTACACTTATCAGGGGTAAGTAGTATGTTAGGAGCTATGAATTTCATAACTACTATAGCTAATATGAGAACACCTGGAATAAGTTTACATAAATTAACATTATTTGGATGAGCCGTAGGAATTACAGCTATATTATTATTATTATCATTACCTGTATTAGCTGGTGGTATAACTATGTTATTAACAGATAGAAATTTTAATACATCATTCTTCGAAGTAGCTGGAGGAGGTGATCCTATATTATTCCAAC…		cellularOrganisms	cellularOrganisms	1.0	Eukaryota	superkingdom	1.0	Fungi	kingdom	1.0	Ascomycota	phylum	1.0	Sordariomycetes	class	0.97	Hypocreales	order	0.84	Cordycipitaceae	family	0.45	Beauveria	genus	0.3	Beauveria_malawiensis	species	0.29
Zotu4061	WP_4_18_7_18_COI_2nd_S89_MLepF1_LepR1	3	TTAGTTTCTGATTATTACCTCCAAGTTTATTATTATTAATATTCTCAGCATGTATAGAAGGTGGAGCAGGAACAGGTTGAACAATCTACCCTCCTCTTTCAGGTTTACAAAGTCATAGTGGACCTAGTGTTGATTTAGCTATTTTTGCATTACACTTATCAGGGGTAAGTAGTATGTTAGGAGCTATGAATTTCATAACTACTATAGCTAATATGAGAACACCTGGAATAAGTTTACATAAATTAACATTATTTGGATGAGCCGTAGGAATTACAGCTATATTATTATTATTATCATTACCTGTATTAGCTGGTGGTATAACTATGTTATTAACAGATAGAAATTTTAATACATCATTCTTCGAAGTAGCTGGAGGAGGTGATCCTATATTATTCCAAC…		cellularOrganisms	cellularOrganisms	1.0	Eukaryota	superkingdom	1.0	Fungi	kingdom	1.0	Ascomycota	phylum	1.0	Sordariomycetes	class	0.97	Hypocreales	order	0.84	Cordycipitaceae	family	0.45	Beauveria	genus	0.3	Beauveria_malawiensis	species	0.29
Zotu229	WP_622_8_18_COI_2nd_S41_MLepF1_LepR1	272	TAAGATTCTGATTATTACCCCCCTCTTTAACTCTTCTAATTATAAGAAGAATTGTAGAAAGAGGAGCTGGTACAGGATGAACTGTTTATCCCCCTCTTTCAGCTAATGTAGCTCATAGAGGATCTTCTGTAGATTTAGCTATTTTTAGTTTACATTTAGCTGGGGTATCTTCTATTCTAGGTGCTGTAAATTTCATTTCAACAGTAATTAATATACGACCTACAAAAATAAGACCTGAACAAATACCTTTATTTGTATGAGCCGTAGCAATTACTGCTCTTCTTCTTCTCCTTTCCCTTCCTGTTTTAGCAGGAGCAATTACCATACTTCTTACAGATCGGAATATTAATACATCATTCTTCGATCCGGCAGGAGGAGGAGATCCAATTCTTTATCAAC…		cellularOrganisms	cellularOrganisms	1.0	Eukaryota	superkingdom	1.0	Metazoa	kingdom	1.0	Arthropoda	phylum	1.0	Insecta	class	1.0	Coleoptera	order	1.0	Cerambycidae	family	1.0	Xylotrechus	genus	1.0	Xylotrechus_colonus	species	1.0
Zotu229	GT_3_03_07_2018_COI_2nd_S58_MLepF1_LepR1	1304	TAAGATTCTGATTATTACCCCCCTCTTTAACTCTTCTAATTATAAGAAGAATTGTAGAAAGAGGAGCTGGTACAGGATGAACTGTTTATCCCCCTCTTTCAGCTAATGTAGCTCATAGAGGATCTTCTGTAGATTTAGCTATTTTTAGTTTACATTTAGCTGGGGTATCTTCTATTCTAGGTGCTGTAAATTTCATTTCAACAGTAATTAATATACGACCTACAAAAATAAGACCTGAACAAATACCTTTATTTGTATGAGCCGTAGCAATTACTGCTCTTCTTCTTCTCCTTTCCCTTCCTGTTTTAGCAGGAGCAATTACCATACTTCTTACAGATCGGAATATTAATACATCATTCTTCGATCCGGCAGGAGGAGGAGATCCAATTCTTTATCAAC…		cellularOrganisms	cellularOrganisms	1.0	Eukaryota	superkingdom	1.0	Metazoa	kingdom	1.0	Arthropoda	phylum	1.0	Insecta	class	1.0	Coleoptera	order	1.0	Cerambycidae	family	1.0	Xylotrechus	genus	1.0	Xylotrechus_colonus	species	1.0
Zotu6165	BA_124_8_18_COI_2nd_S4_RonMWASPdeg_HCO2198	6	AATGGCATCGATCTTTACGCGGAATTTATTCTCTGCCAGGTTTTCTGTGATCTTGTTCAGCCTGTCCGGAAGATTTTCTGCAAGGTTCTTTGTTTGCAGCATAATTCCGAAGAGATTCTCCGGTTTTAATTCATCATACATTTTCGACCGCATGACCTTATTGACATGCTGGCGTATAGCTTTGCGAAGGTCAAATTCAGGTTCCAGTACAGCCACGATCTGGTCCATATTCAGTAATATTTTACCAAGGATATTTACTTCTACAGATATATGGATCCCATTATTTGCAGCCACACGATTCATCTGGATCAATAACCTTCCCGTTTGCATTTCCTTTGCCCGGGTATGCTGGCTGTCCATCACCAGG		cellularOrganisms	cellularOrganisms	1.0	Bacteria	superkingdom	0.75	undef_Bacteria	kingdom	0.75	Chloroflexi	phylum	0.23	undef_Chloroflexi	class	0.23	undef_undef_Chloroflexi	order	0.23	undef_undef_undef_Chloroflexi	family	0.23	undef_undef_undef_undef_Chloroflexi	genus	0.23	Chloroflexi_bacterium	species	0.23
Zotu7591	BA_419_7_18_COI_2nd_S9_RonMWASPdeg_HCO2198	4	GCGGTTAAATAATATAAGATTCTGGCTTTTACCTCCTTCCTTAACACTTCTTTTGATAAGAAGAATTGTTGACAAAGGAGCTGGGACAGGTTGAACAGTTTACCCGCCTCTATCCACAAATATCGCCCATGAAGGAGCCTCAGTAGATCTGGCTATTTTTAGTCTTCATATAGCAGGAATTTCTTCAATTTTAGGAGCTATTAATTTTATTTCTACTATTCTAAATATACGACCAATGGGTATAAAGCCAGATCAAGCTACATTATTTACTTGAGCTGTTGAAATCACCGCAATCCTACTTCTCCTCTCTTTACCTGTTTTAGCAGGTGCTATTACTATATTGCTCACAGATCGAAATATTAATACATCTTTTTTTGACCCAGCTGGTGGGGGAGACCC…		cellularOrganisms	cellularOrganisms	1.0	Eukaryota	superkingdom	1.0	Metazoa	kingdom	1.0	Arthropoda	phylum	1.0	Insecta	class	1.0	Coleoptera	order	1.0	Curculionidae	family	1.0	Larinus	genus	1.0	Larinus_minutus	species	0.82
Zotu1940	TO_6_30_07_2018_COI_2nd_S85_MLepF1_LepR1	52	TAAGATTTTGGTTGCTCCCTCCTTCAATTTCTTTATTATTAACTAGGGGTTTAGTGGAAAGGGGTGCCGGAACTGGATGAACTGTCTATCCGCCCCTATCTTCTAACGTATCCCACGCTGGGGCCTCAGTAGATTTAGCAATTTTCAGTTTACACCTGGCTGGGGCGAGATCAATTTTAGGGGCTATTAACTTTATTACTACTATCATCAACATGCGGAATCCCGGGATAAATTGAGACCGGACCCCATTATTTGTATGATCAGTTTTTTTAACGGCTATTTTACTACTACTCTCTCTTCCAGTGCTAGCCGGGGCTATTACTATACTTCTTACAGACCGAAATTTAAATACTTCATTTTTTGACCCTGCAGGCGGGGGGGACCCTATTCTTTATCAAC…		cellularOrganisms	cellularOrganisms	1.0	Eukaryota	superkingdom	0.99	Metazoa	kingdom	0.95	Arthropoda	phylum	0.71	Malacostraca	class	0.12	Amphipoda	order	0.04	Niphargidae	family	0.02	Niphargus	genus	0.02	Niphargus_inermis	species	0.02
Zotu3833	BA_319_7_18_COI_2nd_S7_MLepF1_LepR1	11	AGTTTTGGTTATTACCTTCTCTCTGTTTTTATTAATATTTCTTCTTATGTTGAAATGGTGCAGGTACTGGATGGACTGTATACCCTCCCTTATTTCAATAGTAGGACATAGTGGTCTTCTGTTGATTTAGCAATTTTTAGCTTACATTTAGCTGGTGTTTCTTCCATGTTAGGTGCTATAATTTTATATGTACATTAAAAACATGCGTTTAAAGGTCTTACTGTTGAACGTCTATCTTTATTGTTTGGGCTGTTTTAGTTACTGTAGTATTATTATTATTATCTTTACCTGTTTAGCAGGTGCAATACTATGCTATTAACTGATGTAATTTCAATACATCTTTCTTTGACGCTACGGAGGAGGTGATCCTATATTATACCAACATCTATTT		cellularOrganisms	cellularOrganisms	1.0	Eukaryota	superkingdom	0.99	undef_Eukaryota	kingdom	0.64	undef_undef_Eukaryota	phylum	0.58	undef_undef_undef_Eukaryota	class	0.56	Physariida	order	0.56	Didymiaceae	family	0.56	Didymium	genus	0.56	Didymium_nigripes	species	0.56
Zotu3833	GT_316_8_2018_COI_2nd_S19_MLepF1_LepR1	3	AGTTTTGGTTATTACCTTCTCTCTGTTTTTATTAATATTTCTTCTTATGTTGAAATGGTGCAGGTACTGGATGGACTGTATACCCTCCCTTATTTCAATAGTAGGACATAGTGGTCTTCTGTTGATTTAGCAATTTTTAGCTTACATTTAGCTGGTGTTTCTTCCATGTTAGGTGCTATAATTTTATATGTACATTAAAAACATGCGTTTAAAGGTCTTACTGTTGAACGTCTATCTTTATTGTTTGGGCTGTTTTAGTTACTGTAGTATTATTATTATTATCTTTACCTGTTTAGCAGGTGCAATACTATGCTATTAACTGATGTAATTTCAATACATCTTTCTTTGACGCTACGGAGGAGGTGATCCTATATTATACCAACATCTATTT		cellularOrganisms	cellularOrganisms	1.0	Eukaryota	superkingdom	0.99	undef_Eukaryota	kingdom	0.64	undef_undef_Eukaryota	phylum	0.58	undef_undef_undef_Eukaryota	class	0.56	Physariida	order	0.56	Didymiaceae	family	0.56	Didymium	genus	0.56	Didymium_nigripes	species	0.56
Zotu508	WP_522_8_18_COI_2nd_S40_MLepF1_LepR1	263	TAAGATTTTGGCTTTTGCCCCCTTCTTTAATATTTTTATTAATATCCTCCTTTACAGATAATGGAAGAGGAACAGGATGAACAGTATATCCCCCTTTATCTAATCAATTATTTCATAGTGGTCAATCAGTAGACTTAACTATTTTTTCACTCCATTTAGCAGGTATCTCTTCAATTTTAGGAGCAATTAATTTTATTACAACTATTATTAATATACGATCTAGTTCTTCCTCCTTTGAACGAATCCCACTTTTTGTATGAAGAGTCTTAATTACTGCTATTTTACTACTACTTTCATTACCTGTTTTAGCAGGAGCAATTACTATACTACTAACTGATCGAAATTTTAACACTTCTTTTTTTGACCCTGCGGGAGGGGGAGACCCAATTCTTTACCAAC…		cellularOrganisms	cellularOrganisms	1.0	Eukaryota	superkingdom	1.0	Metazoa	kingdom	0.98	Arthropoda	phylum	0.89	Insecta	class	0.76	Lepidoptera	order	0.2	Nymphalidae	family	0.05	Dynamine	genus	0.01	Dynamine_maeon	species	0.01
Zotu508	WP_622_8_18_COI_2nd_S41_MLepF1_LepR1	5	TAAGATTTTGGCTTTTGCCCCCTTCTTTAATATTTTTATTAATATCCTCCTTTACAGATAATGGAAGAGGAACAGGATGAACAGTATATCCCCCTTTATCTAATCAATTATTTCATAGTGGTCAATCAGTAGACTTAACTATTTTTTCACTCCATTTAGCAGGTATCTCTTCAATTTTAGGAGCAATTAATTTTATTACAACTATTATTAATATACGATCTAGTTCTTCCTCCTTTGAACGAATCCCACTTTTTGTATGAAGAGTCTTAATTACTGCTATTTTACTACTACTTTCATTACCTGTTTTAGCAGGAGCAATTACTATACTACTAACTGATCGAAATTTTAACACTTCTTTTTTTGACCCTGCGGGAGGGGGAGACCCAATTCTTTACCAAC…		cellularOrganisms	cellularOrganisms	1.0	Eukaryota	superkingdom	1.0	Metazoa	kingdom	0.98	Arthropoda	phylum	0.89	Insecta	class	0.76	Lepidoptera	order	0.2	Nymphalidae	family	0.05	Dynamine	genus	0.01	Dynamine_maeon	species	0.01
Zotu508	WP_222_8_18_COI_2nd_S37_MLepF1_LepR1	215	TAAGATTTTGGCTTTTGCCCCCTTCTTTAATATTTTTATTAATATCCTCCTTTACAGATAATGGAAGAGGAACAGGATGAACAGTATATCCCCCTTTATCTAATCAATTATTTCATAGTGGTCAATCAGTAGACTTAACTATTTTTTCACTCCATTTAGCAGGTATCTCTTCAATTTTAGGAGCAATTAATTTTATTACAACTATTATTAATATACGATCTAGTTCTTCCTCCTTTGAACGAATCCCACTTTTTGTATGAAGAGTCTTAATTACTGCTATTTTACTACTACTTTCATTACCTGTTTTAGCAGGAGCAATTACTATACTACTAACTGATCGAAATTTTAACACTTCTTTTTTTGACCCTGCGGGAGGGGGAGACCCAATTCTTTACCAAC…		cellularOrganisms	cellularOrganisms	1.0	Eukaryota	superkingdom	1.0	Metazoa	kingdom	0.98	Arthropoda	phylum	0.89	Insecta	class	0.76	Lepidoptera	order	0.2	Nymphalidae	family	0.05	Dynamine	genus	0.01	Dynamine_maeon	species	0.01
Zotu1463	TO_528_8_2018_COI_2nd_S27_MLepF1_LepR1	10	AGTTTTTGGTTATTACCTGTTGCAATTTTTTTGCTATTAATATCTAGTTTTGTTGAAGTTGGTGTTGGTACAGGTTGAACAGTTTATCCACCTTTAAGTGGTATTCAGGCTCATTCAGGCGCCGCCGTCGATTTCGGTATTTTTAGTTTACATGTTGCAGGTATTAGCTCAATTTTAGGTGCAATCAACTTTATGGTAACAATTTGAAATATGCGAGCTTCTGGAATGACAATTGAAATTCTTCCTTTATTTGTTACTTCTGTTGCAATAACTGCATTGTTGTTATTACTTTCGTTACCTGTTTTGGCCGGAGCGATTACTATGTTATTATTTGACAGAAACTTTGATACCGTATTTTTTGAAGCAAAAGCTGGAGGAGATCCTGTTCTTTACCAACAT…		cellularOrganisms	cellularOrganisms	1.0	Eukaryota	superkingdom	0.97	undef_Eukaryota	kingdom	0.75	Rhodophyta	phylum	0.62	Florideophyceae	class	0.62	Ceramiales	order	0.46	Rhodomelaceae	family	0.43	Herposiphonia	genus	0.3	Herposiphonia_akidoglossa	species	0.3
Zotu1463	WP_322_8_18_COI_2nd_S38_MLepF1_LepR1	5	AGTTTTTGGTTATTACCTGTTGCAATTTTTTTGCTATTAATATCTAGTTTTGTTGAAGTTGGTGTTGGTACAGGTTGAACAGTTTATCCACCTTTAAGTGGTATTCAGGCTCATTCAGGCGCCGCCGTCGATTTCGGTATTTTTAGTTTACATGTTGCAGGTATTAGCTCAATTTTAGGTGCAATCAACTTTATGGTAACAATTTGAAATATGCGAGCTTCTGGAATGACAATTGAAATTCTTCCTTTATTTGTTACTTCTGTTGCAATAACTGCATTGTTGTTATTACTTTCGTTACCTGTTTTGGCCGGAGCGATTACTATGTTATTATTTGACAGAAACTTTGATACCGTATTTTTTGAAGCAAAAGCTGGAGGAGATCCTGTTCTTTACCAACAT…		cellularOrganisms	cellularOrganisms	1.0	Eukaryota	superkingdom	0.97	undef_Eukaryota	kingdom	0.75	Rhodophyta	phylum	0.62	Florideophyceae	class	0.62	Ceramiales	order	0.46	Rhodomelaceae	family	0.43	Herposiphonia	genus	0.3	Herposiphonia_akidoglossa	species	0.3
Zotu1463	BA_224_8_18_COI_2nd_S6_MLepF1_LepR1	15	AGTTTTTGGTTATTACCTGTTGCAATTTTTTTGCTATTAATATCTAGTTTTGTTGAAGTTGGTGTTGGTACAGGTTGAACAGTTTATCCACCTTTAAGTGGTATTCAGGCTCATTCAGGCGCCGCCGTCGATTTCGGTATTTTTAGTTTACATGTTGCAGGTATTAGCTCAATTTTAGGTGCAATCAACTTTATGGTAACAATTTGAAATATGCGAGCTTCTGGAATGACAATTGAAATTCTTCCTTTATTTGTTACTTCTGTTGCAATAACTGCATTGTTGTTATTACTTTCGTTACCTGTTTTGGCCGGAGCGATTACTATGTTATTATTTGACAGAAACTTTGATACCGTATTTTTTGAAGCAAAAGCTGGAGGAGATCCTGTTCTTTACCAACAT…		cellularOrganisms	cellularOrganisms	1.0	Eukaryota	superkingdom	0.97	undef_Eukaryota	kingdom	0.75	Rhodophyta	phylum	0.62	Florideophyceae	class	0.62	Ceramiales	order	0.46	Rhodomelaceae	family	0.43	Herposiphonia	genus	0.3	Herposiphonia_akidoglossa	species	0.3
Zotu1463	TO_228_8_2018_COI_2nd_S24_MLepF1_LepR1	26	AGTTTTTGGTTATTACCTGTTGCAATTTTTTTGCTATTAATATCTAGTTTTGTTGAAGTTGGTGTTGGTACAGGTTGAACAGTTTATCCACCTTTAAGTGGTATTCAGGCTCATTCAGGCGCCGCCGTCGATTTCGGTATTTTTAGTTTACATGTTGCAGGTATTAGCTCAATTTTAGGTGCAATCAACTTTATGGTAACAATTTGAAATATGCGAGCTTCTGGAATGACAATTGAAATTCTTCCTTTATTTGTTACTTCTGTTGCAATAACTGCATTGTTGTTATTACTTTCGTTACCTGTTTTGGCCGGAGCGATTACTATGTTATTATTTGACAGAAACTTTGATACCGTATTTTTTGAAGCAAAAGCTGGAGGAGATCCTGTTCTTTACCAACAT…		cellularOrganisms	cellularOrganisms	1.0	Eukaryota	superkingdom	0.97	undef_Eukaryota	kingdom	0.75	Rhodophyta	phylum	0.62	Florideophyceae	class	0.62	Ceramiales	order	0.46	Rhodomelaceae	family	0.43	Herposiphonia	genus	0.3	Herposiphonia_akidoglossa	species	0.3
Zotu1463	WP_422_8_18_COI_2nd_S39_MLepF1_LepR1	5	AGTTTTTGGTTATTACCTGTTGCAATTTTTTTGCTATTAATATCTAGTTTTGTTGAAGTTGGTGTTGGTACAGGTTGAACAGTTTATCCACCTTTAAGTGGTATTCAGGCTCATTCAGGCGCCGCCGTCGATTTCGGTATTTTTAGTTTACATGTTGCAGGTATTAGCTCAATTTTAGGTGCAATCAACTTTATGGTAACAATTTGAAATATGCGAGCTTCTGGAATGACAATTGAAATTCTTCCTTTATTTGTTACTTCTGTTGCAATAACTGCATTGTTGTTATTACTTTCGTTACCTGTTTTGGCCGGAGCGATTACTATGTTATTATTTGACAGAAACTTTGATACCGTATTTTTTGAAGCAAAAGCTGGAGGAGATCCTGTTCTTTACCAACAT…		cellularOrganisms	cellularOrganisms	1.0	Eukaryota	superkingdom	0.97	undef_Eukaryota	kingdom	0.75	Rhodophyta	phylum	0.62	Florideophyceae	class	0.62	Ceramiales	order	0.46	Rhodomelaceae	family	0.43	Herposiphonia	genus	0.3	Herposiphonia_akidoglossa	species	0.3
Zotu1463	BA_524_8_18_COI_2nd_S12_MLepF1_LepR1	8	AGTTTTTGGTTATTACCTGTTGCAATTTTTTTGCTATTAATATCTAGTTTTGTTGAAGTTGGTGTTGGTACAGGTTGAACAGTTTATCCACCTTTAAGTGGTATTCAGGCTCATTCAGGCGCCGCCGTCGATTTCGGTATTTTTAGTTTACATGTTGCAGGTATTAGCTCAATTTTAGGTGCAATCAACTTTATGGTAACAATTTGAAATATGCGAGCTTCTGGAATGACAATTGAAATTCTTCCTTTATTTGTTACTTCTGTTGCAATAACTGCATTGTTGTTATTACTTTCGTTACCTGTTTTGGCCGGAGCGATTACTATGTTATTATTTGACAGAAACTTTGATACCGTATTTTTTGAAGCAAAAGCTGGAGGAGATCCTGTTCTTTACCAACAT…		cellularOrganisms	cellularOrganisms	1.0	Eukaryota	superkingdom	0.97	undef_Eukaryota	kingdom	0.75	Rhodophyta	phylum	0.62	Florideophyceae	class	0.62	Ceramiales	order	0.46	Rhodomelaceae	family	0.43	Herposiphonia	genus	0.3	Herposiphonia_akidoglossa	species	0.3
Zotu1455	WP_622_8_18_COI_2nd_S41_MLepF1_LepR1	82	TGAGATTCTGACTTTTACCTCCTTCCCTAATATTCCTGTTAATATCTTCTTTTACAGATAATGGAAGAGGAACTGGTTGAACAGTCTACCCACCTCTATCTAATCAACTATTTCACAGAGGACAGTCAGTGGACTTAACTATTTTCTCTTTACATCTAGCTGGAATTTCTTCAATTTTAGGAGCCATTAATTTCATCACAACTATTATAAATATACGATCTAGCTCTTCTTCTTTTGAACGAATTCCCTTATTTGTATGAAGAGTTTTAATTACTGCTATCTTACTACTACTATCTTTACCAGTTTTAGCTGGGGCAATTACAATATTATTAACAGATCGAAACTTTAACACTTCTTTTTTTGATCCAGCTGGAGGGGGAGACCCAATCCTATACCAGC…		cellularOrganisms	cellularOrganisms	1.0	Eukaryota	superkingdom	1.0	Metazoa	kingdom	0.98	Arthropoda	phylum	0.8	Insecta	class	0.67	Hemiptera	order	0.2	Scutelleridae	family	0.09	Sphaerocoris	genus	0.05	Sphaerocoris_annulus	species	0.05
Zotu1559	WP_622_8_18_COI_2nd_S41_MLepF1_LepR1	58	TAAGATTCTGATTACTACCCCCCTCATTAACTCTTTTATTAATAAGAAGAATAGTAGAAAGAGGAGCAGGGACTGGATGAACTGTTTACCCTCCTTTATCAGCTAATATTGCCCATGGAGGATCTTCAGTTGATCTAGCAATCTTCAGCCTTCACTTAGCTGGAATTTCCTCTATCTTAGGAGCTGTAAATTTTATTTCTACAATCATTAATATACGTTCAACAGGAATACACTTTGACCGGATACCTTTATTTGTCTGAGCTGTAGCCATTACTGCTTTATTACTTTTATTATCCCTACCAGTACTAGCAGGAGCAATCACAATACTTTTAACAGACCGAAATTTAAATACCTCTTTTTTTGATCCTGCTGGAGGGGGAGACCCAATCTTATACCAGC…		cellularOrganisms	cellularOrganisms	1.0	Eukaryota	superkingdom	1.0	Metazoa	kingdom	1.0	Arthropoda	phylum	1.0	Insecta	class	1.0	Diptera	order	0.3	Drosophilidae	family	0.1	Drosophila	genus	0.1	Drosophila_machalilla	species	0.05
Zotu523	WP_6_18_7_18_COI_2nd_S91_MLepF1_LepR1	477	TAAGATTCTGATTTCTACCTCCATCACTGTCATTACTACTCATAAGTAGAATTGTAGAAAACGGAGCAGGAACTGGATGAACTGTTTACCCACCTCTATCTGCAAATATCGCCCATAGTGGTTCCTCAGTTGACTTAGCTATCTTCAGTCTTCATCTAGCTGGAATCTCTTCTATTCTAGGAGCCGTAAATTTTATCTCTACCGTAATTAATATACGATCAACTGGAATTACTTTTGATCGTATACCTTTATTCGTATGAGCTGTAGCTATTACAGCCTTACTACTTCTTCTTTCTTTACCCGTGCTAGCAGGAGCAATTACCATACTATTAACAGATCGAAATCTTAATACCTCCTTCTTTGACCCAGCTGGTGGGGGAGACCCTATTCTTTACCAAC…		cellularOrganisms	cellularOrganisms	1.0	Eukaryota	superkingdom	1.0	Metazoa	kingdom	1.0	Arthropoda	phylum	1.0	Insecta	class	1.0	Coleoptera	order	1.0	Elateridae	family	1.0	Athous	genus	1.0	Athous_cucullatus	species	1.0
Zotu7662	BA_524_8_18_COI_2nd_S12_RonMWASPdeg_HCO2198	4	TCCTCATCAGTTAATGGACGAGTCCAACTGGCAAACGTCATTACAGGTAATAAACGATTTTTGAGATAGCCAAATTCTTTTGTAAAAATACTGGTGGCTAACAATACTTTAGGAGTGATAATCGTGCCATGATCGCCGTGAAGTATCCATTTTCCATCTGACTTCTGTAAATCTCGAATAGGCGATTCTTCAAGCAGTTCGA	-	cellularOrganisms	cellularOrganisms	1.0	Eukaryota	superkingdom	0.51	undef_Eukaryota	kingdom	0.25	undef_undef_Eukaryota	phylum	0.22	Spirotrichea	class	0.2	Sporadotrichida	order	0.2	Oxytrichidae	family	0.2	Laurentiella	genus	0.19	Laurentiella_strenua	species	0.19
Zotu7552	BA_324_8_18_COI_2nd_S8_RonMWASPdeg_HCO2198	4	CTCATTTGAATCTGAGTTTCATGTGGTCTTGAGCCGTAGTCTCTAATGTAACCGTCATACTCGCCCCCGTTTTCTTTGGTGCGGTAGTTCAGCTCTTTGGACAAAATGAGACAGGTGTTGATTAGGGCTGCTTCAGGCGTCGGTTCTTTTCTCAGCCGCTTCGTGTCTACCCTTACTCTGACCTCAAAGGTTTCATGGTCGCATATCCCTATCCGCTCCATGAAACCATTACCGGTGTACCAATCCAGATCGTCCAGACTGATACCCAGAGATAGGTAAGGGTCAGCTTGCGTACAATGAATGAAGTTGATGGATTCAGCCATCATATAGTTGTTGAAAGAGGCTTTTGCGAAATTAGCATCTGACGGCAATACATACA		cellularOrganisms	cellularOrganisms	1.0	Bacteria	superkingdom	0.59	undef_Bacteria	kingdom	0.59	Firmicutes	phylum	0.2	Bacilli	class	0.19	Bacillales	order	0.19	Paenibacillaceae	family	0.07	Paenibacillus	genus	0.06	Paenibacillus_taichungensis	species	0.05
Zotu5271	BA_124_8_18_COI_2nd_S4_RonMWASPdeg_HCO2198	7	AAGATAAATAATATAAGTTTTTGGTTATTACCACATCATTATTACTTTAATATTATCAAGTTTATAGAAGTGGTGCAGGAACTGGTGGACAATATATCCACCATATCATCAATAAGTGGTCATCAGGAGCATCAGTTGATTTGCAATATTTAGTTTACATTTAGCAGGTATCATCATTATTAGGAGCAATAATTTTATATGTACAATATAAATATGAGAGCACCAATTTAACATTTCATAGATTATCATTATTTGTTTGGGCGGTATTAAACAGCAATATTATTATTATTATATTACCAGTATTAGCGGAGCAATAACTATGTTATTAACAGATAGATTTTAATACAACATTTTTTGATCCAAGTGGAGGAGGAGATCCAATTTATATCAACATTTATT		cellularOrganisms	cellularOrganisms	1.0	Eukaryota	superkingdom	0.99	undef_Eukaryota	kingdom	0.37	undef_undef_Eukaryota	phylum	0.27	Ichthyosporea	class	0.1	undef_Ichthyosporea	order	0.1	undef_undef_Ichthyosporea	family	0.1	Capsaspora	genus	0.1	Capsaspora_owczarzaki	species	0.1
Zotu5965	TO_3_30_07_2018_COI_2nd_S82_RonMWASPdeg_HCO2198	7	AAGATTAAATAACATAAGTTTCTGACTATTACCACCTAGTTTAATTTTGTTTTTATTTGCTAGTGGTATAGAAAATGGAGCAGGTACAGGTTGAACACTTTACCCTCCTTTAAGCGGAATACAAAGTCACAGCGGACCTAGTGTTGATTTAGCTATTTTTGCCTTACATTTATCCGGTATAAGTAGTTTACTTGGAGCAATCAATTTTATTACTACTATATTAAACATGAGAAGTCCTGGTATAAGACTACATAAATTAGCTTTATTTGGGTGAGCTGTAATTGTTACAGCTGTGCTATTATTGTTATCATTACCCGTGTTGGCTGGTGCAATCACAATGGTATTAACCGATAGAAATTTCAATACTTCATTTTTTGAAGCTGCAGGAGGTGGTGACCC…		cellularOrganisms	cellularOrganisms	1.0	Eukaryota	superkingdom	1.0	Fungi	kingdom	1.0	Ascomycota	phylum	1.0	Leotiomycetes	class	0.55	undef_Leotiomycetes	order	0.45	Pseudeurotiaceae	family	0.27	Pseudogymnoascus	genus	0.26	Pseudogymnoascus_pannorum	species	0.26
Zotu5018	BA_219_7_18_COI_2nd_S5_RonMWASPdeg_HCO2198	8	AAGACTAAATAATATAAGTTTCTGATTATTAATACCAAGTTTAGCATTATTTTTATTTGCAGGAATGATAGAAAATGGAGCTGGTACAGGTTGAACTCTATACCCTCCATTATCAGGTTTACAAAGTCATAGCGGACCTAGTGTAGATTTAGCAATATTTGCTTTACATCTATCAGGTGTAAGTAGTTTACTTGGAGCTATGAACTTCATTACTACAATATTAAACATGAGAAGTCCTGGAATAAGATTACACAAATTAGCATTATTTGGTTGAGCAGTAGTGGTAACAGCTGTATTATTATTACTTTCATTACCTGTTTTAGCTGGAGGTATTACTATGATTTTAACTGATAGAAATTTCAATACTTCATTTTTCGAAGTAGCAGGTGGAGGGGATCC…		cellularOrganisms	cellularOrganisms	1.0	Eukaryota	superkingdom	1.0	Fungi	kingdom	1.0	Ascomycota	phylum	1.0	Eurotiomycetes	class	0.89	Chaetothyriales	order	0.87	Herpotrichiellaceae	family	0.87	Cladophialophora	genus	0.87	Cladophialophora_bantiana	species	0.59
Zotu1302	TO_6_30_07_2018_COI_2nd_S85_MLepF1_LepR1	39	TAAGTTTTTGATTATTACCTCCTAGTTTAATATTACTAGTATTTTCTGCTGTAATAGAAGGTGGAGCAGGTACAGGTTGAACTATTTATCCTCCTTTATCAGGATTACAAAGTCATAGTGGACCTAGTGTAGATTTAGCTATTTTTGCTTTACATTTATCAGGAGTTAGTAGTTTATTAGGAGCTATTAACTTTATTACTACAGTAATAAACATGAGAACACCTGGAATAAGTTTACATAAATTAACTTTATTTGGATGAGCAGTAATTATTACAGCTGTATTATTATTATTATCATTACCTGTATTAGCTGGAGGTATTACTATGGTTTTAACTGATAGAAATTTTAATACTTCATTCTTTGAAGTAGCAGGTGGAGGAGACCCTATATTATTCCAAC…		cellularOrganisms	cellularOrganisms	1.0	Eukaryota	superkingdom	1.0	Fungi	kingdom	1.0	Ascomycota	phylum	1.0	Sordariomycetes	class	0.98	Hypocreales	order	0.63	undef_Hypocreales	family	0.14	Acremonium	genus	0.14	Acremonium_chrysogenum	species	0.12
Zotu1302	TO_528_8_2018_COI_2nd_S27_MLepF1_LepR1	5	TAAGTTTTTGATTATTACCTCCTAGTTTAATATTACTAGTATTTTCTGCTGTAATAGAAGGTGGAGCAGGTACAGGTTGAACTATTTATCCTCCTTTATCAGGATTACAAAGTCATAGTGGACCTAGTGTAGATTTAGCTATTTTTGCTTTACATTTATCAGGAGTTAGTAGTTTATTAGGAGCTATTAACTTTATTACTACAGTAATAAACATGAGAACACCTGGAATAAGTTTACATAAATTAACTTTATTTGGATGAGCAGTAATTATTACAGCTGTATTATTATTATTATCATTACCTGTATTAGCTGGAGGTATTACTATGGTTTTAACTGATAGAAATTTTAATACTTCATTCTTTGAAGTAGCAGGTGGAGGAGACCCTATATTATTCCAAC…		cellularOrganisms	cellularOrganisms	1.0	Eukaryota	superkingdom	1.0	Fungi	kingdom	1.0	Ascomycota	phylum	1.0	Sordariomycetes	class	0.98	Hypocreales	order	0.63	undef_Hypocreales	family	0.14	Acremonium	genus	0.14	Acremonium_chrysogenum	species	0.12
Zotu1302	TO_5_30_07_2018_COI_2nd_S84_MLepF1_LepR1	74	TAAGTTTTTGATTATTACCTCCTAGTTTAATATTACTAGTATTTTCTGCTGTAATAGAAGGTGGAGCAGGTACAGGTTGAACTATTTATCCTCCTTTATCAGGATTACAAAGTCATAGTGGACCTAGTGTAGATTTAGCTATTTTTGCTTTACATTTATCAGGAGTTAGTAGTTTATTAGGAGCTATTAACTTTATTACTACAGTAATAAACATGAGAACACCTGGAATAAGTTTACATAAATTAACTTTATTTGGATGAGCAGTAATTATTACAGCTGTATTATTATTATTATCATTACCTGTATTAGCTGGAGGTATTACTATGGTTTTAACTGATAGAAATTTTAATACTTCATTCTTTGAAGTAGCAGGTGGAGGAGACCCTATATTATTCCAAC…		cellularOrganisms	cellularOrganisms	1.0	Eukaryota	superkingdom	1.0	Fungi	kingdom	1.0	Ascomycota	phylum	1.0	Sordariomycetes	class	0.98	Hypocreales	order	0.63	undef_Hypocreales	family	0.14	Acremonium	genus	0.14	Acremonium_chrysogenum	species	0.12
Zotu10294	WP_122_8_18_COI_2nd_S36_RonMWASPdeg_HCO2198	3	ACGAATGAATAATTTAAGATTTTGACTATTACCTCCCTCTCTTTTTTTATTAATCATTTCTTCAATAGTAGAAATAGGGGTTGGGGCTGGTTGAACAGTATATCCTCCTCTAGCTGGGTTAGAAGGGCATGCTGGGAGCTCTGTGGATTTTGCTATTTTCTCCCTTCATTTGGCTGGGGCTTCTTCCATTATAGGGGCCATTAATTTTATTTCAACTATTATCAATATACGATTTTACGGAATAAGGATAGAAAAGGTTCCTTTATTTGTTTGATCCGTTCTTATTACAGCTGTTCTATTACTATTATCTCTTCCTGTACTAGCTGGGGCTATTACTATATTATTAACTGATCGAAATTTTAATACTTCATTTTTTGATCCTGCAGGAGGAGGAGACCC…		cellularOrganisms	cellularOrganisms	1.0	Eukaryota	superkingdom	1.0	Metazoa	kingdom	1.0	Arthropoda	phylum	1.0	Arachnida	class	1.0	Araneae	order	1.0	Araneidae	family	1.0	Araniella	genus	1.0	Araniella_displicata	species	1.0
Zotu7942	GT_6_03_07_2018_COI_2nd_S61_RonMWASPdeg_HCO2198	4	GTTGGCTTCCAGTGCAGTGTCGCGCCAGGTTAAGCCGCCATCATGGGATAGTTTCAAATGACGGTTTAGGGCAACTGCAATCTCATTTTTGGCGGTTGGGTGGACTGCAAGCGTGGTTACTGGTTGCCCACCAAATGCATTAAGGGTCCACCCTTCGCTTGCTGATGCCGGCTGGGCCTGGACGGCGTACATACATATTCCAATAACAATTCCCACAGTAATACGAAACAACATATTTATATCCCAGTCGCAGCCACCGATATAGTTATACCTAATCAAAATTAAAAATTAGTAAAATCTATGTCTCTCGATCATAAGCGGTATGATTGCTACATTGTTCTAAAAGCATGGGCATTTTGATC	-	cellularOrganisms	cellularOrganisms	1.0	Bacteria	superkingdom	0.62	undef_Bacteria	kingdom	0.62	Proteobacteria	phylum	0.5	Deltaproteobacteria	class	0.3	Myxococcales	order	0.3	Archangiaceae	family	0.3	Cystobacter	genus	0.3	Cystobacter_fuscus	species	0.3
Zotu4256	WP_322_8_18_COI_2nd_S38_RonMWASPdeg_HCO2198	13	TCGTATGAATAATATTAGTTTTTGATTATTACCACCTTCTTTAATTTTCCTTCTTTTATCAGCTTTAGTTGAAACAGGAGCTGGAACAGGGTGAACAGTATATCCACCATTATCATCAGTACAAGCTCACTCAGGACCATCTGTTGATTTAGCTATTTTTAGTTTCCACCTTTCAGGGACAAGCTCAATTTTAGGATCAATTAATTTCATTGTAACAATTTTTAATATGAGAGCACCAGGACTTTTTATGCACAAATTACCACTCTTTGTTTGAGCAATTTTAATTACAACATTCTTACTTTTACTCTCATTACCTGTATTTGCTGGAGCTATTACAATGTTATTAACAGATCGTAATTTTAATACTAGCTTCTATGATCCTGCTGGAGGAGGAGATCC…		cellularOrganisms	cellularOrganisms	1.0	Eukaryota	superkingdom	0.97	Fungi	kingdom	0.27	Ascomycota	phylum	0.24	Saccharomycetes	class	0.1	Saccharomycetales	order	0.1	Saccharomycetaceae	family	0.09	Lachancea	genus	0.08	Lachancea_dasiensis	species	0.07
Zotu1233	BA_619_7_18_COI_2nd_S13_MLepF1_LepR1	56	TAAGCTTTTGATTATTAGTTCCAAGTTTAATCCTGTTCCTTTTTGCTGGTATGATAGAAAATGGTGCGGGAACAGGGTGAACTCTTTACCCTCCACTATCAGGGCTGCAAAGTCACAGTGGACCTAGTGTAGATCTAGCAATATTTGCTTTACACCTAGCAGGAATAAGTAGCTTACTAGGGGCTATGAATTTCATTACTACGATACTGAACATGAGAAGTCCAGGAATAAGACTACATAAACTAGCTTTATTTGGATGAGCAGTGGTAATAACAGCAGTGTTATTATTATTATCTTTGCCCGTTTTAGCTGGAGCGATTACGATGTTATTAACGGATAGAAACTTCAATACTTCATTCTTTGAAGTAGCAGGTGGAGGAGATCCTATATTATATCAAC…		cellularOrganisms	cellularOrganisms	1.0	Eukaryota	superkingdom	1.0	Fungi	kingdom	0.98	Ascomycota	phylum	0.98	Eurotiomycetes	class	0.17	Chaetothyriales	order	0.11	Herpotrichiellaceae	family	0.11	Cladophialophora	genus	0.11	Cladophialophora_carrionii	species	0.11
Zotu1233	BA_119_7_18_COI_2nd_S3_MLepF1_LepR1	8	TAAGCTTTTGATTATTAGTTCCAAGTTTAATCCTGTTCCTTTTTGCTGGTATGATAGAAAATGGTGCGGGAACAGGGTGAACTCTTTACCCTCCACTATCAGGGCTGCAAAGTCACAGTGGACCTAGTGTAGATCTAGCAATATTTGCTTTACACCTAGCAGGAATAAGTAGCTTACTAGGGGCTATGAATTTCATTACTACGATACTGAACATGAGAAGTCCAGGAATAAGACTACATAAACTAGCTTTATTTGGATGAGCAGTGGTAATAACAGCAGTGTTATTATTATTATCTTTGCCCGTTTTAGCTGGAGCGATTACGATGTTATTAACGGATAGAAACTTCAATACTTCATTCTTTGAAGTAGCAGGTGGAGGAGATCCTATATTATATCAAC…		cellularOrganisms	cellularOrganisms	1.0	Eukaryota	superkingdom	1.0	Fungi	kingdom	0.98	Ascomycota	phylum	0.98	Eurotiomycetes	class	0.17	Chaetothyriales	order	0.11	Herpotrichiellaceae	family	0.11	Cladophialophora	genus	0.11	Cladophialophora_carrionii	species	0.11
Zotu1233	BA_419_7_18_COI_2nd_S9_MLepF1_LepR1	3	TAAGCTTTTGATTATTAGTTCCAAGTTTAATCCTGTTCCTTTTTGCTGGTATGATAGAAAATGGTGCGGGAACAGGGTGAACTCTTTACCCTCCACTATCAGGGCTGCAAAGTCACAGTGGACCTAGTGTAGATCTAGCAATATTTGCTTTACACCTAGCAGGAATAAGTAGCTTACTAGGGGCTATGAATTTCATTACTACGATACTGAACATGAGAAGTCCAGGAATAAGACTACATAAACTAGCTTTATTTGGATGAGCAGTGGTAATAACAGCAGTGTTATTATTATTATCTTTGCCCGTTTTAGCTGGAGCGATTACGATGTTATTAACGGATAGAAACTTCAATACTTCATTCTTTGAAGTAGCAGGTGGAGGAGATCCTATATTATATCAAC…		cellularOrganisms	cellularOrganisms	1.0	Eukaryota	superkingdom	1.0	Fungi	kingdom	0.98	Ascomycota	phylum	0.98	Eurotiomycetes	class	0.17	Chaetothyriales	order	0.11	Herpotrichiellaceae	family	0.11	Cladophialophora	genus	0.11	Cladophialophora_carrionii	species	0.11
Zotu1233	BA_319_7_18_COI_2nd_S7_MLepF1_LepR1	9	TAAGCTTTTGATTATTAGTTCCAAGTTTAATCCTGTTCCTTTTTGCTGGTATGATAGAAAATGGTGCGGGAACAGGGTGAACTCTTTACCCTCCACTATCAGGGCTGCAAAGTCACAGTGGACCTAGTGTAGATCTAGCAATATTTGCTTTACACCTAGCAGGAATAAGTAGCTTACTAGGGGCTATGAATTTCATTACTACGATACTGAACATGAGAAGTCCAGGAATAAGACTACATAAACTAGCTTTATTTGGATGAGCAGTGGTAATAACAGCAGTGTTATTATTATTATCTTTGCCCGTTTTAGCTGGAGCGATTACGATGTTATTAACGGATAGAAACTTCAATACTTCATTCTTTGAAGTAGCAGGTGGAGGAGATCCTATATTATATCAAC…		cellularOrganisms	cellularOrganisms	1.0	Eukaryota	superkingdom	1.0	Fungi	kingdom	0.98	Ascomycota	phylum	0.98	Eurotiomycetes	class	0.17	Chaetothyriales	order	0.11	Herpotrichiellaceae	family	0.11	Cladophialophora	genus	0.11	Cladophialophora_carrionii	species	0.11
Zotu1233	TO_328_8_2018_COI_2nd_S25_MLepF1_LepR1	18	TAAGCTTTTGATTATTAGTTCCAAGTTTAATCCTGTTCCTTTTTGCTGGTATGATAGAAAATGGTGCGGGAACAGGGTGAACTCTTTACCCTCCACTATCAGGGCTGCAAAGTCACAGTGGACCTAGTGTAGATCTAGCAATATTTGCTTTACACCTAGCAGGAATAAGTAGCTTACTAGGGGCTATGAATTTCATTACTACGATACTGAACATGAGAAGTCCAGGAATAAGACTACATAAACTAGCTTTATTTGGATGAGCAGTGGTAATAACAGCAGTGTTATTATTATTATCTTTGCCCGTTTTAGCTGGAGCGATTACGATGTTATTAACGGATAGAAACTTCAATACTTCATTCTTTGAAGTAGCAGGTGGAGGAGATCCTATATTATATCAAC…		cellularOrganisms	cellularOrganisms	1.0	Eukaryota	superkingdom	1.0	Fungi	kingdom	0.98	Ascomycota	phylum	0.98	Eurotiomycetes	class	0.17	Chaetothyriales	order	0.11	Herpotrichiellaceae	family	0.11	Cladophialophora	genus	0.11	Cladophialophora_carrionii	species	0.11
Zotu1233	TO_428_8_2018_COI_2nd_S26_MLepF1_LepR1	10	TAAGCTTTTGATTATTAGTTCCAAGTTTAATCCTGTTCCTTTTTGCTGGTATGATAGAAAATGGTGCGGGAACAGGGTGAACTCTTTACCCTCCACTATCAGGGCTGCAAAGTCACAGTGGACCTAGTGTAGATCTAGCAATATTTGCTTTACACCTAGCAGGAATAAGTAGCTTACTAGGGGCTATGAATTTCATTACTACGATACTGAACATGAGAAGTCCAGGAATAAGACTACATAAACTAGCTTTATTTGGATGAGCAGTGGTAATAACAGCAGTGTTATTATTATTATCTTTGCCCGTTTTAGCTGGAGCGATTACGATGTTATTAACGGATAGAAACTTCAATACTTCATTCTTTGAAGTAGCAGGTGGAGGAGATCCTATATTATATCAAC…		cellularOrganisms	cellularOrganisms	1.0	Eukaryota	superkingdom	1.0	Fungi	kingdom	0.98	Ascomycota	phylum	0.98	Eurotiomycetes	class	0.17	Chaetothyriales	order	0.11	Herpotrichiellaceae	family	0.11	Cladophialophora	genus	0.11	Cladophialophora_carrionii	species	0.11
Zotu2963	GT_6_03_07_2018_COI_2nd_S61_MLepF1_LepR1	14	TAAGATTTTGATTACTACCCCCATCACTGACTTTATTATTAATAGGGGGAATGGTAAAAAGAGGTGCTGGAACCGGATGGACCGTTTATCCCCCTCTATCTACAACAATTTCACATTCTGGAGGGTCGGTTGACCTATCAATCTTTAGATTACACTTAGCAGGGGTGTCTTCCATTCTCGGGGCAATCAACTTTATTACTACAATTATCAATATACGATCCCCAGGGATAACATGAGACCAAACACCTCTATTTGTATGGTCCGTATTCCTAACCGCTATTCTTCTTCTCTTATCTCTGCCTGTATTAGCGGGCGCTATTACTATATTATTAACAGATCGTAACCTAAACACTACTTTCTTTGACCCAGTGGGTGGTGGGGATCCTATTTTATATCAAC…		cellularOrganisms	cellularOrganisms	1.0	Eukaryota	superkingdom	0.98	Metazoa	kingdom	0.94	Chordata	phylum	0.21	Mammalia	class	0.11	Diprotodontia	order	0.03	Pseudocheiridae	family	0.02	Pseudochirulus	genus	0.02	Pseudochirulus_herbertensis	species	0.02
Zotu2963	GT_1_03_07_2018_COI_1in10_2nd_S56_MLepF1_LepR1	6	TAAGATTTTGATTACTACCCCCATCACTGACTTTATTATTAATAGGGGGAATGGTAAAAAGAGGTGCTGGAACCGGATGGACCGTTTATCCCCCTCTATCTACAACAATTTCACATTCTGGAGGGTCGGTTGACCTATCAATCTTTAGATTACACTTAGCAGGGGTGTCTTCCATTCTCGGGGCAATCAACTTTATTACTACAATTATCAATATACGATCCCCAGGGATAACATGAGACCAAACACCTCTATTTGTATGGTCCGTATTCCTAACCGCTATTCTTCTTCTCTTATCTCTGCCTGTATTAGCGGGCGCTATTACTATATTATTAACAGATCGTAACCTAAACACTACTTTCTTTGACCCAGTGGGTGGTGGGGATCCTATTTTATATCAAC…		cellularOrganisms	cellularOrganisms	1.0	Eukaryota	superkingdom	0.98	Metazoa	kingdom	0.94	Chordata	phylum	0.21	Mammalia	class	0.11	Diprotodontia	order	0.03	Pseudocheiridae	family	0.02	Pseudochirulus	genus	0.02	Pseudochirulus_herbertensis	species	0.02
Zotu2963	GT_3_03_07_2018_COI_2nd_S58_MLepF1_LepR1	4	TAAGATTTTGATTACTACCCCCATCACTGACTTTATTATTAATAGGGGGAATGGTAAAAAGAGGTGCTGGAACCGGATGGACCGTTTATCCCCCTCTATCTACAACAATTTCACATTCTGGAGGGTCGGTTGACCTATCAATCTTTAGATTACACTTAGCAGGGGTGTCTTCCATTCTCGGGGCAATCAACTTTATTACTACAATTATCAATATACGATCCCCAGGGATAACATGAGACCAAACACCTCTATTTGTATGGTCCGTATTCCTAACCGCTATTCTTCTTCTCTTATCTCTGCCTGTATTAGCGGGCGCTATTACTATATTATTAACAGATCGTAACCTAAACACTACTTTCTTTGACCCAGTGGGTGGTGGGGATCCTATTTTATATCAAC…		cellularOrganisms	cellularOrganisms	1.0	Eukaryota	superkingdom	0.98	Metazoa	kingdom	0.94	Chordata	phylum	0.21	Mammalia	class	0.11	Diprotodontia	order	0.03	Pseudocheiridae	family	0.02	Pseudochirulus	genus	0.02	Pseudochirulus_herbertensis	species	0.02
Zotu484	TO_328_8_2018_COI_2nd_S25_MLepF1_LepR1	28	TAAGATTTTGATTACTACCACCATCTTTAACTCTACTTCTTATAAGAAGAATAACTAATGTAGGTGCAGGTACAGGCTGAACAGTATATCCACCCCTTTCCGCAGCCGTAGCCCATGCAGGAGCCTCAGTAGACTTGGCTATTTTTTCACTACACTTAGCAGGGATTAGATCAATTCTAGGAGCAGTAAATTTTATCTCAACTGTTATTAATATACGATCCGATGGTTTAACTTTAGAACGATTACCACTATTTGTTTGATCTGTTTTCTTAACCGCCATCCTTCTGCTACTCTCTCTCCCTGTTTTGGCTGGGGCTATTACCATATTACTTACAGATCGTAATTTAAATACTTCCTTTTTCGATCCTGCGGGGGGTGGTGATCCAATTCTTTATCAAC…		cellularOrganisms	cellularOrganisms	1.0	Eukaryota	superkingdom	0.99	Metazoa	kingdom	0.99	Arthropoda	phylum	0.96	Insecta	class	0.96	Psocoptera	order	0.88	Lepidopsocidae	family	0.88	Echmepteryx	genus	0.88	Echmepteryx_hageni	species	0.88
Zotu484	WP_622_8_18_COI_2nd_S41_MLepF1_LepR1	256	TAAGATTTTGATTACTACCACCATCTTTAACTCTACTTCTTATAAGAAGAATAACTAATGTAGGTGCAGGTACAGGCTGAACAGTATATCCACCCCTTTCCGCAGCCGTAGCCCATGCAGGAGCCTCAGTAGACTTGGCTATTTTTTCACTACACTTAGCAGGGATTAGATCAATTCTAGGAGCAGTAAATTTTATCTCAACTGTTATTAATATACGATCCGATGGTTTAACTTTAGAACGATTACCACTATTTGTTTGATCTGTTTTCTTAACCGCCATCCTTCTGCTACTCTCTCTCCCTGTTTTGGCTGGGGCTATTACCATATTACTTACAGATCGTAATTTAAATACTTCCTTTTTCGATCCTGCGGGGGGTGGTGATCCAATTCTTTATCAAC…		cellularOrganisms	cellularOrganisms	1.0	Eukaryota	superkingdom	0.99	Metazoa	kingdom	0.99	Arthropoda	phylum	0.96	Insecta	class	0.96	Psocoptera	order	0.88	Lepidopsocidae	family	0.88	Echmepteryx	genus	0.88	Echmepteryx_hageni	species	0.88
Zotu484	WP_6_18_7_18_COI_2nd_S91_MLepF1_LepR1	58	TAAGATTTTGATTACTACCACCATCTTTAACTCTACTTCTTATAAGAAGAATAACTAATGTAGGTGCAGGTACAGGCTGAACAGTATATCCACCCCTTTCCGCAGCCGTAGCCCATGCAGGAGCCTCAGTAGACTTGGCTATTTTTTCACTACACTTAGCAGGGATTAGATCAATTCTAGGAGCAGTAAATTTTATCTCAACTGTTATTAATATACGATCCGATGGTTTAACTTTAGAACGATTACCACTATTTGTTTGATCTGTTTTCTTAACCGCCATCCTTCTGCTACTCTCTCTCCCTGTTTTGGCTGGGGCTATTACCATATTACTTACAGATCGTAATTTAAATACTTCCTTTTTCGATCCTGCGGGGGGTGGTGATCCAATTCTTTATCAAC…		cellularOrganisms	cellularOrganisms	1.0	Eukaryota	superkingdom	0.99	Metazoa	kingdom	0.99	Arthropoda	phylum	0.96	Insecta	class	0.96	Psocoptera	order	0.88	Lepidopsocidae	family	0.88	Echmepteryx	genus	0.88	Echmepteryx_hageni	species	0.88
Zotu484	TO_628_8_2018_COI_2nd_S28_MLepF1_LepR1	72	TAAGATTTTGATTACTACCACCATCTTTAACTCTACTTCTTATAAGAAGAATAACTAATGTAGGTGCAGGTACAGGCTGAACAGTATATCCACCCCTTTCCGCAGCCGTAGCCCATGCAGGAGCCTCAGTAGACTTGGCTATTTTTTCACTACACTTAGCAGGGATTAGATCAATTCTAGGAGCAGTAAATTTTATCTCAACTGTTATTAATATACGATCCGATGGTTTAACTTTAGAACGATTACCACTATTTGTTTGATCTGTTTTCTTAACCGCCATCCTTCTGCTACTCTCTCTCCCTGTTTTGGCTGGGGCTATTACCATATTACTTACAGATCGTAATTTAAATACTTCCTTTTTCGATCCTGCGGGGGGTGGTGATCCAATTCTTTATCAAC…		cellularOrganisms	cellularOrganisms	1.0	Eukaryota	superkingdom	0.99	Metazoa	kingdom	0.99	Arthropoda	phylum	0.96	Insecta	class	0.96	Psocoptera	order	0.88	Lepidopsocidae	family	0.88	Echmepteryx	genus	0.88	Echmepteryx_hageni	species	0.88
Zotu484	WP_522_8_18_COI_2nd_S40_MLepF1_LepR1	8	TAAGATTTTGATTACTACCACCATCTTTAACTCTACTTCTTATAAGAAGAATAACTAATGTAGGTGCAGGTACAGGCTGAACAGTATATCCACCCCTTTCCGCAGCCGTAGCCCATGCAGGAGCCTCAGTAGACTTGGCTATTTTTTCACTACACTTAGCAGGGATTAGATCAATTCTAGGAGCAGTAAATTTTATCTCAACTGTTATTAATATACGATCCGATGGTTTAACTTTAGAACGATTACCACTATTTGTTTGATCTGTTTTCTTAACCGCCATCCTTCTGCTACTCTCTCTCCCTGTTTTGGCTGGGGCTATTACCATATTACTTACAGATCGTAATTTAAATACTTCCTTTTTCGATCCTGCGGGGGGTGGTGATCCAATTCTTTATCAAC…		cellularOrganisms	cellularOrganisms	1.0	Eukaryota	superkingdom	0.99	Metazoa	kingdom	0.99	Arthropoda	phylum	0.96	Insecta	class	0.96	Psocoptera	order	0.88	Lepidopsocidae	family	0.88	Echmepteryx	genus	0.88	Echmepteryx_hageni	species	0.88
Zotu484	BA_524_8_18_COI_2nd_S12_MLepF1_LepR1	9	TAAGATTTTGATTACTACCACCATCTTTAACTCTACTTCTTATAAGAAGAATAACTAATGTAGGTGCAGGTACAGGCTGAACAGTATATCCACCCCTTTCCGCAGCCGTAGCCCATGCAGGAGCCTCAGTAGACTTGGCTATTTTTTCACTACACTTAGCAGGGATTAGATCAATTCTAGGAGCAGTAAATTTTATCTCAACTGTTATTAATATACGATCCGATGGTTTAACTTTAGAACGATTACCACTATTTGTTTGATCTGTTTTCTTAACCGCCATCCTTCTGCTACTCTCTCTCCCTGTTTTGGCTGGGGCTATTACCATATTACTTACAGATCGTAATTTAAATACTTCCTTTTTCGATCCTGCGGGGGGTGGTGATCCAATTCTTTATCAAC…		cellularOrganisms	cellularOrganisms	1.0	Eukaryota	superkingdom	0.99	Metazoa	kingdom	0.99	Arthropoda	phylum	0.96	Insecta	class	0.96	Psocoptera	order	0.88	Lepidopsocidae	family	0.88	Echmepteryx	genus	0.88	Echmepteryx_hageni	species	0.88
Zotu484	WP_222_8_18_COI_2nd_S37_MLepF1_LepR1	34	TAAGATTTTGATTACTACCACCATCTTTAACTCTACTTCTTATAAGAAGAATAACTAATGTAGGTGCAGGTACAGGCTGAACAGTATATCCACCCCTTTCCGCAGCCGTAGCCCATGCAGGAGCCTCAGTAGACTTGGCTATTTTTTCACTACACTTAGCAGGGATTAGATCAATTCTAGGAGCAGTAAATTTTATCTCAACTGTTATTAATATACGATCCGATGGTTTAACTTTAGAACGATTACCACTATTTGTTTGATCTGTTTTCTTAACCGCCATCCTTCTGCTACTCTCTCTCCCTGTTTTGGCTGGGGCTATTACCATATTACTTACAGATCGTAATTTAAATACTTCCTTTTTCGATCCTGCGGGGGGTGGTGATCCAATTCTTTATCAAC…		cellularOrganisms	cellularOrganisms	1.0	Eukaryota	superkingdom	0.99	Metazoa	kingdom	0.99	Arthropoda	phylum	0.96	Insecta	class	0.96	Psocoptera	order	0.88	Lepidopsocidae	family	0.88	Echmepteryx	genus	0.88	Echmepteryx_hageni	species	0.88
Zotu484	WP_122_8_18_COI_2nd_S36_MLepF1_LepR1	13	TAAGATTTTGATTACTACCACCATCTTTAACTCTACTTCTTATAAGAAGAATAACTAATGTAGGTGCAGGTACAGGCTGAACAGTATATCCACCCCTTTCCGCAGCCGTAGCCCATGCAGGAGCCTCAGTAGACTTGGCTATTTTTTCACTACACTTAGCAGGGATTAGATCAATTCTAGGAGCAGTAAATTTTATCTCAACTGTTATTAATATACGATCCGATGGTTTAACTTTAGAACGATTACCACTATTTGTTTGATCTGTTTTCTTAACCGCCATCCTTCTGCTACTCTCTCTCCCTGTTTTGGCTGGGGCTATTACCATATTACTTACAGATCGTAATTTAAATACTTCCTTTTTCGATCCTGCGGGGGGTGGTGATCCAATTCTTTATCAAC…		cellularOrganisms	cellularOrganisms	1.0	Eukaryota	superkingdom	0.99	Metazoa	kingdom	0.99	Arthropoda	phylum	0.96	Insecta	class	0.96	Psocoptera	order	0.88	Lepidopsocidae	family	0.88	Echmepteryx	genus	0.88	Echmepteryx_hageni	species	0.88
Zotu484	TO_1_30_07_2018_COI_2nd_S80_MLepF1_LepR1	11	TAAGATTTTGATTACTACCACCATCTTTAACTCTACTTCTTATAAGAAGAATAACTAATGTAGGTGCAGGTACAGGCTGAACAGTATATCCACCCCTTTCCGCAGCCGTAGCCCATGCAGGAGCCTCAGTAGACTTGGCTATTTTTTCACTACACTTAGCAGGGATTAGATCAATTCTAGGAGCAGTAAATTTTATCTCAACTGTTATTAATATACGATCCGATGGTTTAACTTTAGAACGATTACCACTATTTGTTTGATCTGTTTTCTTAACCGCCATCCTTCTGCTACTCTCTCTCCCTGTTTTGGCTGGGGCTATTACCATATTACTTACAGATCGTAATTTAAATACTTCCTTTTTCGATCCTGCGGGGGGTGGTGATCCAATTCTTTATCAAC…		cellularOrganisms	cellularOrganisms	1.0	Eukaryota	superkingdom	0.99	Metazoa	kingdom	0.99	Arthropoda	phylum	0.96	Insecta	class	0.96	Psocoptera	order	0.88	Lepidopsocidae	family	0.88	Echmepteryx	genus	0.88	Echmepteryx_hageni	species	0.88
Zotu7732	GT_1_03_07_2018_COI_1in10_2nd_S56_MLepF1_LepR1	4	TTTAACTAGATGAAAGATATTATCAAGTTCGAAAAGACAATATAAACCCTCTTTATATAAAAACGAGAATGATTGCTTCTTAATTCCAGTCTTTTACAATAAATTACCTTTCTGAAATTCAAAGGATGTCTAATGATATAGTGTCCAAAGCAATGTCCACTGTAGGTAGGGGTGTCAAGGATGACTTAGTATCACCATGTATTCCAACGAAAGTCATTTTTCGACATCAACATAGGTCCCCAACATGCGAATGTCTTCTTGTGA	-	cellularOrganisms	cellularOrganisms	1.0	Eukaryota	superkingdom	0.84	undef_Eukaryota	kingdom	0.29	undef_undef_Eukaryota	phylum	0.25	Spirotrichea	class	0.22	Sporadotrichida	order	0.13	Oxytrichidae	family	0.13	Laurentiella	genus	0.11	Laurentiella_strenua	species	0.11
Zotu3197	GT_5_03_07_2018_COI_2nd_S60_MLepF1_LepR1	15	TAAGATTTTGACTACTTCCCCCTTCTTTAACTTTACTTTTAATAAGAAGAATAGTAGAAAATGGAGCAGGAACAGGATGAACTGTTTATCCTCCTTTATCTTCAAATATTGCTCATGGGGGATCTTCTGTTGATTTAGCAATTTTTAGTTTACATTTAGCAGGTGTATCTTCTATTTTAGGAGCAGTAAATTTTATTACAACTGTTATTAATATACGACCAGAAGGAATAACATTAGATCGAGTTCCTTTATTTGTCTGAGCAGTAGCTATTACCGCTTTACTTTTACTTCTTTCTTTACCAGTTTTAGCAGGAGCTATTACTATATTATTAACTGATCGTAATTTAAATACCTCATTTTTTGATCCTGCAGGAGGTAGAGATCCAATTTTATATCAAC…		cellularOrganisms	cellularOrganisms	1.0	Eukaryota	superkingdom	1.0	Metazoa	kingdom	1.0	Arthropoda	phylum	1.0	Insecta	class	1.0	Coleoptera	order	1.0	Cleridae	family	1.0	Placopterus	genus	1.0	Placopterus_thoracicus	species	1.0
Zotu10640	WP_3_18_7_18_COI_2nd_S88_MLepF1_LepR1	3	TAAGATTCTGGTTATTACCTCCTTCTTCAACTTTACTAATTAAAGAAGAATTGTAGAAAGAGGTGCAGGAACTGCAAGAAATATTGCTCATGGTGGATCTTCTGTTGATTTAGCTATTTTTAGTCTTCACTTAGCAGGAATTTCATCTATTTTAGGAGCTGTAAATTTTATTACAACAGTAGTAATTAATATACGACCTGCTAGAATAATTTTAGAAAAAATACCTTTATTTGTATGTTGTAATTACAGCAGTACTTTTACTTTTATCTTTACCTGTATTAGCTGGGGCTATTACAATACTTTTAACTGATCGAAATTTAAATACTTCCTTTTTTGATCCTGCATATTTTATATCAACATTTATTT		cellularOrganisms	cellularOrganisms	1.0	Eukaryota	superkingdom	1.0	Metazoa	kingdom	0.99	Arthropoda	phylum	0.94	Insecta	class	0.92	Coleoptera	order	0.45	Nitidulidae	family	0.05	Niliodes	genus	0.04	Niliodes_bipenicillatus	species	0.04
Zotu5907	TO_1_30_07_2018_COI_2nd_S80_RonMWASPdeg_HCO2198	4	TCGTATAAATAATATAAGCTTCTGGCTACTACCCCCATCCCTTATATTTTTAATCATATCCGCATTCACTGACAGAGGAAGAGGAACAGGATGAACAGTCTACCCACCTCTATCTAACCAAGTATTCCATAGAGGACAGTCAGTTGATCTGACTATTTTTTCGCTGCACTTAGCAGGGATTTCTTCTATCTTAGGAGCCATTAATTTTATTACTACAATTTTTAATATACGATCTAACTCTTTCTCTTTTGAACGAATTCCCCTTTTTGTATGAAGAGTTCTTATTACAGCGATATTATTACTTTTATCACTTCCAGTTTTAGCTGGTGCTATTACAATACTCTTAACAGACCGAAACTTTAATACCTCTTTCTTTGACCCAGCAGGAGGAGGAGATCC…		cellularOrganisms	cellularOrganisms	1.0	Eukaryota	superkingdom	0.98	Metazoa	kingdom	0.94	Arthropoda	phylum	0.69	Insecta	class	0.56	Lepidoptera	order	0.18	Hesperiidae	family	0.04	Agathymus	genus	0.03	Agathymus_gilberti	species	0.03
Zotu8813	BA_324_8_18_COI_2nd_S8_RonMWASPdeg_HCO2198	3	TATTTTATTTAAGGAAACAGCTAATTGTTTTAATGCTCCGTGAGTTTCCACAAAAGCATCGTGTGCAGCGAGCGCTTCAAATTTGTTTCCTGCAGAAATAAAAGGTAGTTCAGTGAATTTAGCAATAAAGTCAGATACTCTTTTTGAGTAGCCTTTTGGAGTGTTAAGGCCTGTTCCTACCGCTGTTCCACCAAGCGCTAATTCAGATAGATGCGGAAGCGTGCTTTCAAGAGCTTTAATTCCGTGGTCTAACTGGGCAACATAACCGCTAAATTCCTGGCCTAAGGTTAGGGGAGTGGCATCCATAAAATGCGTACGTCCAATTTTTACAACCTCTTTAAACTCTTCTGATTTTTTCTTTAAAGTATCACGTAGTTGCTTCACACCCGGAAGCGTTAC…		cellularOrganisms	cellularOrganisms	1.0	Eukaryota	superkingdom	0.66	undef_Eukaryota	kingdom	0.42	undef_undef_Eukaryota	phylum	0.41	Spirotrichea	class	0.41	Sporadotrichida	order	0.35	Oxytrichidae	family	0.35	Oxytricha	genus	0.17	Oxytricha_trifallax	species	0.17
Zotu1796	GT_4_03_07_2018_COI_2nd_S59_MLepF1_LepR1	54	TAAGATTTTGATTATTACCCCCTTCTTTAACATTACTTTTATCTAGCTCTATTGTAGAAAACGGAGCCGGGACTGGTTGAACAGTATAccccccccTTTCTTCTGGAATTGCACATGCTGGAGCATCAGTTGATTTAGCTATTTTTTCTTTACATCTTGCAGGAATCTCTTCAATTTTAGGGGCAGTAAATTTTATTACTACTGTAATTAATATACGATCTGAAGGAATTACATTAGACCGAATACCATTATTTGTTTGATCTGTTATTATTACAGCTATTTTATTACTTTTATCTTTACCAGTATTAGCCGGAGCTATTACTATACTTTTAACTGACCGAAATTTAAATACTTCTTTTTTTGACCCTGCTGGGGGAGGGGACCCTATTTTATACCAAC…		cellularOrganisms	cellularOrganisms	1.0	Eukaryota	superkingdom	1.0	Metazoa	kingdom	1.0	Arthropoda	phylum	1.0	Insecta	class	0.99	Diptera	order	0.8	Chironomidae	family	0.29	Orthocladius	genus	0.11	Orthocladius_frigidus	species	0.11
Zotu3491	GT_3_03_07_2018_COI_2nd_S58_MLepF1_LepR1	18	TAAGTTTTTGACTTTTACCCCCTTCTTTAACACTTTTACTTTCAAGTTCAATCGTAGAAAATGGGGCAGGAACAGGATGAACTGTTTACCCCCCACTTTCAGCGGCTATTGCTCACAGAGGGGCTTCTGTTGATTTAGCAATTTTTTCTTTACATCTTGCGGGAGTATCTTCTATTTTAGGTTCAGTAAATTTTATTACAACTGTTATTAATATACGGGCTAACGGTATTACATTAGATCGAATACCTTTATTTGTTTGATCTGTTGTTATTACTACAGTCCTTTTATTACTCTCATTACCTGTATTAGCTGGAGCTATTACAATACTTTTAACAGATCGAAATTTAAATACATCATTTTTCGACCCTGCCGGAGGAGGAGACCCTATTCTTTACCAAC…		cellularOrganisms	cellularOrganisms	1.0	Eukaryota	superkingdom	1.0	Metazoa	kingdom	1.0	Arthropoda	phylum	0.99	Insecta	class	0.98	Coleoptera	order	0.08	Cleridae	family	0.08	Opilo	genus	0.08	Opilo_whitei	species	0.08
Zotu4709	WP_422_8_18_COI_2nd_S39_MLepF1_LepR1	11	AGCCGCCAAAAACGAGAAAAATCGTCGCAATATCATTTATATTAATCTAACCTTCGTTTTAAGCTTCAATTATTCATCACTTGTCGCAACAATTATCATTGAATACATACCCCTATGGTTTCAATTCCGTTTCGATGACGCCTATTATGAAAGCGTACTAGCAATAGATAATAATTTTGTGTTTAGATACGTTCATATTTTTTTAATGGATGCAAATTGTTGAGATGAACCCAGAGAGAATTACCTTTTCGTGTATATCTTGCTGGTTTTATACCATTTATAATTCATTG		cellularOrganisms	cellularOrganisms	1.0	Eukaryota	superkingdom	0.72	undef_Eukaryota	kingdom	0.23	undef_undef_Eukaryota	phylum	0.11	Spirotrichea	class	0.1	Sporadotrichida	order	0.07	Oxytrichidae	family	0.07	Laurentiella	genus	0.06	Laurentiella_strenua	species	0.06
Zotu7769	GT_216_8_2018_COI_2nd_S18_MLepF1_LepR1	4	TAAGTTTTTGGATACTTCCGCCATCACTGTCACTTTTATTAATTAGATCCTTAGTAGAAAATGGGGCTGGGACAGGGTGAACTGTCTACCCTCCTTTAGCAGGTAATATTGCTCATGGAGGGTCTTCAGTAGACTTAGCTATTTTTTCTCTACATTTAGCCGGTATTTCTTCTATTCTTGGAGCTGTAAATTTTATTACAACTATTATTAATATGCGATCAAATGGTATTACTTTTGACCGTATACCTTTATTTGTATGATCAGTACTAATTACTGCTGTTCTTTTACTTTTGTCACTACCTGTATTAGCAGGAGCCATCACTATGCTACTAACAGATCGTAATTTAAATACATCATTTTTTGATCCTGCAGGAGGAGGAGACCCAATTCTTTACCAGC…		cellularOrganisms	cellularOrganisms	1.0	Eukaryota	superkingdom	1.0	Metazoa	kingdom	1.0	Arthropoda	phylum	0.96	Insecta	class	0.91	Diptera	order	0.4	Pallopteridae	family	0.03	Palloptera	genus	0.03	Palloptera_ambusta	species	0.03
Zotu1255	GT_516_8_2018_COI_2nd_S21_MLepF1_LepR1	12	TAAGATTCTGACTACTTCCGCCTTCACTAACTCTTTTAATCATAAGAAGAATTATTGATAAAGGAGCAGGAACTGGATGAACAGTCTACCCTCCCCTTTCTAGAAATATTGCACATGAAGGAGCCTCGGTAGATCTAGCTATTTTCAGCCTACACATAGCTGGGATCTCCTCAATCCTTGGAGCTATCAACTTCATTTCAACTATTATTAATATACGGCCCGAAGGAATAAAACTTGACCAAATACCTCTTTTTGTATGAGCGGTTAAAATTACTGCCATCTTACTGTTATTATCCTTACCAGTACTAGCAGGAGCTATTACTATACTATTAACAGATCGAAACATTAATACATCCTTTTTCGACCCAGCAGGAGGAGGAGACCCAATCCTGTACCAAC…		cellularOrganisms	cellularOrganisms	1.0	Eukaryota	superkingdom	1.0	Metazoa	kingdom	1.0	Arthropoda	phylum	1.0	Insecta	class	1.0	Coleoptera	order	1.0	Curculionidae	family	1.0	Scolytus	genus	1.0	Scolytus_rugulosus	species	1.0
Zotu1255	GT_616_8_2018_COI_2nd_S22_MLepF1_LepR1	34	TAAGATTCTGACTACTTCCGCCTTCACTAACTCTTTTAATCATAAGAAGAATTATTGATAAAGGAGCAGGAACTGGATGAACAGTCTACCCTCCCCTTTCTAGAAATATTGCACATGAAGGAGCCTCGGTAGATCTAGCTATTTTCAGCCTACACATAGCTGGGATCTCCTCAATCCTTGGAGCTATCAACTTCATTTCAACTATTATTAATATACGGCCCGAAGGAATAAAACTTGACCAAATACCTCTTTTTGTATGAGCGGTTAAAATTACTGCCATCTTACTGTTATTATCCTTACCAGTACTAGCAGGAGCTATTACTATACTATTAACAGATCGAAACATTAATACATCCTTTTTCGACCCAGCAGGAGGAGGAGACCCAATCCTGTACCAAC…		cellularOrganisms	cellularOrganisms	1.0	Eukaryota	superkingdom	1.0	Metazoa	kingdom	1.0	Arthropoda	phylum	1.0	Insecta	class	1.0	Coleoptera	order	1.0	Curculionidae	family	1.0	Scolytus	genus	1.0	Scolytus_rugulosus	species	1.0
Zotu1255	GT_6_03_07_2018_COI_2nd_S61_MLepF1_LepR1	61	TAAGATTCTGACTACTTCCGCCTTCACTAACTCTTTTAATCATAAGAAGAATTATTGATAAAGGAGCAGGAACTGGATGAACAGTCTACCCTCCCCTTTCTAGAAATATTGCACATGAAGGAGCCTCGGTAGATCTAGCTATTTTCAGCCTACACATAGCTGGGATCTCCTCAATCCTTGGAGCTATCAACTTCATTTCAACTATTATTAATATACGGCCCGAAGGAATAAAACTTGACCAAATACCTCTTTTTGTATGAGCGGTTAAAATTACTGCCATCTTACTGTTATTATCCTTACCAGTACTAGCAGGAGCTATTACTATACTATTAACAGATCGAAACATTAATACATCCTTTTTCGACCCAGCAGGAGGAGGAGACCCAATCCTGTACCAAC…		cellularOrganisms	cellularOrganisms	1.0	Eukaryota	superkingdom	1.0	Metazoa	kingdom	1.0	Arthropoda	phylum	1.0	Insecta	class	1.0	Coleoptera	order	1.0	Curculionidae	family	1.0	Scolytus	genus	1.0	Scolytus_rugulosus	species	1.0
Zotu6977	GT_2_03_07_2018_COI_2nd_S57_MLepF1_LepR1	3	TAAGGTTATGACTACTACCCCCCTCACTAAGACTTCTTCTAATAAGAAGAATTGTAGAAAATGGAGCAGGAACAGGATGAACTGTTTACCCACCCCTCTCATCCAACATTGCTCATAGAGGATCCTCTGTAGACCTCGCTATTTTTAGTCTTCACCTAGCTGGAATTTCATCAATCCTGGGTGCAGTAAATTTTATCTCAACAGTAATCAATATACGATCAACAGGAATTACATTTGATCGAATACCCCTATTTGTATGAGCAGTAGCAATCACAGCTCTACTCCTACTCCTATCACTACCAGTACTCGCAGGAGCAATCACTATACTTCTCACAGACCGAACTCTAAACACCTCCTTCTTTGACCCCGCAGGAGGAGGTGACCCAATTCTTTACCAAC…		cellularOrganisms	cellularOrganisms	1.0	Eukaryota	superkingdom	1.0	Metazoa	kingdom	1.0	Arthropoda	phylum	1.0	Insecta	class	1.0	Coleoptera	order	1.0	Elateridae	family	1.0	Ampedus	genus	1.0	Ampedus_mixtus	species	1.0
Zotu9528	GT_516_8_2018_COI_2nd_S21_MLepF1_LepR1	3	AGATTTTGATTATTACCGCCTTCTTTAACATTATTATTAATTAGAAGTATAGTTGAAACTGGAACAGGTACAGGATGAACAGTTTACCCCCCACTATCATCAATTATTGCTCATACAGGATCATCAGTAGATTTTTCAATTTTTTCTTTACATATTGCAGGTATTTCATCTATTTTAGGAGCAATTAATTTTATTTCAACTATATTAAATATAAAAATTAAATTTTTAAAATTTGATCAAATTTCTTTATTTTCATGATCTGTATTAATTACAGCGGTATTATTATTATTATCATTACCAGTTTTAGCGGGAGCTATTACAATACTTCTAACAGATCGAAATTTAAACACCTCATTTTTTGATCCTGCGGGAGGAGGAGATCCAATTTTATACCAACAT…		cellularOrganisms	cellularOrganisms	1.0	Eukaryota	superkingdom	1.0	Metazoa	kingdom	1.0	Arthropoda	phylum	1.0	Insecta	class	1.0	Diptera	order	0.7	Cecidomyiidae	family	0.67	Contarinia	genus	0.17	Contarinia_negundinis	species	0.16
Zotu3518	TO_328_8_2018_COI_2nd_S25_RonMWASPdeg_HCO2198	18	TCGTTTAAATAATTTAAGATTTTGGTTAGTTCCTGTAGCTTTATTTTTTATAATAATAAGTTTATTATTAGGTTTAGGAGTAGGTACTGGATGGACAGTTTATCCTCCTTTATCTAATTCCGTTTATCATTTTGGAGGTTCTGTTGATTTAGCTATTTTTAGTTTACATGTAGCTGGTGTTTCTTCTATTTTAGGTGGTATTAATTTTATTACTACCTGTTTAAAAGGTAAAATTAGTTATGTCATTAGATTTGAATTTTTAAATTTATTTGTTTGAGCTTTAATTGTCACTAGATTTTTGTTAGTTTTGAGTTTGCCTGTGTTAGCTGGTGGTATCACAATATTGTTGTTAGATCGTAATTTTGGGTCTTCTTTTTTTGATCCTAGAggggggggAAA…		cellularOrganisms	cellularOrganisms	1.0	Eukaryota	superkingdom	1.0	Metazoa	kingdom	0.99	Rotifera	phylum	0.97	Bdelloidea	class	0.97	Philodinida	order	0.59	Philodinidae	family	0.51	Macrotrachela	genus	0.39	Macrotrachela_quadricornifera	species	0.31
Zotu951	GT_416_8_2018_COI_2nd_S20_MLepF1_LepR1	166	AGATTCTGATTATTACTTTCTTCTCTAATTCTACTATCAACTTCACTGATTGTCTCTCAAGGTAGAGGAACGGGGTGAACTGTTTACCCTCCTCTATCAAATGTTATTTTCCATTCTGGAAACTCAGTTGATTTAGCTATTTTTTCTCTTCATTTAGCTGGTGCCTCTTCAATTATAAGATCATTAAATTTTATTGTTACTATTTTAAATATAAAACCCAAAACTATCTCTTTAGAATTCATTCCTCTATTTGCTTGAAGTGTTCTACTTACAACTATCCTACTTCTTTTGGCACTTCCCGTTTTAGCAGGTGCTATTACTATACTTTTAACAGACCGAAATTTCAATACATCATTTTTTGATCCTAGAGGAGGAGGAGATCCTATTTTATATCAACAT…		cellularOrganisms	cellularOrganisms	1.0	Eukaryota	superkingdom	1.0	Metazoa	kingdom	0.93	Arthropoda	phylum	0.74	Insecta	class	0.62	Diptera	order	0.13	Syrphidae	family	0.04	Cheilosia	genus	0.03	Cheilosia_matsumurana	species	0.03
Zotu9313	GT_2_03_07_2018_COI_2nd_S57_RonMWASPdeg_HCO2198	3	AATCCTCCAAATAAAGATATCATGGGTGACTTCTACGGGCCTTGCAACTTCACAAACATCCACGGATATCTGCATGATCTTCCAAATGAGTCAACCATGAACAGATTGTCAATATTTGAAGGGAACAATGCTATCAACGTTGAAGAACATATAAAGAGGTTTACTTTGTTCCTATAGAGAGATGCTCATTCTACAGACTGTAGTTATGAAGATGTCAAGATGAAATTATTTGTCTTATCATTAGAAGGTACTACACTCAACTGGTTTCATGACAAGGCTGACAATGCCTT	-	cellularOrganisms	cellularOrganisms	1.0	Eukaryota	superkingdom	0.71	undef_Eukaryota	kingdom	0.08	undef_undef_Eukaryota	phylum	0.06	Spirotrichea	class	0.06	Urostylida	order	0.06	Urostylidae	family	0.06	Urostyla	genus	0.06	Urostyla_grandis	species	0.06
Zotu8316	WP_222_8_18_COI_2nd_S37_RonMWASPdeg_HCO2198	4	GCGATTAAATAACATAAGTTTTTGACTTTTACCAGCATCTCTTTTACTATTATTATTGTCAAGTTTTTTTGAAGTTGGAGCGGGAACAGGATGAACTGTCTATCCACCTTTGAGCGGTATTGATGCACATTCAGGTCCGTCAGTGGATTTAGCAATTTTTAGTTTACATTTATCAGGTGCTTCCTCGATTGCAGGAGCTATCAATTTCCTTGTCACAATTTTGAATATGCGTGGAAAAGGTGTAGAATTTTATCGCTTACCGTTATTTGTCTGGTCAGTATTTATTACGGCAGTGTTATTACTGTTATCGTTACCTGTTTTAGCTGGAGCAATTACTATGTTACTTTTTGATCGCAATATGGGTACGGttttttttAATGCAGCTGGGGGCGGAGATCC…		cellularOrganisms	cellularOrganisms	1.0	Eukaryota	superkingdom	0.97	undef_Eukaryota	kingdom	0.6	Rhodophyta	phylum	0.34	Florideophyceae	class	0.32	Ceramiales	order	0.29	Rhodomelaceae	family	0.22	Bostrychia_Rhodomelaceae	genus	0.07	Bostrychia_tenella	species	0.07
Zotu2293	TO_6_30_07_2018_COI_2nd_S85_MLepF1_LepR1	20	AGATTTTGATTTCTTCCACCCTCATTATTTTTATTATTAACAAGAAGAATAGTAGAAACTGGAACAGGAACAGGATGAACTGTTTATCCTCCTCTATCTTCTTCAATTGCTCACACAGGAACTTCAGTAGATTTTTCAATTTTTTCATTACATATTGCAGGAATCTCATCAATTTTAGGAGCAATTAATTTTATTTCTACTATAATTAATATAAAAATTAAATTTTTAAGATTTGATAAAATTTCATTATTTACATGATCAGTATTAATCACAGCAATTTTATTATTGCTTTCATTACCTGTATTAGCAGGAGCTATTACTATATTATTAACTGATCGAAATATTAATACATCATTTTTTGATCCTATAGGAGGAGGAGATCCAATTTTATACCAACAC…		cellularOrganisms	cellularOrganisms	1.0	Eukaryota	superkingdom	1.0	Metazoa	kingdom	1.0	Arthropoda	phylum	1.0	Insecta	class	0.99	Diptera	order	0.42	Cecidomyiidae	family	0.35	Asteromyia	genus	0.2	Asteromyia_tumifica	species	0.16
Zotu2293	GT_216_8_2018_COI_2nd_S18_MLepF1_LepR1	7	AGATTTTGATTTCTTCCACCCTCATTATTTTTATTATTAACAAGAAGAATAGTAGAAACTGGAACAGGAACAGGATGAACTGTTTATCCTCCTCTATCTTCTTCAATTGCTCACACAGGAACTTCAGTAGATTTTTCAATTTTTTCATTACATATTGCAGGAATCTCATCAATTTTAGGAGCAATTAATTTTATTTCTACTATAATTAATATAAAAATTAAATTTTTAAGATTTGATAAAATTTCATTATTTACATGATCAGTATTAATCACAGCAATTTTATTATTGCTTTCATTACCTGTATTAGCAGGAGCTATTACTATATTATTAACTGATCGAAATATTAATACATCATTTTTTGATCCTATAGGAGGAGGAGATCCAATTTTATACCAACAC…		cellularOrganisms	cellularOrganisms	1.0	Eukaryota	superkingdom	1.0	Metazoa	kingdom	1.0	Arthropoda	phylum	1.0	Insecta	class	0.99	Diptera	order	0.42	Cecidomyiidae	family	0.35	Asteromyia	genus	0.2	Asteromyia_tumifica	species	0.16
Zotu2443	GT_2_03_07_2018_COI_2nd_S57_RonMWASPdeg_HCO2198	12	CATGTATTCCTAATCCGTGTGGTTATTGCTAACAACTCAATTACCGACCAAAAGGCAAATGAGGGGCCAAATTGGCCAAGGGCCAGTTACAGATGAGCTGAAGGGAGGAGGTTAAAATTTGTTGATACCGTCCATGAATACAAGCCATTCAAATTGTTACATTGGGTTGAGATGCTTGGGAGGGCATTGGACATTTTGGAAAGTTGAAAGAAGGGTGTAGTCTAACACGG	-	cellularOrganisms	cellularOrganisms	1.0	Eukaryota	superkingdom	0.78	undef_Eukaryota	kingdom	0.16	undef_undef_Eukaryota	phylum	0.14	Spirotrichea	class	0.11	Urostylida	order	0.07	Urostylidae	family	0.07	Urostyla	genus	0.07	Urostyla_grandis	species	0.07
Zotu2443	WP_6_18_7_18_COI_2nd_S91_RonMWASPdeg_HCO2198	8	CATGTATTCCTAATCCGTGTGGTTATTGCTAACAACTCAATTACCGACCAAAAGGCAAATGAGGGGCCAAATTGGCCAAGGGCCAGTTACAGATGAGCTGAAGGGAGGAGGTTAAAATTTGTTGATACCGTCCATGAATACAAGCCATTCAAATTGTTACATTGGGTTGAGATGCTTGGGAGGGCATTGGACATTTTGGAAAGTTGAAAGAAGGGTGTAGTCTAACACGG	-	cellularOrganisms	cellularOrganisms	1.0	Eukaryota	superkingdom	0.78	undef_Eukaryota	kingdom	0.16	undef_undef_Eukaryota	phylum	0.14	Spirotrichea	class	0.11	Urostylida	order	0.07	Urostylidae	family	0.07	Urostyla	genus	0.07	Urostyla_grandis	species	0.07
Zotu2443	BA_219_7_18_COI_2nd_S5_RonMWASPdeg_HCO2198	8	CATGTATTCCTAATCCGTGTGGTTATTGCTAACAACTCAATTACCGACCAAAAGGCAAATGAGGGGCCAAATTGGCCAAGGGCCAGTTACAGATGAGCTGAAGGGAGGAGGTTAAAATTTGTTGATACCGTCCATGAATACAAGCCATTCAAATTGTTACATTGGGTTGAGATGCTTGGGAGGGCATTGGACATTTTGGAAAGTTGAAAGAAGGGTGTAGTCTAACACGG	-	cellularOrganisms	cellularOrganisms	1.0	Eukaryota	superkingdom	0.78	undef_Eukaryota	kingdom	0.16	undef_undef_Eukaryota	phylum	0.14	Spirotrichea	class	0.11	Urostylida	order	0.07	Urostylidae	family	0.07	Urostyla	genus	0.07	Urostyla_grandis	species	0.07
Zotu2443	GT_5_03_07_2018_COI_2nd_S60_RonMWASPdeg_HCO2198	3	CATGTATTCCTAATCCGTGTGGTTATTGCTAACAACTCAATTACCGACCAAAAGGCAAATGAGGGGCCAAATTGGCCAAGGGCCAGTTACAGATGAGCTGAAGGGAGGAGGTTAAAATTTGTTGATACCGTCCATGAATACAAGCCATTCAAATTGTTACATTGGGTTGAGATGCTTGGGAGGGCATTGGACATTTTGGAAAGTTGAAAGAAGGGTGTAGTCTAACACGG	-	cellularOrganisms	cellularOrganisms	1.0	Eukaryota	superkingdom	0.78	undef_Eukaryota	kingdom	0.16	undef_undef_Eukaryota	phylum	0.14	Spirotrichea	class	0.11	Urostylida	order	0.07	Urostylidae	family	0.07	Urostyla	genus	0.07	Urostyla_grandis	species	0.07
Zotu9257	GT_216_8_2018_COI_2nd_S18_MLepF1_LepR1	3	TAAGATTCTGATTACTGCTATCTTCTTTAGCTTTAATAATCTCCTCTATACTATCAGCTACGGGTGGAGGTTCGGGATGGACAATTTACCCCCCATTATCAAACCAAATTTTTCACTCTGGTCTATCTATTGATTTAATAATTTTATCACTACATTTAGCAGGGGTTTCATCAATTATAAGATCTTTAAACTTTATTATTACAATCATTAATATAAAACCAAAAACAATACAAATAGAAAGAATTCCCTTATTTGCATGAAGCATTTTAATTACCACTATTATATTGTTATTAGCATTACCAGTTCTCGCTGGTGCTATTACAATATTATTAACAGATCGAAACTTTAACACAGCTTTTTTTGAACCTTGTGGAGGTGGGGACCCAATTCTTTACCAAC…		cellularOrganisms	cellularOrganisms	1.0	Eukaryota	superkingdom	0.99	undef_Eukaryota	kingdom	0.08	undef_undef_Eukaryota	phylum	0.06	Spirotrichea	class	0.05	Sporadotrichida	order	0.04	Oxytrichidae	family	0.04	Laurentiella	genus	0.03	Laurentiella_strenua	species	0.03
Zotu4067	WP_322_8_18_COI_2nd_S38_MLepF1_LepR1	6	AGATTTTGATTATTGCCGCCTTCTTTAACGCTTCTCTCTGCTTCCGCTTTCGCCGGAGTAGGTGCAGGTACCGGATGGACAGTATACCCCCCTCTCTCTGGGAATTTGTTTCATTCTGGAATCTCTGTAGATTTGGCTATTTTTAGATTACACCTAGCCGGGGCTTCTTCAATTTTGGGAGCCATTAATTTTATCACTACAATCATCAACATGCGTTCTTCATCCCTATCTTTAGACTCAATTCCCCTTTTCGTCTGATCCGTACTAATTACAGCAGTTCTATTACTTTTATCTCTCCCAGTATTGGCTGGGGCTATCACAATATTATTGACAGACCGAAACTTCAACACCTCGTTTTTTGATCCTTCTGGTGGGGGGGACCCAATTCTTTACCAACAT…		cellularOrganisms	cellularOrganisms	1.0	Eukaryota	superkingdom	0.96	undef_Eukaryota	kingdom	0.08	undef_undef_Eukaryota	phylum	0.05	Spirotrichea	class	0.05	Sporadotrichida	order	0.04	Oxytrichidae	family	0.04	Laurentiella	genus	0.04	Laurentiella_strenua	species	0.04
Zotu4067	WP_3_18_7_18_COI_2nd_S88_MLepF1_LepR1	5	AGATTTTGATTATTGCCGCCTTCTTTAACGCTTCTCTCTGCTTCCGCTTTCGCCGGAGTAGGTGCAGGTACCGGATGGACAGTATACCCCCCTCTCTCTGGGAATTTGTTTCATTCTGGAATCTCTGTAGATTTGGCTATTTTTAGATTACACCTAGCCGGGGCTTCTTCAATTTTGGGAGCCATTAATTTTATCACTACAATCATCAACATGCGTTCTTCATCCCTATCTTTAGACTCAATTCCCCTTTTCGTCTGATCCGTACTAATTACAGCAGTTCTATTACTTTTATCTCTCCCAGTATTGGCTGGGGCTATCACAATATTATTGACAGACCGAAACTTCAACACCTCGTTTTTTGATCCTTCTGGTGGGGGGGACCCAATTCTTTACCAACAT…		cellularOrganisms	cellularOrganisms	1.0	Eukaryota	superkingdom	0.96	undef_Eukaryota	kingdom	0.08	undef_undef_Eukaryota	phylum	0.05	Spirotrichea	class	0.05	Sporadotrichida	order	0.04	Oxytrichidae	family	0.04	Laurentiella	genus	0.04	Laurentiella_strenua	species	0.04
Zotu4917	TO_628_8_2018_COI_2nd_S28_MLepF1_LepR1	10	TAAGATTCTGAATACTACCTCCATCTATTACTCTATTAGTATCTAGTAGTTTAGTTGAAACAGGAGCAGGAACAGGTTGAACAGTATACCCCCCACTTTCATCTGGAATTGCTCATGCTGGAGCATCTGTAGATTTAGCAATTTTTTCATTACATTTAGCAGGAATTTCTTCTATTTTAGGAGCTGTAAATTTTATTACAACTGTAATTAATATACGAGCTTCAGGTATTACTTTTGATCGAATACCTTTATTTGTTTGATCAGTAGTTATTACAGCAGTATTATTACTTCTTTCTTTACCTGTATTAGCTGGAGCTATTACTATATTATTAACAGATCGAAATTTAAATACTTCATTCTTTGACCCAGCTGGAGGAGGGGATCCTATCCTATATCAAC…		cellularOrganisms	cellularOrganisms	1.0	Eukaryota	superkingdom	1.0	Metazoa	kingdom	1.0	Arthropoda	phylum	1.0	Insecta	class	1.0	Diptera	order	1.0	Limoniidae	family	0.96	Metalimnobia	genus	0.96	Metalimnobia_charlesi	species	0.59
Zotu3893	TO_2_30_07_2018_COI_2nd_S81_MLepF1_LepR1	15	TAAGATTTTGATTACTACCTCCTTCTCTTTCTCTATTATTAGCAAGAAGTCTAGTAGAAAATGGAGCTGGGACTGGTTGAACTGTCTACCCGCCGCTCTCTGCAAATATCGCTCACGCTGGTGCCTCTGTAGATTTAGCAATTTTCTCACTTCACTTAGCAGGAATTTCTTCAATTTTAGGGGCAGTAAATTTTATTACAACCACCATTAACATACGAGCCCCAGGAATATCTTTAGATCAAACCCCTCTATTTGTATGAGCTGTGGGTATCACAGCACTTCTTTTACTCCTTTCTTTACCCGTTTTAGCTGGAGCCATTACTATATTATTGACAGATCGAAACTTAAATACTTCATTCTTTGACCCTGCAGGAGGAGGTGATCCTATTCTATACCAAC…		cellularOrganisms	cellularOrganisms	1.0	Eukaryota	superkingdom	1.0	Metazoa	kingdom	1.0	Arthropoda	phylum	1.0	Insecta	class	1.0	Orthoptera	order	1.0	Tettigoniidae	family	1.0	Meconema	genus	0.99	Meconema_meridionale	species	0.84
Zotu3129	TO_5_30_07_2018_COI_2nd_S84_RonMWASPdeg_HCO2198	4	ACGTTTAAAAATATTAGTTATGGTTATTACCCTCTCTTTAGTATTATTATTATATCTTCTTATGTGGAAATGGTGCAGGTACAGGATGGACTGTATATCCTCCTTTAGTTCTATTGTCGGACATAGTGGACTTCTGTAGATTTAGCTATTTTTAGTTTCATCTTGCAGGTGTATCTTCGATGTTAGGTGCTATAATTTTATTTGTACATACGTAATATGCGTTTAAAGGATTAACTACGGAACGTTTATCTTTATTGTTTGGGCTGTCTTAGTTACTGTTATTTTATTGCTTTTATCTTTACCTGTTTAGCAGGTGCTATACTATGTTATTAACAGATGTAATTTTAATACATCTTTTTTTGATGCTACGGTGGAGGTGATCCTATATTATATCAACAT…		cellularOrganisms	cellularOrganisms	1.0	Eukaryota	superkingdom	1.0	undef_Eukaryota	kingdom	0.94	undef_undef_Eukaryota	phylum	0.91	undef_undef_undef_Eukaryota	class	0.88	Physariida	order	0.88	Didymiaceae	family	0.88	Didymium	genus	0.88	Didymium_nigripes	species	0.88
Zotu3129	TO_328_8_2018_COI_2nd_S25_RonMWASPdeg_HCO2198	3	ACGTTTAAAAATATTAGTTATGGTTATTACCCTCTCTTTAGTATTATTATTATATCTTCTTATGTGGAAATGGTGCAGGTACAGGATGGACTGTATATCCTCCTTTAGTTCTATTGTCGGACATAGTGGACTTCTGTAGATTTAGCTATTTTTAGTTTCATCTTGCAGGTGTATCTTCGATGTTAGGTGCTATAATTTTATTTGTACATACGTAATATGCGTTTAAAGGATTAACTACGGAACGTTTATCTTTATTGTTTGGGCTGTCTTAGTTACTGTTATTTTATTGCTTTTATCTTTACCTGTTTAGCAGGTGCTATACTATGTTATTAACAGATGTAATTTTAATACATCTTTTTTTGATGCTACGGTGGAGGTGATCCTATATTATATCAACAT…		cellularOrganisms	cellularOrganisms	1.0	Eukaryota	superkingdom	1.0	undef_Eukaryota	kingdom	0.94	undef_undef_Eukaryota	phylum	0.91	undef_undef_undef_Eukaryota	class	0.88	Physariida	order	0.88	Didymiaceae	family	0.88	Didymium	genus	0.88	Didymium_nigripes	species	0.88
Zotu3129	TO_528_8_2018_COI_2nd_S27_RonMWASPdeg_HCO2198	10	ACGTTTAAAAATATTAGTTATGGTTATTACCCTCTCTTTAGTATTATTATTATATCTTCTTATGTGGAAATGGTGCAGGTACAGGATGGACTGTATATCCTCCTTTAGTTCTATTGTCGGACATAGTGGACTTCTGTAGATTTAGCTATTTTTAGTTTCATCTTGCAGGTGTATCTTCGATGTTAGGTGCTATAATTTTATTTGTACATACGTAATATGCGTTTAAAGGATTAACTACGGAACGTTTATCTTTATTGTTTGGGCTGTCTTAGTTACTGTTATTTTATTGCTTTTATCTTTACCTGTTTAGCAGGTGCTATACTATGTTATTAACAGATGTAATTTTAATACATCTTTTTTTGATGCTACGGTGGAGGTGATCCTATATTATATCAACAT…		cellularOrganisms	cellularOrganisms	1.0	Eukaryota	superkingdom	1.0	undef_Eukaryota	kingdom	0.94	undef_undef_Eukaryota	phylum	0.91	undef_undef_undef_Eukaryota	class	0.88	Physariida	order	0.88	Didymiaceae	family	0.88	Didymium	genus	0.88	Didymium_nigripes	species	0.88
Zotu1430	TO_628_8_2018_COI_2nd_S28_MLepF1_LepR1	12	TAAGATTTTGACTCTTACCTCCCTCTCTAATATTTTTATTAATGTCCTCTTTTACAGATAATGGAAGAGGAACTGGTTGAACTGTATATCCTCCTTTATCTAATCAATTATTTCATAGTGGTCAATCAGTAGATTTAACTATCTTTTCTCTTCATCTAGCCGGAATCTCTTCAATTTTAGGAGCTATTAACTTCATCACAACCATTATCAATATACGATCTGCTTCTTCCTCTTTTGAACGTATTCCCCTGTTTGTATGAAGAGTCTTAATTACTGCCATTTTACTTCTATTATCACTTCCTGTCCTAGCAGGAGCAATCACCATACTATTAACGGACCGAAATTTCAATACTTCATTCTTTGACCCTGCAGGAGGGGGAGATCCAATCCTCTACCAAC…		cellularOrganisms	cellularOrganisms	1.0	Eukaryota	superkingdom	0.99	Metazoa	kingdom	0.97	Arthropoda	phylum	0.75	Pycnogonida	class	0.05	Pantopoda	order	0.05	Pallenopsidae	family	0.02	Pallenopsis	genus	0.02	Pallenopsis_macneilli	species	0.02
Zotu1430	TO_6_30_07_2018_COI_2nd_S85_MLepF1_LepR1	11	TAAGATTTTGACTCTTACCTCCCTCTCTAATATTTTTATTAATGTCCTCTTTTACAGATAATGGAAGAGGAACTGGTTGAACTGTATATCCTCCTTTATCTAATCAATTATTTCATAGTGGTCAATCAGTAGATTTAACTATCTTTTCTCTTCATCTAGCCGGAATCTCTTCAATTTTAGGAGCTATTAACTTCATCACAACCATTATCAATATACGATCTGCTTCTTCCTCTTTTGAACGTATTCCCCTGTTTGTATGAAGAGTCTTAATTACTGCCATTTTACTTCTATTATCACTTCCTGTCCTAGCAGGAGCAATCACCATACTATTAACGGACCGAAATTTCAATACTTCATTCTTTGACCCTGCAGGAGGGGGAGATCCAATCCTCTACCAAC…		cellularOrganisms	cellularOrganisms	1.0	Eukaryota	superkingdom	0.99	Metazoa	kingdom	0.97	Arthropoda	phylum	0.75	Pycnogonida	class	0.05	Pantopoda	order	0.05	Pallenopsidae	family	0.02	Pallenopsis	genus	0.02	Pallenopsis_macneilli	species	0.02
Zotu1430	BA_419_7_18_COI_2nd_S9_MLepF1_LepR1	12	TAAGATTTTGACTCTTACCTCCCTCTCTAATATTTTTATTAATGTCCTCTTTTACAGATAATGGAAGAGGAACTGGTTGAACTGTATATCCTCCTTTATCTAATCAATTATTTCATAGTGGTCAATCAGTAGATTTAACTATCTTTTCTCTTCATCTAGCCGGAATCTCTTCAATTTTAGGAGCTATTAACTTCATCACAACCATTATCAATATACGATCTGCTTCTTCCTCTTTTGAACGTATTCCCCTGTTTGTATGAAGAGTCTTAATTACTGCCATTTTACTTCTATTATCACTTCCTGTCCTAGCAGGAGCAATCACCATACTATTAACGGACCGAAATTTCAATACTTCATTCTTTGACCCTGCAGGAGGGGGAGATCCAATCCTCTACCAAC…		cellularOrganisms	cellularOrganisms	1.0	Eukaryota	superkingdom	0.99	Metazoa	kingdom	0.97	Arthropoda	phylum	0.75	Pycnogonida	class	0.05	Pantopoda	order	0.05	Pallenopsidae	family	0.02	Pallenopsis	genus	0.02	Pallenopsis_macneilli	species	0.02
Zotu1430	BA_119_7_18_COI_2nd_S3_MLepF1_LepR1	48	TAAGATTTTGACTCTTACCTCCCTCTCTAATATTTTTATTAATGTCCTCTTTTACAGATAATGGAAGAGGAACTGGTTGAACTGTATATCCTCCTTTATCTAATCAATTATTTCATAGTGGTCAATCAGTAGATTTAACTATCTTTTCTCTTCATCTAGCCGGAATCTCTTCAATTTTAGGAGCTATTAACTTCATCACAACCATTATCAATATACGATCTGCTTCTTCCTCTTTTGAACGTATTCCCCTGTTTGTATGAAGAGTCTTAATTACTGCCATTTTACTTCTATTATCACTTCCTGTCCTAGCAGGAGCAATCACCATACTATTAACGGACCGAAATTTCAATACTTCATTCTTTGACCCTGCAGGAGGGGGAGATCCAATCCTCTACCAAC…		cellularOrganisms	cellularOrganisms	1.0	Eukaryota	superkingdom	0.99	Metazoa	kingdom	0.97	Arthropoda	phylum	0.75	Pycnogonida	class	0.05	Pantopoda	order	0.05	Pallenopsidae	family	0.02	Pallenopsis	genus	0.02	Pallenopsis_macneilli	species	0.02
Zotu2292	GT_216_8_2018_COI_2nd_S18_MLepF1_LepR1	36	TAAGATTTTGATTACTTCCTCCTTCTCTATCATTATTATTAATTAGAAGAATAGTAGAAACAGGAACAGGGACAGGATGAACTGTTTACCCCCCTCTTTCTTCAATTATTGCTCATACTGGATCATCTGTTGATTTTTCAATTTTTTCTTTACATATTGCTGGTATTTCATCAATTTTAGGAGCTATTAACTTTATTTCTACAATAATAAATATAAAAATTAATtttttaaaatttaaccaaatttctctatttatttgatctattttaattactactattttattatTATTATCATTACCTGTTTTAGCCGGAGCTATTACAATACTTTTAACAGATCGAAATTTAAATACTTCTTTTTTTGATCCTATAGGAGGAGGAGATCCTATTTTATATCAAC…		cellularOrganisms	cellularOrganisms	1.0	Eukaryota	superkingdom	1.0	Metazoa	kingdom	1.0	Arthropoda	phylum	1.0	Insecta	class	1.0	Diptera	order	0.78	Cecidomyiidae	family	0.75	Resseliella	genus	0.15	Resseliella_kadsurae	species	0.15
Zotu10786	WP_522_8_18_COI_2nd_S40_MLepF1_LepR1	3	TAAGATTTTGATTAATTCCACCAAGAATAATATTATTAATTTCAAGAATATTCTCTTCACCTGGAGTTGGAACAGGATGAACTGTTTATCCTCCACTATCATCAATATTATATCATAATGGGCCTTCAGTAGATTATGCAATTTTTTCACTTCATATTGCTGGAGTTTCATCAATTATAGGATCTATTAATTTTATTTCAACTATTATAAATATACGATCAAAAATTTTTACAATAGAAAAAATTTCATTATTTTGTTGATCTATATTAATTACAACAATTTTATTATTATTATCATTACCAGTATTAGCTGGAGCAATTACTATATTATTATTTGATCGAAATTTAAATACTTCATTTTTTGATCCTACAGGAGGTGGGGATCCAATTTTATATCAAC…		cellularOrganisms	cellularOrganisms	1.0	Eukaryota	superkingdom	1.0	Metazoa	kingdom	1.0	Arthropoda	phylum	1.0	Insecta	class	0.98	Hymenoptera	order	0.86	Formicidae	family	0.37	Anochetus	genus	0.32	Anochetus_neglectus	species	0.1
Zotu4303	BA_224_8_18_COI_2nd_S6_MLepF1_LepR1	12	TAAGATTTTGACTTTTACCCCCGTCCTTAACATTACTTATTTCTAGCAGCCTTATTAATACTGGAGCAGGTACTGGTTGAACAGTGTACCCTCCCCTTTCAAGAACTTTAGGTCACATAGGAGCATCCGTAGATTTAGCAATTTTCTCCCTTCACTTAGCAGGAGTAAGCTCAATTTTAGGAGCAGTTAATTTTATTACAACAATCATCAACATGCGATCCCAAGGATTAAGCCTCGAGCGTATACCATTATTTGTTTGATCAGTTCTTATTACAGCCGTACTCTTACTTCTATCTCTACCTGTTTTAGCAGGTGCTATTACTATATTATTAACTGATCGAAATTTAAATACTTCTTTTTTTGATCCAGCAGGGGGAGGAGACCCTATTTTATACCAAC…		cellularOrganisms	cellularOrganisms	1.0	Eukaryota	superkingdom	1.0	Metazoa	kingdom	0.99	Arthropoda	phylum	0.96	Insecta	class	0.92	Diptera	order	0.17	Tachinidae	family	0.04	Sturmiopsis	genus	0.02	Sturmiopsis_inferens	species	0.02
Zotu8071	TO_3_30_07_2018_COI_2nd_S82_RonMWASPdeg_HCO2198	4	TGTTGTGGCTGCCGCTGTTACTCCTGCCATAATGACATCGACGTAACTGAACGGATCTTTTCCGGCAAGCTGAACGCCAGCATTAACTCCCACACCGATTGCTGCATTAGCCGCCATACCTTTCACAGTCACTCCCAGCACGCTTCCACCAAATATCAGTGGCGCATCGCCGATGCAGGCATTCGATTTATGGTAGCCCCAGGTATTCA		cellularOrganisms	cellularOrganisms	1.0	Bacteria	superkingdom	0.92	undef_Bacteria	kingdom	0.92	Proteobacteria	phylum	0.33	Deltaproteobacteria	class	0.14	Myxococcales	order	0.14	Archangiaceae	family	0.14	Cystobacter	genus	0.14	Cystobacter_fuscus	species	0.14
Zotu2256	WP_522_8_18_COI_2nd_S40_MLepF1_LepR1	35	TAAGATTTTGACTCTTACCCGCATCCCTATCTTTACTAATTTTCTCTTCCATACTAGAAATAGGAACGGGCACAGGATGAACAATATACCCCCCTCTTTCATCGTCATTATTCCATACAAGATTTTCAATGGACATAACTATCTTCAGGCTTCACTTAGCAGGCATTTCCTCTATTATAGGGGCTATCAACTTTATTTGTACCATTATAAATATACGACCGACCTACTTAAAACTTGAACAAATATCTTTGTTTTCATGATCAATCTTAATCACCGCTATTCTATTACTGCTATCCCTACCCGTGCTAGCAGGAGCTATTACTATGCTTCTTACAGATCGAAATTTTAATACCAGGTTCTTTGACCCAAGAGGAGGAGGAGACCCTGTCCTATTTCAAC…		cellularOrganisms	cellularOrganisms	1.0	Eukaryota	superkingdom	0.99	undef_Eukaryota	kingdom	0.06	undef_undef_Eukaryota	phylum	0.06	Spirotrichea	class	0.06	Urostylida	order	0.04	Urostylidae	family	0.04	Urostyla	genus	0.04	Urostyla_grandis	species	0.04
Zotu2268	TO_428_8_2018_COI_2nd_S26_MLepF1_LepR1	3	TTTCTTTCTGACTGCTACCGCCTTCACTTATCCTATTACTAGCCAGTGCATTTGTAGAACAAGGAGCAGGAACAGGATGAACGGTGTACCCTCCGTTATCAGGAATCCAATCACATTCAGGAGGATCTGTGGATTTAGCTATCTTTAGCCTTCACTTATCTGGTATCTCATCAATGTTAGGAGCAATGAACTTTATTACTACTATCCTAAATATGCGAAACCCTGGAATGACATTACACAAATTACCTTTATTTGCTTGAGCCGTTATGGTTACAGCTATTTTACTACTACTATCATTACCGGTATTAGCTGGAGGAATTACAATGTTATTAACAGATCGAAACTTCAACACATCATTCTATGATCCTGCTGGAGGAGGAGATCCTATCCTATACCAAC…		cellularOrganisms	cellularOrganisms	1.0	Eukaryota	superkingdom	0.97	Fungi	kingdom	0.45	Basidiomycota	phylum	0.25	Microbotryomycetes	class	0.09	Sporidiobolales	order	0.09	Sporidiobolaceae	family	0.09	Rhodotorula	genus	0.09	Rhodotorula_taiwanensis	species	0.09
Zotu2268	BA_619_7_18_COI_2nd_S13_MLepF1_LepR1	8	TTTCTTTCTGACTGCTACCGCCTTCACTTATCCTATTACTAGCCAGTGCATTTGTAGAACAAGGAGCAGGAACAGGATGAACGGTGTACCCTCCGTTATCAGGAATCCAATCACATTCAGGAGGATCTGTGGATTTAGCTATCTTTAGCCTTCACTTATCTGGTATCTCATCAATGTTAGGAGCAATGAACTTTATTACTACTATCCTAAATATGCGAAACCCTGGAATGACATTACACAAATTACCTTTATTTGCTTGAGCCGTTATGGTTACAGCTATTTTACTACTACTATCATTACCGGTATTAGCTGGAGGAATTACAATGTTATTAACAGATCGAAACTTCAACACATCATTCTATGATCCTGCTGGAGGAGGAGATCCTATCCTATACCAAC…		cellularOrganisms	cellularOrganisms	1.0	Eukaryota	superkingdom	0.97	Fungi	kingdom	0.45	Basidiomycota	phylum	0.25	Microbotryomycetes	class	0.09	Sporidiobolales	order	0.09	Sporidiobolaceae	family	0.09	Rhodotorula	genus	0.09	Rhodotorula_taiwanensis	species	0.09
Zotu2268	BA_624_8_18_COI_2nd_S14_MLepF1_LepR1	16	TTTCTTTCTGACTGCTACCGCCTTCACTTATCCTATTACTAGCCAGTGCATTTGTAGAACAAGGAGCAGGAACAGGATGAACGGTGTACCCTCCGTTATCAGGAATCCAATCACATTCAGGAGGATCTGTGGATTTAGCTATCTTTAGCCTTCACTTATCTGGTATCTCATCAATGTTAGGAGCAATGAACTTTATTACTACTATCCTAAATATGCGAAACCCTGGAATGACATTACACAAATTACCTTTATTTGCTTGAGCCGTTATGGTTACAGCTATTTTACTACTACTATCATTACCGGTATTAGCTGGAGGAATTACAATGTTATTAACAGATCGAAACTTCAACACATCATTCTATGATCCTGCTGGAGGAGGAGATCCTATCCTATACCAAC…		cellularOrganisms	cellularOrganisms	1.0	Eukaryota	superkingdom	0.97	Fungi	kingdom	0.45	Basidiomycota	phylum	0.25	Microbotryomycetes	class	0.09	Sporidiobolales	order	0.09	Sporidiobolaceae	family	0.09	Rhodotorula	genus	0.09	Rhodotorula_taiwanensis	species	0.09
Zotu2268	TO_128_8_2018_COI_2nd_S23_MLepF1_LepR1	5	TTTCTTTCTGACTGCTACCGCCTTCACTTATCCTATTACTAGCCAGTGCATTTGTAGAACAAGGAGCAGGAACAGGATGAACGGTGTACCCTCCGTTATCAGGAATCCAATCACATTCAGGAGGATCTGTGGATTTAGCTATCTTTAGCCTTCACTTATCTGGTATCTCATCAATGTTAGGAGCAATGAACTTTATTACTACTATCCTAAATATGCGAAACCCTGGAATGACATTACACAAATTACCTTTATTTGCTTGAGCCGTTATGGTTACAGCTATTTTACTACTACTATCATTACCGGTATTAGCTGGAGGAATTACAATGTTATTAACAGATCGAAACTTCAACACATCATTCTATGATCCTGCTGGAGGAGGAGATCCTATCCTATACCAAC…		cellularOrganisms	cellularOrganisms	1.0	Eukaryota	superkingdom	0.97	Fungi	kingdom	0.45	Basidiomycota	phylum	0.25	Microbotryomycetes	class	0.09	Sporidiobolales	order	0.09	Sporidiobolaceae	family	0.09	Rhodotorula	genus	0.09	Rhodotorula_taiwanensis	species	0.09
Zotu6396	GT_5_03_07_2018_COI_2nd_S60_RonMWASPdeg_HCO2198	6	GCAACCTTAGCTTTGCTTACGCCGGCTTGTGCCTTTGGCGCCATTTTAAGGTGGCCGTATTCTTTGTCAGCAACTGCTTCAATAATTTGTGGCACCTGCACCACTTTACCTTTTATAACCTTGGGTGCATACACAACACCCTTTTTTATCCTGCCCTCTTCAATTGCATTTCGTACAGCTTTATCACTCACACCAATCTTATCTGCATAGGCTCTAATCGATATTGTAACTGCTTCTTTTGACATGTTGTCAGTACGCACTTTCAGGTGCGGAGTGCGGACTTAAATTTTCTCTGTAACTAA		cellularOrganisms	cellularOrganisms	1.0	Eukaryota	superkingdom	0.48	undef_Eukaryota	kingdom	0.17	undef_undef_Eukaryota	phylum	0.17	Spirotrichea	class	0.15	Urostylida	order	0.12	Urostylidae	family	0.12	Urostyla	genus	0.12	Urostyla_grandis	species	0.12
Zotu9030	BA_619_7_18_COI_2nd_S13_MLepF1_LepR1	3	TTTTTATATATATAACACTTTATTCACGTTGAAATATCGaaaaataaattttaaaaaatcaaataaagtaaatagataaaaaattaaaaattaatCCGCGACCAGGACCGAACCCATGAGCACCGAGTCCACAAACTTCCTTACCCATGGCGCTAACAACCACACCACGACTCACACGTTGCTTCCACGAATATATAGCTTAAAGAACTTCCTTCCGGTTAATTAACAAAATCTATATTGGTCCACTTTGTGCCCCCTAATTAGTGTATAAAAATTTCCTTTGGTA	-	cellularOrganisms	cellularOrganisms	1.0	Eukaryota	superkingdom	0.74	undef_Eukaryota	kingdom	0.36	undef_undef_Eukaryota	phylum	0.35	Spirotrichea	class	0.32	Sporadotrichida	order	0.29	Oxytrichidae	family	0.29	Oxytricha	genus	0.25	Oxytricha_trifallax	species	0.25
Zotu1406	WP_622_8_18_COI_2nd_S41_MLepF1_LepR1	8	AGTTTCTGACTCCTTCCGCCATCTCTAACACTTCTGATCATAAGAAGAGTTGTAGAAAGTGGAGCAGGAACAGGATGAATCATCCAATATTGCCCACGGAGGGGCTTCTGTTGACCTTGCAATCTTTAGCCTTCATCTAGCAGGGATTTCATCAATTCTTGGTGCTATTAATTTTATTACTACAATTTTCAATATACGACCAGCTGGGATAAAAATAGAAAATTTACCTCTATTTGTTTGATCAGTTCTTATTACTGCAGTTTTACTACTGCTTTCACTACCAGTACTTGCAGGAGGAATCACAATACTACTAACCGATCGAAACCTAAATACTTCTTTTTTCGACCCAGCAGGAGGGGGTGACCCAATTCTTTACCAACATTTATTT		cellularOrganisms	cellularOrganisms	1.0	Eukaryota	superkingdom	1.0	Metazoa	kingdom	1.0	Arthropoda	phylum	1.0	Insecta	class	1.0	Coleoptera	order	1.0	Corylophidae	family	1.0	Clypastraea	genus	1.0	Clypastraea_lunata	species	1.0
Zotu1406	GT_216_8_2018_COI_2nd_S18_MLepF1_LepR1	28	AGTTTCTGACTCCTTCCGCCATCTCTAACACTTCTGATCATAAGAAGAGTTGTAGAAAGTGGAGCAGGAACAGGATGAATCATCCAATATTGCCCACGGAGGGGCTTCTGTTGACCTTGCAATCTTTAGCCTTCATCTAGCAGGGATTTCATCAATTCTTGGTGCTATTAATTTTATTACTACAATTTTCAATATACGACCAGCTGGGATAAAAATAGAAAATTTACCTCTATTTGTTTGATCAGTTCTTATTACTGCAGTTTTACTACTGCTTTCACTACCAGTACTTGCAGGAGGAATCACAATACTACTAACCGATCGAAACCTAAATACTTCTTTTTTCGACCCAGCAGGAGGGGGTGACCCAATTCTTTACCAACATTTATTT		cellularOrganisms	cellularOrganisms	1.0	Eukaryota	superkingdom	1.0	Metazoa	kingdom	1.0	Arthropoda	phylum	1.0	Insecta	class	1.0	Coleoptera	order	1.0	Corylophidae	family	1.0	Clypastraea	genus	1.0	Clypastraea_lunata	species	1.0
Zotu1406	TO_628_8_2018_COI_2nd_S28_MLepF1_LepR1	3	AGTTTCTGACTCCTTCCGCCATCTCTAACACTTCTGATCATAAGAAGAGTTGTAGAAAGTGGAGCAGGAACAGGATGAATCATCCAATATTGCCCACGGAGGGGCTTCTGTTGACCTTGCAATCTTTAGCCTTCATCTAGCAGGGATTTCATCAATTCTTGGTGCTATTAATTTTATTACTACAATTTTCAATATACGACCAGCTGGGATAAAAATAGAAAATTTACCTCTATTTGTTTGATCAGTTCTTATTACTGCAGTTTTACTACTGCTTTCACTACCAGTACTTGCAGGAGGAATCACAATACTACTAACCGATCGAAACCTAAATACTTCTTTTTTCGACCCAGCAGGAGGGGGTGACCCAATTCTTTACCAACATTTATTT		cellularOrganisms	cellularOrganisms	1.0	Eukaryota	superkingdom	1.0	Metazoa	kingdom	1.0	Arthropoda	phylum	1.0	Insecta	class	1.0	Coleoptera	order	1.0	Corylophidae	family	1.0	Clypastraea	genus	1.0	Clypastraea_lunata	species	1.0
Zotu1406	WP_222_8_18_COI_2nd_S37_MLepF1_LepR1	10	AGTTTCTGACTCCTTCCGCCATCTCTAACACTTCTGATCATAAGAAGAGTTGTAGAAAGTGGAGCAGGAACAGGATGAATCATCCAATATTGCCCACGGAGGGGCTTCTGTTGACCTTGCAATCTTTAGCCTTCATCTAGCAGGGATTTCATCAATTCTTGGTGCTATTAATTTTATTACTACAATTTTCAATATACGACCAGCTGGGATAAAAATAGAAAATTTACCTCTATTTGTTTGATCAGTTCTTATTACTGCAGTTTTACTACTGCTTTCACTACCAGTACTTGCAGGAGGAATCACAATACTACTAACCGATCGAAACCTAAATACTTCTTTTTTCGACCCAGCAGGAGGGGGTGACCCAATTCTTTACCAACATTTATTT		cellularOrganisms	cellularOrganisms	1.0	Eukaryota	superkingdom	1.0	Metazoa	kingdom	1.0	Arthropoda	phylum	1.0	Insecta	class	1.0	Coleoptera	order	1.0	Corylophidae	family	1.0	Clypastraea	genus	1.0	Clypastraea_lunata	species	1.0
Zotu1406	TO_228_8_2018_COI_2nd_S24_MLepF1_LepR1	5	AGTTTCTGACTCCTTCCGCCATCTCTAACACTTCTGATCATAAGAAGAGTTGTAGAAAGTGGAGCAGGAACAGGATGAATCATCCAATATTGCCCACGGAGGGGCTTCTGTTGACCTTGCAATCTTTAGCCTTCATCTAGCAGGGATTTCATCAATTCTTGGTGCTATTAATTTTATTACTACAATTTTCAATATACGACCAGCTGGGATAAAAATAGAAAATTTACCTCTATTTGTTTGATCAGTTCTTATTACTGCAGTTTTACTACTGCTTTCACTACCAGTACTTGCAGGAGGAATCACAATACTACTAACCGATCGAAACCTAAATACTTCTTTTTTCGACCCAGCAGGAGGGGGTGACCCAATTCTTTACCAACATTTATTT		cellularOrganisms	cellularOrganisms	1.0	Eukaryota	superkingdom	1.0	Metazoa	kingdom	1.0	Arthropoda	phylum	1.0	Insecta	class	1.0	Coleoptera	order	1.0	Corylophidae	family	1.0	Clypastraea	genus	1.0	Clypastraea_lunata	species	1.0
Zotu9221	GT_216_8_2018_COI_2nd_S18_MLepF1_LepR1	3	TAAGATTTTGATTATTACCCATATCATTATCAATATTAATTATAAGTTCTATTGCGGGATCGGGGGCAGGAACTGGGTGAACAGTATATCCCCCACTATCAAGACAAACCGCACACTCAGGGCCCTCAGTTGATCTGGCGATCTTTTCACTTCACATTGCCGGTGTTAGATCAATTATAGGTGCTATTAATTTTATTTCAACAATTATAAATATACAAACCAGGGGAATAACCATAGAAAAAACGCCACTATTCTGTTGAGCTGTTCTCATTACAGCAGTCTTACTTGTGGGGTCGCTGCCTGTACTGGCAGGTGCAATCACCATACTACTTATAGATCGAAATTTCAATACATCATTTTTTGATCCATCAGGAGGTGGTGACCCCATCCTTTACCAAC…		cellularOrganisms	cellularOrganisms	1.0	Eukaryota	superkingdom	1.0	Metazoa	kingdom	1.0	Arthropoda	phylum	1.0	Insecta	class	1.0	Hemiptera	order	1.0	Acanaloniidae	family	1.0	Acanalonia	genus	1.0	Acanalonia_bivittata	species	1.0
Zotu723	WP_522_8_18_COI_2nd_S40_MLepF1_LepR1	49	TTAGTTTTTGGTTATTACACCATCTTTGATTTTATTATTATATCATCCTTTGTTGAAGTAGGTGCAGGGACTGGGTGGACTATTTATCCACCACTATCATCATTAGTAGTCATTCTGGTGGTTTGTGGATTTAGTTATTTTTAGCTTACATTTAGCAGGTATTTCATATTGTTAGGTGCAATTAATTTTATATGACTATATGTTATATGCGAACACAGGCCTAAATGCAACTAGATTATCGTTATTGTTTGGTCTGTATTTTTACTGCAATATTATTATTATATCGTTACCTGTTTTAGCTTCTGCATTACTATGTTATTAACCGAAGAAATTTAAATACAACATTTTTTGATCCTTCGGTGGAGGAGATCCAATACTATACAACATTTGTTT		cellularOrganisms	cellularOrganisms	1.0	Eukaryota	superkingdom	1.0	undef_Eukaryota	kingdom	0.55	undef_undef_Eukaryota	phylum	0.36	Oomycetes	class	0.15	Pythiales	order	0.02	Pythiaceae	family	0.02	Pythium	genus	0.02	Pythium_breve	species	0.02
Zotu723	WP_2_18_7_18_COI_2nd_S87_MLepF1_LepR1	16	TTAGTTTTTGGTTATTACACCATCTTTGATTTTATTATTATATCATCCTTTGTTGAAGTAGGTGCAGGGACTGGGTGGACTATTTATCCACCACTATCATCATTAGTAGTCATTCTGGTGGTTTGTGGATTTAGTTATTTTTAGCTTACATTTAGCAGGTATTTCATATTGTTAGGTGCAATTAATTTTATATGACTATATGTTATATGCGAACACAGGCCTAAATGCAACTAGATTATCGTTATTGTTTGGTCTGTATTTTTACTGCAATATTATTATTATATCGTTACCTGTTTTAGCTTCTGCATTACTATGTTATTAACCGAAGAAATTTAAATACAACATTTTTTGATCCTTCGGTGGAGGAGATCCAATACTATACAACATTTGTTT		cellularOrganisms	cellularOrganisms	1.0	Eukaryota	superkingdom	1.0	undef_Eukaryota	kingdom	0.55	undef_undef_Eukaryota	phylum	0.36	Oomycetes	class	0.15	Pythiales	order	0.02	Pythiaceae	family	0.02	Pythium	genus	0.02	Pythium_breve	species	0.02
Zotu723	WP_422_8_18_COI_2nd_S39_MLepF1_LepR1	33	TTAGTTTTTGGTTATTACACCATCTTTGATTTTATTATTATATCATCCTTTGTTGAAGTAGGTGCAGGGACTGGGTGGACTATTTATCCACCACTATCATCATTAGTAGTCATTCTGGTGGTTTGTGGATTTAGTTATTTTTAGCTTACATTTAGCAGGTATTTCATATTGTTAGGTGCAATTAATTTTATATGACTATATGTTATATGCGAACACAGGCCTAAATGCAACTAGATTATCGTTATTGTTTGGTCTGTATTTTTACTGCAATATTATTATTATATCGTTACCTGTTTTAGCTTCTGCATTACTATGTTATTAACCGAAGAAATTTAAATACAACATTTTTTGATCCTTCGGTGGAGGAGATCCAATACTATACAACATTTGTTT		cellularOrganisms	cellularOrganisms	1.0	Eukaryota	superkingdom	1.0	undef_Eukaryota	kingdom	0.55	undef_undef_Eukaryota	phylum	0.36	Oomycetes	class	0.15	Pythiales	order	0.02	Pythiaceae	family	0.02	Pythium	genus	0.02	Pythium_breve	species	0.02
Zotu723	WP_4_18_7_18_COI_2nd_S89_MLepF1_LepR1	8	TTAGTTTTTGGTTATTACACCATCTTTGATTTTATTATTATATCATCCTTTGTTGAAGTAGGTGCAGGGACTGGGTGGACTATTTATCCACCACTATCATCATTAGTAGTCATTCTGGTGGTTTGTGGATTTAGTTATTTTTAGCTTACATTTAGCAGGTATTTCATATTGTTAGGTGCAATTAATTTTATATGACTATATGTTATATGCGAACACAGGCCTAAATGCAACTAGATTATCGTTATTGTTTGGTCTGTATTTTTACTGCAATATTATTATTATATCGTTACCTGTTTTAGCTTCTGCATTACTATGTTATTAACCGAAGAAATTTAAATACAACATTTTTTGATCCTTCGGTGGAGGAGATCCAATACTATACAACATTTGTTT		cellularOrganisms	cellularOrganisms	1.0	Eukaryota	superkingdom	1.0	undef_Eukaryota	kingdom	0.55	undef_undef_Eukaryota	phylum	0.36	Oomycetes	class	0.15	Pythiales	order	0.02	Pythiaceae	family	0.02	Pythium	genus	0.02	Pythium_breve	species	0.02
Zotu723	WP_222_8_18_COI_2nd_S37_MLepF1_LepR1	125	TTAGTTTTTGGTTATTACACCATCTTTGATTTTATTATTATATCATCCTTTGTTGAAGTAGGTGCAGGGACTGGGTGGACTATTTATCCACCACTATCATCATTAGTAGTCATTCTGGTGGTTTGTGGATTTAGTTATTTTTAGCTTACATTTAGCAGGTATTTCATATTGTTAGGTGCAATTAATTTTATATGACTATATGTTATATGCGAACACAGGCCTAAATGCAACTAGATTATCGTTATTGTTTGGTCTGTATTTTTACTGCAATATTATTATTATATCGTTACCTGTTTTAGCTTCTGCATTACTATGTTATTAACCGAAGAAATTTAAATACAACATTTTTTGATCCTTCGGTGGAGGAGATCCAATACTATACAACATTTGTTT		cellularOrganisms	cellularOrganisms	1.0	Eukaryota	superkingdom	1.0	undef_Eukaryota	kingdom	0.55	undef_undef_Eukaryota	phylum	0.36	Oomycetes	class	0.15	Pythiales	order	0.02	Pythiaceae	family	0.02	Pythium	genus	0.02	Pythium_breve	species	0.02
Zotu723	WP_122_8_18_COI_2nd_S36_MLepF1_LepR1	33	TTAGTTTTTGGTTATTACACCATCTTTGATTTTATTATTATATCATCCTTTGTTGAAGTAGGTGCAGGGACTGGGTGGACTATTTATCCACCACTATCATCATTAGTAGTCATTCTGGTGGTTTGTGGATTTAGTTATTTTTAGCTTACATTTAGCAGGTATTTCATATTGTTAGGTGCAATTAATTTTATATGACTATATGTTATATGCGAACACAGGCCTAAATGCAACTAGATTATCGTTATTGTTTGGTCTGTATTTTTACTGCAATATTATTATTATATCGTTACCTGTTTTAGCTTCTGCATTACTATGTTATTAACCGAAGAAATTTAAATACAACATTTTTTGATCCTTCGGTGGAGGAGATCCAATACTATACAACATTTGTTT		cellularOrganisms	cellularOrganisms	1.0	Eukaryota	superkingdom	1.0	undef_Eukaryota	kingdom	0.55	undef_undef_Eukaryota	phylum	0.36	Oomycetes	class	0.15	Pythiales	order	0.02	Pythiaceae	family	0.02	Pythium	genus	0.02	Pythium_breve	species	0.02
Zotu723	WP_322_8_18_COI_2nd_S38_MLepF1_LepR1	5	TTAGTTTTTGGTTATTACACCATCTTTGATTTTATTATTATATCATCCTTTGTTGAAGTAGGTGCAGGGACTGGGTGGACTATTTATCCACCACTATCATCATTAGTAGTCATTCTGGTGGTTTGTGGATTTAGTTATTTTTAGCTTACATTTAGCAGGTATTTCATATTGTTAGGTGCAATTAATTTTATATGACTATATGTTATATGCGAACACAGGCCTAAATGCAACTAGATTATCGTTATTGTTTGGTCTGTATTTTTACTGCAATATTATTATTATATCGTTACCTGTTTTAGCTTCTGCATTACTATGTTATTAACCGAAGAAATTTAAATACAACATTTTTTGATCCTTCGGTGGAGGAGATCCAATACTATACAACATTTGTTT		cellularOrganisms	cellularOrganisms	1.0	Eukaryota	superkingdom	1.0	undef_Eukaryota	kingdom	0.55	undef_undef_Eukaryota	phylum	0.36	Oomycetes	class	0.15	Pythiales	order	0.02	Pythiaceae	family	0.02	Pythium	genus	0.02	Pythium_breve	species	0.02
Zotu111	BA_219_7_18_COI_2nd_S5_MLepF1_LepR1	29	TGAGATTTTGATTATTACCTCCTTCTTTGTTTTTATTATTTATTTCTTCTATAGTTGAAATAGGAGTAGGAGCAGGATGAACTGTATATCCTCCTTTATCATCTTTAGATGGACATAGAGGGAGATCAGTGGATTTTGCTATTTTTTCTTTACATTTAGCTGGAGCATCTTCAATTATAGGAGCAGTAAATTTTATTTCAACTATTTTAAATATACGTTCTTATGGTATAAGAATAGAGAAAGTATCTTTATTTGTTTGATCAGTATTAATTACTGCTGTTTTGTTATTATTATCTTTACCTGTATTAGCAGGTGCTATTACTATATTGTTAACAGATCGAAATTTTAATACTTCTTTTTTTGATCCAGCTGGAGGAGGAGATCCTATTTTATTTCAAC…		cellularOrganisms	cellularOrganisms	1.0	Eukaryota	superkingdom	1.0	Metazoa	kingdom	1.0	Arthropoda	phylum	1.0	Arachnida	class	1.0	Araneae	order	1.0	Theridiidae	family	1.0	Yunohamella	genus	1.0	Yunohamella_lyrica	species	1.0
Zotu111	BA_319_7_18_COI_2nd_S7_MLepF1_LepR1	571	TGAGATTTTGATTATTACCTCCTTCTTTGTTTTTATTATTTATTTCTTCTATAGTTGAAATAGGAGTAGGAGCAGGATGAACTGTATATCCTCCTTTATCATCTTTAGATGGACATAGAGGGAGATCAGTGGATTTTGCTATTTTTTCTTTACATTTAGCTGGAGCATCTTCAATTATAGGAGCAGTAAATTTTATTTCAACTATTTTAAATATACGTTCTTATGGTATAAGAATAGAGAAAGTATCTTTATTTGTTTGATCAGTATTAATTACTGCTGTTTTGTTATTATTATCTTTACCTGTATTAGCAGGTGCTATTACTATATTGTTAACAGATCGAAATTTTAATACTTCTTTTTTTGATCCAGCTGGAGGAGGAGATCCTATTTTATTTCAAC…		cellularOrganisms	cellularOrganisms	1.0	Eukaryota	superkingdom	1.0	Metazoa	kingdom	1.0	Arthropoda	phylum	1.0	Arachnida	class	1.0	Araneae	order	1.0	Theridiidae	family	1.0	Yunohamella	genus	1.0	Yunohamella_lyrica	species	1.0
Zotu111	TO_5_30_07_2018_COI_2nd_S84_MLepF1_LepR1	1633	TGAGATTTTGATTATTACCTCCTTCTTTGTTTTTATTATTTATTTCTTCTATAGTTGAAATAGGAGTAGGAGCAGGATGAACTGTATATCCTCCTTTATCATCTTTAGATGGACATAGAGGGAGATCAGTGGATTTTGCTATTTTTTCTTTACATTTAGCTGGAGCATCTTCAATTATAGGAGCAGTAAATTTTATTTCAACTATTTTAAATATACGTTCTTATGGTATAAGAATAGAGAAAGTATCTTTATTTGTTTGATCAGTATTAATTACTGCTGTTTTGTTATTATTATCTTTACCTGTATTAGCAGGTGCTATTACTATATTGTTAACAGATCGAAATTTTAATACTTCTTTTTTTGATCCAGCTGGAGGAGGAGATCCTATTTTATTTCAAC…		cellularOrganisms	cellularOrganisms	1.0	Eukaryota	superkingdom	1.0	Metazoa	kingdom	1.0	Arthropoda	phylum	1.0	Arachnida	class	1.0	Araneae	order	1.0	Theridiidae	family	1.0	Yunohamella	genus	1.0	Yunohamella_lyrica	species	1.0
Zotu111	BA_619_7_18_COI_2nd_S13_MLepF1_LepR1	29	TGAGATTTTGATTATTACCTCCTTCTTTGTTTTTATTATTTATTTCTTCTATAGTTGAAATAGGAGTAGGAGCAGGATGAACTGTATATCCTCCTTTATCATCTTTAGATGGACATAGAGGGAGATCAGTGGATTTTGCTATTTTTTCTTTACATTTAGCTGGAGCATCTTCAATTATAGGAGCAGTAAATTTTATTTCAACTATTTTAAATATACGTTCTTATGGTATAAGAATAGAGAAAGTATCTTTATTTGTTTGATCAGTATTAATTACTGCTGTTTTGTTATTATTATCTTTACCTGTATTAGCAGGTGCTATTACTATATTGTTAACAGATCGAAATTTTAATACTTCTTTTTTTGATCCAGCTGGAGGAGGAGATCCTATTTTATTTCAAC…		cellularOrganisms	cellularOrganisms	1.0	Eukaryota	superkingdom	1.0	Metazoa	kingdom	1.0	Arthropoda	phylum	1.0	Arachnida	class	1.0	Araneae	order	1.0	Theridiidae	family	1.0	Yunohamella	genus	1.0	Yunohamella_lyrica	species	1.0
Zotu111	TO_6_30_07_2018_COI_2nd_S85_MLepF1_LepR1	469	TGAGATTTTGATTATTACCTCCTTCTTTGTTTTTATTATTTATTTCTTCTATAGTTGAAATAGGAGTAGGAGCAGGATGAACTGTATATCCTCCTTTATCATCTTTAGATGGACATAGAGGGAGATCAGTGGATTTTGCTATTTTTTCTTTACATTTAGCTGGAGCATCTTCAATTATAGGAGCAGTAAATTTTATTTCAACTATTTTAAATATACGTTCTTATGGTATAAGAATAGAGAAAGTATCTTTATTTGTTTGATCAGTATTAATTACTGCTGTTTTGTTATTATTATCTTTACCTGTATTAGCAGGTGCTATTACTATATTGTTAACAGATCGAAATTTTAATACTTCTTTTTTTGATCCAGCTGGAGGAGGAGATCCTATTTTATTTCAAC…		cellularOrganisms	cellularOrganisms	1.0	Eukaryota	superkingdom	1.0	Metazoa	kingdom	1.0	Arthropoda	phylum	1.0	Arachnida	class	1.0	Araneae	order	1.0	Theridiidae	family	1.0	Yunohamella	genus	1.0	Yunohamella_lyrica	species	1.0
Zotu111	BA_424_8_18_COI_2nd_S10_MLepF1_LepR1	9	TGAGATTTTGATTATTACCTCCTTCTTTGTTTTTATTATTTATTTCTTCTATAGTTGAAATAGGAGTAGGAGCAGGATGAACTGTATATCCTCCTTTATCATCTTTAGATGGACATAGAGGGAGATCAGTGGATTTTGCTATTTTTTCTTTACATTTAGCTGGAGCATCTTCAATTATAGGAGCAGTAAATTTTATTTCAACTATTTTAAATATACGTTCTTATGGTATAAGAATAGAGAAAGTATCTTTATTTGTTTGATCAGTATTAATTACTGCTGTTTTGTTATTATTATCTTTACCTGTATTAGCAGGTGCTATTACTATATTGTTAACAGATCGAAATTTTAATACTTCTTTTTTTGATCCAGCTGGAGGAGGAGATCCTATTTTATTTCAAC…		cellularOrganisms	cellularOrganisms	1.0	Eukaryota	superkingdom	1.0	Metazoa	kingdom	1.0	Arthropoda	phylum	1.0	Arachnida	class	1.0	Araneae	order	1.0	Theridiidae	family	1.0	Yunohamella	genus	1.0	Yunohamella_lyrica	species	1.0
Zotu111	TO_1_30_07_2018_COI_2nd_S80_MLepF1_LepR1	34	TGAGATTTTGATTATTACCTCCTTCTTTGTTTTTATTATTTATTTCTTCTATAGTTGAAATAGGAGTAGGAGCAGGATGAACTGTATATCCTCCTTTATCATCTTTAGATGGACATAGAGGGAGATCAGTGGATTTTGCTATTTTTTCTTTACATTTAGCTGGAGCATCTTCAATTATAGGAGCAGTAAATTTTATTTCAACTATTTTAAATATACGTTCTTATGGTATAAGAATAGAGAAAGTATCTTTATTTGTTTGATCAGTATTAATTACTGCTGTTTTGTTATTATTATCTTTACCTGTATTAGCAGGTGCTATTACTATATTGTTAACAGATCGAAATTTTAATACTTCTTTTTTTGATCCAGCTGGAGGAGGAGATCCTATTTTATTTCAAC…		cellularOrganisms	cellularOrganisms	1.0	Eukaryota	superkingdom	1.0	Metazoa	kingdom	1.0	Arthropoda	phylum	1.0	Arachnida	class	1.0	Araneae	order	1.0	Theridiidae	family	1.0	Yunohamella	genus	1.0	Yunohamella_lyrica	species	1.0
Zotu1396	BA_219_7_18_COI_2nd_S5_MLepF1_LepR1	7	TCATTTTGATTATTACCTCCTTCATTATTATTATTATTAATAAGTGCTCTAGTTGAAAATGGAGCTGGAACAGGTTGAACTGTATATCCTCCATTATCTGGAGTACAATCACACTCCGGAGGATCTGTAGATCTTGCAATCTTCAGTTTACACTTAGCAGGGGTATCTTCATTATTAGGAGCTATTAATTTTATTTGTACAGCATTAAATATGAGAGCTAATGGAATGTCTTTACACAAATTACCATTATTTGTTTGAGCTATTTTCATTACTGCAATTTTATTATTGTTATCATTACCAGTATTAGCTGGAGCAATTACAATGTTATTAACAGATAGAAATTTCAATACTAGTTTCTACGATCCAGCAGGTGGAGGAGATCCAGTGCTTTACCAACAT…		cellularOrganisms	cellularOrganisms	1.0	Eukaryota	superkingdom	1.0	Fungi	kingdom	0.85	Basidiomycota	phylum	0.81	Agaricomycetes	class	0.81	Polyporales	order	0.44	Polyporaceae	family	0.44	Ganoderma	genus	0.4	Ganoderma_leucocontextum	species	0.31
Zotu1396	TO_328_8_2018_COI_2nd_S25_MLepF1_LepR1	30	TCATTTTGATTATTACCTCCTTCATTATTATTATTATTAATAAGTGCTCTAGTTGAAAATGGAGCTGGAACAGGTTGAACTGTATATCCTCCATTATCTGGAGTACAATCACACTCCGGAGGATCTGTAGATCTTGCAATCTTCAGTTTACACTTAGCAGGGGTATCTTCATTATTAGGAGCTATTAATTTTATTTGTACAGCATTAAATATGAGAGCTAATGGAATGTCTTTACACAAATTACCATTATTTGTTTGAGCTATTTTCATTACTGCAATTTTATTATTGTTATCATTACCAGTATTAGCTGGAGCAATTACAATGTTATTAACAGATAGAAATTTCAATACTAGTTTCTACGATCCAGCAGGTGGAGGAGATCCAGTGCTTTACCAACAT…		cellularOrganisms	cellularOrganisms	1.0	Eukaryota	superkingdom	1.0	Fungi	kingdom	0.85	Basidiomycota	phylum	0.81	Agaricomycetes	class	0.81	Polyporales	order	0.44	Polyporaceae	family	0.44	Ganoderma	genus	0.4	Ganoderma_leucocontextum	species	0.31
Zotu1396	BA_619_7_18_COI_2nd_S13_MLepF1_LepR1	6	TCATTTTGATTATTACCTCCTTCATTATTATTATTATTAATAAGTGCTCTAGTTGAAAATGGAGCTGGAACAGGTTGAACTGTATATCCTCCATTATCTGGAGTACAATCACACTCCGGAGGATCTGTAGATCTTGCAATCTTCAGTTTACACTTAGCAGGGGTATCTTCATTATTAGGAGCTATTAATTTTATTTGTACAGCATTAAATATGAGAGCTAATGGAATGTCTTTACACAAATTACCATTATTTGTTTGAGCTATTTTCATTACTGCAATTTTATTATTGTTATCATTACCAGTATTAGCTGGAGCAATTACAATGTTATTAACAGATAGAAATTTCAATACTAGTTTCTACGATCCAGCAGGTGGAGGAGATCCAGTGCTTTACCAACAT…		cellularOrganisms	cellularOrganisms	1.0	Eukaryota	superkingdom	1.0	Fungi	kingdom	0.85	Basidiomycota	phylum	0.81	Agaricomycetes	class	0.81	Polyporales	order	0.44	Polyporaceae	family	0.44	Ganoderma	genus	0.4	Ganoderma_leucocontextum	species	0.31
Zotu1396	WP_222_8_18_COI_2nd_S37_MLepF1_LepR1	7	TCATTTTGATTATTACCTCCTTCATTATTATTATTATTAATAAGTGCTCTAGTTGAAAATGGAGCTGGAACAGGTTGAACTGTATATCCTCCATTATCTGGAGTACAATCACACTCCGGAGGATCTGTAGATCTTGCAATCTTCAGTTTACACTTAGCAGGGGTATCTTCATTATTAGGAGCTATTAATTTTATTTGTACAGCATTAAATATGAGAGCTAATGGAATGTCTTTACACAAATTACCATTATTTGTTTGAGCTATTTTCATTACTGCAATTTTATTATTGTTATCATTACCAGTATTAGCTGGAGCAATTACAATGTTATTAACAGATAGAAATTTCAATACTAGTTTCTACGATCCAGCAGGTGGAGGAGATCCAGTGCTTTACCAACAT…		cellularOrganisms	cellularOrganisms	1.0	Eukaryota	superkingdom	1.0	Fungi	kingdom	0.85	Basidiomycota	phylum	0.81	Agaricomycetes	class	0.81	Polyporales	order	0.44	Polyporaceae	family	0.44	Ganoderma	genus	0.4	Ganoderma_leucocontextum	species	0.31
Zotu1396	WP_422_8_18_COI_2nd_S39_MLepF1_LepR1	19	TCATTTTGATTATTACCTCCTTCATTATTATTATTATTAATAAGTGCTCTAGTTGAAAATGGAGCTGGAACAGGTTGAACTGTATATCCTCCATTATCTGGAGTACAATCACACTCCGGAGGATCTGTAGATCTTGCAATCTTCAGTTTACACTTAGCAGGGGTATCTTCATTATTAGGAGCTATTAATTTTATTTGTACAGCATTAAATATGAGAGCTAATGGAATGTCTTTACACAAATTACCATTATTTGTTTGAGCTATTTTCATTACTGCAATTTTATTATTGTTATCATTACCAGTATTAGCTGGAGCAATTACAATGTTATTAACAGATAGAAATTTCAATACTAGTTTCTACGATCCAGCAGGTGGAGGAGATCCAGTGCTTTACCAACAT…		cellularOrganisms	cellularOrganisms	1.0	Eukaryota	superkingdom	1.0	Fungi	kingdom	0.85	Basidiomycota	phylum	0.81	Agaricomycetes	class	0.81	Polyporales	order	0.44	Polyporaceae	family	0.44	Ganoderma	genus	0.4	Ganoderma_leucocontextum	species	0.31
Zotu1396	WP_122_8_18_COI_2nd_S36_MLepF1_LepR1	17	TCATTTTGATTATTACCTCCTTCATTATTATTATTATTAATAAGTGCTCTAGTTGAAAATGGAGCTGGAACAGGTTGAACTGTATATCCTCCATTATCTGGAGTACAATCACACTCCGGAGGATCTGTAGATCTTGCAATCTTCAGTTTACACTTAGCAGGGGTATCTTCATTATTAGGAGCTATTAATTTTATTTGTACAGCATTAAATATGAGAGCTAATGGAATGTCTTTACACAAATTACCATTATTTGTTTGAGCTATTTTCATTACTGCAATTTTATTATTGTTATCATTACCAGTATTAGCTGGAGCAATTACAATGTTATTAACAGATAGAAATTTCAATACTAGTTTCTACGATCCAGCAGGTGGAGGAGATCCAGTGCTTTACCAACAT…		cellularOrganisms	cellularOrganisms	1.0	Eukaryota	superkingdom	1.0	Fungi	kingdom	0.85	Basidiomycota	phylum	0.81	Agaricomycetes	class	0.81	Polyporales	order	0.44	Polyporaceae	family	0.44	Ganoderma	genus	0.4	Ganoderma_leucocontextum	species	0.31
Zotu1772	WP_522_8_18_COI_2nd_S40_MLepF1_LepR1	49	TAAGTTTTTGACTTCTTCCCCCCTCTCTATCCCTATTACTTTCTAGAAGATTAGTAGGTACGGGAGCTGGAACAGGTTGAACTGTGTACCCCCCGCTATCTAGAGTTATTGCCCACACTGGAGCTTCTGTAGATTTAGCTATTTTCTCTCTTCATCTTGCTGGAGTTAGTTCTATTTTAGGAGCAGTAAATTTTATTACTACTATTATTAATATGCGATCTGATGGTCTTACTTTAGAACGTATGCCATTATTTGTATGATCTGTATTTATTACAGCAATTTTATTATTACTATCTTTACCGGTTCTTGCAGGTGCTATTACAATACTTTTAACAGACCGTAATTTAAATACTTCTTTTTTTGACCCAGCAGGTGGGGGTGACCCCATTTTATATCAAC…		cellularOrganisms	cellularOrganisms	1.0	Eukaryota	superkingdom	1.0	Metazoa	kingdom	1.0	Arthropoda	phylum	1.0	Insecta	class	1.0	Psocoptera	order	1.0	Ectopsocidae	family	1.0	Ectopsocopsis	genus	1.0	Ectopsocopsis_cryptomeriae	species	1.0
Zotu1772	WP_422_8_18_COI_2nd_S39_MLepF1_LepR1	4	TAAGTTTTTGACTTCTTCCCCCCTCTCTATCCCTATTACTTTCTAGAAGATTAGTAGGTACGGGAGCTGGAACAGGTTGAACTGTGTACCCCCCGCTATCTAGAGTTATTGCCCACACTGGAGCTTCTGTAGATTTAGCTATTTTCTCTCTTCATCTTGCTGGAGTTAGTTCTATTTTAGGAGCAGTAAATTTTATTACTACTATTATTAATATGCGATCTGATGGTCTTACTTTAGAACGTATGCCATTATTTGTATGATCTGTATTTATTACAGCAATTTTATTATTACTATCTTTACCGGTTCTTGCAGGTGCTATTACAATACTTTTAACAGACCGTAATTTAAATACTTCTTTTTTTGACCCAGCAGGTGGGGGTGACCCCATTTTATATCAAC…		cellularOrganisms	cellularOrganisms	1.0	Eukaryota	superkingdom	1.0	Metazoa	kingdom	1.0	Arthropoda	phylum	1.0	Insecta	class	1.0	Psocoptera	order	1.0	Ectopsocidae	family	1.0	Ectopsocopsis	genus	1.0	Ectopsocopsis_cryptomeriae	species	1.0
Zotu9289	GT_2_03_07_2018_COI_2nd_S57_MLepF1_LepR1	3	TAAGATTTTGATTATTACCCCCCTCATTAACCCTTTTAATTTCAAGAAGAATTGTAGAAAATGGAGCAGGAACAGGATGAACTGTTTACCCTCCTCTATCTTCTAATATTGCTCATAGAGGTAGATCTGTTGATTTAGCTATTTTTTCTCTTCACTTAGCTGGTATTTCATCAATTTTAGGAGCAATTAATTTTATTACTACCATTATTAATATACGATTAAGAAATTTATCGTTTGATCAAATACCTTTATTTGTTTGAAGAGTTGGAATTACAGCTTTCCTTCTACTTTTATCTTTACCTGTTTTAGCAGGTGCTATTACAATATTATTAACTGACCGAAATTTAAATACATCCTTTTTTGACCCTGCAGGAGGAGGGGACCCAATTTTATATCAAC…		cellularOrganisms	cellularOrganisms	1.0	Eukaryota	superkingdom	1.0	Metazoa	kingdom	1.0	Arthropoda	phylum	1.0	Insecta	class	1.0	Lepidoptera	order	1.0	Lymantriidae	family	1.0	Lymantria	genus	1.0	Lymantria_dispar	species	1.0
Zotu9994	TO_528_8_2018_COI_2nd_S27_MLepF1_LepR1	3	AGTTTTTGATTACTACCTCCTTCATTAATATTATTATTTGTTTCTTCAATAGTAGAAATAGGAGTAGGAGCTGGGTGGACAGTTTACCCTCCTTTATCTTCTTTGGAAGGACATGCTGGTAGATCTGTAGATTTTGCTATTTTTTCTTTACATTTAGCTGGTGCTTCATCTATTATAGGAGCTATTAATTTTATTTCTACTATTTTAAATATACGTTCTTTTGGAATAAGAATAGAAAAGGTTTCTCTTTTTGTCTGATCTGTTCTTATTACTGCTGTTTTATTGTTACTTTCTTTACCTGTATTAGCAGGAGCTATTACTATATTATTGACGGATCGAAATTTTAATACTTCATTTTTTGATCCTGCGGGAGGGGGAGACCCTATTTTATATCAACAT…		cellularOrganisms	cellularOrganisms	1.0	Eukaryota	superkingdom	1.0	Metazoa	kingdom	1.0	Arthropoda	phylum	1.0	Arachnida	class	1.0	Araneae	order	1.0	Theridiidae	family	1.0	Enoplognatha	genus	1.0	Enoplognatha_latimana	species	0.97
Zotu5116	GT_416_8_2018_COI_2nd_S20_MLepF1_LepR1	9	ATGGGAAACGTTTGAAAATGTATCATAAATTAAATAAATAAATTCCACAAAGAACTTTCAAACAATACAAAACAATTTATAGATCTGCTTTATAGAATGCCTTACTGAAATCAAATCAAAAACTGGTATAGCATCCTTCCAAGCCTGGGAAATTACACGAAACTCAGACATTTATTTATTAATAGTACAGTTTAAATAAAGAATCAAATTTAATTTTTAAATATTGAAACAATTGAAAAAAATTTGCCTCGTCCGGGAATCGAACCCGGTACCTCTCGTTTTCTAGACAAATGCACTACCAATGAGCTAACGAGAACCAGATATCATTCTCAGTTTTTTAGCAATTATTTTCAAATATGTCATTATCAGATGTTATGT		cellularOrganisms	cellularOrganisms	1.0	Eukaryota	superkingdom	0.92	undef_Eukaryota	kingdom	0.7	undef_undef_Eukaryota	phylum	0.65	Spirotrichea	class	0.65	Sporadotrichida	order	0.63	Oxytrichidae	family	0.63	Laurentiella	genus	0.47	Laurentiella_strenua	species	0.47
Zotu6707	WP_6_18_7_18_COI_2nd_S91_MLepF1_LepR1	6	TAAGATTTTGATTATTACCACCTTCTCTTACACTTTTAATTTTAAGAAGAATTGTAGAAAGTGGTGTTGGGACTGGTTGAACAGTTTATCCTCCTCTATCTTCAAATATTGCTCATAATGGTTCATCTGTTGATTTAGCAATTTTTAGCCTTCATTTAGCAGGTGTATCTTCAATTCTAGGTGCAATTAATTTTATTACAACAATTATTAATATACGTCCTTTAGGAATAAAGTTCGAACAAATACCCTTATTTGTATGATCTGTTCTTTTAACAGCTATTCTTCTTCTTCTTTCTTTACCGGTTCTTGCAGGAGCTATTACTATACTTCTAACCGATCGAAATTTAAATACATCATTTTTTGATCCTATAGGAGGTGGGGATCCTATTCTTTATCAAC…		cellularOrganisms	cellularOrganisms	1.0	Eukaryota	superkingdom	1.0	Metazoa	kingdom	1.0	Arthropoda	phylum	1.0	Insecta	class	1.0	Coleoptera	order	1.0	Corylophidae	family	1.0	Orthoperus	genus	1.0	Orthoperus_scutellaris	species	1.0
Zotu10829	WP_522_8_18_COI_2nd_S40_RonMWASPdeg_HCO2198	3	GATTGAATAGTGTTTTTTGCATTCGGTACAGCTTTAAGTAGTTCTTGATTTTTAGAGGGTTCTCGGAAACTAGTTGCCTTGCCTCCGTGCATATTGTGGACTACCTTTGTGGCGAGAACATTCTCATTTTTCTTTGCGTTTTCTGGACGATTATGAGGGCCTGAACTTGAATCTCTAGCTCTTTTGCTATTATTTGATACACTTCTGTCTCTTTGTTGAGTTTGATAGTTGGCATTATGGTGTGTTTTCGAAATATTTTGCTGTCTCTCTCGGGGTCTATTAAAAACTTAACAACAGTTCTTTGTTAGCACTA		cellularOrganisms	cellularOrganisms	1.0	Eukaryota	superkingdom	0.68	undef_Eukaryota	kingdom	0.45	undef_undef_Eukaryota	phylum	0.45	Spirotrichea	class	0.42	Sporadotrichida	order	0.29	Oxytrichidae	family	0.29	Laurentiella	genus	0.29	Laurentiella_strenua	species	0.29
Zotu4864	GT_6_03_07_2018_COI_2nd_S61_RonMWASPdeg_HCO2198	10	CAAAAACTGTATCTAATAGAAAATTTCCCGAAAATTTTGACAGTACAATACATTCACGCAAAGATAAGAGCATTAATCCTTACATTGAATAAAATAAAAACCACAAAAATGAGTAACAAAAACTATTTACTAATCCAAAACGATGGAGAAGTAGAACTTAATTCTTTTGAATTAATTGGTGCATCTACAAAAAGAAATGATAGCACTAAAATC	-	cellularOrganisms	cellularOrganisms	1.0	Eukaryota	superkingdom	0.86	undef_Eukaryota	kingdom	0.35	undef_undef_Eukaryota	phylum	0.29	Spirotrichea	class	0.2	Sporadotrichida	order	0.16	Oxytrichidae	family	0.16	Laurentiella	genus	0.14	Laurentiella_strenua	species	0.14
Zotu7482	BA_124_8_18_COI_2nd_S4_RonMWASPdeg_HCO2198	4	ACGTATGAATAATATAAGTTTTTGGTTATTACCGCCAGCTTTATTATTATTAGTTTCATCAGCTATTGTTGAATCTGGCGCGGGTACAGGATGGACAGTTTATCCGCCTTTATCTAGTGTACAGGCCCATTCAGGACCTTCTGTAGATTTAGCTATTTTTAGTTTACATTTAACAGGTATTTCTTCATTATTGGGTGCGATTAATTTTATTTCAACTATTTATAATATGCGAGCTCCCGGTTTAAGTTTTCATAGATTACCTTTATTTGTATGGTCTATATTAATTACAGCATTTCTTTTATTATTAACTTTACCTGTATTAGCTGGTGCAATTACTATGTTATTAACTGATCGAAATTTAAATACTACATTTTATGACCCTTCAGGCGGAGGTGATCC…		cellularOrganisms	cellularOrganisms	1.0	Eukaryota	superkingdom	1.0	undef_Eukaryota	kingdom	1.0	undef_undef_Eukaryota	phylum	1.0	Oomycetes	class	1.0	Peronosporales	order	1.0	Peronosporaceae	family	1.0	Peronospora	genus	1.0	Peronospora_farinosa	species	0.58
Zotu8009	TO_228_8_2018_COI_2nd_S24_RonMWASPdeg_HCO2198	4	AAGACTTAATAATATAAGTTTTTGATTATTACCACCAAGTTTATTTTTATTAATATTTTCTGCGTGTATAGAAGGTGGAGCAGGTACAGGTTGAACTTTATATCCTCCTTTATCAGGAGTACAAAGTCATAGTGGCCCTAGTGTTGATTTAGCAATTTTTGCTTTACATTTATCAGGGGTTAGTAGTTTATTAGGAGCTATTAATTTTATAAGTACTATATTTAATATGAGAACTCCTGGTATAATTTTACATAAATTAGCTTTATTTGGATGAGCGGTAGTTATTACAGCTGTATTATTATTATTATCTTTACCGGTACTAGCTGGTGGTATTACTATGGTTTTAACAGATAGAAATTTTAATACTTCATTTTTCGAAATAGCTGGAGGTGGAGATCC…		cellularOrganisms	cellularOrganisms	1.0	Eukaryota	superkingdom	1.0	Fungi	kingdom	1.0	Ascomycota	phylum	1.0	Sordariomycetes	class	0.86	Hypocreales	order	0.3	Nectriaceae	family	0.27	Calonectria	genus	0.22	Calonectria_colhounii	species	0.22
Zotu4505	BA_324_8_18_COI_2nd_S8_MLepF1_LepR1	11	ATACTTCTGACAAAAATACCTTTAGTTATCTCGTTAATACTGATATAATATTAGATTATAATAGAACTTCTAATATAGTTAATGATAAGAATGAATAAAAAACTTTATAAATGTAACGAGTGCGGCAAAGAGGTACAGATTAGAAGTAAAGGATTATGTACTTATTGTCGCTATAAACAAAAAGATAATCCTTTAAAAACGTATGTTCTTAAGCAATCTAGGaaaaataagctaaaaaaagaggaaaaaaGAGCTATTTTAGACCCATTTTTCGAATATCACGTCGAAAAAATAGCCAAAAATGGACTAAAATGTGACAATTGTGGATGTAAAGTAAGAGGTAATTTATGTAATTTAGCGCACATCTTGCCAAAA	-	cellularOrganisms	cellularOrganisms	1.0	Eukaryota	superkingdom	0.92	undef_Eukaryota	kingdom	0.62	undef_undef_Eukaryota	phylum	0.52	Spirotrichea	class	0.48	Sporadotrichida	order	0.42	Oxytrichidae	family	0.42	Laurentiella	genus	0.33	Laurentiella_strenua	species	0.33
Zotu341	TO_528_8_2018_COI_2nd_S27_MLepF1_LepR1	103	TTTCATTCTGGCTACTGCCTCCTTCACTAATTCTACTACTAGCTAGTGCTTTTGTAGAACAAGGAGCAGGAACAGGATGGACAGTATACCCTCCTCTATCTAGTCTACAAAGCCACTCAGGTGGTTCTGTAGATCTAGCCATTTTCAGTCTACACCTAGCTGGTATTTCATCAATGCTAGGAGCTATGAACTTCATTACAACTATTCTAAACATGCGAAACCCTGGTATGACACTACATAAACTACCACTATTCTGTTGGGCTATTTTTGTAACAGCTATTCTGCTACTACTTAGTCTACCAGTACTAGCTGGTGCTATTACAATGCTACTAACAGATCGAAACTTTAATACTTCATTTTATGATCCAGCAGGAGGTGGTGATCCAATTCTATATCAAC…		cellularOrganisms	cellularOrganisms	1.0	Eukaryota	superkingdom	1.0	Fungi	kingdom	1.0	Basidiomycota	phylum	1.0	Exobasidiomycetes	class	1.0	Microstromatales	order	1.0	undef_Microstromatales	family	1.0	undef_undef_Microstromatales	genus	1.0	uncultured_Jaminaea	species	1.0
Zotu341	TO_428_8_2018_COI_2nd_S26_MLepF1_LepR1	35	TTTCATTCTGGCTACTGCCTCCTTCACTAATTCTACTACTAGCTAGTGCTTTTGTAGAACAAGGAGCAGGAACAGGATGGACAGTATACCCTCCTCTATCTAGTCTACAAAGCCACTCAGGTGGTTCTGTAGATCTAGCCATTTTCAGTCTACACCTAGCTGGTATTTCATCAATGCTAGGAGCTATGAACTTCATTACAACTATTCTAAACATGCGAAACCCTGGTATGACACTACATAAACTACCACTATTCTGTTGGGCTATTTTTGTAACAGCTATTCTGCTACTACTTAGTCTACCAGTACTAGCTGGTGCTATTACAATGCTACTAACAGATCGAAACTTTAATACTTCATTTTATGATCCAGCAGGAGGTGGTGATCCAATTCTATATCAAC…		cellularOrganisms	cellularOrganisms	1.0	Eukaryota	superkingdom	1.0	Fungi	kingdom	1.0	Basidiomycota	phylum	1.0	Exobasidiomycetes	class	1.0	Microstromatales	order	1.0	undef_Microstromatales	family	1.0	undef_undef_Microstromatales	genus	1.0	uncultured_Jaminaea	species	1.0
Zotu341	TO_5_30_07_2018_COI_2nd_S84_MLepF1_LepR1	20	TTTCATTCTGGCTACTGCCTCCTTCACTAATTCTACTACTAGCTAGTGCTTTTGTAGAACAAGGAGCAGGAACAGGATGGACAGTATACCCTCCTCTATCTAGTCTACAAAGCCACTCAGGTGGTTCTGTAGATCTAGCCATTTTCAGTCTACACCTAGCTGGTATTTCATCAATGCTAGGAGCTATGAACTTCATTACAACTATTCTAAACATGCGAAACCCTGGTATGACACTACATAAACTACCACTATTCTGTTGGGCTATTTTTGTAACAGCTATTCTGCTACTACTTAGTCTACCAGTACTAGCTGGTGCTATTACAATGCTACTAACAGATCGAAACTTTAATACTTCATTTTATGATCCAGCAGGAGGTGGTGATCCAATTCTATATCAAC…		cellularOrganisms	cellularOrganisms	1.0	Eukaryota	superkingdom	1.0	Fungi	kingdom	1.0	Basidiomycota	phylum	1.0	Exobasidiomycetes	class	1.0	Microstromatales	order	1.0	undef_Microstromatales	family	1.0	undef_undef_Microstromatales	genus	1.0	uncultured_Jaminaea	species	1.0
Zotu341	GT_316_8_2018_COI_2nd_S19_MLepF1_LepR1	5	TTTCATTCTGGCTACTGCCTCCTTCACTAATTCTACTACTAGCTAGTGCTTTTGTAGAACAAGGAGCAGGAACAGGATGGACAGTATACCCTCCTCTATCTAGTCTACAAAGCCACTCAGGTGGTTCTGTAGATCTAGCCATTTTCAGTCTACACCTAGCTGGTATTTCATCAATGCTAGGAGCTATGAACTTCATTACAACTATTCTAAACATGCGAAACCCTGGTATGACACTACATAAACTACCACTATTCTGTTGGGCTATTTTTGTAACAGCTATTCTGCTACTACTTAGTCTACCAGTACTAGCTGGTGCTATTACAATGCTACTAACAGATCGAAACTTTAATACTTCATTTTATGATCCAGCAGGAGGTGGTGATCCAATTCTATATCAAC…		cellularOrganisms	cellularOrganisms	1.0	Eukaryota	superkingdom	1.0	Fungi	kingdom	1.0	Basidiomycota	phylum	1.0	Exobasidiomycetes	class	1.0	Microstromatales	order	1.0	undef_Microstromatales	family	1.0	undef_undef_Microstromatales	genus	1.0	uncultured_Jaminaea	species	1.0
Zotu341	TO_328_8_2018_COI_2nd_S25_MLepF1_LepR1	205	TTTCATTCTGGCTACTGCCTCCTTCACTAATTCTACTACTAGCTAGTGCTTTTGTAGAACAAGGAGCAGGAACAGGATGGACAGTATACCCTCCTCTATCTAGTCTACAAAGCCACTCAGGTGGTTCTGTAGATCTAGCCATTTTCAGTCTACACCTAGCTGGTATTTCATCAATGCTAGGAGCTATGAACTTCATTACAACTATTCTAAACATGCGAAACCCTGGTATGACACTACATAAACTACCACTATTCTGTTGGGCTATTTTTGTAACAGCTATTCTGCTACTACTTAGTCTACCAGTACTAGCTGGTGCTATTACAATGCTACTAACAGATCGAAACTTTAATACTTCATTTTATGATCCAGCAGGAGGTGGTGATCCAATTCTATATCAAC…		cellularOrganisms	cellularOrganisms	1.0	Eukaryota	superkingdom	1.0	Fungi	kingdom	1.0	Basidiomycota	phylum	1.0	Exobasidiomycetes	class	1.0	Microstromatales	order	1.0	undef_Microstromatales	family	1.0	undef_undef_Microstromatales	genus	1.0	uncultured_Jaminaea	species	1.0
Zotu341	BA_124_8_18_COI_2nd_S4_MLepF1_LepR1	4	TTTCATTCTGGCTACTGCCTCCTTCACTAATTCTACTACTAGCTAGTGCTTTTGTAGAACAAGGAGCAGGAACAGGATGGACAGTATACCCTCCTCTATCTAGTCTACAAAGCCACTCAGGTGGTTCTGTAGATCTAGCCATTTTCAGTCTACACCTAGCTGGTATTTCATCAATGCTAGGAGCTATGAACTTCATTACAACTATTCTAAACATGCGAAACCCTGGTATGACACTACATAAACTACCACTATTCTGTTGGGCTATTTTTGTAACAGCTATTCTGCTACTACTTAGTCTACCAGTACTAGCTGGTGCTATTACAATGCTACTAACAGATCGAAACTTTAATACTTCATTTTATGATCCAGCAGGAGGTGGTGATCCAATTCTATATCAAC…		cellularOrganisms	cellularOrganisms	1.0	Eukaryota	superkingdom	1.0	Fungi	kingdom	1.0	Basidiomycota	phylum	1.0	Exobasidiomycetes	class	1.0	Microstromatales	order	1.0	undef_Microstromatales	family	1.0	undef_undef_Microstromatales	genus	1.0	uncultured_Jaminaea	species	1.0
Zotu341	BA_219_7_18_COI_2nd_S5_MLepF1_LepR1	3	TTTCATTCTGGCTACTGCCTCCTTCACTAATTCTACTACTAGCTAGTGCTTTTGTAGAACAAGGAGCAGGAACAGGATGGACAGTATACCCTCCTCTATCTAGTCTACAAAGCCACTCAGGTGGTTCTGTAGATCTAGCCATTTTCAGTCTACACCTAGCTGGTATTTCATCAATGCTAGGAGCTATGAACTTCATTACAACTATTCTAAACATGCGAAACCCTGGTATGACACTACATAAACTACCACTATTCTGTTGGGCTATTTTTGTAACAGCTATTCTGCTACTACTTAGTCTACCAGTACTAGCTGGTGCTATTACAATGCTACTAACAGATCGAAACTTTAATACTTCATTTTATGATCCAGCAGGAGGTGGTGATCCAATTCTATATCAAC…		cellularOrganisms	cellularOrganisms	1.0	Eukaryota	superkingdom	1.0	Fungi	kingdom	1.0	Basidiomycota	phylum	1.0	Exobasidiomycetes	class	1.0	Microstromatales	order	1.0	undef_Microstromatales	family	1.0	undef_undef_Microstromatales	genus	1.0	uncultured_Jaminaea	species	1.0
Zotu341	BA_319_7_18_COI_2nd_S7_MLepF1_LepR1	3	TTTCATTCTGGCTACTGCCTCCTTCACTAATTCTACTACTAGCTAGTGCTTTTGTAGAACAAGGAGCAGGAACAGGATGGACAGTATACCCTCCTCTATCTAGTCTACAAAGCCACTCAGGTGGTTCTGTAGATCTAGCCATTTTCAGTCTACACCTAGCTGGTATTTCATCAATGCTAGGAGCTATGAACTTCATTACAACTATTCTAAACATGCGAAACCCTGGTATGACACTACATAAACTACCACTATTCTGTTGGGCTATTTTTGTAACAGCTATTCTGCTACTACTTAGTCTACCAGTACTAGCTGGTGCTATTACAATGCTACTAACAGATCGAAACTTTAATACTTCATTTTATGATCCAGCAGGAGGTGGTGATCCAATTCTATATCAAC…		cellularOrganisms	cellularOrganisms	1.0	Eukaryota	superkingdom	1.0	Fungi	kingdom	1.0	Basidiomycota	phylum	1.0	Exobasidiomycetes	class	1.0	Microstromatales	order	1.0	undef_Microstromatales	family	1.0	undef_undef_Microstromatales	genus	1.0	uncultured_Jaminaea	species	1.0
Zotu341	GT_216_8_2018_COI_2nd_S18_MLepF1_LepR1	10	TTTCATTCTGGCTACTGCCTCCTTCACTAATTCTACTACTAGCTAGTGCTTTTGTAGAACAAGGAGCAGGAACAGGATGGACAGTATACCCTCCTCTATCTAGTCTACAAAGCCACTCAGGTGGTTCTGTAGATCTAGCCATTTTCAGTCTACACCTAGCTGGTATTTCATCAATGCTAGGAGCTATGAACTTCATTACAACTATTCTAAACATGCGAAACCCTGGTATGACACTACATAAACTACCACTATTCTGTTGGGCTATTTTTGTAACAGCTATTCTGCTACTACTTAGTCTACCAGTACTAGCTGGTGCTATTACAATGCTACTAACAGATCGAAACTTTAATACTTCATTTTATGATCCAGCAGGAGGTGGTGATCCAATTCTATATCAAC…		cellularOrganisms	cellularOrganisms	1.0	Eukaryota	superkingdom	1.0	Fungi	kingdom	1.0	Basidiomycota	phylum	1.0	Exobasidiomycetes	class	1.0	Microstromatales	order	1.0	undef_Microstromatales	family	1.0	undef_undef_Microstromatales	genus	1.0	uncultured_Jaminaea	species	1.0
Zotu341	TO_3_30_07_2018_COI_2nd_S82_MLepF1_LepR1	65	TTTCATTCTGGCTACTGCCTCCTTCACTAATTCTACTACTAGCTAGTGCTTTTGTAGAACAAGGAGCAGGAACAGGATGGACAGTATACCCTCCTCTATCTAGTCTACAAAGCCACTCAGGTGGTTCTGTAGATCTAGCCATTTTCAGTCTACACCTAGCTGGTATTTCATCAATGCTAGGAGCTATGAACTTCATTACAACTATTCTAAACATGCGAAACCCTGGTATGACACTACATAAACTACCACTATTCTGTTGGGCTATTTTTGTAACAGCTATTCTGCTACTACTTAGTCTACCAGTACTAGCTGGTGCTATTACAATGCTACTAACAGATCGAAACTTTAATACTTCATTTTATGATCCAGCAGGAGGTGGTGATCCAATTCTATATCAAC…		cellularOrganisms	cellularOrganisms	1.0	Eukaryota	superkingdom	1.0	Fungi	kingdom	1.0	Basidiomycota	phylum	1.0	Exobasidiomycetes	class	1.0	Microstromatales	order	1.0	undef_Microstromatales	family	1.0	undef_undef_Microstromatales	genus	1.0	uncultured_Jaminaea	species	1.0
Zotu341	GT_116_8_2018_COI_2nd_S17_MLepF1_LepR1	3	TTTCATTCTGGCTACTGCCTCCTTCACTAATTCTACTACTAGCTAGTGCTTTTGTAGAACAAGGAGCAGGAACAGGATGGACAGTATACCCTCCTCTATCTAGTCTACAAAGCCACTCAGGTGGTTCTGTAGATCTAGCCATTTTCAGTCTACACCTAGCTGGTATTTCATCAATGCTAGGAGCTATGAACTTCATTACAACTATTCTAAACATGCGAAACCCTGGTATGACACTACATAAACTACCACTATTCTGTTGGGCTATTTTTGTAACAGCTATTCTGCTACTACTTAGTCTACCAGTACTAGCTGGTGCTATTACAATGCTACTAACAGATCGAAACTTTAATACTTCATTTTATGATCCAGCAGGAGGTGGTGATCCAATTCTATATCAAC…		cellularOrganisms	cellularOrganisms	1.0	Eukaryota	superkingdom	1.0	Fungi	kingdom	1.0	Basidiomycota	phylum	1.0	Exobasidiomycetes	class	1.0	Microstromatales	order	1.0	undef_Microstromatales	family	1.0	undef_undef_Microstromatales	genus	1.0	uncultured_Jaminaea	species	1.0
Zotu341	TO_2_30_07_2018_COI_2nd_S81_MLepF1_LepR1	35	TTTCATTCTGGCTACTGCCTCCTTCACTAATTCTACTACTAGCTAGTGCTTTTGTAGAACAAGGAGCAGGAACAGGATGGACAGTATACCCTCCTCTATCTAGTCTACAAAGCCACTCAGGTGGTTCTGTAGATCTAGCCATTTTCAGTCTACACCTAGCTGGTATTTCATCAATGCTAGGAGCTATGAACTTCATTACAACTATTCTAAACATGCGAAACCCTGGTATGACACTACATAAACTACCACTATTCTGTTGGGCTATTTTTGTAACAGCTATTCTGCTACTACTTAGTCTACCAGTACTAGCTGGTGCTATTACAATGCTACTAACAGATCGAAACTTTAATACTTCATTTTATGATCCAGCAGGAGGTGGTGATCCAATTCTATATCAAC…		cellularOrganisms	cellularOrganisms	1.0	Eukaryota	superkingdom	1.0	Fungi	kingdom	1.0	Basidiomycota	phylum	1.0	Exobasidiomycetes	class	1.0	Microstromatales	order	1.0	undef_Microstromatales	family	1.0	undef_undef_Microstromatales	genus	1.0	uncultured_Jaminaea	species	1.0
Zotu341	TO_6_30_07_2018_COI_2nd_S85_MLepF1_LepR1	10	TTTCATTCTGGCTACTGCCTCCTTCACTAATTCTACTACTAGCTAGTGCTTTTGTAGAACAAGGAGCAGGAACAGGATGGACAGTATACCCTCCTCTATCTAGTCTACAAAGCCACTCAGGTGGTTCTGTAGATCTAGCCATTTTCAGTCTACACCTAGCTGGTATTTCATCAATGCTAGGAGCTATGAACTTCATTACAACTATTCTAAACATGCGAAACCCTGGTATGACACTACATAAACTACCACTATTCTGTTGGGCTATTTTTGTAACAGCTATTCTGCTACTACTTAGTCTACCAGTACTAGCTGGTGCTATTACAATGCTACTAACAGATCGAAACTTTAATACTTCATTTTATGATCCAGCAGGAGGTGGTGATCCAATTCTATATCAAC…		cellularOrganisms	cellularOrganisms	1.0	Eukaryota	superkingdom	1.0	Fungi	kingdom	1.0	Basidiomycota	phylum	1.0	Exobasidiomycetes	class	1.0	Microstromatales	order	1.0	undef_Microstromatales	family	1.0	undef_undef_Microstromatales	genus	1.0	uncultured_Jaminaea	species	1.0
Zotu341	TO_1_30_07_2018_COI_2nd_S80_MLepF1_LepR1	10	TTTCATTCTGGCTACTGCCTCCTTCACTAATTCTACTACTAGCTAGTGCTTTTGTAGAACAAGGAGCAGGAACAGGATGGACAGTATACCCTCCTCTATCTAGTCTACAAAGCCACTCAGGTGGTTCTGTAGATCTAGCCATTTTCAGTCTACACCTAGCTGGTATTTCATCAATGCTAGGAGCTATGAACTTCATTACAACTATTCTAAACATGCGAAACCCTGGTATGACACTACATAAACTACCACTATTCTGTTGGGCTATTTTTGTAACAGCTATTCTGCTACTACTTAGTCTACCAGTACTAGCTGGTGCTATTACAATGCTACTAACAGATCGAAACTTTAATACTTCATTTTATGATCCAGCAGGAGGTGGTGATCCAATTCTATATCAAC…		cellularOrganisms	cellularOrganisms	1.0	Eukaryota	superkingdom	1.0	Fungi	kingdom	1.0	Basidiomycota	phylum	1.0	Exobasidiomycetes	class	1.0	Microstromatales	order	1.0	undef_Microstromatales	family	1.0	undef_undef_Microstromatales	genus	1.0	uncultured_Jaminaea	species	1.0
Zotu341	BA_424_8_18_COI_2nd_S10_MLepF1_LepR1	7	TTTCATTCTGGCTACTGCCTCCTTCACTAATTCTACTACTAGCTAGTGCTTTTGTAGAACAAGGAGCAGGAACAGGATGGACAGTATACCCTCCTCTATCTAGTCTACAAAGCCACTCAGGTGGTTCTGTAGATCTAGCCATTTTCAGTCTACACCTAGCTGGTATTTCATCAATGCTAGGAGCTATGAACTTCATTACAACTATTCTAAACATGCGAAACCCTGGTATGACACTACATAAACTACCACTATTCTGTTGGGCTATTTTTGTAACAGCTATTCTGCTACTACTTAGTCTACCAGTACTAGCTGGTGCTATTACAATGCTACTAACAGATCGAAACTTTAATACTTCATTTTATGATCCAGCAGGAGGTGGTGATCCAATTCTATATCAAC…		cellularOrganisms	cellularOrganisms	1.0	Eukaryota	superkingdom	1.0	Fungi	kingdom	1.0	Basidiomycota	phylum	1.0	Exobasidiomycetes	class	1.0	Microstromatales	order	1.0	undef_Microstromatales	family	1.0	undef_undef_Microstromatales	genus	1.0	uncultured_Jaminaea	species	1.0
Zotu341	BA_324_8_18_COI_2nd_S8_MLepF1_LepR1	17	TTTCATTCTGGCTACTGCCTCCTTCACTAATTCTACTACTAGCTAGTGCTTTTGTAGAACAAGGAGCAGGAACAGGATGGACAGTATACCCTCCTCTATCTAGTCTACAAAGCCACTCAGGTGGTTCTGTAGATCTAGCCATTTTCAGTCTACACCTAGCTGGTATTTCATCAATGCTAGGAGCTATGAACTTCATTACAACTATTCTAAACATGCGAAACCCTGGTATGACACTACATAAACTACCACTATTCTGTTGGGCTATTTTTGTAACAGCTATTCTGCTACTACTTAGTCTACCAGTACTAGCTGGTGCTATTACAATGCTACTAACAGATCGAAACTTTAATACTTCATTTTATGATCCAGCAGGAGGTGGTGATCCAATTCTATATCAAC…		cellularOrganisms	cellularOrganisms	1.0	Eukaryota	superkingdom	1.0	Fungi	kingdom	1.0	Basidiomycota	phylum	1.0	Exobasidiomycetes	class	1.0	Microstromatales	order	1.0	undef_Microstromatales	family	1.0	undef_undef_Microstromatales	genus	1.0	uncultured_Jaminaea	species	1.0
Zotu341	BA_524_8_18_COI_2nd_S12_MLepF1_LepR1	15	TTTCATTCTGGCTACTGCCTCCTTCACTAATTCTACTACTAGCTAGTGCTTTTGTAGAACAAGGAGCAGGAACAGGATGGACAGTATACCCTCCTCTATCTAGTCTACAAAGCCACTCAGGTGGTTCTGTAGATCTAGCCATTTTCAGTCTACACCTAGCTGGTATTTCATCAATGCTAGGAGCTATGAACTTCATTACAACTATTCTAAACATGCGAAACCCTGGTATGACACTACATAAACTACCACTATTCTGTTGGGCTATTTTTGTAACAGCTATTCTGCTACTACTTAGTCTACCAGTACTAGCTGGTGCTATTACAATGCTACTAACAGATCGAAACTTTAATACTTCATTTTATGATCCAGCAGGAGGTGGTGATCCAATTCTATATCAAC…		cellularOrganisms	cellularOrganisms	1.0	Eukaryota	superkingdom	1.0	Fungi	kingdom	1.0	Basidiomycota	phylum	1.0	Exobasidiomycetes	class	1.0	Microstromatales	order	1.0	undef_Microstromatales	family	1.0	undef_undef_Microstromatales	genus	1.0	uncultured_Jaminaea	species	1.0
Zotu341	WP_2_18_7_18_COI_2nd_S87_MLepF1_LepR1	3	TTTCATTCTGGCTACTGCCTCCTTCACTAATTCTACTACTAGCTAGTGCTTTTGTAGAACAAGGAGCAGGAACAGGATGGACAGTATACCCTCCTCTATCTAGTCTACAAAGCCACTCAGGTGGTTCTGTAGATCTAGCCATTTTCAGTCTACACCTAGCTGGTATTTCATCAATGCTAGGAGCTATGAACTTCATTACAACTATTCTAAACATGCGAAACCCTGGTATGACACTACATAAACTACCACTATTCTGTTGGGCTATTTTTGTAACAGCTATTCTGCTACTACTTAGTCTACCAGTACTAGCTGGTGCTATTACAATGCTACTAACAGATCGAAACTTTAATACTTCATTTTATGATCCAGCAGGAGGTGGTGATCCAATTCTATATCAAC…		cellularOrganisms	cellularOrganisms	1.0	Eukaryota	superkingdom	1.0	Fungi	kingdom	1.0	Basidiomycota	phylum	1.0	Exobasidiomycetes	class	1.0	Microstromatales	order	1.0	undef_Microstromatales	family	1.0	undef_undef_Microstromatales	genus	1.0	uncultured_Jaminaea	species	1.0
Zotu341	BA_619_7_18_COI_2nd_S13_MLepF1_LepR1	13	TTTCATTCTGGCTACTGCCTCCTTCACTAATTCTACTACTAGCTAGTGCTTTTGTAGAACAAGGAGCAGGAACAGGATGGACAGTATACCCTCCTCTATCTAGTCTACAAAGCCACTCAGGTGGTTCTGTAGATCTAGCCATTTTCAGTCTACACCTAGCTGGTATTTCATCAATGCTAGGAGCTATGAACTTCATTACAACTATTCTAAACATGCGAAACCCTGGTATGACACTACATAAACTACCACTATTCTGTTGGGCTATTTTTGTAACAGCTATTCTGCTACTACTTAGTCTACCAGTACTAGCTGGTGCTATTACAATGCTACTAACAGATCGAAACTTTAATACTTCATTTTATGATCCAGCAGGAGGTGGTGATCCAATTCTATATCAAC…		cellularOrganisms	cellularOrganisms	1.0	Eukaryota	superkingdom	1.0	Fungi	kingdom	1.0	Basidiomycota	phylum	1.0	Exobasidiomycetes	class	1.0	Microstromatales	order	1.0	undef_Microstromatales	family	1.0	undef_undef_Microstromatales	genus	1.0	uncultured_Jaminaea	species	1.0
Zotu341	TO_4_30_07_2018_COI_2nd_S83_MLepF1_LepR1	36	TTTCATTCTGGCTACTGCCTCCTTCACTAATTCTACTACTAGCTAGTGCTTTTGTAGAACAAGGAGCAGGAACAGGATGGACAGTATACCCTCCTCTATCTAGTCTACAAAGCCACTCAGGTGGTTCTGTAGATCTAGCCATTTTCAGTCTACACCTAGCTGGTATTTCATCAATGCTAGGAGCTATGAACTTCATTACAACTATTCTAAACATGCGAAACCCTGGTATGACACTACATAAACTACCACTATTCTGTTGGGCTATTTTTGTAACAGCTATTCTGCTACTACTTAGTCTACCAGTACTAGCTGGTGCTATTACAATGCTACTAACAGATCGAAACTTTAATACTTCATTTTATGATCCAGCAGGAGGTGGTGATCCAATTCTATATCAAC…		cellularOrganisms	cellularOrganisms	1.0	Eukaryota	superkingdom	1.0	Fungi	kingdom	1.0	Basidiomycota	phylum	1.0	Exobasidiomycetes	class	1.0	Microstromatales	order	1.0	undef_Microstromatales	family	1.0	undef_undef_Microstromatales	genus	1.0	uncultured_Jaminaea	species	1.0
Zotu341	BA_119_7_18_COI_2nd_S3_MLepF1_LepR1	4	TTTCATTCTGGCTACTGCCTCCTTCACTAATTCTACTACTAGCTAGTGCTTTTGTAGAACAAGGAGCAGGAACAGGATGGACAGTATACCCTCCTCTATCTAGTCTACAAAGCCACTCAGGTGGTTCTGTAGATCTAGCCATTTTCAGTCTACACCTAGCTGGTATTTCATCAATGCTAGGAGCTATGAACTTCATTACAACTATTCTAAACATGCGAAACCCTGGTATGACACTACATAAACTACCACTATTCTGTTGGGCTATTTTTGTAACAGCTATTCTGCTACTACTTAGTCTACCAGTACTAGCTGGTGCTATTACAATGCTACTAACAGATCGAAACTTTAATACTTCATTTTATGATCCAGCAGGAGGTGGTGATCCAATTCTATATCAAC…		cellularOrganisms	cellularOrganisms	1.0	Eukaryota	superkingdom	1.0	Fungi	kingdom	1.0	Basidiomycota	phylum	1.0	Exobasidiomycetes	class	1.0	Microstromatales	order	1.0	undef_Microstromatales	family	1.0	undef_undef_Microstromatales	genus	1.0	uncultured_Jaminaea	species	1.0
Zotu341	GT_416_8_2018_COI_2nd_S20_MLepF1_LepR1	4	TTTCATTCTGGCTACTGCCTCCTTCACTAATTCTACTACTAGCTAGTGCTTTTGTAGAACAAGGAGCAGGAACAGGATGGACAGTATACCCTCCTCTATCTAGTCTACAAAGCCACTCAGGTGGTTCTGTAGATCTAGCCATTTTCAGTCTACACCTAGCTGGTATTTCATCAATGCTAGGAGCTATGAACTTCATTACAACTATTCTAAACATGCGAAACCCTGGTATGACACTACATAAACTACCACTATTCTGTTGGGCTATTTTTGTAACAGCTATTCTGCTACTACTTAGTCTACCAGTACTAGCTGGTGCTATTACAATGCTACTAACAGATCGAAACTTTAATACTTCATTTTATGATCCAGCAGGAGGTGGTGATCCAATTCTATATCAAC…		cellularOrganisms	cellularOrganisms	1.0	Eukaryota	superkingdom	1.0	Fungi	kingdom	1.0	Basidiomycota	phylum	1.0	Exobasidiomycetes	class	1.0	Microstromatales	order	1.0	undef_Microstromatales	family	1.0	undef_undef_Microstromatales	genus	1.0	uncultured_Jaminaea	species	1.0
Zotu341	TO_228_8_2018_COI_2nd_S24_MLepF1_LepR1	162	TTTCATTCTGGCTACTGCCTCCTTCACTAATTCTACTACTAGCTAGTGCTTTTGTAGAACAAGGAGCAGGAACAGGATGGACAGTATACCCTCCTCTATCTAGTCTACAAAGCCACTCAGGTGGTTCTGTAGATCTAGCCATTTTCAGTCTACACCTAGCTGGTATTTCATCAATGCTAGGAGCTATGAACTTCATTACAACTATTCTAAACATGCGAAACCCTGGTATGACACTACATAAACTACCACTATTCTGTTGGGCTATTTTTGTAACAGCTATTCTGCTACTACTTAGTCTACCAGTACTAGCTGGTGCTATTACAATGCTACTAACAGATCGAAACTTTAATACTTCATTTTATGATCCAGCAGGAGGTGGTGATCCAATTCTATATCAAC…		cellularOrganisms	cellularOrganisms	1.0	Eukaryota	superkingdom	1.0	Fungi	kingdom	1.0	Basidiomycota	phylum	1.0	Exobasidiomycetes	class	1.0	Microstromatales	order	1.0	undef_Microstromatales	family	1.0	undef_undef_Microstromatales	genus	1.0	uncultured_Jaminaea	species	1.0
Zotu341	TO_128_8_2018_COI_2nd_S23_MLepF1_LepR1	55	TTTCATTCTGGCTACTGCCTCCTTCACTAATTCTACTACTAGCTAGTGCTTTTGTAGAACAAGGAGCAGGAACAGGATGGACAGTATACCCTCCTCTATCTAGTCTACAAAGCCACTCAGGTGGTTCTGTAGATCTAGCCATTTTCAGTCTACACCTAGCTGGTATTTCATCAATGCTAGGAGCTATGAACTTCATTACAACTATTCTAAACATGCGAAACCCTGGTATGACACTACATAAACTACCACTATTCTGTTGGGCTATTTTTGTAACAGCTATTCTGCTACTACTTAGTCTACCAGTACTAGCTGGTGCTATTACAATGCTACTAACAGATCGAAACTTTAATACTTCATTTTATGATCCAGCAGGAGGTGGTGATCCAATTCTATATCAAC…		cellularOrganisms	cellularOrganisms	1.0	Eukaryota	superkingdom	1.0	Fungi	kingdom	1.0	Basidiomycota	phylum	1.0	Exobasidiomycetes	class	1.0	Microstromatales	order	1.0	undef_Microstromatales	family	1.0	undef_undef_Microstromatales	genus	1.0	uncultured_Jaminaea	species	1.0
Zotu341	BA_624_8_18_COI_2nd_S14_MLepF1_LepR1	60	TTTCATTCTGGCTACTGCCTCCTTCACTAATTCTACTACTAGCTAGTGCTTTTGTAGAACAAGGAGCAGGAACAGGATGGACAGTATACCCTCCTCTATCTAGTCTACAAAGCCACTCAGGTGGTTCTGTAGATCTAGCCATTTTCAGTCTACACCTAGCTGGTATTTCATCAATGCTAGGAGCTATGAACTTCATTACAACTATTCTAAACATGCGAAACCCTGGTATGACACTACATAAACTACCACTATTCTGTTGGGCTATTTTTGTAACAGCTATTCTGCTACTACTTAGTCTACCAGTACTAGCTGGTGCTATTACAATGCTACTAACAGATCGAAACTTTAATACTTCATTTTATGATCCAGCAGGAGGTGGTGATCCAATTCTATATCAAC…		cellularOrganisms	cellularOrganisms	1.0	Eukaryota	superkingdom	1.0	Fungi	kingdom	1.0	Basidiomycota	phylum	1.0	Exobasidiomycetes	class	1.0	Microstromatales	order	1.0	undef_Microstromatales	family	1.0	undef_undef_Microstromatales	genus	1.0	uncultured_Jaminaea	species	1.0
Zotu341	BA_224_8_18_COI_2nd_S6_MLepF1_LepR1	28	TTTCATTCTGGCTACTGCCTCCTTCACTAATTCTACTACTAGCTAGTGCTTTTGTAGAACAAGGAGCAGGAACAGGATGGACAGTATACCCTCCTCTATCTAGTCTACAAAGCCACTCAGGTGGTTCTGTAGATCTAGCCATTTTCAGTCTACACCTAGCTGGTATTTCATCAATGCTAGGAGCTATGAACTTCATTACAACTATTCTAAACATGCGAAACCCTGGTATGACACTACATAAACTACCACTATTCTGTTGGGCTATTTTTGTAACAGCTATTCTGCTACTACTTAGTCTACCAGTACTAGCTGGTGCTATTACAATGCTACTAACAGATCGAAACTTTAATACTTCATTTTATGATCCAGCAGGAGGTGGTGATCCAATTCTATATCAAC…		cellularOrganisms	cellularOrganisms	1.0	Eukaryota	superkingdom	1.0	Fungi	kingdom	1.0	Basidiomycota	phylum	1.0	Exobasidiomycetes	class	1.0	Microstromatales	order	1.0	undef_Microstromatales	family	1.0	undef_undef_Microstromatales	genus	1.0	uncultured_Jaminaea	species	1.0
Zotu7237	TO_6_30_07_2018_COI_2nd_S85_RonMWASPdeg_HCO2198	5	TCGTATGAATAATATAAGTTTCTGACTTCTTCCTCCTTCTTTACTTATATTGATTTTTTCGTCAATGGGCGGGGGTGTTGGAACGGGATGAACAGTGTACCCTCCTTTATCTTCTCTTTTAGGACACAGTGAATATTCTGTTGATTTTGCAATTTTTTCTTTACACTTAGCGGGGGCCTCTTCTATTTTAGGGGCAGTTAATTTTATTACAACTGTGATTAATATACGTTTGCCGGATATAAGCTTTGATAAAATCCCTTTATTTGTTTGATCAGTCTTTGTGACTGCTGTTCTTTTACTTCTTTCTTTACCAGTATTAGCGGGGGCCATTACTATGCTATTAACAGACCGAAACTTAAATACTAGTTTTTTTGATCCTGCAGGTGGGGGGGACCCTAT…		cellularOrganisms	cellularOrganisms	1.0	Eukaryota	superkingdom	1.0	Metazoa	kingdom	0.91	Arthropoda	phylum	0.65	Diplopoda	class	0.02	Polydesmida	order	0.02	Paradoxosomatidae	family	0.02	Asiomorpha	genus	0.02	Asiomorpha_coarctata	species	0.02
Zotu212	WP_122_8_18_COI_2nd_S36_MLepF1_LepR1	1549	TGAGTTTTTGATTGCTCCCCCCATCACTAACCTTATTATTAGCCGGAGGATTGGTTGAAAGTGGTGCAGGTACAGGATGAACGGTATACCCTCCTTTAGCTAGTGGTATTGCACATGCAGGAGCATCAGTTGACCTATCAATTTTTAGTTTACATTTAGCTGGTGCTTCATCAATCCTAGGAGCAGTAAATTTTATCACCACAATTATTAACATGCGCACCCCAGGTATGTCATGAGACCAAACCCCATTATTTGTTTGATCGGTATTTCTTACCGCCATTCTTCTACTTTTATCACTTCCTGTATTAGCAGGAGCTATCACCATACTTTTAACAGACCGTAATTTAAACACTTCTTTTTTTGACCCCGCCGGAGGAGGAGACCCTATTCTATACCAAC…		cellularOrganisms	cellularOrganisms	1.0	Eukaryota	superkingdom	0.99	Metazoa	kingdom	0.92	Arthropoda	phylum	0.82	Collembola	class	0.18	Entomobryomorpha	order	0.17	Entomobryidae	family	0.17	Entomobrya	genus	0.11	Entomobrya_aino	species	0.06
Zotu8589	BA_124_8_18_COI_2nd_S4_MLepF1_LepR1	3	TAAGATTTTGATTATTACCACCTTCTTTAACCCTCCTCCTTTCTAGCTCAATTGTAGAAAACGGAGCTGGTACAGGGTGAACTGTGTATCCACCCGTTTCTTCAGGAATTGCTCATGCAGGTGCTTCAGTTGATTTGGCTATTTTTTCTTTACATTTAGCAGGAATTTCATCAATTTTAGGAGCTGTAAATTTTATCACAACAGTAATTAATATACGATCTAATGGAATTACACTTGATCGAATACCTTTATTTGTTTGATCAGTTGTAATTACAGCTATTTTATTATTATTGTCGTTACCCGTATTAGCTGGAGCTATTACTATATTACTCACAGATCGTAATTTAAATACTTCCTTTTTTGATCCTGCGGGGGGTGGTGACCCAATTCTTTATCAAC…		cellularOrganisms	cellularOrganisms	1.0	Eukaryota	superkingdom	1.0	Metazoa	kingdom	1.0	Arthropoda	phylum	0.98	Insecta	class	0.95	Diptera	order	0.73	Syrphidae	family	0.16	Fazia	genus	0.1	Fazia_centropogonis	species	0.1
Zotu8927	BA_519_7_18_COI_2nd_S11_MLepF1_LepR1	3	TAAGATTCTGACTTTTACCCCCATCTATTACACTCTTAACGATAAGAAGAATTGTAGAAAACGGAGCTGGCACCGGATGAACGGTATACCCTCCACTATCCGGAAATATCTCCCATAATGGAGCATCTGTTGATCTAGCAATTTTCTCCCTCCATCTAGCCGGAATTTCATCAATCCTAGGGGCAATCAACTTCATTTCAACCATCATCAATATATGACCTAATGGAATAAACTCAGAAATAATCCCTCTATTCGTCTGATCAGTAGGAATCACAGCCCTATTACTATTATTATCCTTACCAGTACTAGCAGGAGCTATTACTATACTTCTAACAGATCGTAACCTAAATACCTCATTTTTTGACCCTGCAGGAGGAGGTGATCCTATTCTTTATCAAC…		cellularOrganisms	cellularOrganisms	1.0	Eukaryota	superkingdom	1.0	Metazoa	kingdom	0.98	Arthropoda	phylum	0.75	Insecta	class	0.74	Hemiptera	order	0.4	Miridae	family	0.28	Deraeocoris	genus	0.13	Deraeocoris_schwarzii	species	0.09
Zotu1944	WP_422_8_18_COI_2nd_S39_RonMWASPdeg_HCO2198	21	TAGAATGAACAATCTAAGTTTTTGGTTATTAATTCCTGCTTTTTTACTTTTATTAGCTTCTTCCTTAGTGGAAGTTGGTGCTGGTACTGGGTGGACAGTATATCCACCTTTAGCTGGAATCGAAGCACATTCAGGAGCTTCTGTAGATTTAGCTATTTTCAGTTTACATTTAGCAGGTGTATCATCTTTACTAGGTGCAATAAATTTTATTGCAACTATTTTAAATATGAGAGCTCCGGGTATAACTTTATTTCGTATGCCTTTATTCGTATGGTCTGTTTTAATAACAGCAGTACTTTTATTATTATCACTACCTGTTTTAGCTGGTGGTATTACTATGCTGTTAACAGACCGTAACTTTAATACATCTTTTTTTGATCCAATTGGCGGCGGTGATCC…		cellularOrganisms	cellularOrganisms	1.0	Eukaryota	superkingdom	0.93	undef_Eukaryota	kingdom	0.57	Rhodophyta	phylum	0.26	Florideophyceae	class	0.25	Ceramiales	order	0.18	Delesseriaceae	family	0.06	Acrosorium	genus	0.04	Acrosorium_ciliolatum	species	0.04
Zotu1944	BA_324_8_18_COI_2nd_S8_RonMWASPdeg_HCO2198	26	TAGAATGAACAATCTAAGTTTTTGGTTATTAATTCCTGCTTTTTTACTTTTATTAGCTTCTTCCTTAGTGGAAGTTGGTGCTGGTACTGGGTGGACAGTATATCCACCTTTAGCTGGAATCGAAGCACATTCAGGAGCTTCTGTAGATTTAGCTATTTTCAGTTTACATTTAGCAGGTGTATCATCTTTACTAGGTGCAATAAATTTTATTGCAACTATTTTAAATATGAGAGCTCCGGGTATAACTTTATTTCGTATGCCTTTATTCGTATGGTCTGTTTTAATAACAGCAGTACTTTTATTATTATCACTACCTGTTTTAGCTGGTGGTATTACTATGCTGTTAACAGACCGTAACTTTAATACATCTTTTTTTGATCCAATTGGCGGCGGTGATCC…		cellularOrganisms	cellularOrganisms	1.0	Eukaryota	superkingdom	0.93	undef_Eukaryota	kingdom	0.57	Rhodophyta	phylum	0.26	Florideophyceae	class	0.25	Ceramiales	order	0.18	Delesseriaceae	family	0.06	Acrosorium	genus	0.04	Acrosorium_ciliolatum	species	0.04
Zotu1934	GT_616_8_2018_COI_2nd_S22_MLepF1_LepR1	55	GCAAAAACACATATTTTTTAGTTAATTTAGCATCATTAACATGAAAAAGATAAAACCTAGTTTTGAGCTTATAGAACCTTCATTTGGAAGCTCATTTTACTATTCTAAATACCAACAAAACGCAAATAACAAAGCATACCTTTGGCATTATCATCCAGAAATTGAAATGGTATTTGTTAATGGTGGCACTGGGAAACGCCAAATAGGCAGCCATATTTCTTATTATACAGATGGAGATTTAATTTTAATTGGCAGCGATTTACCACATTGTGGATTTACCGACGAGACTACGGGAAACACCAACGAGGTGGTTATACAAATGAGACC		cellularOrganisms	cellularOrganisms	1.0	Eukaryota	superkingdom	0.85	undef_Eukaryota	kingdom	0.47	undef_undef_Eukaryota	phylum	0.4	Spirotrichea	class	0.32	Sporadotrichida	order	0.21	Oxytrichidae	family	0.21	Oxytricha	genus	0.18	Oxytricha_trifallax	species	0.18
Zotu4575	GT_3_03_07_2018_COI_2nd_S58_RonMWASPdeg_HCO2198	11	ACGCATGAATAATATGAGATTTTGACTTTTACCCCCATCATTAATATTACTTTTAATAAGAAGAATGGTAGAAACAGGAACAGGGACAGGTTGAACTGTATACCCCCCTCTTTCTTCAATTATCGCGCATACCGGAGCTTCCGTAGATTTATCTATTTTCTCTTTACATATAGCAGGGATTTCCTCGATTCTTGGGGCAATTAACTTTATTACTACTATAATTAATATACGAGTTAAAAATATTAAATTTGATCAAATCCCATTATTTTCCTGATCTGTAATTATTACAGCCATTTTATTATTACTATCTCTTCCAGTACTAGCCGGAGCAATTACTATACTATTAACAGACCGAAACTTAAATACATCATTTTTTGATCCTACAGGAGGAGGGGATCC…		cellularOrganisms	cellularOrganisms	1.0	Eukaryota	superkingdom	1.0	Metazoa	kingdom	1.0	Arthropoda	phylum	0.98	Insecta	class	0.96	Hemiptera	order	0.08	Lygaeidae	family	0.01	Cosmopleurus	genus	0.01	Cosmopleurus_fulvipes	species	0.01
Zotu3329	WP_422_8_18_COI_2nd_S39_MLepF1_LepR1	17	TTAGTTTCTGATTGCTACCTCCTTCTTTAATTCTACTATTAGCTAGTGCTTTTGTAGAACAAGGAGCAGGAACAGGTTGAACAGTATATCCTCCTTTAGCAGGTATCCAATCACACTCAGGAGGGTCAGTTGATTTAGCGATCTTTAGTCTTCACTTAGCAGGTATCTCATCAATGTTAGGAGCAATGAACTTTATTACTACAATTATCAATATGCGAAACCCAGGAATGACTCTACACAAACTTCCTTTATTCTGTTGAGCTATTATGGTAACAGCTATCTTACTACTACTATCATTACCAGTATTAGCAGGAGCAATTACAATGCTATTAACAGATCGAAACTTTAATACATCGTTCTATGATCCAGCAGGAGGAGGTGATCCTATTTTATACCAAC…		cellularOrganisms	cellularOrganisms	1.0	Eukaryota	superkingdom	0.98	Metazoa	kingdom	0.36	Cnidaria	phylum	0.07	Hydrozoa	class	0.07	Anthoathecata	order	0.04	Ptilocodiidae	family	0.04	Thecocodium	genus	0.04	Thecocodium_quadratum	species	0.04
Zotu9689	TO_128_8_2018_COI_2nd_S23_MLepF1_LepR1	3	TAAGATTTTGATTATTACCTCCATCATTAACATTTTTATTAATTAGAAGATGAGTAGAAACAGGAACAGGAACAGGTTGAACAGTTTATCCTCCTTTATCATCTTCAATTGCTCATACAAGTTCTTCTGTAGATTTCTCAATTTTTTCACTACATATTGCAGGAATTTCATCAATTTTAGGAGCAGTTAATTTTATTACAACAGTTATTAATATATGAGCCCCAGGAATTACTCTTGACCGAATACCGTTATTCGTTTGATCTGTAGTAATTACAGCAGTATTATTATTACTTTCTTTACCAGTATTAGCCGGAGCTATTACTATACTTTTAACAGATCGAAACTTAAATACATCATTCTTTGACCCAGCTGGGGGAGGGGACCCAATTTTATACCAAC…		cellularOrganisms	cellularOrganisms	1.0	Eukaryota	superkingdom	1.0	Metazoa	kingdom	1.0	Arthropoda	phylum	1.0	Insecta	class	1.0	Diptera	order	0.76	Culicidae	family	0.48	Anopheles	genus	0.47	Anopheles_quadrimaculatus	species	0.47
Zotu9931	TO_4_30_07_2018_COI_2nd_S83_MLepF1_LepR1	3	TAAGATTCTGATTATTACCTCCTTCTTTAACTTTATTGTTAATCAGAAGAATAGTAGAAACGGGAACTGGGACAGGTTGAACAATTTATCCCCCTCTTTCATCAGTAATTGCACATACAGGATCAGCAGTAGATTTTTCTATTTTTTCCCTTCACATTGCCGGAATTTCATCAATTTTAGGAGCGATTAATTttatttctacaataatcaatataaaaattaaatttttaaaatttaatcaaatttctttatttatTTGATCAATTTTAATTACTACCATTCTTCTTCTTTTATCCTTACCAGTATTAGCAGGAGCTATTACTATACTTTTAACTGATCGTAATCTTAATACTTCTTTTTTCGATCCTGCTGGAGGTGGGGATCCTATTTTATATCAAC…		cellularOrganisms	cellularOrganisms	1.0	Eukaryota	superkingdom	1.0	Metazoa	kingdom	0.99	Arthropoda	phylum	0.99	Insecta	class	0.97	Diptera	order	0.57	Cecidomyiidae	family	0.48	Placochela	genus	0.11	Placochela_nigripes	species	0.11
Zotu4376	GT_2_03_07_2018_COI_2nd_S57_MLepF1_LepR1	5	TAAGTTTTTGATTGCTCCCCCCTTCATTAACTCTATTATTAGTAGGAGGACTTGTAGAAAGAGGTGCAGGGACAGGATGAACTGTTTACCCTCCATTAGCTAGCGGTATTGCTCATGCCGGAGCTTCAGTAGATCTTTCAATTTTCAGCCTTTATTTAGCAGGTGCCTCATCAATTCTAGGGACAGTAAATTTAATTACAACAATTATTAATATACGAGCACCAGGAATAACTTGAGATCAAGCCCCTTTATTTGTTTGATCTGTATTTTTAACCGCTATTCTTCTTCTCCTTTCTTTGCCTGTAATAGCAGGAGCTATATCACAATATTATTAACTGACCGAAACCTCAATACAGCTTTCTTTGACCCAGCCGGAAGGGCTATTTTATACCAACACCT…		cellularOrganisms	cellularOrganisms	1.0	Eukaryota	superkingdom	1.0	Metazoa	kingdom	1.0	Arthropoda	phylum	0.96	Collembola	class	0.8	Entomobryomorpha	order	0.8	Entomobryidae	family	0.77	Entomobrya	genus	0.77	Entomobrya_assuta	species	0.77
Zotu8894	BA_424_8_18_COI_2nd_S10_RonMWASPdeg_HCO2198	3	AAGATTAAATAATATAAGCTTTTGGTTATTAGTGCCTTCATTTTTGTTGCTTATGGGATCTGCTTTTATAGATGGGGGCGCTGGGACTGGATGGACAATATACCCTCCTCTTAGCAGTGTTGGACAGAATGGCGCTGGAGTTGATATGGCAATACTTAGTCTGCATCTTGCTGGTATTTCTTCTATTCTTGGAGCAATAAATTTAATTGTTACAATATTTAATATGAGAGCTCCAGGAATGACGATGCATAAAATGCCTTTATTTGTATGGGCAATACTTGTAACTGCATTTCTGTTACTTCTGGCTCTACCAGTGCTCGGTGGAGCTATAACAATGCTTCTAACTGATAGGAATTTTGGAACAAGTTTTTTTGAACCATCAGGGGGAGGCGATCCAGT…		cellularOrganisms	cellularOrganisms	1.0	Bacteria	superkingdom	0.35	undef_Bacteria	kingdom	0.35	Proteobacteria	phylum	0.23	Alphaproteobacteria	class	0.09	Rickettsiales	order	0.07	Rickettsiaceae	family	0.06	Rickettsia	genus	0.06	Rickettsia_argasii	species	0.01
Zotu2103	TO_3_30_07_2018_COI_2nd_S82_RonMWASPdeg_HCO2198	5	TCGATTAAACAATATTAGTTTCTGATTACTTCCTCCTTCATTGATTTTATTACTTGCTAGTGCTTTAGTTGAGCAAGGAGCTGGAACAGGATGAACAATCTATCCTCCTTTATCAGGTATTCAAAGTCACTCAGGTGGATCTGTTGATTTAGCTATCTTCAGTCTACATTTAGCAGGTATTAGTTCAATGTTAGGTGCAATGAACTTCATTACTACAATTCTAAACATGCGACATCCTGGAATGTCAATGCATAAGTTACCTTTATTCTGTTGAGCTATTTTTATCACAGCTATTTTACTATTATTATCATTACCTGTATTAGCTGGAGGTATTACTATGTTATTAACAGATCGAAACTTTAACACATCATTCTACGATCCAGCCGGAGGTGGAGACCC…		cellularOrganisms	cellularOrganisms	1.0	Eukaryota	superkingdom	1.0	Fungi	kingdom	0.77	Basidiomycota	phylum	0.51	Microbotryomycetes	class	0.48	Sporidiobolales	order	0.46	Sporidiobolaceae	family	0.46	Rhodotorula	genus	0.46	Rhodotorula_taiwanensis	species	0.45
Zotu2103	TO_4_30_07_2018_COI_2nd_S83_RonMWASPdeg_HCO2198	18	TCGATTAAACAATATTAGTTTCTGATTACTTCCTCCTTCATTGATTTTATTACTTGCTAGTGCTTTAGTTGAGCAAGGAGCTGGAACAGGATGAACAATCTATCCTCCTTTATCAGGTATTCAAAGTCACTCAGGTGGATCTGTTGATTTAGCTATCTTCAGTCTACATTTAGCAGGTATTAGTTCAATGTTAGGTGCAATGAACTTCATTACTACAATTCTAAACATGCGACATCCTGGAATGTCAATGCATAAGTTACCTTTATTCTGTTGAGCTATTTTTATCACAGCTATTTTACTATTATTATCATTACCTGTATTAGCTGGAGGTATTACTATGTTATTAACAGATCGAAACTTTAACACATCATTCTACGATCCAGCCGGAGGTGGAGACCC…		cellularOrganisms	cellularOrganisms	1.0	Eukaryota	superkingdom	1.0	Fungi	kingdom	0.77	Basidiomycota	phylum	0.51	Microbotryomycetes	class	0.48	Sporidiobolales	order	0.46	Sporidiobolaceae	family	0.46	Rhodotorula	genus	0.46	Rhodotorula_taiwanensis	species	0.45
Zotu2103	WP_122_8_18_COI_2nd_S36_RonMWASPdeg_HCO2198	4	TCGATTAAACAATATTAGTTTCTGATTACTTCCTCCTTCATTGATTTTATTACTTGCTAGTGCTTTAGTTGAGCAAGGAGCTGGAACAGGATGAACAATCTATCCTCCTTTATCAGGTATTCAAAGTCACTCAGGTGGATCTGTTGATTTAGCTATCTTCAGTCTACATTTAGCAGGTATTAGTTCAATGTTAGGTGCAATGAACTTCATTACTACAATTCTAAACATGCGACATCCTGGAATGTCAATGCATAAGTTACCTTTATTCTGTTGAGCTATTTTTATCACAGCTATTTTACTATTATTATCATTACCTGTATTAGCTGGAGGTATTACTATGTTATTAACAGATCGAAACTTTAACACATCATTCTACGATCCAGCCGGAGGTGGAGACCC…		cellularOrganisms	cellularOrganisms	1.0	Eukaryota	superkingdom	1.0	Fungi	kingdom	0.77	Basidiomycota	phylum	0.51	Microbotryomycetes	class	0.48	Sporidiobolales	order	0.46	Sporidiobolaceae	family	0.46	Rhodotorula	genus	0.46	Rhodotorula_taiwanensis	species	0.45
Zotu2103	TO_328_8_2018_COI_2nd_S25_RonMWASPdeg_HCO2198	15	TCGATTAAACAATATTAGTTTCTGATTACTTCCTCCTTCATTGATTTTATTACTTGCTAGTGCTTTAGTTGAGCAAGGAGCTGGAACAGGATGAACAATCTATCCTCCTTTATCAGGTATTCAAAGTCACTCAGGTGGATCTGTTGATTTAGCTATCTTCAGTCTACATTTAGCAGGTATTAGTTCAATGTTAGGTGCAATGAACTTCATTACTACAATTCTAAACATGCGACATCCTGGAATGTCAATGCATAAGTTACCTTTATTCTGTTGAGCTATTTTTATCACAGCTATTTTACTATTATTATCATTACCTGTATTAGCTGGAGGTATTACTATGTTATTAACAGATCGAAACTTTAACACATCATTCTACGATCCAGCCGGAGGTGGAGACCC…		cellularOrganisms	cellularOrganisms	1.0	Eukaryota	superkingdom	1.0	Fungi	kingdom	0.77	Basidiomycota	phylum	0.51	Microbotryomycetes	class	0.48	Sporidiobolales	order	0.46	Sporidiobolaceae	family	0.46	Rhodotorula	genus	0.46	Rhodotorula_taiwanensis	species	0.45
Zotu10077	TO_628_8_2018_COI_2nd_S28_MLepF1_LepR1	3	AGTTTCTGACTCCTTCCGCCATCTCTTACACTTCTGATCATAAGAAGAATTGTAAGAACCGGAGCAGGAACTGGTTGAACAGTTTATCCCCCACTTTCTTCTACAATCTCCCACACAGGAGCTTCAGTAGATTTAGCAATCTTTTCTCTTCATTTAGCTGGAATTAGATCTATTTTAGGAGCAGTAAATTTTATTACTACCATTATTAACATACGCTCAGAAAATTTATCACTAGAACGTATACCATTATTTGTCTGATCAGTTTTTATTACAGCAATCTTACTTTTACTTTCCTTACCTGTCTTAGCAGGAGCAATTACTATGCTTTTAACTGACCGAAATATTAATACTTCATTTTTTGACCCAGCTGGCGGAGGAGACCCAATTTTATATCAACAT…		cellularOrganisms	cellularOrganisms	1.0	Eukaryota	superkingdom	1.0	Metazoa	kingdom	1.0	Arthropoda	phylum	1.0	Insecta	class	1.0	Psocoptera	order	0.99	Amphipsocidae	family	0.99	Polypsocus	genus	0.99	Polypsocus_corruptus	species	0.99
Zotu8458	WP_122_8_18_COI_2nd_S36_RonMWASPdeg_HCO2198	3	TCGTGCTAATAATTTAAGTTTTTGATTATTAATTCCAGTTGTAGCTTTTTTATTTTCTTCTAATTTAATTGGTAATGGAATAGGAACTGGTTGAACTTTATACCCTCCTTTAAGAGCCTATATGTTTCATAGAAGGACTGGTATGGATTTAGTTATTTTTTCTTTACATATAACAGGTATTAGTTCTATTTTAGGAGCAATTAATTTTATTGCGACTATGATAAAAATGTTACATAAGTTAATACTTGTGAATGTTTCTGTGTTTGTCTGATCTATTTTAATAACAACAGTTTTGCTTTTATTAGCTTTACCTGTTTTAGCTGGAGGTTTAACTATGTTAATAGTAGATCTTCATTTTAACACATCTTTTTTTGATCCTGTTGGTGGAGGAGATCCTGT…		cellularOrganisms	cellularOrganisms	1.0	Eukaryota	superkingdom	1.0	Metazoa	kingdom	0.89	Platyhelminthes	phylum	0.77	Rhabditophora	class	0.73	Tricladida	order	0.73	Geoplanidae	family	0.73	Rhynchodemus	genus	0.73	Rhynchodemus_sylvaticus	species	0.73
Zotu4234	WP_122_8_18_COI_2nd_S36_MLepF1_LepR1	10	TAAGATTTTGAATATTACCTCCTTCTCTTACATTATTATTAGCCAGTAGTATAGTAGAAAATGGAGCTGGAACTGGATGAACAGTTTACCCTCCACTTTCTTCAAGAATTGCTCACAGTGGAGCTTCAGTTGATTTAGCTATTTTTTCTTTACATTTAGCTGGTATTTCATCAATTTTAGGTGCTGTAAATTTTATTACAACAATCATTAATATACGATCTTCAGGAATCACTTTTGATCGAATACCTTTATTTGTTTGATCTGTAGGTATTACAGCTCTTCTTTTATTACTATCTTTACCTGTTCTAGCAGGTGCAATTACTATACTATTAACAGATCGAAATTTTAATACTTCTTTCTTTGATCCTGCAGGAGGAGGAGACCCCATTTTATACCAAC…		cellularOrganisms	cellularOrganisms	1.0	Eukaryota	superkingdom	1.0	Metazoa	kingdom	1.0	Arthropoda	phylum	1.0	Insecta	class	1.0	Diptera	order	1.0	Phoridae	family	0.99	Megaselia	genus	0.99	Megaselia_arcticae	species	0.98
Zotu4471	WP_322_8_18_COI_2nd_S38_RonMWASPdeg_HCO2198	7	TAGACTAAATAACATAAGTTTCTGACTATTACCACCTAGTTTAATCTTATTGGTATTCTCTGCCTGTATAGAAGGTGGAGCCGGTACAGGTTGAACTTTATATCCTCCTTTATCAGGAGTACAAAGTCACAGTGGACCTAGTGTGGATTTAGCTATTTTCACTTTACATCTAACAGGAGTAAGTAGTTTATTAGGAGCTATTAATTTCATAACAACAATAATAAATATGAGGACACCAGGAATAAGATTACATAAATTAGCCTTATTTGGATGAGCTGTAGTTATTACAGCTGTCTTATTATTGTTATCCTTACCTGTACTAGCAGGAGGAATAACAATGGTGTTAACAGATAGAAATTTCAATACATCTTTCTTCGAAACCGCAGGAGGAGGTGATCC…		cellularOrganisms	cellularOrganisms	1.0	Eukaryota	superkingdom	1.0	Fungi	kingdom	0.99	Ascomycota	phylum	0.99	Sordariomycetes	class	0.93	Glomerellales	order	0.46	Glomerellaceae	family	0.46	Colletotrichum	genus	0.46	Colletotrichum_aenigma	species	0.44
Zotu4471	WP_422_8_18_COI_2nd_S39_RonMWASPdeg_HCO2198	3	TAGACTAAATAACATAAGTTTCTGACTATTACCACCTAGTTTAATCTTATTGGTATTCTCTGCCTGTATAGAAGGTGGAGCCGGTACAGGTTGAACTTTATATCCTCCTTTATCAGGAGTACAAAGTCACAGTGGACCTAGTGTGGATTTAGCTATTTTCACTTTACATCTAACAGGAGTAAGTAGTTTATTAGGAGCTATTAATTTCATAACAACAATAATAAATATGAGGACACCAGGAATAAGATTACATAAATTAGCCTTATTTGGATGAGCTGTAGTTATTACAGCTGTCTTATTATTGTTATCCTTACCTGTACTAGCAGGAGGAATAACAATGGTGTTAACAGATAGAAATTTCAATACATCTTTCTTCGAAACCGCAGGAGGAGGTGATCC…		cellularOrganisms	cellularOrganisms	1.0	Eukaryota	superkingdom	1.0	Fungi	kingdom	0.99	Ascomycota	phylum	0.99	Sordariomycetes	class	0.93	Glomerellales	order	0.46	Glomerellaceae	family	0.46	Colletotrichum	genus	0.46	Colletotrichum_aenigma	species	0.44
Zotu3888	TO_2_30_07_2018_COI_2nd_S81_MLepF1_LepR1	15	TAAGATTTTGATTACTGTTTGAACTGTCTACCCACCACTCTATGCTAATATTGCTCACGCAGGTGCCTCTGTAGACTTAGCAATTTTCTCACTTCACTTAGCAGGAATTTCCTCAATTTTAGGAGCAGTAAATTTTATTACAACTACTATTAATATACGAGCCCCAGGAATATCTTTAGACCAAACCCCTCTATTTGTATGAGCTGTAGGTATTACAGCTCTTCTTTTACTCCTTTCTTTACCCGTTTTAGCCGGAGCTATTACTATATTATTGACAGATCGAAACTTAAATACTTCATTCTTTGACCCTGCAGGAGGAGGAGATCCTATCCTATATCAACACTTATTT		cellularOrganisms	cellularOrganisms	1.0	Eukaryota	superkingdom	1.0	Metazoa	kingdom	1.0	Arthropoda	phylum	0.99	Insecta	class	0.96	Orthoptera	order	0.8	Tettigoniidae	family	0.79	Meconema	genus	0.72	Meconema_meridionale	species	0.53
Zotu6243	BA_519_7_18_COI_2nd_S11_MLepF1_LepR1	6	AGATTTTGAATATTACCCCCTTCACTAACCCTTCTATTAGCAAGTAGTATAGTAGAAAACGGGGCTGGAACTGGTTGAACAGTGTATCCCCCTCTTTCTAGAGGTATTGCCCACGGAGGAGCCTCAGTTGATTTAGCTATTTTCTCCCTCCACCTAGCAGGAATCTCATCAATTTTAGGAGCTGTAAATTTTATTACAACTGTAATTAATATACGATCTACTGGTATTACATTAGATCGTATACCGCTATTTGTTTGATCAGTGGTTATTACTGCTATTTTATTACTTCTTTCATTACCTGTACTAGCAGGTGCAATTACTATACTTCTAACCGATCGAAATTTAAATACTTCATTTTTCGATCCCGCAGGTGGAGGTGACCCCATTTTATACCAACAC…		cellularOrganisms	cellularOrganisms	1.0	Eukaryota	superkingdom	1.0	Metazoa	kingdom	1.0	Arthropoda	phylum	1.0	Insecta	class	0.97	Diptera	order	0.73	Tabanidae	family	0.06	Tabanocella	genus	0.03	Tabanocella_longirostris	species	0.03
Zotu6465	TO_328_8_2018_COI_2nd_S25_MLepF1_LepR1	6	TTAGTTTCTGGTTATTACCTCCTTCATTAATTTTATTATTAGCTAGTGCGCTTGTAGAACAAGGGGCTGGTACAGGGTGGACAATTTACCCACCTTTATCAGGTATCCAAAGTCACTCAGGAGGATCTGTAGATTTAGCAATCTTCAGTCTTCACTTAGCTGGTATTAGTTCTATGTTAGGAGCAATGAACTTTATTACTACAATTCTTAACATGCGACACCCTGGTATGTCAATGCACAAACTGCCATTATTCTGTTGGGCTATTTTTATCACAGCAATTCTACTATTACTATCATTACCTGTATTAGCTGGAGCTATTACAATGTTATTAACAGACCGTAACTTCAACACTTCATTCTACGACCCTGCAGGAGGTGGTGATCCTATTTTATTCCAAC…		cellularOrganisms	cellularOrganisms	1.0	Eukaryota	superkingdom	0.98	Fungi	kingdom	0.86	Basidiomycota	phylum	0.71	Microbotryomycetes	class	0.55	Sporidiobolales	order	0.54	Sporidiobolaceae	family	0.54	Rhodotorula	genus	0.54	Rhodotorula_taiwanensis	species	0.4
Zotu7648	BA_524_8_18_COI_2nd_S12_RonMWASPdeg_HCO2198	4	AAGATTAAATAATTTTAGTTTTTGGCTTTTACCACCATCTACATTATTAGCTGTTGCTGCAACATTTGTTAATGAAGGTTTCGGAACTGGCTGGACTTTATATCCTCCATTATCTTCTCTACAAAGTCATTCTACTATGAGTGTTGATTTATTAATACTTAGTTTTCATTTAGCTGGAGCTTCAAGTATAATAGCTGGTATTAATTTTATTTGTACTATTTTTTATTTTAAATCTGAAGCAATGTATATGAAAGATATACCATTATTTCCATGGTCTATTGTAGTTACTTCTGTATTAGTAGTTTTAGCTATGCCAGTTTTAGCTGCTGCAATTACATTATTATTATTTGATAGAAATTTTAATACAAGTTTTTTTGATCCAACAGGAGGAGGAGATTT…		cellularOrganisms	cellularOrganisms	1.0	Eukaryota	superkingdom	0.98	undef_Eukaryota	kingdom	0.7	undef_undef_Eukaryota	phylum	0.34	Heterolobosea	class	0.2	Acrasida	order	0.15	Acrasiaceae	family	0.15	Acrasis	genus	0.15	Acrasis_kona	species	0.15
Zotu3079	WP_6_18_7_18_COI_2nd_S91_MLepF1_LepR1	4	TTTCATTTTGGCTACTTCCTCCTTCACTAATTCTACTACTTGCTAGTGCATTTGTAGAACAAGGAGCAGGTACAGGTTGGACAATTTATCCACCACTAAGTAGTCTACAAAGTCATTCAGGAGGATCAGTAGATCTAGCTATTTTCAGTATGCATCTAGCAGGTATTAGTTCAATGCTAGGAGCTATGAACCTAATTACAACAATTCTAAATATGCGAAACCCAGGTATGACACTACATAAACTACCACTATTTGTATGGGCAATTTTCATTACAGCAATTCTACTGCTACTATCACTACCAGTACTAGCTGGTGCAATTACTATGCTACTAACAGATCGAAACTTTAATACTTCATTCTATGATCCAGCAGGAGGAGGGGACCCTATCCTATACCAAC…		cellularOrganisms	cellularOrganisms	1.0	Eukaryota	superkingdom	1.0	Fungi	kingdom	0.99	Basidiomycota	phylum	0.99	Exobasidiomycetes	class	0.89	Microstromatales	order	0.71	undef_Microstromatales	family	0.71	Jaminaea	genus	0.41	Jaminaea_angkorensis	species	0.41
Zotu3079	WP_5_18_7_18_COI_2nd_S90_MLepF1_LepR1	8	TTTCATTTTGGCTACTTCCTCCTTCACTAATTCTACTACTTGCTAGTGCATTTGTAGAACAAGGAGCAGGTACAGGTTGGACAATTTATCCACCACTAAGTAGTCTACAAAGTCATTCAGGAGGATCAGTAGATCTAGCTATTTTCAGTATGCATCTAGCAGGTATTAGTTCAATGCTAGGAGCTATGAACCTAATTACAACAATTCTAAATATGCGAAACCCAGGTATGACACTACATAAACTACCACTATTTGTATGGGCAATTTTCATTACAGCAATTCTACTGCTACTATCACTACCAGTACTAGCTGGTGCAATTACTATGCTACTAACAGATCGAAACTTTAATACTTCATTCTATGATCCAGCAGGAGGAGGGGACCCTATCCTATACCAAC…		cellularOrganisms	cellularOrganisms	1.0	Eukaryota	superkingdom	1.0	Fungi	kingdom	0.99	Basidiomycota	phylum	0.99	Exobasidiomycetes	class	0.89	Microstromatales	order	0.71	undef_Microstromatales	family	0.71	Jaminaea	genus	0.41	Jaminaea_angkorensis	species	0.41
Zotu10205	TO_6_30_07_2018_COI_2nd_S85_RonMWASPdeg_HCO2198	3	TAGACTAAATAACATAAGCTTTTGATTACTTATACCAAGTATAGCATTATTTTTATTTGCGAGTGGGATAGAAAATGGTGCTGGAACAGGATGAACCATATACCCTCCATTATCAAGTACACAAAGCCATAGTGGACCCAGTGTAGATCTTGCAATTTTTGCATTACACTTATCTGGAGTAAGTAGTTTACTAGGAGCAATGAATTTTATAACTACTATACTTAATATGAGATGTCCAGGAATAAGACTACATAAACTAGCTCTTTTCGGTTGAGCAGTAGGAGTTACTGCTGTATTATTACTATTATCATTACCAGTTTTAGCTGGAGCGATAACAATGTTACTAACCGATAGAAATTTTAACACTTCATTTTTTGAAGCAGCAGGAGGTGGAGATCC…		cellularOrganisms	cellularOrganisms	1.0	Eukaryota	superkingdom	0.99	Fungi	kingdom	0.89	Ascomycota	phylum	0.88	Arthoniomycetes	class	0.24	Arthoniales	order	0.24	Arthoniaceae	family	0.19	Arthothelium	genus	0.19	Arthothelium_ruanum	species	0.19
Zotu10923	WP_6_18_7_18_COI_2nd_S91_MLepF1_LepR1	3	TGAGGATATTTCCCTCTTGCTTGTAATGAAAAGTCGTCTCACTTGAGGTGTCGCCATTATCTGAATTATTGACGACTTTGAATATTCTATTGTGATAGTTCATTTTTATATAAAGTATTTTGGATCGGTATACTAAAATTTATTCAGCTAGACTTTTCATCCAATGAGGGAACGTTACAGTTTCCCTATTACCTTTTTGTACCAGAATTCCAATATTTATTGAGCTTCTATAAGCGCTAGACTACCGTTATTTTTATAGTCGGCTAA		cellularOrganisms	cellularOrganisms	1.0	Eukaryota	superkingdom	0.9	undef_Eukaryota	kingdom	0.32	undef_undef_Eukaryota	phylum	0.3	Spirotrichea	class	0.29	Sporadotrichida	order	0.29	Oxytrichidae	family	0.29	Laurentiella	genus	0.19	Laurentiella_strenua	species	0.19
Zotu7093	TO_1_30_07_2018_COI_2nd_S80_RonMWASPdeg_HCO2198	5	TCGACTTAACAACATAAGATTTTGATTATTAGCTCCTTCTCTAACTCTTCTCATGAGAAGATCTTTAATTGAAATAGGTGTAGGAACAGGATGAACTGTATACCCACCATTATCAAGAAATATTGCCCACGCAGGTCCTAGAGTTGACATATCTATTTTCTCATTACATTTGGCAGGAATTTCATCTATCCTTGGTGCAGTAAATTTCATTACAACCGTTATAAATATACGGCCTATAGGAATATCTATAGACCGAACCCCATTATTTGTGTGGTCAGTTCTAATTACTGCTATTCTTTTATTATTATCATTGCCGGTTTTAGCTGGGGCAATCACCATACTTCTTACTGACCGAAATATTAATACAACATTTTTTGACCCTGCGGGAGGGGGTGACCC…		cellularOrganisms	cellularOrganisms	1.0	Eukaryota	superkingdom	1.0	Metazoa	kingdom	0.99	Arthropoda	phylum	0.97	Insecta	class	0.94	Hemiptera	order	0.81	Cicadellidae	family	0.75	Scaphoideus	genus	0.25	Scaphoideus_bihamatus	species	0.22
Zotu10098	TO_628_8_2018_COI_2nd_S28_MLepF1_LepR1	3	TAAGATTTTGATTTCTTCCCCCTTCTTTAACTTTACTTTTATCAAGAAGAATTGTAAGAACCGGAGCAGGAACTGGTTGAACAGTTTATCCCCCACTTTCTTCTACAATCTCCCACACAGGAGCTTCAGTAGATTTAGCAATCTTTTCTCTTCATTTAGCTGGAATTAGATCTATTTTAGGAGCAGTAAATTTTATTACTACCATTATTAACATACGCTCAGAAAATTTATCACTAGAACGTATACCATTATTTGTCTGATCAGTTTTTATTACAGCAATCTTACTTTTACTTTCCTTACCTGTCTTAGCAGGAGCAATTACTATGCTTTTAACTGACCGAAATATTAATACTTCATTTTTTGACCCAGCTGGCGGAGGAGGGGATCCTATCCTATATC…		cellularOrganisms	cellularOrganisms	1.0	Eukaryota	superkingdom	1.0	Metazoa	kingdom	1.0	Arthropoda	phylum	1.0	Insecta	class	1.0	Psocoptera	order	1.0	Amphipsocidae	family	1.0	Polypsocus	genus	1.0	Polypsocus_corruptus	species	1.0
Zotu7172	TO_4_30_07_2018_COI_2nd_S83_RonMWASPdeg_HCO2198	5	TCGGCTTAATAATTTAAGTTTCTGGCTTCTTCCACCTAGCCTACTTCTTCTTCTTAGTTCTTCATTAGTAGAAGTAGGTGCTGGGACTGGCTGGACTCTTTACCCACCCCTTTCTGGAATTACAGCCCATAACGGAGCAGCAGTTGATTTAGCTATTTTTAGTCTTCATCTTTCTGGTGCTTCTTCTCTTTTAGGCGCTATCAATTTTATAGTTACTATTATTAATATGCGTCCTAAAAAGTTTTTCCTTATGAAGGCTCCGCTTTTTGTTTGGTCTTTACTTGTTACTGCTTTTCTTCTAGTTATTAGTCTTCCAGTCTTAGCAGGTGCTCTGACTATGTTGATTACTGATAGAAATTTTAATACTACTTTTTTTGATCCAGTAGGAGGAGGAGATCC…		cellularOrganisms	cellularOrganisms	1.0	Eukaryota	superkingdom	1.0	undef_Eukaryota	kingdom	0.31	undef_undef_Eukaryota	phylum	0.15	Phaeophyceae	class	0.07	Ectocarpales	order	0.05	Chordariaceae	family	0.03	Nemacystus	genus	0.02	Nemacystus_decipiens	species	0.02
Zotu5228	TO_5_30_07_2018_COI_2nd_S84_MLepF1_LepR1	8	TAAGTTTTTGAATATTACCCCCTTCTCTTACACTTTTATTAGCTAGTAGTATAGTAGAAAACGGAGCTGGAACAGGTTGAAGAGTATACCCCCCTCTATCAGCAGGAATTGCTCATGGAGGAGCATCAGTTGATTTAGCTATTTTTTCTCTGCATTTAGCTGGTATTTCTTCTATTTTAGGAGCAGTAAATTTTATTACTACTGTAATTAATATACGATCAACAGGAATTACATTTGATCGAATACCTTTATTTGTTTGATCCGTTGTAATTACTGCTATTTTATTATTATTATCATTACCTGTTTTAGCTGGAGCTATTACAATATTATTAACTGATCGAAATTTAAATACATCTTTCTTTGACCCCGCAGGTGGAGGTGACCCTATTTTATATCAAC…		cellularOrganisms	cellularOrganisms	1.0	Eukaryota	superkingdom	1.0	Metazoa	kingdom	1.0	Arthropoda	phylum	1.0	Insecta	class	1.0	Diptera	order	0.98	Limoniidae	family	0.1	Gonomyia	genus	0.06	Gonomyia_condensa	species	0.06
Zotu7419	WP_6_18_7_18_COI_2nd_S91_MLepF1_LepR1	5	TAAGATTTTGACTATTACCACCCTCTCTAACTTTATTATTAGCTAGCTCAATTGTAGAAAACGGAGCTGGAACAGGTTGAACTGTTTATCCTCCTTTAGCATCTGGAATTGCACATGCTGGAGCTTCCGTTGATTTAGCAATTTTTTCTCTTCATTTAGCTGGAGTATCTTCTATTTTAGGTGCAGTAAATTTTATTACCACAGTAATTAATATACGATCTAATGGAATTACTCTAGACCGAATACCATTGTTTGTATGATCAGTTGTAATTACAGCTGTTTTATTATTATTATCATTACCTGTTTTAGCTGGTGCAATTACTATATTATTAACTGATCGAAATTTAAATACATCATTCTTTGATCCTGCTGGAGGAGGCGATCCTATCCTATACCAAC…		cellularOrganisms	cellularOrganisms	1.0	Eukaryota	superkingdom	1.0	Metazoa	kingdom	0.99	Arthropoda	phylum	0.98	Insecta	class	0.97	Diptera	order	0.83	Chironomidae	family	0.36	Procladius	genus	0.24	Procladius_ferrugineus	species	0.11
Zotu1523	GT_616_8_2018_COI_2nd_S22_MLepF1_LepR1	65	TAAGATTTTGATTATTACCTCCTTCAAttttttttttAAGATTAAGAATATTTATTGGTGAAGGAACAGGAACTGGATGAACTGTTTATCCTCCATTATCTTCAATAATTTATCAATCAGGTCCTAGAGTAGATTTTTCTATTTTTTCTTTACATCTTGCGGGAGCAAGATCAATTATAGGAGCAATAAATTTTATTGTAACTATTTATTTATTTTGTCGTTCTTCTTTTGATAAATTATCATTATTTTCTTGATCTGTTGGTATTACTGCAGTATTATTATTATTATCTTTACCAGTATTAGCTGGAGCTATTACTATATTATTATCAGATCGAAATTTAAATACTTCATTTTTTATACCATTAGGAGGTGGAGATCCTGTTTTATATCAACATTTAT…		cellularOrganisms	cellularOrganisms	1.0	Eukaryota	superkingdom	1.0	Metazoa	kingdom	1.0	Arthropoda	phylum	1.0	Insecta	class	1.0	Hymenoptera	order	1.0	Pompilidae	family	0.98	Auplopus	genus	0.95	Auplopus_pygialis	species	0.94
Zotu5222	WP_122_8_18_COI_2nd_S36_MLepF1_LepR1	5	TTTCTTTCTGATTATTACCTCCTTCATTAGTTTTACTATTGCTTTCTGCTTTAGTTGAACAAGGAGCAGGAACAGGATGAACTGTTTATCCTCCTCTTGCTGGAATTCAATCACATTCAGGTGGTTCAGTTGATCTAGCTATTTTTTCACTTCACTTAAGTGGGGTTTCTTCTTTATTAGGTGCAGTTAATTTCATTTCTACTATTTTAAATATGAGAGCTGGTGGATTAGGTTTACATAAAATTAGTTTATTCTCATGAGCTATTTTTGTAACAGCTATATTATTATTATTATCATTACCTGTCTTAGCGGGTGCTATTACAATGCTATTGTGTGATAGAAACTTCAATACTAGTTTCTATGATCCAGCAGGAGGTGGAGATCCAGTATTATATCAAC…		cellularOrganisms	cellularOrganisms	1.0	Eukaryota	superkingdom	0.99	Fungi	kingdom	0.8	Basidiomycota	phylum	0.54	Agaricomycetes	class	0.53	Agaricales	order	0.31	Entolomataceae	family	0.11	Entoloma	genus	0.11	Entoloma_clypeatum	species	0.11
Zotu5222	TO_6_30_07_2018_COI_2nd_S85_MLepF1_LepR1	4	TTTCTTTCTGATTATTACCTCCTTCATTAGTTTTACTATTGCTTTCTGCTTTAGTTGAACAAGGAGCAGGAACAGGATGAACTGTTTATCCTCCTCTTGCTGGAATTCAATCACATTCAGGTGGTTCAGTTGATCTAGCTATTTTTTCACTTCACTTAAGTGGGGTTTCTTCTTTATTAGGTGCAGTTAATTTCATTTCTACTATTTTAAATATGAGAGCTGGTGGATTAGGTTTACATAAAATTAGTTTATTCTCATGAGCTATTTTTGTAACAGCTATATTATTATTATTATCATTACCTGTCTTAGCGGGTGCTATTACAATGCTATTGTGTGATAGAAACTTCAATACTAGTTTCTATGATCCAGCAGGAGGTGGAGATCCAGTATTATATCAAC…		cellularOrganisms	cellularOrganisms	1.0	Eukaryota	superkingdom	0.99	Fungi	kingdom	0.8	Basidiomycota	phylum	0.54	Agaricomycetes	class	0.53	Agaricales	order	0.31	Entolomataceae	family	0.11	Entoloma	genus	0.11	Entoloma_clypeatum	species	0.11
Zotu5176	TO_328_8_2018_COI_2nd_S25_RonMWASPdeg_HCO2198	9	TCGATTAAATAATTTAAGTTTTTGGTTAGTACCTGTTGCTTTATTATTTATAAGTTTGAGTTTATTAGTTGGGTTAGGTCCTGGTACTGGTTGAACTGTTTACCCTCCTTTATCTAATTCTGTTTATCATTTTGGTGGATCTGTTGATTTAGCTATTTTTATGTTACATGTTGCTGGAGTTTCTTCTATTTTAGGTGGAATTAACTTTATTACTACATGTTTAAAAGGAAAAATTAGATATGTTTTGAGATTAGAATTTTTGAATTTATTTGTTTGAGCTATGATTGTTACAAGATTTTTATTAGTTTTAAGATTACCGGTTTTAGCTGGTGGTATTACTATATTATTATTAGATCGTAATTTTGGTTCTTCTTTTTTTGACCCTAGAGGAGGTGGTAA…		cellularOrganisms	cellularOrganisms	1.0	Eukaryota	superkingdom	1.0	Metazoa	kingdom	1.0	Rotifera	phylum	1.0	Bdelloidea	class	1.0	Adinetida	order	0.9	Adinetidae	family	0.9	Adineta	genus	0.9	Adineta_vaga	species	0.89
Zotu1834	TO_6_30_07_2018_COI_2nd_S85_MLepF1_LepR1	57	AGTTTTTGATTATTACCTGTATCTTTAAGCTTGCTTCTATTATCTAGTTTTGTTGAAGTTGGTGCTGGTACAGGTTGAACTGTTTACCCACCCTTGAGTTCTATTCAAGCCCATTCTGGTGGCTCTGTTGATTTGGCTATTTTTAGCCTTCACGTGTCTGGTGTATCCTCTTTACTGGGTGCGATAAATTTTATTTGTACAGTCTTTAATATGCGTGTTCCTGGCCTTTATATGCACAGATTACCACTTTTTGTTTGAGCTGTTTTAATTACAGCTTTTTTACTTCTACTTTCACTTCCTGTTTTGGCCGGTGGTATTACTATGCTTTTAACTGATAGAAATTTTAATACTACTTTTTTTGATTCTGCGGGCGGTGGTGATCCTATTTTGTATCAGCAT…		cellularOrganisms	cellularOrganisms	1.0	Eukaryota	superkingdom	0.95	undef_Eukaryota	kingdom	0.73	undef_undef_Eukaryota	phylum	0.59	Phaeophyceae	class	0.46	Ectocarpales	order	0.38	Chordariaceae	family	0.36	Cladosiphon	genus	0.23	Cladosiphon_umezakii	species	0.22
Zotu4939	WP_222_8_18_COI_2nd_S37_MLepF1_LepR1	7	TAAGGTTTTGATTACTTCCTCCTTCCCTTCTACTGCTATCATCTTCTGCTTTTGCTGGGATAGGAGCAGGTACGGGTTGAACAGTCTACCCTCCTTTAGCTGGAAACTTATTTCACTCTGGGATTTCCGTTGATTTAGCTATTTTTAGTTTACATTTAGCCGGTGCCTCTTCAATCTTAGGGGCTATTAATTTCATTACAACCATTATAAATATACGATCTTCTACGATAACATTAGATTCAATTCCATTATTTGTATGATCCGTTTTAATTACTGCTATTCTTCTTTTACTATCTTTGCCAGTATTAGCCGGAGCTATCACCATGTTATTAACAGATCGAAACTTTAACACCTCATTTTTCGACCCTTCCGGAGGGGGAGATCCAATTTTATATCAAC…		cellularOrganisms	cellularOrganisms	1.0	Eukaryota	superkingdom	1.0	Metazoa	kingdom	0.95	Arthropoda	phylum	0.84	Arachnida	class	0.28	Sarcoptiformes	order	0.21	Gymnodamaeidae	family	0.08	Gymnodamaeus	genus	0.08	Gymnodamaeus_bicostatus	species	0.08
Zotu9103	BA_624_8_18_COI_2nd_S14_MLepF1_LepR1	3	TAAGATTTTGATTATTACCCCCATCATTATCTTTATTATTAATTAGAAGAATAGTAGAAACTGGAACAGGGACCGGATGAACTGTTTACCCTCCTCTTTCATCAATTATTGCCCATACAGGATCATCCGTAGATTTTTCAATTTTTTCTCTCCATATTGCAGGAATTTCATCAATTTTAGGAGCTATTAATTTTATTTCTACAATATTAAATATAAAAATCAAATTTTTAAAATTTGATCAAATTTCATTATTTATTTGATCTATTTTAATTACCACTATCTTATTATTATTATCATTACCTGTATTAGCTGGAGCTATTACTATACTTTTAACTGATCGAAATTTAAATACCTCATTTTTTGACCCTGCAGGAGGGGGGGACCCTATTTTATACCAAC…		cellularOrganisms	cellularOrganisms	1.0	Eukaryota	superkingdom	1.0	Metazoa	kingdom	1.0	Arthropoda	phylum	1.0	Insecta	class	1.0	Diptera	order	1.0	Cecidomyiidae	family	1.0	Vitisiella	genus	1.0	Vitisiella_brevicauda	species	1.0
Zotu5963	TO_3_30_07_2018_COI_2nd_S82_RonMWASPdeg_HCO2198	7	AAGGCTAAACAATATTAGTTTTTGACTGCTTCCTCCCAGTCTAGTGCTTTTTATATTTGCTAACACAATTGAAAATGGAGCAGGAACTGGATGAACTTTATATCCCCCATTATCAGGAATACAAAGCCATAGTGGACCAAGTGTAGACTTAGCAATATTTGCTCTTCATCTTTCAGGTATAAGCAGTTTATTAGGAGCAATGAATTTTATTACAACTATATTAAATATGAGAAGTCCTGGTATAAGACTTCATAAATTAGCTTTATTTGGTTGAGCTGTAGTAGTAACTGCTGTACTGTTATTATTGTCACTGCCTGTTTTAGCAGGAGGTATAACCATGATTTTAACAGACAGGAATTTTAATACCTCTTTCTTTGAAGTTGCAGGTGGTGGAGACCC…		cellularOrganisms	cellularOrganisms	1.0	Eukaryota	superkingdom	0.99	Fungi	kingdom	0.95	Ascomycota	phylum	0.95	Eurotiomycetes	class	0.63	Chaetothyriales	order	0.5	Herpotrichiellaceae	family	0.5	Cladophialophora	genus	0.5	Cladophialophora_carrionii	species	0.48
Zotu3868	TO_528_8_2018_COI_2nd_S27_MLepF1_LepR1	10	GGATCTACACGTTCTTTAACTCGATTTTAATGGTTTGAGTTGGCGAATCTCAAATATTTCACTAATTATTGCTGACTATTTTTAAAATTACGAATTCACACACAAAACATACTTTCTCGAAATAAGCATACATTTTTCGACAGATTCGGATTTTGATATGGCCGTAATATAAGGGGCAGTAGCTATCTAAGAAATATGGCCC		cellularOrganisms	cellularOrganisms	1.0	Eukaryota	superkingdom	0.85	undef_Eukaryota	kingdom	0.29	undef_undef_Eukaryota	phylum	0.19	Spirotrichea	class	0.18	Sporadotrichida	order	0.12	Oxytrichidae	family	0.12	Laurentiella	genus	0.06	Laurentiella_strenua	species	0.06
Zotu3868	TO_1_30_07_2018_COI_2nd_S80_MLepF1_LepR1	4	GGATCTACACGTTCTTTAACTCGATTTTAATGGTTTGAGTTGGCGAATCTCAAATATTTCACTAATTATTGCTGACTATTTTTAAAATTACGAATTCACACACAAAACATACTTTCTCGAAATAAGCATACATTTTTCGACAGATTCGGATTTTGATATGGCCGTAATATAAGGGGCAGTAGCTATCTAAGAAATATGGCCC		cellularOrganisms	cellularOrganisms	1.0	Eukaryota	superkingdom	0.85	undef_Eukaryota	kingdom	0.29	undef_undef_Eukaryota	phylum	0.19	Spirotrichea	class	0.18	Sporadotrichida	order	0.12	Oxytrichidae	family	0.12	Laurentiella	genus	0.06	Laurentiella_strenua	species	0.06
Zotu6170	BA_219_7_18_COI_2nd_S5_MLepF1_LepR1	6	TAAGGTTTTGACTACTCCCTCCTTCTTTAAGATTACTTCTTATATCAAGAATAGTAGACAGAGGGGCAGGGACTGGGTGAACTGTATACCCCCCTCTATCTTCTAATATTTCGCATAGCGGGGCATCAGTTGATCTAGCTATTTTTAGCTTACATATAGCAGGTATCTCTTCTATTATAGGAGCTATTAATTTTATCACGACTATTATTAATATACGATCTCCTTCAATAAGATTTGACCAAATACCTTTGTTTGTATGAGCTGTCGCTATTACAGCATTACTATTATTATTATCATTACCAGTACTAGCAGGGGCTATTACAATATTACTTACAGATCGTAATTTTAATACTTCTTTCTTTGACCCTTCAGGAGGAGGTGACCCAATTTTATATCAAC…		cellularOrganisms	cellularOrganisms	1.0	Eukaryota	superkingdom	1.0	Metazoa	kingdom	1.0	Arthropoda	phylum	0.95	Insecta	class	0.88	Coleoptera	order	0.36	Staphylinidae	family	0.14	Atheta	genus	0.09	Atheta_diversa	species	0.09
Zotu9558	GT_5_03_07_2018_COI_2nd_S60_MLepF1_LepR1	3	TTAGTTTTTGATTGTTACCACCATCATTTTTATTATTATTATCTTCTTCTCTTGTAGAAGTTGGTGCTGGTACAGGTTGAACAGTTTACCCACCGTTATCTGGTATTATAGCACATTCTGGTGGCTCTGTTGATTTAGCTATTTTTAGTTTACATTTAGCAGGTATTTCTTCTTTATTAGGGGCCATTAATTTTATTACTACAGTTTTTAATATGCGTATTAGTAATATGAGTTTATATGAAATACCTTTATTTGTTTGAGCTATTTTAATTACAGCATTCTTGTTGTTACTATCTTTACCTGTGTTAGCTGGTGCAATTACGATGTTATTAACAGATCGTAATTTTAATACAACATTTTTTGACCCTGCTGGTGGCGGAGATCCTATTTTATATAATC…		cellularOrganisms	cellularOrganisms	1.0	Eukaryota	superkingdom	1.0	Metazoa	kingdom	0.53	Arthropoda	phylum	0.41	Insecta	class	0.23	Lepidoptera	order	0.06	Geometridae	family	0.05	Prasinocyma	genus	0.03	Prasinocyma_bongaensis	species	0.03
Zotu6302	GT_1_03_07_2018_COI_1in10_2nd_S56_MLepF1_LepR1	6	GCAAAGAATATTGGCATTGCAGCCCTTCATTTTGGACGGGCTTCCGCTCGGCTAAAAGTGGCAATATCAACCTTAAAAAGCATTCAGAATGTCGGCCACTAAATTCTGTAAAAAATCTCCATGTGCTAACTGCCCTTACCGTAAGGATGCTCCCATCCAGTTATGGAGCGTTGAGGAATTCAAGGACTTGGTTAAAAACGATCAAACCGAGTTGGGTACTGTTTATCGCTGCCATAAAAAGGATGGTAATGTTTGCGTAGGCTGGCTTATGGATCAAGATAAGCGCAGGCTTCCTTCTATCGCTCTTCGTACAGCCTTACTACGGGCAGATGTGGGGGT	-	cellularOrganisms	cellularOrganisms	1.0	Bacteria	superkingdom	0.68	undef_Bacteria	kingdom	0.68	Proteobacteria	phylum	0.47	Deltaproteobacteria	class	0.35	Myxococcales	order	0.35	Archangiaceae	family	0.35	Cystobacter	genus	0.35	Cystobacter_fuscus	species	0.35
Zotu4112	BA_119_7_18_COI_2nd_S3_RonMWASPdeg_HCO2198	6	AAGATTAAATAACATTAGTTTTTGATTACTTCCACCTTCATTAATATTATTATTATTAAGCTCATTAGTAGAATCAGGAGTAGGTACAGGATGAACAGTATATCCTCCGTTATCAGGGATCCAATCACACTCAGGTGGTTCTGTTGATTTAAGTATTTTTTCCCTGCACTTAGCAGGAGTGTCTAGTCTGTTAGGAGCTATGAACTTTATAACTACAGTATTAAATATGAGAGCCCCTGGAATGACTTTACATAAATTACCTTTATTTGTATGAGCAATATTCGTAACAGCAATATTATTATTATTATCTTTACCAGTATTAGCTGGAGCTATTACTATGCTATTGACAGATAGACAATTTAATACATCATTTTATGATCCCAGTGCAGGAGGTGACCC…		cellularOrganisms	cellularOrganisms	1.0	Eukaryota	superkingdom	0.99	Fungi	kingdom	0.6	Ascomycota	phylum	0.24	Dothideomycetes	class	0.05	Capnodiales	order	0.04	Teratosphaeriaceae	family	0.04	Hortaea	genus	0.04	Hortaea_werneckii	species	0.04
Zotu4112	BA_524_8_18_COI_2nd_S12_RonMWASPdeg_HCO2198	5	AAGATTAAATAACATTAGTTTTTGATTACTTCCACCTTCATTAATATTATTATTATTAAGCTCATTAGTAGAATCAGGAGTAGGTACAGGATGAACAGTATATCCTCCGTTATCAGGGATCCAATCACACTCAGGTGGTTCTGTTGATTTAAGTATTTTTTCCCTGCACTTAGCAGGAGTGTCTAGTCTGTTAGGAGCTATGAACTTTATAACTACAGTATTAAATATGAGAGCCCCTGGAATGACTTTACATAAATTACCTTTATTTGTATGAGCAATATTCGTAACAGCAATATTATTATTATTATCTTTACCAGTATTAGCTGGAGCTATTACTATGCTATTGACAGATAGACAATTTAATACATCATTTTATGATCCCAGTGCAGGAGGTGACCC…		cellularOrganisms	cellularOrganisms	1.0	Eukaryota	superkingdom	0.99	Fungi	kingdom	0.6	Ascomycota	phylum	0.24	Dothideomycetes	class	0.05	Capnodiales	order	0.04	Teratosphaeriaceae	family	0.04	Hortaea	genus	0.04	Hortaea_werneckii	species	0.04
Zotu4490	BA_124_8_18_COI_2nd_S4_RonMWASPdeg_HCO2198	11	AGAAAGATTCATGAAAGTCTGAGGCTTCATCAATAGAATCTTCTCGTTTCTAAATGCGCAAGAAGCAATATCAGAGTGAAACTTTTTAGAAAAAGACCCGCCCCATTCTTGTAAAAGGTAGTCCACTGCAAGAAAGCCGATGTTATGCCGGGTTAGTTCATAACGTTTCCCTGGATTGCCGAGGCCTACTACAATCTTCATGAGCTAATTAAAAAGACTACTCACACTATCGTAGTGATGAATCCGGTAAATTGCTTCCGCTAAAAAGTCTGCAATGGAAAGTTGGA	-	cellularOrganisms	cellularOrganisms	1.0	Bacteria	superkingdom	0.45	undef_Bacteria	kingdom	0.45	Firmicutes	phylum	0.24	Bacilli	class	0.24	Bacillales	order	0.24	Bacillaceae	family	0.13	Parageobacillus	genus	0.09	Parageobacillus_toebii	species	0.09
Zotu1267	WP_522_8_18_COI_2nd_S40_MLepF1_LepR1	101	AGGTTCTGAATGCTTTTCCCAGCCATAACTTTTCTTATCTTATCCTCTTTTATTTCTCTGGGTGCGGGGACTGGTTGAACTGTTTACCCCCCTCTCTCTAGAATTAGGTACCATAGGGATATTTCTGTGGATTTAGCTATTTTCTCCCTTCACTTAGGGGGAGTTTCTTCAATTCTTAGATCTATCAACTTCATCACAACTATTTTTACCATGCGATTCTCTGGTTTCAGAATAGATCGTCTCCCTCTCTTCGTATGATCTATGTTAGTTACCTCGTTCCTTCTTCTCTTCTCCCTACCTGTATTAGCCGGGGCCATTACTATGCTCTTAACCGACCGGAATCTAAATACCTCTTTCTTCGACCCACTTGGGGGAGGCGACCCAATCCTTTATCAACAT…		cellularOrganisms	cellularOrganisms	1.0	Eukaryota	superkingdom	0.98	Metazoa	kingdom	0.92	Arthropoda	phylum	0.73	Arachnida	class	0.53	Trombidiformes	order	0.53	Eriophyidae	family	0.52	Aculus	genus	0.48	Aculus_amygdali	species	0.48
Zotu7540	BA_319_7_18_COI_2nd_S7_RonMWASPdeg_HCO2198	4	ATCTTTCAAACTACTATATCTAATGGACGAGGTAACTGATCCATCATTAACAGTATTTGTAGAGGGACATCAATGATATTGAAGCTATCAGTATCCTGATTTTATAAGTAATGAGGATGAAGAATTGGAATTTGATAGCTATCTAGTTCCTGAGTCTGATTTAGAAGAAGGAGCATTTAGATTATTGGAAGTGGATAATAGAGTTATCTTGCCTGAGCTTACACACGTCAGATTTATTATATCATCTGGTGATGTTATACATTCTTATGCTTGCCCATCTTTAGGAATTAAATGTGATGCTTACCCTGGAAGACTTAATCAAGTATCGTTAATGATCAACAGAGAAGGT		cellularOrganisms	cellularOrganisms	1.0	Eukaryota	superkingdom	0.85	undef_Eukaryota	kingdom	0.38	undef_undef_Eukaryota	phylum	0.25	Spirotrichea	class	0.2	Urostylida	order	0.06	Urostylidae	family	0.06	Urostyla	genus	0.06	Urostyla_grandis	species	0.06
Zotu4145	BA_524_8_18_COI_2nd_S12_MLepF1_LepR1	13	TAAGTTTCTGATTATTACCTCCTAGTTTAATCTTACTAGTATTCTCTGCTTGTATAGAGGGAGGGGCCGGAACAGGTTGAACTCTATATCCTCCTTTAGCTGGAGTACAAAGTCACAGTGGTCCTAGTGTAGATTTAGCAATTTTTGCTATACATTTAACAGGAGTAAGTAGTTTATTAGGAGCTATTAACTTTATAACTACAATTGTAAACATGAGAACTCCAGGTATAAGATTACATAAATTAGCTTTATTTGGATGAGCTGTAGTTATTACAGCTGTTCTATTATTACTATCATTACCTGTATTAGCCGGAGGGATAACAATGGTACTAACAGATAGAAATTTTAATACATCATTTTTTGAAACTGCTGGAGGTGGTGATCCTATTTTATTCCAAC…		cellularOrganisms	cellularOrganisms	1.0	Eukaryota	superkingdom	1.0	Fungi	kingdom	1.0	Ascomycota	phylum	1.0	Sordariomycetes	class	0.9	Hypocreales	order	0.53	Nectriaceae	family	0.36	Calonectria	genus	0.12	Calonectria_colhounii	species	0.12
Zotu5412	BA_619_7_18_COI_2nd_S13_MLepF1_LepR1	8	TAAGTTTTTGATTACTTCCCCCTTCTTTAACTCTTCTTTTATCAAGCTCAATTGTTGAAAATGGGGCAGGTACAGGTTGAACTGTTTATCCTCCTTTATCTTCTGGAATCGCCCATGCTGGGGGTTCTGTAGATTTAGCTATTTTTTCTTTACATTTAGCAGGAATTTCTTCTATTTTAGGAGCAGTAAATTTTATTACAACAGTAATTAATATGCGTTCTAATGGAATTACTTTAGATCGAATACCTTTATTTGTTTGATCTGTCGTAATTACAGCAATCTTATTACTTCTTTCATTGCCTGTTCTTGCTGGAGCTATTACTATATTACTAACAGATCGAAATTTAAATACTTCTTTTTTTGATCCTGCTGGGGGAGGAGACCCTATTCTTTACCAAC…		cellularOrganisms	cellularOrganisms	1.0	Eukaryota	superkingdom	1.0	Metazoa	kingdom	1.0	Arthropoda	phylum	1.0	Insecta	class	1.0	Diptera	order	0.95	Chironomidae	family	0.58	Psectrocladius	genus	0.4	Psectrocladius_octomaculatus	species	0.4
Zotu2964	TO_128_8_2018_COI_2nd_S23_MLepF1_LepR1	20	TTAGTTTTTGATTATTACCCCCTTCTTTAATAATAATAATTTGTAGATTTATTATTAATAATGGAACAGGAACAGGATGAACAATTTATCCACCATTATCAAATAATATTGCTCATAATAACATTTCAGTTGATTTAACAATCTTTTCTCTTCATTTAGCAGGAATTTCATCTATTTTAGGTGCAATTAATTTTATTTGCACTATTATAAATATAATACCAAATAATATAAAATTAAATCAAATTCCCTTATTTCCATGATCAATTTTAATTACAGCAATTTTGTTAATTTTATCTTTACCTGTATTAGCAGGTGCAATTACTATACTTTTAACTGATCGAAATCTAAATACCTCATTTTTTGATCCATCAGGAGGAGGAGACCCAATTTTATATCAAC…		cellularOrganisms	cellularOrganisms	1.0	Eukaryota	superkingdom	1.0	Metazoa	kingdom	1.0	Arthropoda	phylum	1.0	Insecta	class	1.0	Hemiptera	order	1.0	Pemphigidae	family	1.0	Eriosoma	genus	1.0	Eriosoma_lanigerum	species	1.0
Zotu9908	TO_428_8_2018_COI_2nd_S26_MLepF1_LepR1	3	AGATTTTGAATATTACCTCCATCTTTACTTTTACTATTAATAAGAAGAGTTGTAGAAACAGGTACGGGAACAGGTTGAACTGTTTACCCACCTCTTTCTTCAATNATCGCTCATACCGGAGCCTCAGTAGATTTATCAATCTTCTCCTTACATATGGCAGGAATTTCCTCTATTTTAGGGGCAATTAACTTTATTACTACAATAATTAATATACGAATTATAAATATTAAATTTGATCAAATTCCTCTTTTTTCATGATCTGTAATTATTACAGCCATTTTATTACTTTTATCATTACCAGTCCTAGCAGGAGCAATCACCATGCTATTAACTGATCGAAATCTTAATACGTCATTTTTTGATCCAAGAGGAGGGAGGGATCCAATTTTATACCAACAT…		cellularOrganisms	cellularOrganisms	1.0	Eukaryota	superkingdom	1.0	Metazoa	kingdom	0.94	Arthropoda	phylum	0.92	Insecta	class	0.89	Lepidoptera	order	0.22	Nymphalidae	family	0.16	Hyalyris	genus	0.03	Hyalyris_praxilla	species	0.03
Zotu1943	WP_222_8_18_COI_2nd_S37_RonMWASPdeg_HCO2198	39	TCGAATAAATAACATAAGATTTTGACTTCTTCCTCCTTCGTTAACCCTATTATTAGCAGGAGGCCTAGTAGAAAGTGGTGCAGGTACTGGTTGAACAGTTTATCCTCCTTTAGCCTCAGGCATTGCGCACGCTGGAGCCTCTGTAGACTTATCAATTTTTAGTCTTCACTTAGCCGGAGCAAGCTCTATTTTAGGGGCTGTAAATTTTATTACAACTATTATTAATATACGAGCCCCTGGTTTATCCTGAGACCAAACACCTCTATTTGTTTGATCGGTATTTTTAACAGCTATTCTTCTTCTTCTTTCTTTACCAGTTTTAGCAGGTGCTATTACTATACTTCTTACAGATCGAAACTTAAATACTTCTTTTTTTGCCCCTGCTGGAGGCGGAGACCC…		cellularOrganisms	cellularOrganisms	1.0	Eukaryota	superkingdom	1.0	Metazoa	kingdom	1.0	Arthropoda	phylum	1.0	Collembola	class	1.0	Entomobryomorpha	order	1.0	Entomobryidae	family	1.0	Entomobrya	genus	1.0	Entomobrya_atrocincta	species	1.0
Zotu8015	TO_2_30_07_2018_COI_2nd_S81_MLepF1_LepR1	4	CCTACAATACAAGCTAATAGCAGTCTGGCATTGTTAGAGGCTGCACTTAATCATCAGGGTATTGTTTGTTTACCAACTTATATATTAGGTGATTATATCAAGTATAAAGTACTGAAACCTATTTTACTTACCCATTATTCAAAAGATAGTACCTATAATCTTTATGCACTTTATCATCCCGCCAAATATAATGACCCAAAAATTCGCAGTTTTAT		cellularOrganisms	cellularOrganisms	1.0	Eukaryota	superkingdom	0.78	undef_Eukaryota	kingdom	0.31	undef_undef_Eukaryota	phylum	0.21	Spirotrichea	class	0.18	Urostylida	order	0.06	Urostylidae	family	0.06	Urostyla	genus	0.06	Urostyla_grandis	species	0.06
Zotu8420	WP_422_8_18_COI_2nd_S39_MLepF1_LepR1	4	TCATTCTGGTTATTACCACCTTCATTGATATTATTATTATTAAGTTCTTTAGTTGAAAACGGAGCTGGTACTGGATGGACAGTTTATCCGCCATTATCAAGTATCCAGTCACACTCTGGAGGTAGTGTAGATTTAGCTATATTTAGTTTACACTTAGCTGGAGTATCGTCACTATTAGGTGCGATAAATTTTATTACTACTGTATTAAATATGAGAACTAATGGAATGGGATTACATAAATTACCTTTATTTGTATGGGCTATTTTTGTAACTGCTATTTTATTATTGTTATCATTACCTGTACTAGCTGGTGCAATTACTATGTTATTAACAGATAGAAACTTTAATACTAGTTTCTATGATCCAGCCGGAGGTGGTGATCCAGTATTATATCAACAT…		cellularOrganisms	cellularOrganisms	1.0	Eukaryota	superkingdom	1.0	Fungi	kingdom	1.0	Basidiomycota	phylum	0.99	Agaricomycetes	class	0.99	Boletales	order	0.82	Paxillaceae	family	0.75	Paxillus	genus	0.75	Paxillus_involutus	species	0.75
Zotu4135	BA_424_8_18_COI_2nd_S10_MLepF1_LepR1	13	TAAGATTTTGACTGCTTCCTCCTTCACTTATACTTCTTTTATCGAGAAGTTTAGTTAACACAGGAGCAGGCACTGGATGAACTGTTTACCCCCCGCTCTCCAGAGCAATTGCACACACAGGAGCTTCAGTTGATTTAGCAATTTTTTCACTTCATTTGGCTGGGGTAAGATCGATTTTAGGTGCAGTAAATTTCATTACTACAATCATCAATATACGTTCTAATAGATTATCACTCGAACGAATACCATTATTTGTTTGATCAGTATTAATTACAGCTGTACTATTATTGCTTTCATTACCAGTTTTAGCAGGAGCTATTACGATATTATTAACAGATCGTAATATCAATACATCCTTCTTCGATCCAGCTGGAGGCGGAGACCCTATTTTATACCAAC…		cellularOrganisms	cellularOrganisms	1.0	Eukaryota	superkingdom	1.0	Metazoa	kingdom	1.0	Arthropoda	phylum	1.0	Insecta	class	1.0	Psocoptera	order	1.0	Stenopsocidae	family	1.0	Graphopsocus	genus	1.0	Graphopsocus_cruciatus	species	1.0
Zotu1337	TO_128_8_2018_COI_2nd_S23_MLepF1_LepR1	88	TAAGATTTTGATTACTTCCTCCTTCAATTATATTATTAATTATATCTAGTTTTACTAATACTAGGATTGGAACAGGATGAACTATTTATCCTCCTTTATCTTTAATAACATTTCATTCTGGGTTTTCTGTTGATTTATTAATTTTTTCTTTACATGTTGCTGGTATTTCTTCTATTATAAGATCTATTAATTTTATTACTACAATTTTAAATATACGAAGAAGAAATATGAAAATAGAGCAAATACCTTTATTTATTTGATCTATTTTAATTACTACTATTTTATTATTATTAGCTTTGCCTGTATTAGCTGGAGCGATTACAATACTATTAACTGATCGAAATTTTAATACTTCTTTTTTTGATCCTTTAGGTGGAGGAGACCCTATTTTATATCAAC…		cellularOrganisms	cellularOrganisms	1.0	Eukaryota	superkingdom	1.0	Metazoa	kingdom	0.95	Arthropoda	phylum	0.91	Insecta	class	0.69	Hymenoptera	order	0.42	Formicidae	family	0.09	Anochetus	genus	0.07	Anochetus_obscuratus	species	0.03
Zotu6767	BA_319_7_18_COI_2nd_S7_MLepF1_LepR1	3	TAAGTTTTTGACTACTTCCTCCTTCATTAACTCTTTTATTATCTAGAAGTTTAGTTAATACCGGAGCAGGAACTGGATGAACAGTATATCCTCCTTTAGCAAGAACCATTGGACATCCTGGTGCATCAGTTGATTTAGCTATTTTCTCTCTTCATTTGGCTGGAATCAGTTCTATTTTAGGAGCTGTAAATTTCATTACAACAATCATTAATATACGTTCACAAGGATTAACTTTTGAACGTATACCGTTATTTGTTTGATCGGTACTTATTACAGCTATTTTACTGTTGTTATCATTACCAGTACTAGCGGGTGCTATTACAATATTATTAACAGACCGAAATTTAAATACTTCATTCTTTGACCCAGCTGGAGGAGGGGATCCAATTCTTTACCAAC…		cellularOrganisms	cellularOrganisms	1.0	Eukaryota	superkingdom	1.0	Metazoa	kingdom	1.0	Arthropoda	phylum	1.0	Insecta	class	1.0	Psocoptera	order	1.0	Psocidae	family	1.0	Metylophorus	genus	1.0	Metylophorus_novaescotiae	species	1.0
Zotu4113	BA_124_8_18_COI_2nd_S4_MLepF1_LepR1	13	TTAGTTTTTGGTTATTGATTCCTTCTTTGTTGCTTATGTTCCTGGCATTTTTTGTGGGCACAGGGGCGGGGACAGGGTGGACCTTCTATCCCCCGCTCAGCACCATTGCCTTTGGCCATGCGGATGCCGCGGTGGATTTTATGCTACTGGCGTTGCATTTAGCGGGGCTCTCCTCCATTTTGGGAGCTATTAATTTTATAGCGACCATTCTAACCATGCGGGCCCCTGGTATGACCTTCTTCAAAATGCCTTTATATATATGGGCTATGTTAGCCACAGCATTTTTACTTTTATTGGTAATGCCAGTCCTAGCGGGGGGAATTACCATGCTTTTAATGGATCGAAATTTCGGCACCAGCTTTTTTGACCCTGCAGGGGGCGGTGACCCAGTGCTGTTCC…		cellularOrganisms	cellularOrganisms	1.0	Bacteria	superkingdom	0.68	undef_Bacteria	kingdom	0.68	Chloroflexi	phylum	0.17	undef_Chloroflexi	class	0.17	undef_undef_Chloroflexi	order	0.17	undef_undef_undef_Chloroflexi	family	0.17	undef_undef_undef_undef_Chloroflexi	genus	0.17	Chloroflexi_bacterium	species	0.17
Zotu8142	TO_5_30_07_2018_COI_2nd_S84_MLepF1_LepR1	4	AGATTCTGGCTTTTACCTCCCTCCCTAACTCTTCTGTCTATGTCAGCCTTTGCAGGAACTGGGGCCGGTACCGGTTGAACCGTTTACCCTCCTTTAGCTGGGAATCTTTTCCACTCAGGGATTTCAGTTGATTTAGCTATTTTCAGTCTTCATTTAGCTGGTGCCTCCTCCATTCTAGGAGCAATTAACTTTATCTCTACAATTACGAACATACGCTCATCTTTCATGAACCTAGACATAATCCCTCTATTCGCATGATCTGTTTTGATCACGGCAGTGCTTCTACTTCTATCCCTTCCCGTTTTAGCAGGAGCTATCACGATACTTCTCACAGACCGAAATTTTAATACTTCATTCTTTGAGCCCTCAGGCGGGGGCGATCCCATTCTTTATCAGCAT…		cellularOrganisms	cellularOrganisms	1.0	Eukaryota	superkingdom	0.9	undef_Eukaryota	kingdom	0.08	undef_undef_Eukaryota	phylum	0.04	Spirotrichea	class	0.03	Urostylida	order	0.03	Urostylidae	family	0.03	Urostyla	genus	0.03	Urostyla_grandis	species	0.03
Zotu892	GT_1_03_07_2018_COI_1in10_2nd_S56_MLepF1_LepR1	192	TAAGATTTTGATTATTACCTCCCTCAATTTCTTTATTATTGATTAGAAGAATAGTAGAAACAGGAACTGGAACCGGTTGAACAGTTTATCCTCCTCTTTCATCTATTATTGCACATACAGGTACTTCTGTAGATTTTTCTATTTTTTCTCTTCATATTGCAGGAATTTCATCAATTTTAGGAGCAATTAATTTTATTTCTACAATATTAAATATAAAAATTAAATTTTTAAAATTTGATCAAATTTCATTATTTATTTGATCAATTTTAATTACAACAATTCTTCTTTTACTTTCTTTACCAGTTTTAGCTGGAGCAATTACAATGTTATTAACAGATCGAAATCTAAATACTTCTTTTTTTGATCCAATAGGAGGAGGAGATCCTATTCTTTATCAAC…		cellularOrganisms	cellularOrganisms	1.0	Eukaryota	superkingdom	1.0	Metazoa	kingdom	1.0	Arthropoda	phylum	1.0	Insecta	class	1.0	Diptera	order	0.99	Cecidomyiidae	family	0.99	Contarinia	genus	0.95	Contarinia_asclepiadis	species	0.8
Zotu2361	WP_1_18_7_18_COI_2nd_S86_MLepF1_LepR1	37	TAAAATTCTGATTATTACCACTTTCACTATCCCATTTGTTATCCAGTAGCTTAGTAGAAAGAGGTGCTGGTACAGGATGAACTGTTTATCCCCCATTAGCTGGAGGTATTGAACATGCTGGAGCATCAGTTGACCTTGCAGTTTTTCTCTTCATTTAGCTGGTGTATCTTCTATTCTAGGTGCTGTTAACTTCATTTCAACCACAATCAATATAAAACCAATGAATATGAGACCTAATCGAAATCCTCTTTTAGTCTGAGCAGTAGCAATTACAGCTTTATTACTTTTACTCTCACTACCAGTATTAGCAGAAGCAATTACGATATTATTAACTGATCGTAACTTAAATACCTCATTCTTTGACCCAGCTGTGGGAGGAGATCCTATTCTATATCAACA…		cellularOrganisms	cellularOrganisms	1.0	Eukaryota	superkingdom	1.0	Metazoa	kingdom	0.91	Arthropoda	phylum	0.84	Insecta	class	0.81	Blattodea	order	0.31	Blattidae	family	0.07	Methana	genus	0.07	Methana_parva	species	0.07
Zotu5763	BA_124_8_18_COI_2nd_S4_MLepF1_LepR1	4	GGAATTTCGTAAAAATTTTGGCACCATCGGAAATACCACCTCCAGTTTCCTATTCAAAGCCACAATAACTATCAACCTAGTTTTTACCGTTTCCAAGCAAAAGGACAAAGAAAATTTGCAAATTTGGCATGAAACACCCTGTATCTTTTTAATGGTGCCTTAAATCAAAACGTTTCTTGAAAAGGTTGTTCCATTTGACGAGTTCTACCACCCACAttttttttCGGTCTTATTCTGTTACACCCTGTATATATAAATTTATATGAATTTGAACGGACC		cellularOrganisms	cellularOrganisms	1.0	Eukaryota	superkingdom	0.92	undef_Eukaryota	kingdom	0.81	undef_undef_Eukaryota	phylum	0.75	Spirotrichea	class	0.75	Sporadotrichida	order	0.68	Oxytrichidae	family	0.68	Laurentiella	genus	0.45	Laurentiella_strenua	species	0.45
Zotu9955	TO_4_30_07_2018_COI_2nd_S83_RonMWASPdeg_HCO2198	3	TCGAATGAATAATTTAAGGTTTTGATTACTTCCCCCATCTTTATTTCTTTTAATTGTTTCTTCAATAGTTGAAATAGGTGTAGGTGCAGGGTGAACTGTATATCCTCCCCTAGCTGGGTTTAGAGGGTCATGCTGGGAGATCTGTGGATTTTGTAATTTTTTCTTTACATTTGGCTGGGGCCTCATCTATTATGGGGGCTATTAATTTTATTTCTACAATTATTAATATACACTTTTATGGAATAACTATAGAAAGTTCCTTTATTTGTGTGATCTGTATTAATTACGGCTGTTTTACTATTACTTTCTTTACCTGTTTTGGCGGGTGCTATTACTATATTATTAACTGATCGAAATTTTAATACATCGTTTTTTGATCCTTCGGGTGGGGGGGATTCC…		cellularOrganisms	cellularOrganisms	1.0	Eukaryota	superkingdom	1.0	Metazoa	kingdom	1.0	Arthropoda	phylum	1.0	Arachnida	class	1.0	Araneae	order	0.99	Araneidae	family	0.7	Argiope	genus	0.36	Argiope_aetherea	species	0.09
Zotu10697	WP_422_8_18_COI_2nd_S39_MLepF1_LepR1	3	TAAGTTTTTGATTATTACCTCCTTCACTAATTTTATTATTACTTAGTGCTTTAGTAGAAAATGGTGCAGGAACTGGATGAACAATTTATCCACCATTATCAGGAATACAATCTCATTCAGGTGGTTCAGTTGATTTAGCCATTTTTAGTTTACATTTAACAGGAGTATCTTCATTATTAGGAGCTATTAATTTTATTACTACAGTATTAAATATGAGAACTAATGGTATGAGTTTACATAAATTATCCTTATTTGTTTGAAGTATTTTTGTAACTGCTATATTATTATTATTAGCTCTACCTGTTTTAGCTGGTGGAATAACTATGTTATTAACGGATAGAAATTTTAATACAAGTTTCTATGATCCAGCTGGAGGTGGAGATCCTATATTATTCCAAC…		cellularOrganisms	cellularOrganisms	1.0	Eukaryota	superkingdom	1.0	Fungi	kingdom	1.0	Basidiomycota	phylum	1.0	Agaricomycetes	class	1.0	Russulales	order	1.0	Russulaceae	family	1.0	Russula	genus	1.0	Russula_compacta	species	0.43
Zotu4756	BA_224_8_18_COI_2nd_S6_RonMWASPdeg_HCO2198	10	ATCACTATAATATCTTGACTAGTATACTCCCAATAAATTTTAGGAACAATAAAACCTTGAAAATCTTTAAAGTAATTAGACATTATATCATTATTTCTAGCTTCTAAATTGAAGTCTAATTCTCCAGTAAGAATATCAAAAAATTCTCTCATAATCTCTACTGGTTTATATATTTTGAGCGTAGGAATAATCTTTTCTATAATAAAGGCTATATTTAAGAGTATTATTAGATCCAGTTTAATTGTCTCTTCTACATT		cellularOrganisms	cellularOrganisms	1.0	Eukaryota	superkingdom	1.0	undef_Eukaryota	kingdom	0.26	undef_undef_Eukaryota	phylum	0.23	Spirotrichea	class	0.23	Sporadotrichida	order	0.19	Oxytrichidae	family	0.19	Laurentiella	genus	0.17	Laurentiella_strenua	species	0.17
Zotu5767	BA_424_8_18_COI_2nd_S10_RonMWASPdeg_HCO2198	6	TCGTTTAAATAATTTGAGTTTTTGATTATTACCTACGGCCATATTATTAATTTTAGATGCTTGTTTTGTTGATATGGGTGCCGGGACTAGTTGAACTATTTATCCTCCTTTGAGTACTTTAGGTCATCCAGGTAGAAGAGTGGACCTAGCAATTTTTAGTTTACATTGTGCGGGTGTAAGTTCTATTTTAGGTGGAATTAATTTTATGTGTACTACAAAGAATTTACGTAGTAGCTCAATTTCCTTGGAGCACATAAGTTTGTTTGTTTGAACAGTTTTTGTCACTGTGTTTCTTTTAGTATTGTCTTTACCCGTTCTAGCAGGAGCTATTACTATGTTATTAACGGATCGTAACATTAATACATCTTTTTTTGATCCTAGTTCAGGTGGTAATCCTCT…		cellularOrganisms	cellularOrganisms	1.0	Eukaryota	superkingdom	1.0	Metazoa	kingdom	1.0	Nematoda	phylum	1.0	Chromadorea	class	1.0	Rhabditida	order	0.89	Rhabditidae	family	0.28	Caenorhabditis	genus	0.26	Caenorhabditis_nigoni	species	0.14
Zotu487	TO_4_30_07_2018_COI_2nd_S83_MLepF1_LepR1	53	TAAGTTTTTGACTTCTTCCTCCTTCTTTAACTCTTTTACTTTCAAGATCTATTGTAGAAAATGGAGCAGGAACTGGGTGAACTGTTTATCCTCCTTTATCTTCGGCTATTGCCCATAGAGGGGCTTCTGTTGACTTAGCAATTTTCTCTCTTCATTTAGCAGGAGTGTCGTCAATTTTAGGTTCTGTAAATTTTATTACTACTGTAATTAATATACGAGCTAATGGAATTACTTTAGATCGAATACCTTTATTCGTATGATCTGTAGTTATTACAACAGTACTACTTCTTCTTTCTTTACCTGTCTTAGCAGGAGCAATTACTATACTTTTAACTGATCGAAATTTAAACACTTCTTTCTTCGATCCTGCTGGAGGGGGAGACCCTATTTTATATCAAC…		cellularOrganisms	cellularOrganisms	1.0	Eukaryota	superkingdom	1.0	Metazoa	kingdom	1.0	Arthropoda	phylum	1.0	Insecta	class	1.0	Diptera	order	1.0	Chironomidae	family	1.0	Cladopelma	genus	1.0	Cladopelma_viridulum	species	1.0
Zotu487	TO_1_30_07_2018_COI_2nd_S80_MLepF1_LepR1	552	TAAGTTTTTGACTTCTTCCTCCTTCTTTAACTCTTTTACTTTCAAGATCTATTGTAGAAAATGGAGCAGGAACTGGGTGAACTGTTTATCCTCCTTTATCTTCGGCTATTGCCCATAGAGGGGCTTCTGTTGACTTAGCAATTTTCTCTCTTCATTTAGCAGGAGTGTCGTCAATTTTAGGTTCTGTAAATTTTATTACTACTGTAATTAATATACGAGCTAATGGAATTACTTTAGATCGAATACCTTTATTCGTATGATCTGTAGTTATTACAACAGTACTACTTCTTCTTTCTTTACCTGTCTTAGCAGGAGCAATTACTATACTTTTAACTGATCGAAATTTAAACACTTCTTTCTTCGATCCTGCTGGAGGGGGAGACCCTATTTTATATCAAC…		cellularOrganisms	cellularOrganisms	1.0	Eukaryota	superkingdom	1.0	Metazoa	kingdom	1.0	Arthropoda	phylum	1.0	Insecta	class	1.0	Diptera	order	1.0	Chironomidae	family	1.0	Cladopelma	genus	1.0	Cladopelma_viridulum	species	1.0
Zotu903	WP_622_8_18_COI_2nd_S41_MLepF1_LepR1	247	TGAGATTCTGATTGTTATTTCCTTCTATAACTTTTTTAATTTTATCTTCTTACATTTCTTTTGGTGCCGGTACTGGGTGAACAGTTTATCCACCTTTATCTAGCATTATATTTCACACAGATTTTTCGGTCGATTTGGCTATTTTTTCTTTGCATTTAGGTGGGGTATCGTCAATTTTAAGATCAATTAATTTTATTACAACAATTTTTTCTATG		cellularOrganisms	cellularOrganisms	1.0	Eukaryota	superkingdom	0.98	Metazoa	kingdom	0.92	Arthropoda	phylum	0.59	Arachnida	class	0.18	Trombidiformes	order	0.1	Diptilomiopidae	family	0.09	Trimeroptes	genus	0.09	Trimeroptes_quercus	species	0.09
Zotu7572	BA_419_7_18_COI_2nd_S9_MLepF1_LepR1	4	TAAGATTTTGATTATTACCCCCATCCATTATATTACTAATTTCAAGAAGAATTGTAGAAAATGGAGCAGGTACCGGATGAACGGTGTACCCCCCACTCTCATCCAATATTGCCCATAGAGGTAGATCTGTAGATTTAGCTATTTTTTCCCTACATTTAGCGGGAATTTCTTCTATTTTAGGAGCTATTAATTTTATTACTACTATTATAAATATACGCCCTAATAATATATCCTTAGATCAAATACCATTATTTGTTTGATCTGTGGGAATTACTGCCCTTCTTCTACTACTCTCTTTACCTGTATTAGCAGGTGCCATCACTATACTTCTCACAGATCGAAATCTTAACACATCATTTTTTGACCCTGCTGGAGGAGGTGATCCTATCCTATACCAAC…		cellularOrganisms	cellularOrganisms	1.0	Eukaryota	superkingdom	1.0	Metazoa	kingdom	1.0	Arthropoda	phylum	1.0	Insecta	class	1.0	Lepidoptera	order	1.0	Tortricidae	family	1.0	Spilonota	genus	1.0	Spilonota_ocellana	species	1.0
Zotu4272	BA_224_8_18_COI_2nd_S6_RonMWASPdeg_HCO2198	3	TAGACTAAACAATATTTCGTTTTGGTTATTAATTCCGGCTTTTATTTTTTTATTTACTTCAAACTTAATAGAAGTAGGGGTAGGGACTGGTTGGACACTATATCCGCCATTATCTAGTATTGCAGGTCATCCTGGACCTTCAGTTGATTTGTCTATCTTTTCGTTACATGTAGCTGGTATCAGTTCTATCTTAGGAGCAATAAATTTTATTGTTACAATCCATAATATGAAATGTATAAATATGAAATATAAAAATATGCCTTTATTTGTTTGGGCAATCTTTATTACTGTTTGGTTATTATTAATTTCGTTACCAGTATTAGCGGCTGCAATAACTATGTTATTAACAGACCGAAACTTTAATACTTCATTTTTTGAAATTGCAGGTGGAGGAGATCC…		cellularOrganisms	cellularOrganisms	1.0	Eukaryota	superkingdom	0.94	undef_Eukaryota	kingdom	0.37	Rhodophyta	phylum	0.23	Florideophyceae	class	0.23	Ceramiales	order	0.1	Rhodomelaceae	family	0.04	Laurencia	genus	0.01	Laurencia_snackeyi	species	0.01
Zotu4272	BA_124_8_18_COI_2nd_S4_RonMWASPdeg_HCO2198	5	TAGACTAAACAATATTTCGTTTTGGTTATTAATTCCGGCTTTTATTTTTTTATTTACTTCAAACTTAATAGAAGTAGGGGTAGGGACTGGTTGGACACTATATCCGCCATTATCTAGTATTGCAGGTCATCCTGGACCTTCAGTTGATTTGTCTATCTTTTCGTTACATGTAGCTGGTATCAGTTCTATCTTAGGAGCAATAAATTTTATTGTTACAATCCATAATATGAAATGTATAAATATGAAATATAAAAATATGCCTTTATTTGTTTGGGCAATCTTTATTACTGTTTGGTTATTATTAATTTCGTTACCAGTATTAGCGGCTGCAATAACTATGTTATTAACAGACCGAAACTTTAATACTTCATTTTTTGAAATTGCAGGTGGAGGAGATCC…		cellularOrganisms	cellularOrganisms	1.0	Eukaryota	superkingdom	0.94	undef_Eukaryota	kingdom	0.37	Rhodophyta	phylum	0.23	Florideophyceae	class	0.23	Ceramiales	order	0.1	Rhodomelaceae	family	0.04	Laurencia	genus	0.01	Laurencia_snackeyi	species	0.01
Zotu10404	WP_222_8_18_COI_2nd_S37_MLepF1_LepR1	3	TAAGTTTCTGATTATTACCGCCAAGTTTATTATTATTAATATTCTCTGCATGTATAGAAGGTGGAGCAGGAACAGGTTGAACAATCTATCCTCCTCTATCAGGTTTACAAAGTCACAGTGGACCTAGTGTAGATTTAGCAATTTTTGCTTTACACTTATCAGGAATAAGTAGTTTATTAGGTTCAATGAATTTCATAACAACAATCTTAAATATGAGAAGTCCTGGTATAAGATTACACAAATTAGCTTTATTCGGTTGAGCAGTAATAGTAACATCAGTTTTACTGTTATTATCTTTACCTGTGCTTGCAGGTGGTATCACAATGGTATTGACAGACAGAAACTTTAATACTTCATTCTTCGAAGTAGCAGGTGGTGGTGACCCTATATTATACCAAC…		cellularOrganisms	cellularOrganisms	1.0	Eukaryota	superkingdom	1.0	Fungi	kingdom	1.0	Ascomycota	phylum	1.0	Sordariomycetes	class	0.43	Hypocreales	order	0.32	Clavicipitaceae	family	0.21	Epichloe	genus	0.21	Epichloe_hybrida	species	0.21
Zotu10190	TO_6_30_07_2018_COI_2nd_S85_RonMWASPdeg_HCO2198	3	TCGGATAAATAACATAAGGTTTTGATTGCTTCCCCCTTCTTTAACTTTATTGTTATTGTCCTCTTTTTCTGGGACAGGAGCAGGGACGGGTTGAACTGTGTATCCACCTCTGTCTGACTACAACTTTCATATAAACAGAAGAGTTGACTTAGCTATTTTTAGATTACATTTAGCTGGTGTGTCTTCTATTTTGGGTGCTATTAATTTTATTACTACTATTATCAACATACGAAGACTTAACACATCTTTGGACAACCTTCCTTTATTCGTATGGTCTGTGTTTATTACTGCTATTTTACTTCTTCTTTCTCTTCCTGTTTTAGCAGGAGCTATCACAATGCTACTTACAGACCGTAATTTTAATACATCATTTTTTGATCCAAGAGGAGGAGGAGATCC…		cellularOrganisms	cellularOrganisms	1.0	Eukaryota	superkingdom	0.99	Metazoa	kingdom	0.95	Arthropoda	phylum	0.58	Insecta	class	0.35	Lepidoptera	order	0.15	Nymphalidae	family	0.11	Coeruleotaygetis	genus	0.01	Coeruleotaygetis_peribaea	species	0.01
Zotu3715	BA_319_7_18_COI_2nd_S7_MLepF1_LepR1	10	TTAGTTTTTGGTTATTACGCCATCTTTAATTTTATTATTATTTCTTCTTTTGTTGAAGTTGGTGCAGGTACTGGATGGACAATTTATCCTCCATTATCATCATAGGAAGTCATTCTGGAGGTTCGTGGATTTAGTTATTTTTAGTTTACATTTAGCTGGAATATCATATTATTAGGTGCAATTAATTTTATTAGACAATTTGTTATATGCGAACGCAGCATTAACAACAACAAGATTATCATTGTTGTGTGGTCTGTATTTTTACTGCTATTTTATTATTATTTCTTTACCCGTTTTGGCCTCCGCATTACAATGTTATTAACAGAAGAAATTTAAATACAACTTTTTTCGATCCTAGGGTGGAGGTGACCCTATTTTATACAGCATTTGTTT		cellularOrganisms	cellularOrganisms	1.0	Eukaryota	superkingdom	0.97	undef_Eukaryota	kingdom	0.49	Rhodophyta	phylum	0.25	Florideophyceae	class	0.25	Rhodymeniales	order	0.11	Champiaceae	family	0.11	Coeloseira	genus	0.11	Coeloseira_compressa	species	0.11
Zotu3715	BA_619_7_18_COI_2nd_S13_MLepF1_LepR1	6	TTAGTTTTTGGTTATTACGCCATCTTTAATTTTATTATTATTTCTTCTTTTGTTGAAGTTGGTGCAGGTACTGGATGGACAATTTATCCTCCATTATCATCATAGGAAGTCATTCTGGAGGTTCGTGGATTTAGTTATTTTTAGTTTACATTTAGCTGGAATATCATATTATTAGGTGCAATTAATTTTATTAGACAATTTGTTATATGCGAACGCAGCATTAACAACAACAAGATTATCATTGTTGTGTGGTCTGTATTTTTACTGCTATTTTATTATTATTTCTTTACCCGTTTTGGCCTCCGCATTACAATGTTATTAACAGAAGAAATTTAAATACAACTTTTTTCGATCCTAGGGTGGAGGTGACCCTATTTTATACAGCATTTGTTT		cellularOrganisms	cellularOrganisms	1.0	Eukaryota	superkingdom	0.97	undef_Eukaryota	kingdom	0.49	Rhodophyta	phylum	0.25	Florideophyceae	class	0.25	Rhodymeniales	order	0.11	Champiaceae	family	0.11	Coeloseira	genus	0.11	Coeloseira_compressa	species	0.11
Zotu10909	WP_622_8_18_COI_2nd_S41_RonMWASPdeg_HCO2198	3	CGGATACTGCTTTTAGCACCATAAAATTGCTGGAAAAAGTTGGCTGCGAAGTGATCTATAATCCTAACCAAACCTGTTGCGGTCAGCCTGCTTTTAACGCCGGTTTCTGGGATGATGCCAAAACCATCGGCAGCAAATTTTTAGAAGATTTTACCGATCAGCATTTCATCGTTTCGCCCTCAGCTTCCTGCACTGGAATGGTTAAAAATTATTATAATGATTTGTTTACCAATACGGCTGTACACAATAAATGCCGTTCGATCCAAAGTCATATTCACGAACTTTC		cellularOrganisms	cellularOrganisms	1.0	Eukaryota	superkingdom	0.47	undef_Eukaryota	kingdom	0.31	undef_undef_Eukaryota	phylum	0.22	Spirotrichea	class	0.19	Sporadotrichida	order	0.16	Oxytrichidae	family	0.16	Oxytricha	genus	0.09	Oxytricha_trifallax	species	0.09
Zotu6901	BA_624_8_18_COI_2nd_S14_RonMWASPdeg_HCO2198	5	TAGAATGAATAATATAAGCTTTTGGTTGATAGTTCCAGCTTTTATACTGATATGTACTTCAGCTTTTGTTGAAGGCGGCGCAGGTACTGGCTGGACTATGTATCCACCTCTAAGCAGCATTACTGCTCATCCAGGGGCTGCAGTAGATATGGCTATTTTCAGTTTGCACTTAGCTGGCATGTCTTCAATACTTGGTGCTATTAATATGATAGTTACTATATTTAATATGCGTGCTCCAGGTATGAGTCTTTTTAAAATGCCGCTATTTGTTTGGTCTATACTAATTACTGCTTTTTTGATGGTACTTGCTATTCCAGTTTTAGGAGGAGCAATTACAATGTTGCTTACTGATCGCAATTTTGGTACTTCATTTTTTAAACCTGAAGGCGGTGGCGATCC…		cellularOrganisms	cellularOrganisms	1.0	Bacteria	superkingdom	0.49	undef_Bacteria	kingdom	0.49	Proteobacteria	phylum	0.42	Alphaproteobacteria	class	0.3	Rickettsiales	order	0.29	undef_Rickettsiales	family	0.18	undef_undef_Rickettsiales	genus	0.18	Rickettsiales_bacterium	species	0.18
Zotu9567	GT_5_03_07_2018_COI_2nd_S60_MLepF1_LepR1	3	TAAGTTTCTGGCTTTTACCTCCTTCATTATTTCTTTTACTAGCCTCTTCTTTAGTAGAAGTTGGTGCAGGTACAGGATGGACTGTTTATCCTCCTCTTTCTGGTATTGAAGCTCATTCTGGAGGGTCTGTTGATTTAGCAATATTTAGTTTACATCTTTCAGGTGCTTCTTCTATAATGGGTGCGGTTAATTTTATAACTACAATCGTGAACATGAGATCTCCTGGTCATGATTTACATAGAGTTCCTTTATTTGTTTGGGCAGTTTTAGTTACAGCTGTTCTTTTATTATTGTCTTTACCAGTTTTAGCAGGTGCTATTACTATGGTTTTAACAGATAGAAATTTTAATACTACTTTTTTTGATCCAGCAGGCGGTGGCGATCCTATTTTATATCAAC…		cellularOrganisms	cellularOrganisms	1.0	Eukaryota	superkingdom	0.98	undef_Eukaryota	kingdom	0.44	undef_undef_Eukaryota	phylum	0.22	Raphidophyceae	class	0.09	undef_Raphidophyceae	order	0.09	undef_undef_Raphidophyceae	family	0.09	Haramonas	genus	0.09	Haramonas_dimorpha	species	0.09
Zotu66	WP_1_18_7_18_COI_2nd_S86_MLepF1_LepR1	193	TAAGTTTCTGATTATTACCTCCTAGTTTAATCTTATTCTTATTCGCTGCTACAATTGAAAATGGAGCGGGAACAGGATGAACATTATATCCACCTTTATCTGGTATACAAAGTCACAGTGGACCAAGTGTAGATTTAGCAATTTTTGCTTTACACTTATCAGGAATAAGTAGTTTATTAGGTTCAATGAATTTCATAACAACAATCTTAAACATGAGAAGTCCTGGTATAAGATTACACAAATTAGCTTTATTCGGTTGAGCTGTAATAGTAACATCAGTTTTACTGTTATTATCTTTACCTGTGCTTGCAGGTGGTATCACAATGGTGTTAACAGACAGAAACTTTAATACTTCATTCTTCGAAGTAGCAGGTGGTGGTGATCCTATATTATACCAAC…		cellularOrganisms	cellularOrganisms	1.0	Eukaryota	superkingdom	1.0	Fungi	kingdom	1.0	Ascomycota	phylum	1.0	Sordariomycetes	class	0.31	Hypocreales	order	0.28	Clavicipitaceae	family	0.25	Epichloe	genus	0.25	Epichloe_hybrida	species	0.25
Zotu66	GT_316_8_2018_COI_2nd_S19_MLepF1_LepR1	3	TAAGTTTCTGATTATTACCTCCTAGTTTAATCTTATTCTTATTCGCTGCTACAATTGAAAATGGAGCGGGAACAGGATGAACATTATATCCACCTTTATCTGGTATACAAAGTCACAGTGGACCAAGTGTAGATTTAGCAATTTTTGCTTTACACTTATCAGGAATAAGTAGTTTATTAGGTTCAATGAATTTCATAACAACAATCTTAAACATGAGAAGTCCTGGTATAAGATTACACAAATTAGCTTTATTCGGTTGAGCTGTAATAGTAACATCAGTTTTACTGTTATTATCTTTACCTGTGCTTGCAGGTGGTATCACAATGGTGTTAACAGACAGAAACTTTAATACTTCATTCTTCGAAGTAGCAGGTGGTGGTGATCCTATATTATACCAAC…		cellularOrganisms	cellularOrganisms	1.0	Eukaryota	superkingdom	1.0	Fungi	kingdom	1.0	Ascomycota	phylum	1.0	Sordariomycetes	class	0.31	Hypocreales	order	0.28	Clavicipitaceae	family	0.25	Epichloe	genus	0.25	Epichloe_hybrida	species	0.25
Zotu66	TO_5_30_07_2018_COI_2nd_S84_MLepF1_LepR1	36	TAAGTTTCTGATTATTACCTCCTAGTTTAATCTTATTCTTATTCGCTGCTACAATTGAAAATGGAGCGGGAACAGGATGAACATTATATCCACCTTTATCTGGTATACAAAGTCACAGTGGACCAAGTGTAGATTTAGCAATTTTTGCTTTACACTTATCAGGAATAAGTAGTTTATTAGGTTCAATGAATTTCATAACAACAATCTTAAACATGAGAAGTCCTGGTATAAGATTACACAAATTAGCTTTATTCGGTTGAGCTGTAATAGTAACATCAGTTTTACTGTTATTATCTTTACCTGTGCTTGCAGGTGGTATCACAATGGTGTTAACAGACAGAAACTTTAATACTTCATTCTTCGAAGTAGCAGGTGGTGGTGATCCTATATTATACCAAC…		cellularOrganisms	cellularOrganisms	1.0	Eukaryota	superkingdom	1.0	Fungi	kingdom	1.0	Ascomycota	phylum	1.0	Sordariomycetes	class	0.31	Hypocreales	order	0.28	Clavicipitaceae	family	0.25	Epichloe	genus	0.25	Epichloe_hybrida	species	0.25
Zotu66	GT_3_03_07_2018_COI_2nd_S58_MLepF1_LepR1	36	TAAGTTTCTGATTATTACCTCCTAGTTTAATCTTATTCTTATTCGCTGCTACAATTGAAAATGGAGCGGGAACAGGATGAACATTATATCCACCTTTATCTGGTATACAAAGTCACAGTGGACCAAGTGTAGATTTAGCAATTTTTGCTTTACACTTATCAGGAATAAGTAGTTTATTAGGTTCAATGAATTTCATAACAACAATCTTAAACATGAGAAGTCCTGGTATAAGATTACACAAATTAGCTTTATTCGGTTGAGCTGTAATAGTAACATCAGTTTTACTGTTATTATCTTTACCTGTGCTTGCAGGTGGTATCACAATGGTGTTAACAGACAGAAACTTTAATACTTCATTCTTCGAAGTAGCAGGTGGTGGTGATCCTATATTATACCAAC…		cellularOrganisms	cellularOrganisms	1.0	Eukaryota	superkingdom	1.0	Fungi	kingdom	1.0	Ascomycota	phylum	1.0	Sordariomycetes	class	0.31	Hypocreales	order	0.28	Clavicipitaceae	family	0.25	Epichloe	genus	0.25	Epichloe_hybrida	species	0.25
Zotu66	WP_522_8_18_COI_2nd_S40_MLepF1_LepR1	140	TAAGTTTCTGATTATTACCTCCTAGTTTAATCTTATTCTTATTCGCTGCTACAATTGAAAATGGAGCGGGAACAGGATGAACATTATATCCACCTTTATCTGGTATACAAAGTCACAGTGGACCAAGTGTAGATTTAGCAATTTTTGCTTTACACTTATCAGGAATAAGTAGTTTATTAGGTTCAATGAATTTCATAACAACAATCTTAAACATGAGAAGTCCTGGTATAAGATTACACAAATTAGCTTTATTCGGTTGAGCTGTAATAGTAACATCAGTTTTACTGTTATTATCTTTACCTGTGCTTGCAGGTGGTATCACAATGGTGTTAACAGACAGAAACTTTAATACTTCATTCTTCGAAGTAGCAGGTGGTGGTGATCCTATATTATACCAAC…		cellularOrganisms	cellularOrganisms	1.0	Eukaryota	superkingdom	1.0	Fungi	kingdom	1.0	Ascomycota	phylum	1.0	Sordariomycetes	class	0.31	Hypocreales	order	0.28	Clavicipitaceae	family	0.25	Epichloe	genus	0.25	Epichloe_hybrida	species	0.25
Zotu66	WP_3_18_7_18_COI_2nd_S88_MLepF1_LepR1	253	TAAGTTTCTGATTATTACCTCCTAGTTTAATCTTATTCTTATTCGCTGCTACAATTGAAAATGGAGCGGGAACAGGATGAACATTATATCCACCTTTATCTGGTATACAAAGTCACAGTGGACCAAGTGTAGATTTAGCAATTTTTGCTTTACACTTATCAGGAATAAGTAGTTTATTAGGTTCAATGAATTTCATAACAACAATCTTAAACATGAGAAGTCCTGGTATAAGATTACACAAATTAGCTTTATTCGGTTGAGCTGTAATAGTAACATCAGTTTTACTGTTATTATCTTTACCTGTGCTTGCAGGTGGTATCACAATGGTGTTAACAGACAGAAACTTTAATACTTCATTCTTCGAAGTAGCAGGTGGTGGTGATCCTATATTATACCAAC…		cellularOrganisms	cellularOrganisms	1.0	Eukaryota	superkingdom	1.0	Fungi	kingdom	1.0	Ascomycota	phylum	1.0	Sordariomycetes	class	0.31	Hypocreales	order	0.28	Clavicipitaceae	family	0.25	Epichloe	genus	0.25	Epichloe_hybrida	species	0.25
Zotu66	GT_1_03_07_2018_COI_1in10_2nd_S56_MLepF1_LepR1	159	TAAGTTTCTGATTATTACCTCCTAGTTTAATCTTATTCTTATTCGCTGCTACAATTGAAAATGGAGCGGGAACAGGATGAACATTATATCCACCTTTATCTGGTATACAAAGTCACAGTGGACCAAGTGTAGATTTAGCAATTTTTGCTTTACACTTATCAGGAATAAGTAGTTTATTAGGTTCAATGAATTTCATAACAACAATCTTAAACATGAGAAGTCCTGGTATAAGATTACACAAATTAGCTTTATTCGGTTGAGCTGTAATAGTAACATCAGTTTTACTGTTATTATCTTTACCTGTGCTTGCAGGTGGTATCACAATGGTGTTAACAGACAGAAACTTTAATACTTCATTCTTCGAAGTAGCAGGTGGTGGTGATCCTATATTATACCAAC…		cellularOrganisms	cellularOrganisms	1.0	Eukaryota	superkingdom	1.0	Fungi	kingdom	1.0	Ascomycota	phylum	1.0	Sordariomycetes	class	0.31	Hypocreales	order	0.28	Clavicipitaceae	family	0.25	Epichloe	genus	0.25	Epichloe_hybrida	species	0.25
Zotu66	TO_428_8_2018_COI_2nd_S26_MLepF1_LepR1	5	TAAGTTTCTGATTATTACCTCCTAGTTTAATCTTATTCTTATTCGCTGCTACAATTGAAAATGGAGCGGGAACAGGATGAACATTATATCCACCTTTATCTGGTATACAAAGTCACAGTGGACCAAGTGTAGATTTAGCAATTTTTGCTTTACACTTATCAGGAATAAGTAGTTTATTAGGTTCAATGAATTTCATAACAACAATCTTAAACATGAGAAGTCCTGGTATAAGATTACACAAATTAGCTTTATTCGGTTGAGCTGTAATAGTAACATCAGTTTTACTGTTATTATCTTTACCTGTGCTTGCAGGTGGTATCACAATGGTGTTAACAGACAGAAACTTTAATACTTCATTCTTCGAAGTAGCAGGTGGTGGTGATCCTATATTATACCAAC…		cellularOrganisms	cellularOrganisms	1.0	Eukaryota	superkingdom	1.0	Fungi	kingdom	1.0	Ascomycota	phylum	1.0	Sordariomycetes	class	0.31	Hypocreales	order	0.28	Clavicipitaceae	family	0.25	Epichloe	genus	0.25	Epichloe_hybrida	species	0.25
Zotu66	GT_616_8_2018_COI_2nd_S22_MLepF1_LepR1	8	TAAGTTTCTGATTATTACCTCCTAGTTTAATCTTATTCTTATTCGCTGCTACAATTGAAAATGGAGCGGGAACAGGATGAACATTATATCCACCTTTATCTGGTATACAAAGTCACAGTGGACCAAGTGTAGATTTAGCAATTTTTGCTTTACACTTATCAGGAATAAGTAGTTTATTAGGTTCAATGAATTTCATAACAACAATCTTAAACATGAGAAGTCCTGGTATAAGATTACACAAATTAGCTTTATTCGGTTGAGCTGTAATAGTAACATCAGTTTTACTGTTATTATCTTTACCTGTGCTTGCAGGTGGTATCACAATGGTGTTAACAGACAGAAACTTTAATACTTCATTCTTCGAAGTAGCAGGTGGTGGTGATCCTATATTATACCAAC…		cellularOrganisms	cellularOrganisms	1.0	Eukaryota	superkingdom	1.0	Fungi	kingdom	1.0	Ascomycota	phylum	1.0	Sordariomycetes	class	0.31	Hypocreales	order	0.28	Clavicipitaceae	family	0.25	Epichloe	genus	0.25	Epichloe_hybrida	species	0.25
Zotu66	TO_528_8_2018_COI_2nd_S27_MLepF1_LepR1	32	TAAGTTTCTGATTATTACCTCCTAGTTTAATCTTATTCTTATTCGCTGCTACAATTGAAAATGGAGCGGGAACAGGATGAACATTATATCCACCTTTATCTGGTATACAAAGTCACAGTGGACCAAGTGTAGATTTAGCAATTTTTGCTTTACACTTATCAGGAATAAGTAGTTTATTAGGTTCAATGAATTTCATAACAACAATCTTAAACATGAGAAGTCCTGGTATAAGATTACACAAATTAGCTTTATTCGGTTGAGCTGTAATAGTAACATCAGTTTTACTGTTATTATCTTTACCTGTGCTTGCAGGTGGTATCACAATGGTGTTAACAGACAGAAACTTTAATACTTCATTCTTCGAAGTAGCAGGTGGTGGTGATCCTATATTATACCAAC…		cellularOrganisms	cellularOrganisms	1.0	Eukaryota	superkingdom	1.0	Fungi	kingdom	1.0	Ascomycota	phylum	1.0	Sordariomycetes	class	0.31	Hypocreales	order	0.28	Clavicipitaceae	family	0.25	Epichloe	genus	0.25	Epichloe_hybrida	species	0.25
Zotu66	WP_6_18_7_18_COI_2nd_S91_MLepF1_LepR1	916	TAAGTTTCTGATTATTACCTCCTAGTTTAATCTTATTCTTATTCGCTGCTACAATTGAAAATGGAGCGGGAACAGGATGAACATTATATCCACCTTTATCTGGTATACAAAGTCACAGTGGACCAAGTGTAGATTTAGCAATTTTTGCTTTACACTTATCAGGAATAAGTAGTTTATTAGGTTCAATGAATTTCATAACAACAATCTTAAACATGAGAAGTCCTGGTATAAGATTACACAAATTAGCTTTATTCGGTTGAGCTGTAATAGTAACATCAGTTTTACTGTTATTATCTTTACCTGTGCTTGCAGGTGGTATCACAATGGTGTTAACAGACAGAAACTTTAATACTTCATTCTTCGAAGTAGCAGGTGGTGGTGATCCTATATTATACCAAC…		cellularOrganisms	cellularOrganisms	1.0	Eukaryota	superkingdom	1.0	Fungi	kingdom	1.0	Ascomycota	phylum	1.0	Sordariomycetes	class	0.31	Hypocreales	order	0.28	Clavicipitaceae	family	0.25	Epichloe	genus	0.25	Epichloe_hybrida	species	0.25
Zotu66	TO_3_30_07_2018_COI_2nd_S82_MLepF1_LepR1	97	TAAGTTTCTGATTATTACCTCCTAGTTTAATCTTATTCTTATTCGCTGCTACAATTGAAAATGGAGCGGGAACAGGATGAACATTATATCCACCTTTATCTGGTATACAAAGTCACAGTGGACCAAGTGTAGATTTAGCAATTTTTGCTTTACACTTATCAGGAATAAGTAGTTTATTAGGTTCAATGAATTTCATAACAACAATCTTAAACATGAGAAGTCCTGGTATAAGATTACACAAATTAGCTTTATTCGGTTGAGCTGTAATAGTAACATCAGTTTTACTGTTATTATCTTTACCTGTGCTTGCAGGTGGTATCACAATGGTGTTAACAGACAGAAACTTTAATACTTCATTCTTCGAAGTAGCAGGTGGTGGTGATCCTATATTATACCAAC…		cellularOrganisms	cellularOrganisms	1.0	Eukaryota	superkingdom	1.0	Fungi	kingdom	1.0	Ascomycota	phylum	1.0	Sordariomycetes	class	0.31	Hypocreales	order	0.28	Clavicipitaceae	family	0.25	Epichloe	genus	0.25	Epichloe_hybrida	species	0.25
Zotu66	BA_519_7_18_COI_2nd_S11_MLepF1_LepR1	41	TAAGTTTCTGATTATTACCTCCTAGTTTAATCTTATTCTTATTCGCTGCTACAATTGAAAATGGAGCGGGAACAGGATGAACATTATATCCACCTTTATCTGGTATACAAAGTCACAGTGGACCAAGTGTAGATTTAGCAATTTTTGCTTTACACTTATCAGGAATAAGTAGTTTATTAGGTTCAATGAATTTCATAACAACAATCTTAAACATGAGAAGTCCTGGTATAAGATTACACAAATTAGCTTTATTCGGTTGAGCTGTAATAGTAACATCAGTTTTACTGTTATTATCTTTACCTGTGCTTGCAGGTGGTATCACAATGGTGTTAACAGACAGAAACTTTAATACTTCATTCTTCGAAGTAGCAGGTGGTGGTGATCCTATATTATACCAAC…		cellularOrganisms	cellularOrganisms	1.0	Eukaryota	superkingdom	1.0	Fungi	kingdom	1.0	Ascomycota	phylum	1.0	Sordariomycetes	class	0.31	Hypocreales	order	0.28	Clavicipitaceae	family	0.25	Epichloe	genus	0.25	Epichloe_hybrida	species	0.25
Zotu66	GT_6_03_07_2018_COI_2nd_S61_MLepF1_LepR1	16	TAAGTTTCTGATTATTACCTCCTAGTTTAATCTTATTCTTATTCGCTGCTACAATTGAAAATGGAGCGGGAACAGGATGAACATTATATCCACCTTTATCTGGTATACAAAGTCACAGTGGACCAAGTGTAGATTTAGCAATTTTTGCTTTACACTTATCAGGAATAAGTAGTTTATTAGGTTCAATGAATTTCATAACAACAATCTTAAACATGAGAAGTCCTGGTATAAGATTACACAAATTAGCTTTATTCGGTTGAGCTGTAATAGTAACATCAGTTTTACTGTTATTATCTTTACCTGTGCTTGCAGGTGGTATCACAATGGTGTTAACAGACAGAAACTTTAATACTTCATTCTTCGAAGTAGCAGGTGGTGGTGATCCTATATTATACCAAC…		cellularOrganisms	cellularOrganisms	1.0	Eukaryota	superkingdom	1.0	Fungi	kingdom	1.0	Ascomycota	phylum	1.0	Sordariomycetes	class	0.31	Hypocreales	order	0.28	Clavicipitaceae	family	0.25	Epichloe	genus	0.25	Epichloe_hybrida	species	0.25
Zotu66	WP_622_8_18_COI_2nd_S41_MLepF1_LepR1	207	TAAGTTTCTGATTATTACCTCCTAGTTTAATCTTATTCTTATTCGCTGCTACAATTGAAAATGGAGCGGGAACAGGATGAACATTATATCCACCTTTATCTGGTATACAAAGTCACAGTGGACCAAGTGTAGATTTAGCAATTTTTGCTTTACACTTATCAGGAATAAGTAGTTTATTAGGTTCAATGAATTTCATAACAACAATCTTAAACATGAGAAGTCCTGGTATAAGATTACACAAATTAGCTTTATTCGGTTGAGCTGTAATAGTAACATCAGTTTTACTGTTATTATCTTTACCTGTGCTTGCAGGTGGTATCACAATGGTGTTAACAGACAGAAACTTTAATACTTCATTCTTCGAAGTAGCAGGTGGTGGTGATCCTATATTATACCAAC…		cellularOrganisms	cellularOrganisms	1.0	Eukaryota	superkingdom	1.0	Fungi	kingdom	1.0	Ascomycota	phylum	1.0	Sordariomycetes	class	0.31	Hypocreales	order	0.28	Clavicipitaceae	family	0.25	Epichloe	genus	0.25	Epichloe_hybrida	species	0.25
Zotu66	BA_319_7_18_COI_2nd_S7_MLepF1_LepR1	245	TAAGTTTCTGATTATTACCTCCTAGTTTAATCTTATTCTTATTCGCTGCTACAATTGAAAATGGAGCGGGAACAGGATGAACATTATATCCACCTTTATCTGGTATACAAAGTCACAGTGGACCAAGTGTAGATTTAGCAATTTTTGCTTTACACTTATCAGGAATAAGTAGTTTATTAGGTTCAATGAATTTCATAACAACAATCTTAAACATGAGAAGTCCTGGTATAAGATTACACAAATTAGCTTTATTCGGTTGAGCTGTAATAGTAACATCAGTTTTACTGTTATTATCTTTACCTGTGCTTGCAGGTGGTATCACAATGGTGTTAACAGACAGAAACTTTAATACTTCATTCTTCGAAGTAGCAGGTGGTGGTGATCCTATATTATACCAAC…		cellularOrganisms	cellularOrganisms	1.0	Eukaryota	superkingdom	1.0	Fungi	kingdom	1.0	Ascomycota	phylum	1.0	Sordariomycetes	class	0.31	Hypocreales	order	0.28	Clavicipitaceae	family	0.25	Epichloe	genus	0.25	Epichloe_hybrida	species	0.25
Zotu66	GT_216_8_2018_COI_2nd_S18_MLepF1_LepR1	7	TAAGTTTCTGATTATTACCTCCTAGTTTAATCTTATTCTTATTCGCTGCTACAATTGAAAATGGAGCGGGAACAGGATGAACATTATATCCACCTTTATCTGGTATACAAAGTCACAGTGGACCAAGTGTAGATTTAGCAATTTTTGCTTTACACTTATCAGGAATAAGTAGTTTATTAGGTTCAATGAATTTCATAACAACAATCTTAAACATGAGAAGTCCTGGTATAAGATTACACAAATTAGCTTTATTCGGTTGAGCTGTAATAGTAACATCAGTTTTACTGTTATTATCTTTACCTGTGCTTGCAGGTGGTATCACAATGGTGTTAACAGACAGAAACTTTAATACTTCATTCTTCGAAGTAGCAGGTGGTGGTGATCCTATATTATACCAAC…		cellularOrganisms	cellularOrganisms	1.0	Eukaryota	superkingdom	1.0	Fungi	kingdom	1.0	Ascomycota	phylum	1.0	Sordariomycetes	class	0.31	Hypocreales	order	0.28	Clavicipitaceae	family	0.25	Epichloe	genus	0.25	Epichloe_hybrida	species	0.25
Zotu66	TO_628_8_2018_COI_2nd_S28_MLepF1_LepR1	5	TAAGTTTCTGATTATTACCTCCTAGTTTAATCTTATTCTTATTCGCTGCTACAATTGAAAATGGAGCGGGAACAGGATGAACATTATATCCACCTTTATCTGGTATACAAAGTCACAGTGGACCAAGTGTAGATTTAGCAATTTTTGCTTTACACTTATCAGGAATAAGTAGTTTATTAGGTTCAATGAATTTCATAACAACAATCTTAAACATGAGAAGTCCTGGTATAAGATTACACAAATTAGCTTTATTCGGTTGAGCTGTAATAGTAACATCAGTTTTACTGTTATTATCTTTACCTGTGCTTGCAGGTGGTATCACAATGGTGTTAACAGACAGAAACTTTAATACTTCATTCTTCGAAGTAGCAGGTGGTGGTGATCCTATATTATACCAAC…		cellularOrganisms	cellularOrganisms	1.0	Eukaryota	superkingdom	1.0	Fungi	kingdom	1.0	Ascomycota	phylum	1.0	Sordariomycetes	class	0.31	Hypocreales	order	0.28	Clavicipitaceae	family	0.25	Epichloe	genus	0.25	Epichloe_hybrida	species	0.25
Zotu66	GT_4_03_07_2018_COI_2nd_S59_MLepF1_LepR1	61	TAAGTTTCTGATTATTACCTCCTAGTTTAATCTTATTCTTATTCGCTGCTACAATTGAAAATGGAGCGGGAACAGGATGAACATTATATCCACCTTTATCTGGTATACAAAGTCACAGTGGACCAAGTGTAGATTTAGCAATTTTTGCTTTACACTTATCAGGAATAAGTAGTTTATTAGGTTCAATGAATTTCATAACAACAATCTTAAACATGAGAAGTCCTGGTATAAGATTACACAAATTAGCTTTATTCGGTTGAGCTGTAATAGTAACATCAGTTTTACTGTTATTATCTTTACCTGTGCTTGCAGGTGGTATCACAATGGTGTTAACAGACAGAAACTTTAATACTTCATTCTTCGAAGTAGCAGGTGGTGGTGATCCTATATTATACCAAC…		cellularOrganisms	cellularOrganisms	1.0	Eukaryota	superkingdom	1.0	Fungi	kingdom	1.0	Ascomycota	phylum	1.0	Sordariomycetes	class	0.31	Hypocreales	order	0.28	Clavicipitaceae	family	0.25	Epichloe	genus	0.25	Epichloe_hybrida	species	0.25
Zotu66	BA_219_7_18_COI_2nd_S5_MLepF1_LepR1	203	TAAGTTTCTGATTATTACCTCCTAGTTTAATCTTATTCTTATTCGCTGCTACAATTGAAAATGGAGCGGGAACAGGATGAACATTATATCCACCTTTATCTGGTATACAAAGTCACAGTGGACCAAGTGTAGATTTAGCAATTTTTGCTTTACACTTATCAGGAATAAGTAGTTTATTAGGTTCAATGAATTTCATAACAACAATCTTAAACATGAGAAGTCCTGGTATAAGATTACACAAATTAGCTTTATTCGGTTGAGCTGTAATAGTAACATCAGTTTTACTGTTATTATCTTTACCTGTGCTTGCAGGTGGTATCACAATGGTGTTAACAGACAGAAACTTTAATACTTCATTCTTCGAAGTAGCAGGTGGTGGTGATCCTATATTATACCAAC…		cellularOrganisms	cellularOrganisms	1.0	Eukaryota	superkingdom	1.0	Fungi	kingdom	1.0	Ascomycota	phylum	1.0	Sordariomycetes	class	0.31	Hypocreales	order	0.28	Clavicipitaceae	family	0.25	Epichloe	genus	0.25	Epichloe_hybrida	species	0.25
Zotu66	BA_124_8_18_COI_2nd_S4_MLepF1_LepR1	12	TAAGTTTCTGATTATTACCTCCTAGTTTAATCTTATTCTTATTCGCTGCTACAATTGAAAATGGAGCGGGAACAGGATGAACATTATATCCACCTTTATCTGGTATACAAAGTCACAGTGGACCAAGTGTAGATTTAGCAATTTTTGCTTTACACTTATCAGGAATAAGTAGTTTATTAGGTTCAATGAATTTCATAACAACAATCTTAAACATGAGAAGTCCTGGTATAAGATTACACAAATTAGCTTTATTCGGTTGAGCTGTAATAGTAACATCAGTTTTACTGTTATTATCTTTACCTGTGCTTGCAGGTGGTATCACAATGGTGTTAACAGACAGAAACTTTAATACTTCATTCTTCGAAGTAGCAGGTGGTGGTGATCCTATATTATACCAAC…		cellularOrganisms	cellularOrganisms	1.0	Eukaryota	superkingdom	1.0	Fungi	kingdom	1.0	Ascomycota	phylum	1.0	Sordariomycetes	class	0.31	Hypocreales	order	0.28	Clavicipitaceae	family	0.25	Epichloe	genus	0.25	Epichloe_hybrida	species	0.25
Zotu66	TO_328_8_2018_COI_2nd_S25_MLepF1_LepR1	64	TAAGTTTCTGATTATTACCTCCTAGTTTAATCTTATTCTTATTCGCTGCTACAATTGAAAATGGAGCGGGAACAGGATGAACATTATATCCACCTTTATCTGGTATACAAAGTCACAGTGGACCAAGTGTAGATTTAGCAATTTTTGCTTTACACTTATCAGGAATAAGTAGTTTATTAGGTTCAATGAATTTCATAACAACAATCTTAAACATGAGAAGTCCTGGTATAAGATTACACAAATTAGCTTTATTCGGTTGAGCTGTAATAGTAACATCAGTTTTACTGTTATTATCTTTACCTGTGCTTGCAGGTGGTATCACAATGGTGTTAACAGACAGAAACTTTAATACTTCATTCTTCGAAGTAGCAGGTGGTGGTGATCCTATATTATACCAAC…		cellularOrganisms	cellularOrganisms	1.0	Eukaryota	superkingdom	1.0	Fungi	kingdom	1.0	Ascomycota	phylum	1.0	Sordariomycetes	class	0.31	Hypocreales	order	0.28	Clavicipitaceae	family	0.25	Epichloe	genus	0.25	Epichloe_hybrida	species	0.25
Zotu66	BA_324_8_18_COI_2nd_S8_MLepF1_LepR1	21	TAAGTTTCTGATTATTACCTCCTAGTTTAATCTTATTCTTATTCGCTGCTACAATTGAAAATGGAGCGGGAACAGGATGAACATTATATCCACCTTTATCTGGTATACAAAGTCACAGTGGACCAAGTGTAGATTTAGCAATTTTTGCTTTACACTTATCAGGAATAAGTAGTTTATTAGGTTCAATGAATTTCATAACAACAATCTTAAACATGAGAAGTCCTGGTATAAGATTACACAAATTAGCTTTATTCGGTTGAGCTGTAATAGTAACATCAGTTTTACTGTTATTATCTTTACCTGTGCTTGCAGGTGGTATCACAATGGTGTTAACAGACAGAAACTTTAATACTTCATTCTTCGAAGTAGCAGGTGGTGGTGATCCTATATTATACCAAC…		cellularOrganisms	cellularOrganisms	1.0	Eukaryota	superkingdom	1.0	Fungi	kingdom	1.0	Ascomycota	phylum	1.0	Sordariomycetes	class	0.31	Hypocreales	order	0.28	Clavicipitaceae	family	0.25	Epichloe	genus	0.25	Epichloe_hybrida	species	0.25
Zotu66	GT_2_03_07_2018_COI_2nd_S57_MLepF1_LepR1	30	TAAGTTTCTGATTATTACCTCCTAGTTTAATCTTATTCTTATTCGCTGCTACAATTGAAAATGGAGCGGGAACAGGATGAACATTATATCCACCTTTATCTGGTATACAAAGTCACAGTGGACCAAGTGTAGATTTAGCAATTTTTGCTTTACACTTATCAGGAATAAGTAGTTTATTAGGTTCAATGAATTTCATAACAACAATCTTAAACATGAGAAGTCCTGGTATAAGATTACACAAATTAGCTTTATTCGGTTGAGCTGTAATAGTAACATCAGTTTTACTGTTATTATCTTTACCTGTGCTTGCAGGTGGTATCACAATGGTGTTAACAGACAGAAACTTTAATACTTCATTCTTCGAAGTAGCAGGTGGTGGTGATCCTATATTATACCAAC…		cellularOrganisms	cellularOrganisms	1.0	Eukaryota	superkingdom	1.0	Fungi	kingdom	1.0	Ascomycota	phylum	1.0	Sordariomycetes	class	0.31	Hypocreales	order	0.28	Clavicipitaceae	family	0.25	Epichloe	genus	0.25	Epichloe_hybrida	species	0.25
Zotu66	WP_322_8_18_COI_2nd_S38_MLepF1_LepR1	213	TAAGTTTCTGATTATTACCTCCTAGTTTAATCTTATTCTTATTCGCTGCTACAATTGAAAATGGAGCGGGAACAGGATGAACATTATATCCACCTTTATCTGGTATACAAAGTCACAGTGGACCAAGTGTAGATTTAGCAATTTTTGCTTTACACTTATCAGGAATAAGTAGTTTATTAGGTTCAATGAATTTCATAACAACAATCTTAAACATGAGAAGTCCTGGTATAAGATTACACAAATTAGCTTTATTCGGTTGAGCTGTAATAGTAACATCAGTTTTACTGTTATTATCTTTACCTGTGCTTGCAGGTGGTATCACAATGGTGTTAACAGACAGAAACTTTAATACTTCATTCTTCGAAGTAGCAGGTGGTGGTGATCCTATATTATACCAAC…		cellularOrganisms	cellularOrganisms	1.0	Eukaryota	superkingdom	1.0	Fungi	kingdom	1.0	Ascomycota	phylum	1.0	Sordariomycetes	class	0.31	Hypocreales	order	0.28	Clavicipitaceae	family	0.25	Epichloe	genus	0.25	Epichloe_hybrida	species	0.25
Zotu66	BA_419_7_18_COI_2nd_S9_MLepF1_LepR1	97	TAAGTTTCTGATTATTACCTCCTAGTTTAATCTTATTCTTATTCGCTGCTACAATTGAAAATGGAGCGGGAACAGGATGAACATTATATCCACCTTTATCTGGTATACAAAGTCACAGTGGACCAAGTGTAGATTTAGCAATTTTTGCTTTACACTTATCAGGAATAAGTAGTTTATTAGGTTCAATGAATTTCATAACAACAATCTTAAACATGAGAAGTCCTGGTATAAGATTACACAAATTAGCTTTATTCGGTTGAGCTGTAATAGTAACATCAGTTTTACTGTTATTATCTTTACCTGTGCTTGCAGGTGGTATCACAATGGTGTTAACAGACAGAAACTTTAATACTTCATTCTTCGAAGTAGCAGGTGGTGGTGATCCTATATTATACCAAC…		cellularOrganisms	cellularOrganisms	1.0	Eukaryota	superkingdom	1.0	Fungi	kingdom	1.0	Ascomycota	phylum	1.0	Sordariomycetes	class	0.31	Hypocreales	order	0.28	Clavicipitaceae	family	0.25	Epichloe	genus	0.25	Epichloe_hybrida	species	0.25
Zotu66	BA_424_8_18_COI_2nd_S10_MLepF1_LepR1	16	TAAGTTTCTGATTATTACCTCCTAGTTTAATCTTATTCTTATTCGCTGCTACAATTGAAAATGGAGCGGGAACAGGATGAACATTATATCCACCTTTATCTGGTATACAAAGTCACAGTGGACCAAGTGTAGATTTAGCAATTTTTGCTTTACACTTATCAGGAATAAGTAGTTTATTAGGTTCAATGAATTTCATAACAACAATCTTAAACATGAGAAGTCCTGGTATAAGATTACACAAATTAGCTTTATTCGGTTGAGCTGTAATAGTAACATCAGTTTTACTGTTATTATCTTTACCTGTGCTTGCAGGTGGTATCACAATGGTGTTAACAGACAGAAACTTTAATACTTCATTCTTCGAAGTAGCAGGTGGTGGTGATCCTATATTATACCAAC…		cellularOrganisms	cellularOrganisms	1.0	Eukaryota	superkingdom	1.0	Fungi	kingdom	1.0	Ascomycota	phylum	1.0	Sordariomycetes	class	0.31	Hypocreales	order	0.28	Clavicipitaceae	family	0.25	Epichloe	genus	0.25	Epichloe_hybrida	species	0.25
Zotu66	TO_1_30_07_2018_COI_2nd_S80_MLepF1_LepR1	89	TAAGTTTCTGATTATTACCTCCTAGTTTAATCTTATTCTTATTCGCTGCTACAATTGAAAATGGAGCGGGAACAGGATGAACATTATATCCACCTTTATCTGGTATACAAAGTCACAGTGGACCAAGTGTAGATTTAGCAATTTTTGCTTTACACTTATCAGGAATAAGTAGTTTATTAGGTTCAATGAATTTCATAACAACAATCTTAAACATGAGAAGTCCTGGTATAAGATTACACAAATTAGCTTTATTCGGTTGAGCTGTAATAGTAACATCAGTTTTACTGTTATTATCTTTACCTGTGCTTGCAGGTGGTATCACAATGGTGTTAACAGACAGAAACTTTAATACTTCATTCTTCGAAGTAGCAGGTGGTGGTGATCCTATATTATACCAAC…		cellularOrganisms	cellularOrganisms	1.0	Eukaryota	superkingdom	1.0	Fungi	kingdom	1.0	Ascomycota	phylum	1.0	Sordariomycetes	class	0.31	Hypocreales	order	0.28	Clavicipitaceae	family	0.25	Epichloe	genus	0.25	Epichloe_hybrida	species	0.25
Zotu66	TO_6_30_07_2018_COI_2nd_S85_MLepF1_LepR1	77	TAAGTTTCTGATTATTACCTCCTAGTTTAATCTTATTCTTATTCGCTGCTACAATTGAAAATGGAGCGGGAACAGGATGAACATTATATCCACCTTTATCTGGTATACAAAGTCACAGTGGACCAAGTGTAGATTTAGCAATTTTTGCTTTACACTTATCAGGAATAAGTAGTTTATTAGGTTCAATGAATTTCATAACAACAATCTTAAACATGAGAAGTCCTGGTATAAGATTACACAAATTAGCTTTATTCGGTTGAGCTGTAATAGTAACATCAGTTTTACTGTTATTATCTTTACCTGTGCTTGCAGGTGGTATCACAATGGTGTTAACAGACAGAAACTTTAATACTTCATTCTTCGAAGTAGCAGGTGGTGGTGATCCTATATTATACCAAC…		cellularOrganisms	cellularOrganisms	1.0	Eukaryota	superkingdom	1.0	Fungi	kingdom	1.0	Ascomycota	phylum	1.0	Sordariomycetes	class	0.31	Hypocreales	order	0.28	Clavicipitaceae	family	0.25	Epichloe	genus	0.25	Epichloe_hybrida	species	0.25
Zotu66	WP_122_8_18_COI_2nd_S36_MLepF1_LepR1	248	TAAGTTTCTGATTATTACCTCCTAGTTTAATCTTATTCTTATTCGCTGCTACAATTGAAAATGGAGCGGGAACAGGATGAACATTATATCCACCTTTATCTGGTATACAAAGTCACAGTGGACCAAGTGTAGATTTAGCAATTTTTGCTTTACACTTATCAGGAATAAGTAGTTTATTAGGTTCAATGAATTTCATAACAACAATCTTAAACATGAGAAGTCCTGGTATAAGATTACACAAATTAGCTTTATTCGGTTGAGCTGTAATAGTAACATCAGTTTTACTGTTATTATCTTTACCTGTGCTTGCAGGTGGTATCACAATGGTGTTAACAGACAGAAACTTTAATACTTCATTCTTCGAAGTAGCAGGTGGTGGTGATCCTATATTATACCAAC…		cellularOrganisms	cellularOrganisms	1.0	Eukaryota	superkingdom	1.0	Fungi	kingdom	1.0	Ascomycota	phylum	1.0	Sordariomycetes	class	0.31	Hypocreales	order	0.28	Clavicipitaceae	family	0.25	Epichloe	genus	0.25	Epichloe_hybrida	species	0.25
Zotu66	TO_2_30_07_2018_COI_2nd_S81_MLepF1_LepR1	292	TAAGTTTCTGATTATTACCTCCTAGTTTAATCTTATTCTTATTCGCTGCTACAATTGAAAATGGAGCGGGAACAGGATGAACATTATATCCACCTTTATCTGGTATACAAAGTCACAGTGGACCAAGTGTAGATTTAGCAATTTTTGCTTTACACTTATCAGGAATAAGTAGTTTATTAGGTTCAATGAATTTCATAACAACAATCTTAAACATGAGAAGTCCTGGTATAAGATTACACAAATTAGCTTTATTCGGTTGAGCTGTAATAGTAACATCAGTTTTACTGTTATTATCTTTACCTGTGCTTGCAGGTGGTATCACAATGGTGTTAACAGACAGAAACTTTAATACTTCATTCTTCGAAGTAGCAGGTGGTGGTGATCCTATATTATACCAAC…		cellularOrganisms	cellularOrganisms	1.0	Eukaryota	superkingdom	1.0	Fungi	kingdom	1.0	Ascomycota	phylum	1.0	Sordariomycetes	class	0.31	Hypocreales	order	0.28	Clavicipitaceae	family	0.25	Epichloe	genus	0.25	Epichloe_hybrida	species	0.25
Zotu66	GT_5_03_07_2018_COI_2nd_S60_MLepF1_LepR1	193	TAAGTTTCTGATTATTACCTCCTAGTTTAATCTTATTCTTATTCGCTGCTACAATTGAAAATGGAGCGGGAACAGGATGAACATTATATCCACCTTTATCTGGTATACAAAGTCACAGTGGACCAAGTGTAGATTTAGCAATTTTTGCTTTACACTTATCAGGAATAAGTAGTTTATTAGGTTCAATGAATTTCATAACAACAATCTTAAACATGAGAAGTCCTGGTATAAGATTACACAAATTAGCTTTATTCGGTTGAGCTGTAATAGTAACATCAGTTTTACTGTTATTATCTTTACCTGTGCTTGCAGGTGGTATCACAATGGTGTTAACAGACAGAAACTTTAATACTTCATTCTTCGAAGTAGCAGGTGGTGGTGATCCTATATTATACCAAC…		cellularOrganisms	cellularOrganisms	1.0	Eukaryota	superkingdom	1.0	Fungi	kingdom	1.0	Ascomycota	phylum	1.0	Sordariomycetes	class	0.31	Hypocreales	order	0.28	Clavicipitaceae	family	0.25	Epichloe	genus	0.25	Epichloe_hybrida	species	0.25
Zotu66	WP_5_18_7_18_COI_2nd_S90_MLepF1_LepR1	89	TAAGTTTCTGATTATTACCTCCTAGTTTAATCTTATTCTTATTCGCTGCTACAATTGAAAATGGAGCGGGAACAGGATGAACATTATATCCACCTTTATCTGGTATACAAAGTCACAGTGGACCAAGTGTAGATTTAGCAATTTTTGCTTTACACTTATCAGGAATAAGTAGTTTATTAGGTTCAATGAATTTCATAACAACAATCTTAAACATGAGAAGTCCTGGTATAAGATTACACAAATTAGCTTTATTCGGTTGAGCTGTAATAGTAACATCAGTTTTACTGTTATTATCTTTACCTGTGCTTGCAGGTGGTATCACAATGGTGTTAACAGACAGAAACTTTAATACTTCATTCTTCGAAGTAGCAGGTGGTGGTGATCCTATATTATACCAAC…		cellularOrganisms	cellularOrganisms	1.0	Eukaryota	superkingdom	1.0	Fungi	kingdom	1.0	Ascomycota	phylum	1.0	Sordariomycetes	class	0.31	Hypocreales	order	0.28	Clavicipitaceae	family	0.25	Epichloe	genus	0.25	Epichloe_hybrida	species	0.25
Zotu66	GT_116_8_2018_COI_2nd_S17_MLepF1_LepR1	72	TAAGTTTCTGATTATTACCTCCTAGTTTAATCTTATTCTTATTCGCTGCTACAATTGAAAATGGAGCGGGAACAGGATGAACATTATATCCACCTTTATCTGGTATACAAAGTCACAGTGGACCAAGTGTAGATTTAGCAATTTTTGCTTTACACTTATCAGGAATAAGTAGTTTATTAGGTTCAATGAATTTCATAACAACAATCTTAAACATGAGAAGTCCTGGTATAAGATTACACAAATTAGCTTTATTCGGTTGAGCTGTAATAGTAACATCAGTTTTACTGTTATTATCTTTACCTGTGCTTGCAGGTGGTATCACAATGGTGTTAACAGACAGAAACTTTAATACTTCATTCTTCGAAGTAGCAGGTGGTGGTGATCCTATATTATACCAAC…		cellularOrganisms	cellularOrganisms	1.0	Eukaryota	superkingdom	1.0	Fungi	kingdom	1.0	Ascomycota	phylum	1.0	Sordariomycetes	class	0.31	Hypocreales	order	0.28	Clavicipitaceae	family	0.25	Epichloe	genus	0.25	Epichloe_hybrida	species	0.25
Zotu66	WP_4_18_7_18_COI_2nd_S89_MLepF1_LepR1	458	TAAGTTTCTGATTATTACCTCCTAGTTTAATCTTATTCTTATTCGCTGCTACAATTGAAAATGGAGCGGGAACAGGATGAACATTATATCCACCTTTATCTGGTATACAAAGTCACAGTGGACCAAGTGTAGATTTAGCAATTTTTGCTTTACACTTATCAGGAATAAGTAGTTTATTAGGTTCAATGAATTTCATAACAACAATCTTAAACATGAGAAGTCCTGGTATAAGATTACACAAATTAGCTTTATTCGGTTGAGCTGTAATAGTAACATCAGTTTTACTGTTATTATCTTTACCTGTGCTTGCAGGTGGTATCACAATGGTGTTAACAGACAGAAACTTTAATACTTCATTCTTCGAAGTAGCAGGTGGTGGTGATCCTATATTATACCAAC…		cellularOrganisms	cellularOrganisms	1.0	Eukaryota	superkingdom	1.0	Fungi	kingdom	1.0	Ascomycota	phylum	1.0	Sordariomycetes	class	0.31	Hypocreales	order	0.28	Clavicipitaceae	family	0.25	Epichloe	genus	0.25	Epichloe_hybrida	species	0.25
Zotu66	BA_624_8_18_COI_2nd_S14_MLepF1_LepR1	16	TAAGTTTCTGATTATTACCTCCTAGTTTAATCTTATTCTTATTCGCTGCTACAATTGAAAATGGAGCGGGAACAGGATGAACATTATATCCACCTTTATCTGGTATACAAAGTCACAGTGGACCAAGTGTAGATTTAGCAATTTTTGCTTTACACTTATCAGGAATAAGTAGTTTATTAGGTTCAATGAATTTCATAACAACAATCTTAAACATGAGAAGTCCTGGTATAAGATTACACAAATTAGCTTTATTCGGTTGAGCTGTAATAGTAACATCAGTTTTACTGTTATTATCTTTACCTGTGCTTGCAGGTGGTATCACAATGGTGTTAACAGACAGAAACTTTAATACTTCATTCTTCGAAGTAGCAGGTGGTGGTGATCCTATATTATACCAAC…		cellularOrganisms	cellularOrganisms	1.0	Eukaryota	superkingdom	1.0	Fungi	kingdom	1.0	Ascomycota	phylum	1.0	Sordariomycetes	class	0.31	Hypocreales	order	0.28	Clavicipitaceae	family	0.25	Epichloe	genus	0.25	Epichloe_hybrida	species	0.25
Zotu66	GT_516_8_2018_COI_2nd_S21_MLepF1_LepR1	5	TAAGTTTCTGATTATTACCTCCTAGTTTAATCTTATTCTTATTCGCTGCTACAATTGAAAATGGAGCGGGAACAGGATGAACATTATATCCACCTTTATCTGGTATACAAAGTCACAGTGGACCAAGTGTAGATTTAGCAATTTTTGCTTTACACTTATCAGGAATAAGTAGTTTATTAGGTTCAATGAATTTCATAACAACAATCTTAAACATGAGAAGTCCTGGTATAAGATTACACAAATTAGCTTTATTCGGTTGAGCTGTAATAGTAACATCAGTTTTACTGTTATTATCTTTACCTGTGCTTGCAGGTGGTATCACAATGGTGTTAACAGACAGAAACTTTAATACTTCATTCTTCGAAGTAGCAGGTGGTGGTGATCCTATATTATACCAAC…		cellularOrganisms	cellularOrganisms	1.0	Eukaryota	superkingdom	1.0	Fungi	kingdom	1.0	Ascomycota	phylum	1.0	Sordariomycetes	class	0.31	Hypocreales	order	0.28	Clavicipitaceae	family	0.25	Epichloe	genus	0.25	Epichloe_hybrida	species	0.25
Zotu66	BA_224_8_18_COI_2nd_S6_MLepF1_LepR1	302	TAAGTTTCTGATTATTACCTCCTAGTTTAATCTTATTCTTATTCGCTGCTACAATTGAAAATGGAGCGGGAACAGGATGAACATTATATCCACCTTTATCTGGTATACAAAGTCACAGTGGACCAAGTGTAGATTTAGCAATTTTTGCTTTACACTTATCAGGAATAAGTAGTTTATTAGGTTCAATGAATTTCATAACAACAATCTTAAACATGAGAAGTCCTGGTATAAGATTACACAAATTAGCTTTATTCGGTTGAGCTGTAATAGTAACATCAGTTTTACTGTTATTATCTTTACCTGTGCTTGCAGGTGGTATCACAATGGTGTTAACAGACAGAAACTTTAATACTTCATTCTTCGAAGTAGCAGGTGGTGGTGATCCTATATTATACCAAC…		cellularOrganisms	cellularOrganisms	1.0	Eukaryota	superkingdom	1.0	Fungi	kingdom	1.0	Ascomycota	phylum	1.0	Sordariomycetes	class	0.31	Hypocreales	order	0.28	Clavicipitaceae	family	0.25	Epichloe	genus	0.25	Epichloe_hybrida	species	0.25
Zotu66	WP_222_8_18_COI_2nd_S37_MLepF1_LepR1	78	TAAGTTTCTGATTATTACCTCCTAGTTTAATCTTATTCTTATTCGCTGCTACAATTGAAAATGGAGCGGGAACAGGATGAACATTATATCCACCTTTATCTGGTATACAAAGTCACAGTGGACCAAGTGTAGATTTAGCAATTTTTGCTTTACACTTATCAGGAATAAGTAGTTTATTAGGTTCAATGAATTTCATAACAACAATCTTAAACATGAGAAGTCCTGGTATAAGATTACACAAATTAGCTTTATTCGGTTGAGCTGTAATAGTAACATCAGTTTTACTGTTATTATCTTTACCTGTGCTTGCAGGTGGTATCACAATGGTGTTAACAGACAGAAACTTTAATACTTCATTCTTCGAAGTAGCAGGTGGTGGTGATCCTATATTATACCAAC…		cellularOrganisms	cellularOrganisms	1.0	Eukaryota	superkingdom	1.0	Fungi	kingdom	1.0	Ascomycota	phylum	1.0	Sordariomycetes	class	0.31	Hypocreales	order	0.28	Clavicipitaceae	family	0.25	Epichloe	genus	0.25	Epichloe_hybrida	species	0.25
Zotu66	TO_228_8_2018_COI_2nd_S24_MLepF1_LepR1	121	TAAGTTTCTGATTATTACCTCCTAGTTTAATCTTATTCTTATTCGCTGCTACAATTGAAAATGGAGCGGGAACAGGATGAACATTATATCCACCTTTATCTGGTATACAAAGTCACAGTGGACCAAGTGTAGATTTAGCAATTTTTGCTTTACACTTATCAGGAATAAGTAGTTTATTAGGTTCAATGAATTTCATAACAACAATCTTAAACATGAGAAGTCCTGGTATAAGATTACACAAATTAGCTTTATTCGGTTGAGCTGTAATAGTAACATCAGTTTTACTGTTATTATCTTTACCTGTGCTTGCAGGTGGTATCACAATGGTGTTAACAGACAGAAACTTTAATACTTCATTCTTCGAAGTAGCAGGTGGTGGTGATCCTATATTATACCAAC…		cellularOrganisms	cellularOrganisms	1.0	Eukaryota	superkingdom	1.0	Fungi	kingdom	1.0	Ascomycota	phylum	1.0	Sordariomycetes	class	0.31	Hypocreales	order	0.28	Clavicipitaceae	family	0.25	Epichloe	genus	0.25	Epichloe_hybrida	species	0.25
Zotu66	TO_128_8_2018_COI_2nd_S23_MLepF1_LepR1	9	TAAGTTTCTGATTATTACCTCCTAGTTTAATCTTATTCTTATTCGCTGCTACAATTGAAAATGGAGCGGGAACAGGATGAACATTATATCCACCTTTATCTGGTATACAAAGTCACAGTGGACCAAGTGTAGATTTAGCAATTTTTGCTTTACACTTATCAGGAATAAGTAGTTTATTAGGTTCAATGAATTTCATAACAACAATCTTAAACATGAGAAGTCCTGGTATAAGATTACACAAATTAGCTTTATTCGGTTGAGCTGTAATAGTAACATCAGTTTTACTGTTATTATCTTTACCTGTGCTTGCAGGTGGTATCACAATGGTGTTAACAGACAGAAACTTTAATACTTCATTCTTCGAAGTAGCAGGTGGTGGTGATCCTATATTATACCAAC…		cellularOrganisms	cellularOrganisms	1.0	Eukaryota	superkingdom	1.0	Fungi	kingdom	1.0	Ascomycota	phylum	1.0	Sordariomycetes	class	0.31	Hypocreales	order	0.28	Clavicipitaceae	family	0.25	Epichloe	genus	0.25	Epichloe_hybrida	species	0.25
Zotu66	GT_416_8_2018_COI_2nd_S20_MLepF1_LepR1	4	TAAGTTTCTGATTATTACCTCCTAGTTTAATCTTATTCTTATTCGCTGCTACAATTGAAAATGGAGCGGGAACAGGATGAACATTATATCCACCTTTATCTGGTATACAAAGTCACAGTGGACCAAGTGTAGATTTAGCAATTTTTGCTTTACACTTATCAGGAATAAGTAGTTTATTAGGTTCAATGAATTTCATAACAACAATCTTAAACATGAGAAGTCCTGGTATAAGATTACACAAATTAGCTTTATTCGGTTGAGCTGTAATAGTAACATCAGTTTTACTGTTATTATCTTTACCTGTGCTTGCAGGTGGTATCACAATGGTGTTAACAGACAGAAACTTTAATACTTCATTCTTCGAAGTAGCAGGTGGTGGTGATCCTATATTATACCAAC…		cellularOrganisms	cellularOrganisms	1.0	Eukaryota	superkingdom	1.0	Fungi	kingdom	1.0	Ascomycota	phylum	1.0	Sordariomycetes	class	0.31	Hypocreales	order	0.28	Clavicipitaceae	family	0.25	Epichloe	genus	0.25	Epichloe_hybrida	species	0.25
Zotu66	WP_422_8_18_COI_2nd_S39_MLepF1_LepR1	95	TAAGTTTCTGATTATTACCTCCTAGTTTAATCTTATTCTTATTCGCTGCTACAATTGAAAATGGAGCGGGAACAGGATGAACATTATATCCACCTTTATCTGGTATACAAAGTCACAGTGGACCAAGTGTAGATTTAGCAATTTTTGCTTTACACTTATCAGGAATAAGTAGTTTATTAGGTTCAATGAATTTCATAACAACAATCTTAAACATGAGAAGTCCTGGTATAAGATTACACAAATTAGCTTTATTCGGTTGAGCTGTAATAGTAACATCAGTTTTACTGTTATTATCTTTACCTGTGCTTGCAGGTGGTATCACAATGGTGTTAACAGACAGAAACTTTAATACTTCATTCTTCGAAGTAGCAGGTGGTGGTGATCCTATATTATACCAAC…		cellularOrganisms	cellularOrganisms	1.0	Eukaryota	superkingdom	1.0	Fungi	kingdom	1.0	Ascomycota	phylum	1.0	Sordariomycetes	class	0.31	Hypocreales	order	0.28	Clavicipitaceae	family	0.25	Epichloe	genus	0.25	Epichloe_hybrida	species	0.25
Zotu66	BA_119_7_18_COI_2nd_S3_MLepF1_LepR1	185	TAAGTTTCTGATTATTACCTCCTAGTTTAATCTTATTCTTATTCGCTGCTACAATTGAAAATGGAGCGGGAACAGGATGAACATTATATCCACCTTTATCTGGTATACAAAGTCACAGTGGACCAAGTGTAGATTTAGCAATTTTTGCTTTACACTTATCAGGAATAAGTAGTTTATTAGGTTCAATGAATTTCATAACAACAATCTTAAACATGAGAAGTCCTGGTATAAGATTACACAAATTAGCTTTATTCGGTTGAGCTGTAATAGTAACATCAGTTTTACTGTTATTATCTTTACCTGTGCTTGCAGGTGGTATCACAATGGTGTTAACAGACAGAAACTTTAATACTTCATTCTTCGAAGTAGCAGGTGGTGGTGATCCTATATTATACCAAC…		cellularOrganisms	cellularOrganisms	1.0	Eukaryota	superkingdom	1.0	Fungi	kingdom	1.0	Ascomycota	phylum	1.0	Sordariomycetes	class	0.31	Hypocreales	order	0.28	Clavicipitaceae	family	0.25	Epichloe	genus	0.25	Epichloe_hybrida	species	0.25
Zotu66	TO_4_30_07_2018_COI_2nd_S83_MLepF1_LepR1	81	TAAGTTTCTGATTATTACCTCCTAGTTTAATCTTATTCTTATTCGCTGCTACAATTGAAAATGGAGCGGGAACAGGATGAACATTATATCCACCTTTATCTGGTATACAAAGTCACAGTGGACCAAGTGTAGATTTAGCAATTTTTGCTTTACACTTATCAGGAATAAGTAGTTTATTAGGTTCAATGAATTTCATAACAACAATCTTAAACATGAGAAGTCCTGGTATAAGATTACACAAATTAGCTTTATTCGGTTGAGCTGTAATAGTAACATCAGTTTTACTGTTATTATCTTTACCTGTGCTTGCAGGTGGTATCACAATGGTGTTAACAGACAGAAACTTTAATACTTCATTCTTCGAAGTAGCAGGTGGTGGTGATCCTATATTATACCAAC…		cellularOrganisms	cellularOrganisms	1.0	Eukaryota	superkingdom	1.0	Fungi	kingdom	1.0	Ascomycota	phylum	1.0	Sordariomycetes	class	0.31	Hypocreales	order	0.28	Clavicipitaceae	family	0.25	Epichloe	genus	0.25	Epichloe_hybrida	species	0.25
Zotu66	BA_524_8_18_COI_2nd_S12_MLepF1_LepR1	21	TAAGTTTCTGATTATTACCTCCTAGTTTAATCTTATTCTTATTCGCTGCTACAATTGAAAATGGAGCGGGAACAGGATGAACATTATATCCACCTTTATCTGGTATACAAAGTCACAGTGGACCAAGTGTAGATTTAGCAATTTTTGCTTTACACTTATCAGGAATAAGTAGTTTATTAGGTTCAATGAATTTCATAACAACAATCTTAAACATGAGAAGTCCTGGTATAAGATTACACAAATTAGCTTTATTCGGTTGAGCTGTAATAGTAACATCAGTTTTACTGTTATTATCTTTACCTGTGCTTGCAGGTGGTATCACAATGGTGTTAACAGACAGAAACTTTAATACTTCATTCTTCGAAGTAGCAGGTGGTGGTGATCCTATATTATACCAAC…		cellularOrganisms	cellularOrganisms	1.0	Eukaryota	superkingdom	1.0	Fungi	kingdom	1.0	Ascomycota	phylum	1.0	Sordariomycetes	class	0.31	Hypocreales	order	0.28	Clavicipitaceae	family	0.25	Epichloe	genus	0.25	Epichloe_hybrida	species	0.25
Zotu66	WP_2_18_7_18_COI_2nd_S87_MLepF1_LepR1	287	TAAGTTTCTGATTATTACCTCCTAGTTTAATCTTATTCTTATTCGCTGCTACAATTGAAAATGGAGCGGGAACAGGATGAACATTATATCCACCTTTATCTGGTATACAAAGTCACAGTGGACCAAGTGTAGATTTAGCAATTTTTGCTTTACACTTATCAGGAATAAGTAGTTTATTAGGTTCAATGAATTTCATAACAACAATCTTAAACATGAGAAGTCCTGGTATAAGATTACACAAATTAGCTTTATTCGGTTGAGCTGTAATAGTAACATCAGTTTTACTGTTATTATCTTTACCTGTGCTTGCAGGTGGTATCACAATGGTGTTAACAGACAGAAACTTTAATACTTCATTCTTCGAAGTAGCAGGTGGTGGTGATCCTATATTATACCAAC…		cellularOrganisms	cellularOrganisms	1.0	Eukaryota	superkingdom	1.0	Fungi	kingdom	1.0	Ascomycota	phylum	1.0	Sordariomycetes	class	0.31	Hypocreales	order	0.28	Clavicipitaceae	family	0.25	Epichloe	genus	0.25	Epichloe_hybrida	species	0.25
Zotu66	BA_619_7_18_COI_2nd_S13_MLepF1_LepR1	309	TAAGTTTCTGATTATTACCTCCTAGTTTAATCTTATTCTTATTCGCTGCTACAATTGAAAATGGAGCGGGAACAGGATGAACATTATATCCACCTTTATCTGGTATACAAAGTCACAGTGGACCAAGTGTAGATTTAGCAATTTTTGCTTTACACTTATCAGGAATAAGTAGTTTATTAGGTTCAATGAATTTCATAACAACAATCTTAAACATGAGAAGTCCTGGTATAAGATTACACAAATTAGCTTTATTCGGTTGAGCTGTAATAGTAACATCAGTTTTACTGTTATTATCTTTACCTGTGCTTGCAGGTGGTATCACAATGGTGTTAACAGACAGAAACTTTAATACTTCATTCTTCGAAGTAGCAGGTGGTGGTGATCCTATATTATACCAAC…		cellularOrganisms	cellularOrganisms	1.0	Eukaryota	superkingdom	1.0	Fungi	kingdom	1.0	Ascomycota	phylum	1.0	Sordariomycetes	class	0.31	Hypocreales	order	0.28	Clavicipitaceae	family	0.25	Epichloe	genus	0.25	Epichloe_hybrida	species	0.25
Zotu4679	WP_222_8_18_COI_2nd_S37_MLepF1_LepR1	8	AGTTTTTGATTATTACCAGCCTCATTATTATTATTGGTTATGTCAAGTCTTTTTGAAGTTGGTGCAGGAACTGGTTGAACAGTTTATCCACCATTAAGTAGTATTGAAGCGCATTCCGGACCTTCAGTTGATTTAGCAATTTTTAGTTTACATTTGTCTGGTGCATCTTCTATTGCAGGAGCTATTAATTTTATTGTGACGATTGTTAATATGCGAGCACGTGGTATGGAATTCTATCAGTTACCTTTATTTGTTTGAGCTGTATTTGTAACGGCAATTTTATTACTATTATCTTTACCAGTTTTAGCAGGTGCAATTACAATGTTATTATTTGATAGAAATTTAGGAACTGttttttttAATGCTGCTGGAGGCGGGGATCCCGTTTTATATCAACAT…		cellularOrganisms	cellularOrganisms	1.0	Eukaryota	superkingdom	1.0	undef_Eukaryota	kingdom	0.74	Rhodophyta	phylum	0.6	Florideophyceae	class	0.6	Ceramiales	order	0.47	Dasyaceae	family	0.11	Dipterocladia	genus	0.11	Dipterocladia_arabiensis	species	0.11
Zotu10282	WP_122_8_18_COI_2nd_S36_RonMWASPdeg_HCO2198	3	TCGTGCTAATAATTTAAGTTTTTGATTATTAATTCCAGCTGTGGCTTTTTTATTTTCTTCTAACTTAATAGGTAATGGGATAGGAACGGGTTGAACTCTTTATCCCCCATTAAGAGCCTATATGTTTCATAGAAGAACTGGTATGGATTTAGTGATATTTTCTTTGCATATAGCAGGTATTAGTTCTATTTTAGGGGCAATTAATTTTATTGCTACTATTATAAAAATGTTACAAAAGTTAATACTTGTAAATGTTTCCTTATTCGTATGGTCTATTTTAATAACAGCAGTTTTGCTTTTATTAGCTTTGCCTGTTTTGGCTGGAGGTTTAACTATGTTAATAGTAGATCGTCATTTTAATACTTCTTTTTTTGATCCGGGGGGAGGAGGAGATCCTGT…		cellularOrganisms	cellularOrganisms	1.0	Eukaryota	superkingdom	0.99	Metazoa	kingdom	0.79	Platyhelminthes	phylum	0.5	Rhabditophora	class	0.48	Tricladida	order	0.47	Geoplanidae	family	0.46	Rhynchodemus	genus	0.46	Rhynchodemus_sylvaticus	species	0.46
Zotu5381	BA_419_7_18_COI_2nd_S9_MLepF1_LepR1	8	TAAGATTTTGATTATTACCACCATCATTAATACTACTTTTAATAAGAAGAATTATTTATTCAGGGTCAGGAACGGGTTGAACAGTTTATCCACCTTTATCATCTATTTTATACCACCCATCTTTATCAGTAGATTTTACAATTTTTTCATTACATATTGCAGGAATTTCATCAATTATAGGTGCTATTAACTTTATTGTAACAATTTTAAATATAAAAAACACAAATTTAAATTATAATCAAATAACTTTATTCTCATGATCAGTATTAATTACTGCAGTATTACTATTATTATCATTACCAGTTCTAGCTGGAGCAATTACTATATTACTAACTGATCGAAACATAAATACTTCATTTTTTGATCCTTCAGGAGGAGGAGATCCAATCCTTTATCAAC…		cellularOrganisms	cellularOrganisms	1.0	Eukaryota	superkingdom	1.0	Metazoa	kingdom	1.0	Arthropoda	phylum	1.0	Insecta	class	1.0	Hymenoptera	order	1.0	Colletidae	family	1.0	Hylaeus	genus	1.0	Hylaeus_modestus	species	1.0
Zotu1161	GT_316_8_2018_COI_2nd_S19_MLepF1_LepR1	30	TTAGATTCTGATTATTACCTCCTTCATTAATAATAATAATATTTAGATTCATAATTAATAATGGAACAGGAACAGGATGAACTATTTATCCGCCCCTATCTAATAATATTGCCCACAATAATATTTCAGTTGATTTAACTATTTTTTCATTACATATAGCAGGAATTTCATCAATTTTAGGAGCAATTAATTTTATTTGTACTATTCTTAATATAATACCTAACAATATAAAATTAAACCAAATTCCATTATTCCCATGATCAATTTTAATTACAGCAATTTTACTAATTTTATCTTTACCAGTACTAGCTGGTGCTATTACTATATTATTAACAGATCGTAATCTAAATACTTCATTTTTTGATCCATCAGGAGGAGGGGATCCTGTATTATATCAAC…		cellularOrganisms	cellularOrganisms	1.0	Eukaryota	superkingdom	1.0	Metazoa	kingdom	1.0	Arthropoda	phylum	1.0	Insecta	class	1.0	Hemiptera	order	0.99	Phylloxeridae	family	0.27	Phylloxerina	genus	0.23	Phylloxerina_salicis	species	0.23
Zotu1161	TO_5_30_07_2018_COI_2nd_S84_MLepF1_LepR1	5	TTAGATTCTGATTATTACCTCCTTCATTAATAATAATAATATTTAGATTCATAATTAATAATGGAACAGGAACAGGATGAACTATTTATCCGCCCCTATCTAATAATATTGCCCACAATAATATTTCAGTTGATTTAACTATTTTTTCATTACATATAGCAGGAATTTCATCAATTTTAGGAGCAATTAATTTTATTTGTACTATTCTTAATATAATACCTAACAATATAAAATTAAACCAAATTCCATTATTCCCATGATCAATTTTAATTACAGCAATTTTACTAATTTTATCTTTACCAGTACTAGCTGGTGCTATTACTATATTATTAACAGATCGTAATCTAAATACTTCATTTTTTGATCCATCAGGAGGAGGGGATCCTGTATTATATCAAC…		cellularOrganisms	cellularOrganisms	1.0	Eukaryota	superkingdom	1.0	Metazoa	kingdom	1.0	Arthropoda	phylum	1.0	Insecta	class	1.0	Hemiptera	order	0.99	Phylloxeridae	family	0.27	Phylloxerina	genus	0.23	Phylloxerina_salicis	species	0.23
Zotu1161	TO_528_8_2018_COI_2nd_S27_MLepF1_LepR1	58	TTAGATTCTGATTATTACCTCCTTCATTAATAATAATAATATTTAGATTCATAATTAATAATGGAACAGGAACAGGATGAACTATTTATCCGCCCCTATCTAATAATATTGCCCACAATAATATTTCAGTTGATTTAACTATTTTTTCATTACATATAGCAGGAATTTCATCAATTTTAGGAGCAATTAATTTTATTTGTACTATTCTTAATATAATACCTAACAATATAAAATTAAACCAAATTCCATTATTCCCATGATCAATTTTAATTACAGCAATTTTACTAATTTTATCTTTACCAGTACTAGCTGGTGCTATTACTATATTATTAACAGATCGTAATCTAAATACTTCATTTTTTGATCCATCAGGAGGAGGGGATCCTGTATTATATCAAC…		cellularOrganisms	cellularOrganisms	1.0	Eukaryota	superkingdom	1.0	Metazoa	kingdom	1.0	Arthropoda	phylum	1.0	Insecta	class	1.0	Hemiptera	order	0.99	Phylloxeridae	family	0.27	Phylloxerina	genus	0.23	Phylloxerina_salicis	species	0.23
Zotu1161	BA_319_7_18_COI_2nd_S7_MLepF1_LepR1	5	TTAGATTCTGATTATTACCTCCTTCATTAATAATAATAATATTTAGATTCATAATTAATAATGGAACAGGAACAGGATGAACTATTTATCCGCCCCTATCTAATAATATTGCCCACAATAATATTTCAGTTGATTTAACTATTTTTTCATTACATATAGCAGGAATTTCATCAATTTTAGGAGCAATTAATTTTATTTGTACTATTCTTAATATAATACCTAACAATATAAAATTAAACCAAATTCCATTATTCCCATGATCAATTTTAATTACAGCAATTTTACTAATTTTATCTTTACCAGTACTAGCTGGTGCTATTACTATATTATTAACAGATCGTAATCTAAATACTTCATTTTTTGATCCATCAGGAGGAGGGGATCCTGTATTATATCAAC…		cellularOrganisms	cellularOrganisms	1.0	Eukaryota	superkingdom	1.0	Metazoa	kingdom	1.0	Arthropoda	phylum	1.0	Insecta	class	1.0	Hemiptera	order	0.99	Phylloxeridae	family	0.27	Phylloxerina	genus	0.23	Phylloxerina_salicis	species	0.23
Zotu1161	TO_6_30_07_2018_COI_2nd_S85_MLepF1_LepR1	8	TTAGATTCTGATTATTACCTCCTTCATTAATAATAATAATATTTAGATTCATAATTAATAATGGAACAGGAACAGGATGAACTATTTATCCGCCCCTATCTAATAATATTGCCCACAATAATATTTCAGTTGATTTAACTATTTTTTCATTACATATAGCAGGAATTTCATCAATTTTAGGAGCAATTAATTTTATTTGTACTATTCTTAATATAATACCTAACAATATAAAATTAAACCAAATTCCATTATTCCCATGATCAATTTTAATTACAGCAATTTTACTAATTTTATCTTTACCAGTACTAGCTGGTGCTATTACTATATTATTAACAGATCGTAATCTAAATACTTCATTTTTTGATCCATCAGGAGGAGGGGATCCTGTATTATATCAAC…		cellularOrganisms	cellularOrganisms	1.0	Eukaryota	superkingdom	1.0	Metazoa	kingdom	1.0	Arthropoda	phylum	1.0	Insecta	class	1.0	Hemiptera	order	0.99	Phylloxeridae	family	0.27	Phylloxerina	genus	0.23	Phylloxerina_salicis	species	0.23
Zotu1085	TO_328_8_2018_COI_2nd_S25_RonMWASPdeg_HCO2198	49	TCGCATAAATAATATTTCATTTTGATTGTTGGTTCCGAGTTTAATGTTATTATTAGCAAGTACACTCATTGAAGGTGGTGCAGGTACTGGTTGAACTGTTTATCCACCTTTATCAGGAACACAAAGTCATTCTGGAGCCTCTGTAGACTTAGCTATTTTTTCTCTTCATTTGAGTGGGCTTAGTTCTTTACTTGGTGCAATAAATTTTATTACTACTGTTCTAAATATAAGAAGTCCAGGAATAGTTATGCACAAAGTGCCATTATTTGCATGATCGCTCTTTATTACGGCCATTCTGCTATTATTAGCCTTACCTGTTCTCGCTGGAGGGATTACGATGCTATTAACGGACCGAAATTTTAACACCTCGTTTTACGACCCCGCAGGAGGGGGGGACCC…		cellularOrganisms	cellularOrganisms	1.0	Eukaryota	superkingdom	0.91	undef_Eukaryota	kingdom	0.27	Rhodophyta	phylum	0.24	Florideophyceae	class	0.24	Ceramiales	order	0.1	Dasyaceae	family	0.03	Dipterocladia	genus	0.03	Dipterocladia_arabiensis	species	0.03
Zotu1085	TO_228_8_2018_COI_2nd_S24_RonMWASPdeg_HCO2198	4	TCGCATAAATAATATTTCATTTTGATTGTTGGTTCCGAGTTTAATGTTATTATTAGCAAGTACACTCATTGAAGGTGGTGCAGGTACTGGTTGAACTGTTTATCCACCTTTATCAGGAACACAAAGTCATTCTGGAGCCTCTGTAGACTTAGCTATTTTTTCTCTTCATTTGAGTGGGCTTAGTTCTTTACTTGGTGCAATAAATTTTATTACTACTGTTCTAAATATAAGAAGTCCAGGAATAGTTATGCACAAAGTGCCATTATTTGCATGATCGCTCTTTATTACGGCCATTCTGCTATTATTAGCCTTACCTGTTCTCGCTGGAGGGATTACGATGCTATTAACGGACCGAAATTTTAACACCTCGTTTTACGACCCCGCAGGAGGGGGGGACCC…		cellularOrganisms	cellularOrganisms	1.0	Eukaryota	superkingdom	0.91	undef_Eukaryota	kingdom	0.27	Rhodophyta	phylum	0.24	Florideophyceae	class	0.24	Ceramiales	order	0.1	Dasyaceae	family	0.03	Dipterocladia	genus	0.03	Dipterocladia_arabiensis	species	0.03
Zotu1085	TO_4_30_07_2018_COI_2nd_S83_RonMWASPdeg_HCO2198	13	TCGCATAAATAATATTTCATTTTGATTGTTGGTTCCGAGTTTAATGTTATTATTAGCAAGTACACTCATTGAAGGTGGTGCAGGTACTGGTTGAACTGTTTATCCACCTTTATCAGGAACACAAAGTCATTCTGGAGCCTCTGTAGACTTAGCTATTTTTTCTCTTCATTTGAGTGGGCTTAGTTCTTTACTTGGTGCAATAAATTTTATTACTACTGTTCTAAATATAAGAAGTCCAGGAATAGTTATGCACAAAGTGCCATTATTTGCATGATCGCTCTTTATTACGGCCATTCTGCTATTATTAGCCTTACCTGTTCTCGCTGGAGGGATTACGATGCTATTAACGGACCGAAATTTTAACACCTCGTTTTACGACCCCGCAGGAGGGGGGGACCC…		cellularOrganisms	cellularOrganisms	1.0	Eukaryota	superkingdom	0.91	undef_Eukaryota	kingdom	0.27	Rhodophyta	phylum	0.24	Florideophyceae	class	0.24	Ceramiales	order	0.1	Dasyaceae	family	0.03	Dipterocladia	genus	0.03	Dipterocladia_arabiensis	species	0.03
Zotu1085	BA_619_7_18_COI_2nd_S13_RonMWASPdeg_HCO2198	6	TCGCATAAATAATATTTCATTTTGATTGTTGGTTCCGAGTTTAATGTTATTATTAGCAAGTACACTCATTGAAGGTGGTGCAGGTACTGGTTGAACTGTTTATCCACCTTTATCAGGAACACAAAGTCATTCTGGAGCCTCTGTAGACTTAGCTATTTTTTCTCTTCATTTGAGTGGGCTTAGTTCTTTACTTGGTGCAATAAATTTTATTACTACTGTTCTAAATATAAGAAGTCCAGGAATAGTTATGCACAAAGTGCCATTATTTGCATGATCGCTCTTTATTACGGCCATTCTGCTATTATTAGCCTTACCTGTTCTCGCTGGAGGGATTACGATGCTATTAACGGACCGAAATTTTAACACCTCGTTTTACGACCCCGCAGGAGGGGGGGACCC…		cellularOrganisms	cellularOrganisms	1.0	Eukaryota	superkingdom	0.91	undef_Eukaryota	kingdom	0.27	Rhodophyta	phylum	0.24	Florideophyceae	class	0.24	Ceramiales	order	0.1	Dasyaceae	family	0.03	Dipterocladia	genus	0.03	Dipterocladia_arabiensis	species	0.03
Zotu10361	WP_222_8_18_COI_2nd_S37_MLepF1_LepR1	3	TTTCTTTCTGACTGCTGCCTCCTTCACTTATTTTACTATTAGCTAGTGCTTTTGTAGAACAAGGAGCTGGTACAGGATGAACAGTATATCCTCCATTAGCAGGTATCCAGTCNCACTCAGGAGGATCTGTAGATTTAGCTATCTTCAGTCTTCACTTAGCGGGAATTTCATCAATGTTAGGTGCAATGAACTTTATAACTACAATCATCAATATGCGAAACCCTGGAATGACATTCCATAAATTACCTTTATTCCGTTGAGCTATCATGGTAACAGCGATCTTACTGCTATTATCACTACCTGTTTTAGCAGGAGGTATTACAATGTTATTAACAGATCGAAACTTTAATACATCGTTCTATGACCCAGCAGGAGGGGGAGACCCTATTTTATACCAAC…		cellularOrganisms	cellularOrganisms	1.0	Eukaryota	superkingdom	0.98	Fungi	kingdom	0.43	Mucoromycota	phylum	0.17	Mucoromycetes	class	0.17	Mucorales	order	0.17	Mucoraceae	family	0.1	Mucor	genus	0.08	Mucor_fragilis	species	0.06
Zotu4874	TO_228_8_2018_COI_2nd_S24_MLepF1_LepR1	9	TAAGATTTTGAATATTACCCCCCTCTTTCATCCAACATTGCCCACGGAGGGGCATCTGTTGACCTTGCAATCTTTAGCCTTCATCTAGCAGGGATTTCATCAATTCTTGGTGCTATTAATTTTATTACTACAATTTTCAATATACGACCAGCTGGGATAAAAATAGAAAATTTACCTCTATTTGTTTGATCAGTTCTTATTACTGCAGTTTTACTACTGCTTTCACTACCAGTACTTGCAGGAGGAATCACAATACTACTAACCGATCGAAACCTAAATACTTCTTTTTTCGACCCAGCAGGAGGGGGTGACCCAATTCTTTACCAACATTTATTT		cellularOrganisms	cellularOrganisms	1.0	Eukaryota	superkingdom	1.0	Metazoa	kingdom	1.0	Arthropoda	phylum	1.0	Insecta	class	1.0	Coleoptera	order	1.0	Corylophidae	family	1.0	Clypastraea	genus	1.0	Clypastraea_lunata	species	1.0
Zotu1933	GT_5_03_07_2018_COI_2nd_S60_MLepF1_LepR1	44	TAAGATTTTGATTATTACCCCCCTCATTATTCTTATTACTTATAAGAAGGTTAGTAGAAAGAGGTGCAGGGACTGGATGAACAGTTTACCCTCCCTTATCCTCTAATATCGCCCATGGAGGATCCTCTGTTGATTTAGCTATTTTTAGATTACACCTAGCAGGAATTTCCTCTATTCTAGGAGCAATTAATTTTATTACAACTATTATTAATATACGTCCAAAAGGAATAAGATTAGACCGAATACCTCTTTTTGTATGGGCGGTAGCTATCACTGCTATCTTATTACTTCTATCATTACCAGTATTAGCAGGAGCTATTACAATACTTTTAACAGATCGAAATTTAAACACTTCCTTTTTTGACCCAATTGGAGGAGGAGACCCTATCCTATACCAAC…		cellularOrganisms	cellularOrganisms	1.0	Eukaryota	superkingdom	1.0	Metazoa	kingdom	1.0	Arthropoda	phylum	1.0	Insecta	class	1.0	Coleoptera	order	1.0	Chrysomelidae	family	1.0	Crepidodera	genus	1.0	Crepidodera_browni	species	1.0
Zotu4685	WP_222_8_18_COI_2nd_S37_RonMWASPdeg_HCO2198	3	TAGACTAAATAATATTAGTTTATGGTTGTTACCTTCATCATTGTTCTTATTGATATTATCTTCTTATGTCGAAATTGGCGCGGGAACTGGATGGACCGTTTATCCTCCTCTATCTTCAATTGTAGGACATAGTGGCCCTTCTGTAGATCTTGCAATTTTTAGTTTACATCTTGCAGGTGTATCTTCTATGTTAGGAGCTATTAACTTCATTTGCACTATTAAAAATATGCGTGTCAAAGGCTTAACTGCTGAACGCTTATCTCTTTTTGTTTGGGCTGTTTTAGTAACGTGATTTTATTGTTATTATCACTGCCTGTACTTGCAGGTGCTATCACTATGTTATTAACTGATCGTAATTTTAATACTTCCTTTTTTGACGCAACGGTGGAGGTGATCCTA…		cellularOrganisms	cellularOrganisms	1.0	Eukaryota	superkingdom	0.93	undef_Eukaryota	kingdom	0.45	undef_undef_Eukaryota	phylum	0.29	undef_undef_undef_Eukaryota	class	0.16	Physariida	order	0.16	Didymiaceae	family	0.16	Didymium	genus	0.16	Didymium_nigripes	species	0.16
Zotu4685	WP_322_8_18_COI_2nd_S38_RonMWASPdeg_HCO2198	7	TAGACTAAATAATATTAGTTTATGGTTGTTACCTTCATCATTGTTCTTATTGATATTATCTTCTTATGTCGAAATTGGCGCGGGAACTGGATGGACCGTTTATCCTCCTCTATCTTCAATTGTAGGACATAGTGGCCCTTCTGTAGATCTTGCAATTTTTAGTTTACATCTTGCAGGTGTATCTTCTATGTTAGGAGCTATTAACTTCATTTGCACTATTAAAAATATGCGTGTCAAAGGCTTAACTGCTGAACGCTTATCTCTTTTTGTTTGGGCTGTTTTAGTAACGTGATTTTATTGTTATTATCACTGCCTGTACTTGCAGGTGCTATCACTATGTTATTAACTGATCGTAATTTTAATACTTCCTTTTTTGACGCAACGGTGGAGGTGATCCTA…		cellularOrganisms	cellularOrganisms	1.0	Eukaryota	superkingdom	0.93	undef_Eukaryota	kingdom	0.45	undef_undef_Eukaryota	phylum	0.29	undef_undef_undef_Eukaryota	class	0.16	Physariida	order	0.16	Didymiaceae	family	0.16	Didymium	genus	0.16	Didymium_nigripes	species	0.16
Zotu4056	TO_528_8_2018_COI_2nd_S27_MLepF1_LepR1	14	TTAGTTTCTGATTATTACCTCCGAGTTTATTATTGTTAATTTTTTCAGCATGTATAGAAGGTGGAGTAGGGACAGGTTGAACATTATATCCTCCCTTATCAGGTTTACAAAGCCACAGTGGACCTAGTGTAGATTTAGCTATATTTGCTTTACATTTATCAGGTGTAAGTAGTTTATTAGGTGCTATTAATTTTATAACTACTGTTATAAATATGAGAACTCCAGGTATAAGATTACATAAATTAACATTATTTGGGTGAGCAGTTATAATAACAGCTATATTATTGTTATTATCTTTACCTGTTTTAGCTGGAGGAATTACGATGATATTAACAGATAGAAACTTTAACACTTCTTTTTTTGAAGTAGCTGGAGGGGGTGATCCTATCTTATTTCAAC…		cellularOrganisms	cellularOrganisms	1.0	Eukaryota	superkingdom	1.0	Fungi	kingdom	1.0	Ascomycota	phylum	1.0	Sordariomycetes	class	0.95	Hypocreales	order	0.8	Bionectriaceae	family	0.23	Gliomastix	genus	0.17	Gliomastix_murorum	species	0.17
Zotu474	BA_524_8_18_COI_2nd_S12_MLepF1_LepR1	536	TAAGTTTTTGAATACTTCCTCCTTCTTTAATATTACTTTTAGCTTCAAGTATAGTAGAAAATGGAGCCGGAACTGGATGAACAGTTTATCCTCCTTTATCTGCTAATATTGCTCATGCGGGAGCATCAGTTGATTTAGCCATTTTTAGTTTACATTTAGCAGGGGTATCTTCTATTTTAGGGGCAGTAAATTTTATTACCACTGTTATTAATATACGATTAAATTATATAACTTTAGACCGAATACCTTTATTTGTGTGATCTGTAGTTATTACAGCATTATTACTATTATTATCTCTACCAGTATTAGCAGGAGCTATTACTATATTATTAACAGACCGAAATCTAAATACATCTTTCTTTGACCCTGCAGGAGGAGGGGACCCTATTTTATACCAAC…		cellularOrganisms	cellularOrganisms	1.0	Eukaryota	superkingdom	1.0	Metazoa	kingdom	1.0	Arthropoda	phylum	1.0	Insecta	class	1.0	Neuroptera	order	1.0	Hemerobiidae	family	1.0	Hemerobius	genus	1.0	Hemerobius_stigma	species	1.0
Zotu392	TO_228_8_2018_COI_2nd_S24_MLepF1_LepR1	786	TAAGATTTTGATTATTACCCCCCTCTTTAACACTTTTAATTATAAGGAGAATAGTTGAGTCAGGCACTGGTACAGGATGAACAGTTTACCCCCCTCTTTCATCTACAATTGCCCATTCTGGATCTTCTGTTGATTTATCAATTTTTTCACTTCATATTGCCGGTATCTCTTCAATCTTAGGGGCAATTAATTTTATTACCACAATGATTAATATACGAATTAAAAATATTACCTTTGATCAAATACCTCTTTTTACATGATCAGTAATTATTACTGCGATATTATTACTTCTATCTTTACCAGTATTAGCCGGAGCAATTACTATATTATTAACTGATCGAAACTTAAATACATCTTTTTTTGATCCTGCAGGAGGGGGAGATCCAATTTTATACCAAC…		cellularOrganisms	cellularOrganisms	1.0	Eukaryota	superkingdom	1.0	Metazoa	kingdom	0.98	Arthropoda	phylum	0.98	Insecta	class	0.98	Lepidoptera	order	0.54	Nymphalidae	family	0.27	Clossiana	genus	0.04	Clossiana_alberta	species	0.04
Zotu5253	WP_222_8_18_COI_2nd_S37_RonMWASPdeg_HCO2198	9	TCGTTTAAACAATATTAGTTTCTGATTATTACCACCAAGTTTAATATTATTATTAGCTAGTGCATTTGTAGAAGGTGGTGTAGGAACAGGTTGAACGTTGTATTATCCATTATCTGGTTCAAGTTCACACTCTGGGGGATCAGTAGATTTAGCGATTTTCAGTTTACATTTAGCTGGTATTTCTTCTTTAGCAGGAGCTGTTAATTTAATAGCAACAGTAATAAACATACGTTCATTAGGTATAGGTTATCATCGTTTACCTTTATTCGTATGATCTATTGTAATTACAGCGGTATTATTAATATTAAGTTTACCAGTATTAGCAGGTGGAATTACTATATTACTAACAGATCGTAACTTAAATACAAGTTTCTTTGATCCAGCAGGAGGAGGAGATCC…		cellularOrganisms	cellularOrganisms	1.0	Eukaryota	superkingdom	0.98	Fungi	kingdom	0.22	Ascomycota	phylum	0.19	Sordariomycetes	class	0.09	Hypocreales	order	0.06	Clavicipitaceae	family	0.03	Epichloe	genus	0.03	Epichloe_hybrida	species	0.03
Zotu8396	WP_3_18_7_18_COI_2nd_S88_MLepF1_LepR1	4	TAAGATATTGATTAATTGTCTCATCAATTTTATTAATATTTATATCTTTAATAAGATCTAAGGGAAGAGGAACTGGATGAACAATCTATCCTCCTTTATCTTCTGTAGAATTTCATGGAGGATCTTCTATAGACTTTACAATTTTATCTCTTCACTTAGCTGGAGCTTCATCAATTCTAAGATCTTTAAATTTTCTTTCTTCAATTCTAGTTATACGACAAAAATCTTTAAAATTAGAAATATTAAATCTTTTTAGATGGAGAATTCTAATTACTACTTTTTTATTACTTTTGGCTCTTCCAGTTCTTGCAGGAGCCATCACAATGCTTTTGACAGATCGAAATTTTAACACATCATTTTTCAATCCCAATGGAGGAGGAGATCCCATCTTATTTCAAC…		cellularOrganisms	cellularOrganisms	1.0	Eukaryota	superkingdom	1.0	undef_Eukaryota	kingdom	0.18	undef_undef_Eukaryota	phylum	0.18	Spirotrichea	class	0.17	Sporadotrichida	order	0.17	Oxytrichidae	family	0.17	Laurentiella	genus	0.15	Laurentiella_strenua	species	0.15
Zotu2761	TO_328_8_2018_COI_2nd_S25_MLepF1_LepR1	3	TTTCATTCTGGATTCTTCCTCCTGCTATCGTGCTAATTCTAGCCAGTGTATTCGTAGAACAAGGAATGGGGACAGGTTGGACTATGTACGTTCCACTATCAGGAGTGCAAGCTCACTCTGGTGGATCTGTAGATCTAGCTATCTTCTCACTTCACCTATCTGGAATCTCATCTATGCTTGGAGCAATGAACATCATTACTACAATCATTAACATGCGAGCACCAGGTATGACACTACACAAAATGCCACTATTCGTTTGGGCTATGCTAATGCAATCAGTTATTATCGTTCTATGTATCCCAGTACTAGCTGGAGCAATCACAATGATTCTAACAGATCGAAACTTCAACACATCATTCTACGACCCAGCAGGAGGAGGTGACCCGGTACTATACCAAC…		cellularOrganisms	cellularOrganisms	1.0	Eukaryota	superkingdom	0.71	Fungi	kingdom	0.7	Basidiomycota	phylum	0.69	Tremellomycetes	class	0.58	Tremellales	order	0.58	Bulleribasidiaceae	family	0.56	Hannaella	genus	0.56	Hannaella_oryzae	species	0.56
Zotu2761	TO_3_30_07_2018_COI_2nd_S82_MLepF1_LepR1	16	TTTCATTCTGGATTCTTCCTCCTGCTATCGTGCTAATTCTAGCCAGTGTATTCGTAGAACAAGGAATGGGGACAGGTTGGACTATGTACGTTCCACTATCAGGAGTGCAAGCTCACTCTGGTGGATCTGTAGATCTAGCTATCTTCTCACTTCACCTATCTGGAATCTCATCTATGCTTGGAGCAATGAACATCATTACTACAATCATTAACATGCGAGCACCAGGTATGACACTACACAAAATGCCACTATTCGTTTGGGCTATGCTAATGCAATCAGTTATTATCGTTCTATGTATCCCAGTACTAGCTGGAGCAATCACAATGATTCTAACAGATCGAAACTTCAACACATCATTCTACGACCCAGCAGGAGGAGGTGACCCGGTACTATACCAAC…		cellularOrganisms	cellularOrganisms	1.0	Eukaryota	superkingdom	0.71	Fungi	kingdom	0.7	Basidiomycota	phylum	0.69	Tremellomycetes	class	0.58	Tremellales	order	0.58	Bulleribasidiaceae	family	0.56	Hannaella	genus	0.56	Hannaella_oryzae	species	0.56
Zotu4028	TO_3_30_07_2018_COI_2nd_S82_MLepF1_LepR1	7	TAGTTTTTGGTTATTACCTTCTGCTTGATATTATTATTATTATCAGCTTATGTTGAAATGGTGCAGGAACTGGATGGACTGTATATCCTCCATTATCTTCCGTCGTAGGCCACAGTGGTCCTTCAGTTGATTTGGCCATTTTTAGCTTACATCTAGCAGGACTTTCATTATGTTAGGCGCTATCAACTTTATATGTACTATTAAAAACATGCGATTAATGGTATGACGGCCGAACGTTTATCCCTCTCGTTTGGGCTGTTTTAGTTACCGTTATATTATTATTATTATCATTACCTGTTTAGCTGGTGCAATACTATGTTATTAACGGATGTAATTTTAATACATCTTTCTTCGATGTAACGGCGGAGGAGATCCGATATTATACCAGCACCTTTTT		cellularOrganisms	cellularOrganisms	1.0	Eukaryota	superkingdom	0.94	undef_Eukaryota	kingdom	0.35	undef_undef_Eukaryota	phylum	0.23	undef_undef_undef_Eukaryota	class	0.08	Physariida	order	0.07	Didymiaceae	family	0.07	Didymium	genus	0.07	Didymium_nigripes	species	0.07
Zotu4028	GT_6_03_07_2018_COI_2nd_S61_MLepF1_LepR1	3	TAGTTTTTGGTTATTACCTTCTGCTTGATATTATTATTATTATCAGCTTATGTTGAAATGGTGCAGGAACTGGATGGACTGTATATCCTCCATTATCTTCCGTCGTAGGCCACAGTGGTCCTTCAGTTGATTTGGCCATTTTTAGCTTACATCTAGCAGGACTTTCATTATGTTAGGCGCTATCAACTTTATATGTACTATTAAAAACATGCGATTAATGGTATGACGGCCGAACGTTTATCCCTCTCGTTTGGGCTGTTTTAGTTACCGTTATATTATTATTATTATCATTACCTGTTTAGCTGGTGCAATACTATGTTATTAACGGATGTAATTTTAATACATCTTTCTTCGATGTAACGGCGGAGGAGATCCGATATTATACCAGCACCTTTTT		cellularOrganisms	cellularOrganisms	1.0	Eukaryota	superkingdom	0.94	undef_Eukaryota	kingdom	0.35	undef_undef_Eukaryota	phylum	0.23	undef_undef_undef_Eukaryota	class	0.08	Physariida	order	0.07	Didymiaceae	family	0.07	Didymium	genus	0.07	Didymium_nigripes	species	0.07
Zotu3396	TO_2_30_07_2018_COI_2nd_S81_RonMWASPdeg_HCO2198	16	TCGTTTAAATAATTTAAGGTTTTGATTGGTTCCTGTAGCTTTATTGTTTATGAGTTTAAGGTTATTGGTTGGTTTAGGTCCTGGAACTGGTTGAACAGTTTATCCTCCTTTATCTAATTCTGTTTATCATTTTGGTGGGTCGGTTGATTTGGCTATTTTTAGTCTTCATGTTGCTGGTGTATCTTCTATTTTAGGTGGGATTAATTTTATTACTACTTGTTTAAAAGGTAAAATTAGTTATGTTTTAAGCTTAGAATTTTTAACTTTATTTGTTTGAGCAATAATTGTTACTAGATTTTTATTAGTTTTAAGTTTACCTGTTTTAGCAGGTGGGATTACTATATTGTTATTGGATCGTAATTTTGGTTCTTCTTTTTTTGATCCTAGTGGTGGTGGTAA…		cellularOrganisms	cellularOrganisms	1.0	Eukaryota	superkingdom	1.0	Metazoa	kingdom	1.0	Rotifera	phylum	1.0	Bdelloidea	class	1.0	Adinetida	order	0.98	Adinetidae	family	0.98	Adineta	genus	0.98	Adineta_vaga	species	0.98
Zotu866	BA_324_8_18_COI_2nd_S8_RonMWASPdeg_HCO2198	170	TAGATTAAATAATATTTCTTTTTGGTTATTACCTCCTTCTTTAACTTTATTAGTAACCTCTGCATTCGTAGAAGTTGGTGCAGGAACAGGATGGACTGTATATCCACCATTATCATCTATTGGAGGACATTCTGGTGCTTCTGTGGATTTAGCAATTTTTAGTTTACATTTAGCAGGTGTATCTTCTTTGTTAGGAGCTATTAACTTTATTTGTACTATTATAAATATGCGACTTCCTGGATTAACTTTTCATAGATTATCCTTATTTGTATGGGCTGTATTAATTACAGCAGTATTATTATTATTATCTTTACCTGTATTAGCTGGAGCTATTACTATGTTATTAACAGATCGTAATTTCAATACTACTTTTTTTGACCCTGCAGGAGGAGGTGATCC…		cellularOrganisms	cellularOrganisms	1.0	Eukaryota	superkingdom	1.0	undef_Eukaryota	kingdom	0.44	undef_undef_Eukaryota	phylum	0.29	undef_undef_undef_Eukaryota	class	0.13	undef_undef_undef_undef_Eukaryota	order	0.12	Apusomonadidae	family	0.11	Thecamonas	genus	0.11	Thecamonas_trahens	species	0.11
Zotu866	TO_6_30_07_2018_COI_2nd_S85_RonMWASPdeg_HCO2198	5	TAGATTAAATAATATTTCTTTTTGGTTATTACCTCCTTCTTTAACTTTATTAGTAACCTCTGCATTCGTAGAAGTTGGTGCAGGAACAGGATGGACTGTATATCCACCATTATCATCTATTGGAGGACATTCTGGTGCTTCTGTGGATTTAGCAATTTTTAGTTTACATTTAGCAGGTGTATCTTCTTTGTTAGGAGCTATTAACTTTATTTGTACTATTATAAATATGCGACTTCCTGGATTAACTTTTCATAGATTATCCTTATTTGTATGGGCTGTATTAATTACAGCAGTATTATTATTATTATCTTTACCTGTATTAGCTGGAGCTATTACTATGTTATTAACAGATCGTAATTTCAATACTACTTTTTTTGACCCTGCAGGAGGAGGTGATCC…		cellularOrganisms	cellularOrganisms	1.0	Eukaryota	superkingdom	1.0	undef_Eukaryota	kingdom	0.44	undef_undef_Eukaryota	phylum	0.29	undef_undef_undef_Eukaryota	class	0.13	undef_undef_undef_undef_Eukaryota	order	0.12	Apusomonadidae	family	0.11	Thecamonas	genus	0.11	Thecamonas_trahens	species	0.11
Zotu866	BA_424_8_18_COI_2nd_S10_RonMWASPdeg_HCO2198	4	TAGATTAAATAATATTTCTTTTTGGTTATTACCTCCTTCTTTAACTTTATTAGTAACCTCTGCATTCGTAGAAGTTGGTGCAGGAACAGGATGGACTGTATATCCACCATTATCATCTATTGGAGGACATTCTGGTGCTTCTGTGGATTTAGCAATTTTTAGTTTACATTTAGCAGGTGTATCTTCTTTGTTAGGAGCTATTAACTTTATTTGTACTATTATAAATATGCGACTTCCTGGATTAACTTTTCATAGATTATCCTTATTTGTATGGGCTGTATTAATTACAGCAGTATTATTATTATTATCTTTACCTGTATTAGCTGGAGCTATTACTATGTTATTAACAGATCGTAATTTCAATACTACTTTTTTTGACCCTGCAGGAGGAGGTGATCC…		cellularOrganisms	cellularOrganisms	1.0	Eukaryota	superkingdom	1.0	undef_Eukaryota	kingdom	0.44	undef_undef_Eukaryota	phylum	0.29	undef_undef_undef_Eukaryota	class	0.13	undef_undef_undef_undef_Eukaryota	order	0.12	Apusomonadidae	family	0.11	Thecamonas	genus	0.11	Thecamonas_trahens	species	0.11
Zotu866	WP_522_8_18_COI_2nd_S40_RonMWASPdeg_HCO2198	25	TAGATTAAATAATATTTCTTTTTGGTTATTACCTCCTTCTTTAACTTTATTAGTAACCTCTGCATTCGTAGAAGTTGGTGCAGGAACAGGATGGACTGTATATCCACCATTATCATCTATTGGAGGACATTCTGGTGCTTCTGTGGATTTAGCAATTTTTAGTTTACATTTAGCAGGTGTATCTTCTTTGTTAGGAGCTATTAACTTTATTTGTACTATTATAAATATGCGACTTCCTGGATTAACTTTTCATAGATTATCCTTATTTGTATGGGCTGTATTAATTACAGCAGTATTATTATTATTATCTTTACCTGTATTAGCTGGAGCTATTACTATGTTATTAACAGATCGTAATTTCAATACTACTTTTTTTGACCCTGCAGGAGGAGGTGATCC…		cellularOrganisms	cellularOrganisms	1.0	Eukaryota	superkingdom	1.0	undef_Eukaryota	kingdom	0.44	undef_undef_Eukaryota	phylum	0.29	undef_undef_undef_Eukaryota	class	0.13	undef_undef_undef_undef_Eukaryota	order	0.12	Apusomonadidae	family	0.11	Thecamonas	genus	0.11	Thecamonas_trahens	species	0.11
Zotu6713	BA_119_7_18_COI_2nd_S3_MLepF1_LepR1	5	TCAGTTTCTGACTATTACCTCCAAGTTTACTATTATTAGTATTCTCAGCTTGTATAGAAGGAGGTGCAGGTACAGGATGAACTATCTATCCACCATTATCAGGAGTACAAAGTCACAGTGGTCCTAGTGTTGATTTAGCAATTTTTGCTTTACATTTATCTGGGGTAAGTAGTTTATTAGGTGCAGTTAACTTTATAACTACTATCTCTAATATGAGAACTCCAGGTATTAAATTACACAAATTAGCTTTATTTGGATGAGCCGTATTTATAACAGCTGTATTATTATTATTATCTTTACCTGTTTTAGCAGGAGGTATAACAATGGTTCTTACAGATAGAAACTTTAATACATCATTCTTTGAAGCAGCAGGTGGAGGAGATCCTATCTTATTCCAAC…		cellularOrganisms	cellularOrganisms	1.0	Eukaryota	superkingdom	1.0	Fungi	kingdom	1.0	Ascomycota	phylum	1.0	Sordariomycetes	class	0.75	Ophiostomatales	order	0.2	Ophiostomataceae	family	0.2	Ophiostoma	genus	0.2	Ophiostoma_novo-ulmi	species	0.2
Zotu436	WP_3_18_7_18_COI_2nd_S88_MLepF1_LepR1	6	AGTTTCTGACTATTACCACCTAGTTTAATATTATTTATATTTGCCAGTATAATAGAAAATGGTGCAGGTACAGGATGAACATTATACCCACCTTTATCAGGAATACAAAGTCATAGTGGACCAAGTGTTGATTTAGCTATTTTTGCACTACATCTGTCAGGAATTAGTTCATTATTAGGTGCTATGAATTTCATAACAACAATCTTAAATATGAGAAGTCCAGGAATAAGATTACATAAATTAGCTTTATTCGGATGAGCTGTTGTAGTTACAGCAGTGCTATTATTGTTATCACTACCTGTTTTAGCTGGAGCGATAACTATGGTATTAACAGATAGAAACTTTAATACTTCCTTCTTTGAAGCAGCAGGAGGTGGTGATCCTATCTTATACCAACAT…		cellularOrganisms	cellularOrganisms	1.0	Eukaryota	superkingdom	1.0	Fungi	kingdom	1.0	Ascomycota	phylum	1.0	Eurotiomycetes	class	0.41	Eurotiales	order	0.3	Aspergillaceae	family	0.28	Aspergillus	genus	0.27	Aspergillus_kawachii	species	0.25
Zotu436	GT_616_8_2018_COI_2nd_S22_MLepF1_LepR1	5	AGTTTCTGACTATTACCACCTAGTTTAATATTATTTATATTTGCCAGTATAATAGAAAATGGTGCAGGTACAGGATGAACATTATACCCACCTTTATCAGGAATACAAAGTCATAGTGGACCAAGTGTTGATTTAGCTATTTTTGCACTACATCTGTCAGGAATTAGTTCATTATTAGGTGCTATGAATTTCATAACAACAATCTTAAATATGAGAAGTCCAGGAATAAGATTACATAAATTAGCTTTATTCGGATGAGCTGTTGTAGTTACAGCAGTGCTATTATTGTTATCACTACCTGTTTTAGCTGGAGCGATAACTATGGTATTAACAGATAGAAACTTTAATACTTCCTTCTTTGAAGCAGCAGGAGGTGGTGATCCTATCTTATACCAACAT…		cellularOrganisms	cellularOrganisms	1.0	Eukaryota	superkingdom	1.0	Fungi	kingdom	1.0	Ascomycota	phylum	1.0	Eurotiomycetes	class	0.41	Eurotiales	order	0.3	Aspergillaceae	family	0.28	Aspergillus	genus	0.27	Aspergillus_kawachii	species	0.25
Zotu436	TO_428_8_2018_COI_2nd_S26_MLepF1_LepR1	62	AGTTTCTGACTATTACCACCTAGTTTAATATTATTTATATTTGCCAGTATAATAGAAAATGGTGCAGGTACAGGATGAACATTATACCCACCTTTATCAGGAATACAAAGTCATAGTGGACCAAGTGTTGATTTAGCTATTTTTGCACTACATCTGTCAGGAATTAGTTCATTATTAGGTGCTATGAATTTCATAACAACAATCTTAAATATGAGAAGTCCAGGAATAAGATTACATAAATTAGCTTTATTCGGATGAGCTGTTGTAGTTACAGCAGTGCTATTATTGTTATCACTACCTGTTTTAGCTGGAGCGATAACTATGGTATTAACAGATAGAAACTTTAATACTTCCTTCTTTGAAGCAGCAGGAGGTGGTGATCCTATCTTATACCAACAT…		cellularOrganisms	cellularOrganisms	1.0	Eukaryota	superkingdom	1.0	Fungi	kingdom	1.0	Ascomycota	phylum	1.0	Eurotiomycetes	class	0.41	Eurotiales	order	0.3	Aspergillaceae	family	0.28	Aspergillus	genus	0.27	Aspergillus_kawachii	species	0.25
Zotu436	TO_528_8_2018_COI_2nd_S27_MLepF1_LepR1	40	AGTTTCTGACTATTACCACCTAGTTTAATATTATTTATATTTGCCAGTATAATAGAAAATGGTGCAGGTACAGGATGAACATTATACCCACCTTTATCAGGAATACAAAGTCATAGTGGACCAAGTGTTGATTTAGCTATTTTTGCACTACATCTGTCAGGAATTAGTTCATTATTAGGTGCTATGAATTTCATAACAACAATCTTAAATATGAGAAGTCCAGGAATAAGATTACATAAATTAGCTTTATTCGGATGAGCTGTTGTAGTTACAGCAGTGCTATTATTGTTATCACTACCTGTTTTAGCTGGAGCGATAACTATGGTATTAACAGATAGAAACTTTAATACTTCCTTCTTTGAAGCAGCAGGAGGTGGTGATCCTATCTTATACCAACAT…		cellularOrganisms	cellularOrganisms	1.0	Eukaryota	superkingdom	1.0	Fungi	kingdom	1.0	Ascomycota	phylum	1.0	Eurotiomycetes	class	0.41	Eurotiales	order	0.3	Aspergillaceae	family	0.28	Aspergillus	genus	0.27	Aspergillus_kawachii	species	0.25
Zotu436	TO_5_30_07_2018_COI_2nd_S84_MLepF1_LepR1	60	AGTTTCTGACTATTACCACCTAGTTTAATATTATTTATATTTGCCAGTATAATAGAAAATGGTGCAGGTACAGGATGAACATTATACCCACCTTTATCAGGAATACAAAGTCATAGTGGACCAAGTGTTGATTTAGCTATTTTTGCACTACATCTGTCAGGAATTAGTTCATTATTAGGTGCTATGAATTTCATAACAACAATCTTAAATATGAGAAGTCCAGGAATAAGATTACATAAATTAGCTTTATTCGGATGAGCTGTTGTAGTTACAGCAGTGCTATTATTGTTATCACTACCTGTTTTAGCTGGAGCGATAACTATGGTATTAACAGATAGAAACTTTAATACTTCCTTCTTTGAAGCAGCAGGAGGTGGTGATCCTATCTTATACCAACAT…		cellularOrganisms	cellularOrganisms	1.0	Eukaryota	superkingdom	1.0	Fungi	kingdom	1.0	Ascomycota	phylum	1.0	Eurotiomycetes	class	0.41	Eurotiales	order	0.3	Aspergillaceae	family	0.28	Aspergillus	genus	0.27	Aspergillus_kawachii	species	0.25
Zotu436	WP_522_8_18_COI_2nd_S40_MLepF1_LepR1	50	AGTTTCTGACTATTACCACCTAGTTTAATATTATTTATATTTGCCAGTATAATAGAAAATGGTGCAGGTACAGGATGAACATTATACCCACCTTTATCAGGAATACAAAGTCATAGTGGACCAAGTGTTGATTTAGCTATTTTTGCACTACATCTGTCAGGAATTAGTTCATTATTAGGTGCTATGAATTTCATAACAACAATCTTAAATATGAGAAGTCCAGGAATAAGATTACATAAATTAGCTTTATTCGGATGAGCTGTTGTAGTTACAGCAGTGCTATTATTGTTATCACTACCTGTTTTAGCTGGAGCGATAACTATGGTATTAACAGATAGAAACTTTAATACTTCCTTCTTTGAAGCAGCAGGAGGTGGTGATCCTATCTTATACCAACAT…		cellularOrganisms	cellularOrganisms	1.0	Eukaryota	superkingdom	1.0	Fungi	kingdom	1.0	Ascomycota	phylum	1.0	Eurotiomycetes	class	0.41	Eurotiales	order	0.3	Aspergillaceae	family	0.28	Aspergillus	genus	0.27	Aspergillus_kawachii	species	0.25
Zotu436	BA_124_8_18_COI_2nd_S4_MLepF1_LepR1	17	AGTTTCTGACTATTACCACCTAGTTTAATATTATTTATATTTGCCAGTATAATAGAAAATGGTGCAGGTACAGGATGAACATTATACCCACCTTTATCAGGAATACAAAGTCATAGTGGACCAAGTGTTGATTTAGCTATTTTTGCACTACATCTGTCAGGAATTAGTTCATTATTAGGTGCTATGAATTTCATAACAACAATCTTAAATATGAGAAGTCCAGGAATAAGATTACATAAATTAGCTTTATTCGGATGAGCTGTTGTAGTTACAGCAGTGCTATTATTGTTATCACTACCTGTTTTAGCTGGAGCGATAACTATGGTATTAACAGATAGAAACTTTAATACTTCCTTCTTTGAAGCAGCAGGAGGTGGTGATCCTATCTTATACCAACAT…		cellularOrganisms	cellularOrganisms	1.0	Eukaryota	superkingdom	1.0	Fungi	kingdom	1.0	Ascomycota	phylum	1.0	Eurotiomycetes	class	0.41	Eurotiales	order	0.3	Aspergillaceae	family	0.28	Aspergillus	genus	0.27	Aspergillus_kawachii	species	0.25
Zotu436	TO_328_8_2018_COI_2nd_S25_MLepF1_LepR1	39	AGTTTCTGACTATTACCACCTAGTTTAATATTATTTATATTTGCCAGTATAATAGAAAATGGTGCAGGTACAGGATGAACATTATACCCACCTTTATCAGGAATACAAAGTCATAGTGGACCAAGTGTTGATTTAGCTATTTTTGCACTACATCTGTCAGGAATTAGTTCATTATTAGGTGCTATGAATTTCATAACAACAATCTTAAATATGAGAAGTCCAGGAATAAGATTACATAAATTAGCTTTATTCGGATGAGCTGTTGTAGTTACAGCAGTGCTATTATTGTTATCACTACCTGTTTTAGCTGGAGCGATAACTATGGTATTAACAGATAGAAACTTTAATACTTCCTTCTTTGAAGCAGCAGGAGGTGGTGATCCTATCTTATACCAACAT…		cellularOrganisms	cellularOrganisms	1.0	Eukaryota	superkingdom	1.0	Fungi	kingdom	1.0	Ascomycota	phylum	1.0	Eurotiomycetes	class	0.41	Eurotiales	order	0.3	Aspergillaceae	family	0.28	Aspergillus	genus	0.27	Aspergillus_kawachii	species	0.25
Zotu436	GT_6_03_07_2018_COI_2nd_S61_MLepF1_LepR1	10	AGTTTCTGACTATTACCACCTAGTTTAATATTATTTATATTTGCCAGTATAATAGAAAATGGTGCAGGTACAGGATGAACATTATACCCACCTTTATCAGGAATACAAAGTCATAGTGGACCAAGTGTTGATTTAGCTATTTTTGCACTACATCTGTCAGGAATTAGTTCATTATTAGGTGCTATGAATTTCATAACAACAATCTTAAATATGAGAAGTCCAGGAATAAGATTACATAAATTAGCTTTATTCGGATGAGCTGTTGTAGTTACAGCAGTGCTATTATTGTTATCACTACCTGTTTTAGCTGGAGCGATAACTATGGTATTAACAGATAGAAACTTTAATACTTCCTTCTTTGAAGCAGCAGGAGGTGGTGATCCTATCTTATACCAACAT…		cellularOrganisms	cellularOrganisms	1.0	Eukaryota	superkingdom	1.0	Fungi	kingdom	1.0	Ascomycota	phylum	1.0	Eurotiomycetes	class	0.41	Eurotiales	order	0.3	Aspergillaceae	family	0.28	Aspergillus	genus	0.27	Aspergillus_kawachii	species	0.25
Zotu436	TO_3_30_07_2018_COI_2nd_S82_MLepF1_LepR1	30	AGTTTCTGACTATTACCACCTAGTTTAATATTATTTATATTTGCCAGTATAATAGAAAATGGTGCAGGTACAGGATGAACATTATACCCACCTTTATCAGGAATACAAAGTCATAGTGGACCAAGTGTTGATTTAGCTATTTTTGCACTACATCTGTCAGGAATTAGTTCATTATTAGGTGCTATGAATTTCATAACAACAATCTTAAATATGAGAAGTCCAGGAATAAGATTACATAAATTAGCTTTATTCGGATGAGCTGTTGTAGTTACAGCAGTGCTATTATTGTTATCACTACCTGTTTTAGCTGGAGCGATAACTATGGTATTAACAGATAGAAACTTTAATACTTCCTTCTTTGAAGCAGCAGGAGGTGGTGATCCTATCTTATACCAACAT…		cellularOrganisms	cellularOrganisms	1.0	Eukaryota	superkingdom	1.0	Fungi	kingdom	1.0	Ascomycota	phylum	1.0	Eurotiomycetes	class	0.41	Eurotiales	order	0.3	Aspergillaceae	family	0.28	Aspergillus	genus	0.27	Aspergillus_kawachii	species	0.25
Zotu436	WP_122_8_18_COI_2nd_S36_MLepF1_LepR1	3	AGTTTCTGACTATTACCACCTAGTTTAATATTATTTATATTTGCCAGTATAATAGAAAATGGTGCAGGTACAGGATGAACATTATACCCACCTTTATCAGGAATACAAAGTCATAGTGGACCAAGTGTTGATTTAGCTATTTTTGCACTACATCTGTCAGGAATTAGTTCATTATTAGGTGCTATGAATTTCATAACAACAATCTTAAATATGAGAAGTCCAGGAATAAGATTACATAAATTAGCTTTATTCGGATGAGCTGTTGTAGTTACAGCAGTGCTATTATTGTTATCACTACCTGTTTTAGCTGGAGCGATAACTATGGTATTAACAGATAGAAACTTTAATACTTCCTTCTTTGAAGCAGCAGGAGGTGGTGATCCTATCTTATACCAACAT…		cellularOrganisms	cellularOrganisms	1.0	Eukaryota	superkingdom	1.0	Fungi	kingdom	1.0	Ascomycota	phylum	1.0	Eurotiomycetes	class	0.41	Eurotiales	order	0.3	Aspergillaceae	family	0.28	Aspergillus	genus	0.27	Aspergillus_kawachii	species	0.25
Zotu436	TO_6_30_07_2018_COI_2nd_S85_MLepF1_LepR1	52	AGTTTCTGACTATTACCACCTAGTTTAATATTATTTATATTTGCCAGTATAATAGAAAATGGTGCAGGTACAGGATGAACATTATACCCACCTTTATCAGGAATACAAAGTCATAGTGGACCAAGTGTTGATTTAGCTATTTTTGCACTACATCTGTCAGGAATTAGTTCATTATTAGGTGCTATGAATTTCATAACAACAATCTTAAATATGAGAAGTCCAGGAATAAGATTACATAAATTAGCTTTATTCGGATGAGCTGTTGTAGTTACAGCAGTGCTATTATTGTTATCACTACCTGTTTTAGCTGGAGCGATAACTATGGTATTAACAGATAGAAACTTTAATACTTCCTTCTTTGAAGCAGCAGGAGGTGGTGATCCTATCTTATACCAACAT…		cellularOrganisms	cellularOrganisms	1.0	Eukaryota	superkingdom	1.0	Fungi	kingdom	1.0	Ascomycota	phylum	1.0	Eurotiomycetes	class	0.41	Eurotiales	order	0.3	Aspergillaceae	family	0.28	Aspergillus	genus	0.27	Aspergillus_kawachii	species	0.25
Zotu436	TO_2_30_07_2018_COI_2nd_S81_MLepF1_LepR1	19	AGTTTCTGACTATTACCACCTAGTTTAATATTATTTATATTTGCCAGTATAATAGAAAATGGTGCAGGTACAGGATGAACATTATACCCACCTTTATCAGGAATACAAAGTCATAGTGGACCAAGTGTTGATTTAGCTATTTTTGCACTACATCTGTCAGGAATTAGTTCATTATTAGGTGCTATGAATTTCATAACAACAATCTTAAATATGAGAAGTCCAGGAATAAGATTACATAAATTAGCTTTATTCGGATGAGCTGTTGTAGTTACAGCAGTGCTATTATTGTTATCACTACCTGTTTTAGCTGGAGCGATAACTATGGTATTAACAGATAGAAACTTTAATACTTCCTTCTTTGAAGCAGCAGGAGGTGGTGATCCTATCTTATACCAACAT…		cellularOrganisms	cellularOrganisms	1.0	Eukaryota	superkingdom	1.0	Fungi	kingdom	1.0	Ascomycota	phylum	1.0	Eurotiomycetes	class	0.41	Eurotiales	order	0.3	Aspergillaceae	family	0.28	Aspergillus	genus	0.27	Aspergillus_kawachii	species	0.25
Zotu436	BA_324_8_18_COI_2nd_S8_MLepF1_LepR1	3	AGTTTCTGACTATTACCACCTAGTTTAATATTATTTATATTTGCCAGTATAATAGAAAATGGTGCAGGTACAGGATGAACATTATACCCACCTTTATCAGGAATACAAAGTCATAGTGGACCAAGTGTTGATTTAGCTATTTTTGCACTACATCTGTCAGGAATTAGTTCATTATTAGGTGCTATGAATTTCATAACAACAATCTTAAATATGAGAAGTCCAGGAATAAGATTACATAAATTAGCTTTATTCGGATGAGCTGTTGTAGTTACAGCAGTGCTATTATTGTTATCACTACCTGTTTTAGCTGGAGCGATAACTATGGTATTAACAGATAGAAACTTTAATACTTCCTTCTTTGAAGCAGCAGGAGGTGGTGATCCTATCTTATACCAACAT…		cellularOrganisms	cellularOrganisms	1.0	Eukaryota	superkingdom	1.0	Fungi	kingdom	1.0	Ascomycota	phylum	1.0	Eurotiomycetes	class	0.41	Eurotiales	order	0.3	Aspergillaceae	family	0.28	Aspergillus	genus	0.27	Aspergillus_kawachii	species	0.25
Zotu436	WP_322_8_18_COI_2nd_S38_MLepF1_LepR1	3	AGTTTCTGACTATTACCACCTAGTTTAATATTATTTATATTTGCCAGTATAATAGAAAATGGTGCAGGTACAGGATGAACATTATACCCACCTTTATCAGGAATACAAAGTCATAGTGGACCAAGTGTTGATTTAGCTATTTTTGCACTACATCTGTCAGGAATTAGTTCATTATTAGGTGCTATGAATTTCATAACAACAATCTTAAATATGAGAAGTCCAGGAATAAGATTACATAAATTAGCTTTATTCGGATGAGCTGTTGTAGTTACAGCAGTGCTATTATTGTTATCACTACCTGTTTTAGCTGGAGCGATAACTATGGTATTAACAGATAGAAACTTTAATACTTCCTTCTTTGAAGCAGCAGGAGGTGGTGATCCTATCTTATACCAACAT…		cellularOrganisms	cellularOrganisms	1.0	Eukaryota	superkingdom	1.0	Fungi	kingdom	1.0	Ascomycota	phylum	1.0	Eurotiomycetes	class	0.41	Eurotiales	order	0.3	Aspergillaceae	family	0.28	Aspergillus	genus	0.27	Aspergillus_kawachii	species	0.25
Zotu436	TO_1_30_07_2018_COI_2nd_S80_MLepF1_LepR1	32	AGTTTCTGACTATTACCACCTAGTTTAATATTATTTATATTTGCCAGTATAATAGAAAATGGTGCAGGTACAGGATGAACATTATACCCACCTTTATCAGGAATACAAAGTCATAGTGGACCAAGTGTTGATTTAGCTATTTTTGCACTACATCTGTCAGGAATTAGTTCATTATTAGGTGCTATGAATTTCATAACAACAATCTTAAATATGAGAAGTCCAGGAATAAGATTACATAAATTAGCTTTATTCGGATGAGCTGTTGTAGTTACAGCAGTGCTATTATTGTTATCACTACCTGTTTTAGCTGGAGCGATAACTATGGTATTAACAGATAGAAACTTTAATACTTCCTTCTTTGAAGCAGCAGGAGGTGGTGATCCTATCTTATACCAACAT…		cellularOrganisms	cellularOrganisms	1.0	Eukaryota	superkingdom	1.0	Fungi	kingdom	1.0	Ascomycota	phylum	1.0	Eurotiomycetes	class	0.41	Eurotiales	order	0.3	Aspergillaceae	family	0.28	Aspergillus	genus	0.27	Aspergillus_kawachii	species	0.25
Zotu436	TO_4_30_07_2018_COI_2nd_S83_MLepF1_LepR1	68	AGTTTCTGACTATTACCACCTAGTTTAATATTATTTATATTTGCCAGTATAATAGAAAATGGTGCAGGTACAGGATGAACATTATACCCACCTTTATCAGGAATACAAAGTCATAGTGGACCAAGTGTTGATTTAGCTATTTTTGCACTACATCTGTCAGGAATTAGTTCATTATTAGGTGCTATGAATTTCATAACAACAATCTTAAATATGAGAAGTCCAGGAATAAGATTACATAAATTAGCTTTATTCGGATGAGCTGTTGTAGTTACAGCAGTGCTATTATTGTTATCACTACCTGTTTTAGCTGGAGCGATAACTATGGTATTAACAGATAGAAACTTTAATACTTCCTTCTTTGAAGCAGCAGGAGGTGGTGATCCTATCTTATACCAACAT…		cellularOrganisms	cellularOrganisms	1.0	Eukaryota	superkingdom	1.0	Fungi	kingdom	1.0	Ascomycota	phylum	1.0	Eurotiomycetes	class	0.41	Eurotiales	order	0.3	Aspergillaceae	family	0.28	Aspergillus	genus	0.27	Aspergillus_kawachii	species	0.25
Zotu436	BA_619_7_18_COI_2nd_S13_MLepF1_LepR1	10	AGTTTCTGACTATTACCACCTAGTTTAATATTATTTATATTTGCCAGTATAATAGAAAATGGTGCAGGTACAGGATGAACATTATACCCACCTTTATCAGGAATACAAAGTCATAGTGGACCAAGTGTTGATTTAGCTATTTTTGCACTACATCTGTCAGGAATTAGTTCATTATTAGGTGCTATGAATTTCATAACAACAATCTTAAATATGAGAAGTCCAGGAATAAGATTACATAAATTAGCTTTATTCGGATGAGCTGTTGTAGTTACAGCAGTGCTATTATTGTTATCACTACCTGTTTTAGCTGGAGCGATAACTATGGTATTAACAGATAGAAACTTTAATACTTCCTTCTTTGAAGCAGCAGGAGGTGGTGATCCTATCTTATACCAACAT…		cellularOrganisms	cellularOrganisms	1.0	Eukaryota	superkingdom	1.0	Fungi	kingdom	1.0	Ascomycota	phylum	1.0	Eurotiomycetes	class	0.41	Eurotiales	order	0.3	Aspergillaceae	family	0.28	Aspergillus	genus	0.27	Aspergillus_kawachii	species	0.25
Zotu436	BA_524_8_18_COI_2nd_S12_MLepF1_LepR1	15	AGTTTCTGACTATTACCACCTAGTTTAATATTATTTATATTTGCCAGTATAATAGAAAATGGTGCAGGTACAGGATGAACATTATACCCACCTTTATCAGGAATACAAAGTCATAGTGGACCAAGTGTTGATTTAGCTATTTTTGCACTACATCTGTCAGGAATTAGTTCATTATTAGGTGCTATGAATTTCATAACAACAATCTTAAATATGAGAAGTCCAGGAATAAGATTACATAAATTAGCTTTATTCGGATGAGCTGTTGTAGTTACAGCAGTGCTATTATTGTTATCACTACCTGTTTTAGCTGGAGCGATAACTATGGTATTAACAGATAGAAACTTTAATACTTCCTTCTTTGAAGCAGCAGGAGGTGGTGATCCTATCTTATACCAACAT…		cellularOrganisms	cellularOrganisms	1.0	Eukaryota	superkingdom	1.0	Fungi	kingdom	1.0	Ascomycota	phylum	1.0	Eurotiomycetes	class	0.41	Eurotiales	order	0.3	Aspergillaceae	family	0.28	Aspergillus	genus	0.27	Aspergillus_kawachii	species	0.25
Zotu436	BA_624_8_18_COI_2nd_S14_MLepF1_LepR1	6	AGTTTCTGACTATTACCACCTAGTTTAATATTATTTATATTTGCCAGTATAATAGAAAATGGTGCAGGTACAGGATGAACATTATACCCACCTTTATCAGGAATACAAAGTCATAGTGGACCAAGTGTTGATTTAGCTATTTTTGCACTACATCTGTCAGGAATTAGTTCATTATTAGGTGCTATGAATTTCATAACAACAATCTTAAATATGAGAAGTCCAGGAATAAGATTACATAAATTAGCTTTATTCGGATGAGCTGTTGTAGTTACAGCAGTGCTATTATTGTTATCACTACCTGTTTTAGCTGGAGCGATAACTATGGTATTAACAGATAGAAACTTTAATACTTCCTTCTTTGAAGCAGCAGGAGGTGGTGATCCTATCTTATACCAACAT…		cellularOrganisms	cellularOrganisms	1.0	Eukaryota	superkingdom	1.0	Fungi	kingdom	1.0	Ascomycota	phylum	1.0	Eurotiomycetes	class	0.41	Eurotiales	order	0.3	Aspergillaceae	family	0.28	Aspergillus	genus	0.27	Aspergillus_kawachii	species	0.25
Zotu436	TO_228_8_2018_COI_2nd_S24_MLepF1_LepR1	10	AGTTTCTGACTATTACCACCTAGTTTAATATTATTTATATTTGCCAGTATAATAGAAAATGGTGCAGGTACAGGATGAACATTATACCCACCTTTATCAGGAATACAAAGTCATAGTGGACCAAGTGTTGATTTAGCTATTTTTGCACTACATCTGTCAGGAATTAGTTCATTATTAGGTGCTATGAATTTCATAACAACAATCTTAAATATGAGAAGTCCAGGAATAAGATTACATAAATTAGCTTTATTCGGATGAGCTGTTGTAGTTACAGCAGTGCTATTATTGTTATCACTACCTGTTTTAGCTGGAGCGATAACTATGGTATTAACAGATAGAAACTTTAATACTTCCTTCTTTGAAGCAGCAGGAGGTGGTGATCCTATCTTATACCAACAT…		cellularOrganisms	cellularOrganisms	1.0	Eukaryota	superkingdom	1.0	Fungi	kingdom	1.0	Ascomycota	phylum	1.0	Eurotiomycetes	class	0.41	Eurotiales	order	0.3	Aspergillaceae	family	0.28	Aspergillus	genus	0.27	Aspergillus_kawachii	species	0.25
Zotu436	TO_128_8_2018_COI_2nd_S23_MLepF1_LepR1	70	AGTTTCTGACTATTACCACCTAGTTTAATATTATTTATATTTGCCAGTATAATAGAAAATGGTGCAGGTACAGGATGAACATTATACCCACCTTTATCAGGAATACAAAGTCATAGTGGACCAAGTGTTGATTTAGCTATTTTTGCACTACATCTGTCAGGAATTAGTTCATTATTAGGTGCTATGAATTTCATAACAACAATCTTAAATATGAGAAGTCCAGGAATAAGATTACATAAATTAGCTTTATTCGGATGAGCTGTTGTAGTTACAGCAGTGCTATTATTGTTATCACTACCTGTTTTAGCTGGAGCGATAACTATGGTATTAACAGATAGAAACTTTAATACTTCCTTCTTTGAAGCAGCAGGAGGTGGTGATCCTATCTTATACCAACAT…		cellularOrganisms	cellularOrganisms	1.0	Eukaryota	superkingdom	1.0	Fungi	kingdom	1.0	Ascomycota	phylum	1.0	Eurotiomycetes	class	0.41	Eurotiales	order	0.3	Aspergillaceae	family	0.28	Aspergillus	genus	0.27	Aspergillus_kawachii	species	0.25
Zotu436	WP_222_8_18_COI_2nd_S37_MLepF1_LepR1	5	AGTTTCTGACTATTACCACCTAGTTTAATATTATTTATATTTGCCAGTATAATAGAAAATGGTGCAGGTACAGGATGAACATTATACCCACCTTTATCAGGAATACAAAGTCATAGTGGACCAAGTGTTGATTTAGCTATTTTTGCACTACATCTGTCAGGAATTAGTTCATTATTAGGTGCTATGAATTTCATAACAACAATCTTAAATATGAGAAGTCCAGGAATAAGATTACATAAATTAGCTTTATTCGGATGAGCTGTTGTAGTTACAGCAGTGCTATTATTGTTATCACTACCTGTTTTAGCTGGAGCGATAACTATGGTATTAACAGATAGAAACTTTAATACTTCCTTCTTTGAAGCAGCAGGAGGTGGTGATCCTATCTTATACCAACAT…		cellularOrganisms	cellularOrganisms	1.0	Eukaryota	superkingdom	1.0	Fungi	kingdom	1.0	Ascomycota	phylum	1.0	Eurotiomycetes	class	0.41	Eurotiales	order	0.3	Aspergillaceae	family	0.28	Aspergillus	genus	0.27	Aspergillus_kawachii	species	0.25
Zotu4080	WP_2_18_7_18_COI_2nd_S87_MLepF1_LepR1	10	TAAGTTTTTGACTTCTTCCCCCTTCTATCTCCCTTCTTCTCTCCAGAAGTCTGGTAAACACTGGGGCAGGGACAGGTTGAACTGTATACCCGCCTCTCTCTAGAGTAATTGCCCACACGGGAGCTTCTGTAGATCTAGCCATCTTTTCTCTTCACTTAGCAGGGGTAAGTTCTATCTTAGGGGCAGTAAATTTTATTACCACAATTATTAATATACGATCTAACGGTCTAACATTTGAACGTATACCATTATTTGTTTGATCCGTATTTATTACTGCAATCTTACTGCTTTTATCCCTTCCTGTCTTAGCCGGGGCAATTACAATACTTTTAACAGACCGAAACCTAAACACTGCTTTCTTTGACCCCGCCGGAGGGGGAGACCCTATCCTCTACCAAC…		cellularOrganisms	cellularOrganisms	1.0	Eukaryota	superkingdom	1.0	Metazoa	kingdom	1.0	Arthropoda	phylum	1.0	Insecta	class	1.0	Psocoptera	order	1.0	Peripsocidae	family	1.0	Peripsocus	genus	1.0	Peripsocus_madidus	species	1.0
Zotu10197	TO_6_30_07_2018_COI_2nd_S85_RonMWASPdeg_HCO2198	3	TCGAATGAATAATATTAGTTTTTGGTTATTACCTCCAGCTCTTTTTTTATTAATTATTTCTTCAATTGTAGAATCCGGCGCTGGAACAGGTTGGACAGTATATCCACCTTTATCAAGTGCTTTAGCACATTCAGGACCTTCAGTTGATTTAGCTATTTTTAGCTTACATTTAGCTGGAATTTCATCTATTTTAGGATCGGTTAATTTTATTACAACCATTTATAATATGAAAGCTCCTGGATTAACTTTTCATCAATTACCTTTATTTGTTTGGTCTGTATTTATTACTGCAATATTATTATTATTATCATTACCCGTTTTAGCTGGTGCTATTACAATGTTATTAACAGATCGAAATTTCAATACATCTTTTTTTGATCCTTCAGGTGGAGGTGATCC…		cellularOrganisms	cellularOrganisms	1.0	Eukaryota	superkingdom	1.0	undef_Eukaryota	kingdom	0.89	undef_undef_Eukaryota	phylum	0.89	Oomycetes	class	0.88	Saprolegniales	order	0.53	Saprolegniaceae	family	0.53	Aphanomyces	genus	0.21	Aphanomyces_laevis	species	0.14
Zotu2772	GT_5_03_07_2018_COI_2nd_S60_RonMWASPdeg_HCO2198	4	CCGTTAAATAATATAGCTTATGGTTATTACCATCATCTTTAATATTATTGCTTTATCATCTTATGTTGAAATAGGTGCTGGAACGGTTGGACAGTATATCCCCTCTAGCATCTATTACTGGACATAGTGGACATCCGTTGATCTTGCTATTTTTAGTTTCATTTAGCAGGTGTTTCATCTATGTTAGGTGCTATAATTTTATTCGTACATTAGAAATATGCGATTAAAGGCCTTACAGCAGAACGTTTATCTCTTTCGTTTGGGCTGTTCTTGTAACCGTGATTTTACTTTTATTATCTTTACCTGTTTAGCTGGTGCTATACCATGTTATTAACTGATGTAATTTTAATACTTCTTTTTTTGATGCAACGGTGGAGGAGATCCTATATTATACCAGCA…		cellularOrganisms	cellularOrganisms	1.0	Eukaryota	superkingdom	0.97	undef_Eukaryota	kingdom	0.53	undef_undef_Eukaryota	phylum	0.49	undef_undef_undef_Eukaryota	class	0.45	Physariida	order	0.43	Didymiaceae	family	0.43	Didymium	genus	0.43	Didymium_nigripes	species	0.43
Zotu2772	BA_424_8_18_COI_2nd_S10_RonMWASPdeg_HCO2198	5	CCGTTAAATAATATAGCTTATGGTTATTACCATCATCTTTAATATTATTGCTTTATCATCTTATGTTGAAATAGGTGCTGGAACGGTTGGACAGTATATCCCCTCTAGCATCTATTACTGGACATAGTGGACATCCGTTGATCTTGCTATTTTTAGTTTCATTTAGCAGGTGTTTCATCTATGTTAGGTGCTATAATTTTATTCGTACATTAGAAATATGCGATTAAAGGCCTTACAGCAGAACGTTTATCTCTTTCGTTTGGGCTGTTCTTGTAACCGTGATTTTACTTTTATTATCTTTACCTGTTTAGCTGGTGCTATACCATGTTATTAACTGATGTAATTTTAATACTTCTTTTTTTGATGCAACGGTGGAGGAGATCCTATATTATACCAGCA…		cellularOrganisms	cellularOrganisms	1.0	Eukaryota	superkingdom	0.97	undef_Eukaryota	kingdom	0.53	undef_undef_Eukaryota	phylum	0.49	undef_undef_undef_Eukaryota	class	0.45	Physariida	order	0.43	Didymiaceae	family	0.43	Didymium	genus	0.43	Didymium_nigripes	species	0.43
Zotu2772	TO_2_30_07_2018_COI_2nd_S81_RonMWASPdeg_HCO2198	4	CCGTTAAATAATATAGCTTATGGTTATTACCATCATCTTTAATATTATTGCTTTATCATCTTATGTTGAAATAGGTGCTGGAACGGTTGGACAGTATATCCCCTCTAGCATCTATTACTGGACATAGTGGACATCCGTTGATCTTGCTATTTTTAGTTTCATTTAGCAGGTGTTTCATCTATGTTAGGTGCTATAATTTTATTCGTACATTAGAAATATGCGATTAAAGGCCTTACAGCAGAACGTTTATCTCTTTCGTTTGGGCTGTTCTTGTAACCGTGATTTTACTTTTATTATCTTTACCTGTTTAGCTGGTGCTATACCATGTTATTAACTGATGTAATTTTAATACTTCTTTTTTTGATGCAACGGTGGAGGAGATCCTATATTATACCAGCA…		cellularOrganisms	cellularOrganisms	1.0	Eukaryota	superkingdom	0.97	undef_Eukaryota	kingdom	0.53	undef_undef_Eukaryota	phylum	0.49	undef_undef_undef_Eukaryota	class	0.45	Physariida	order	0.43	Didymiaceae	family	0.43	Didymium	genus	0.43	Didymium_nigripes	species	0.43
Zotu2772	TO_228_8_2018_COI_2nd_S24_RonMWASPdeg_HCO2198	3	CCGTTAAATAATATAGCTTATGGTTATTACCATCATCTTTAATATTATTGCTTTATCATCTTATGTTGAAATAGGTGCTGGAACGGTTGGACAGTATATCCCCTCTAGCATCTATTACTGGACATAGTGGACATCCGTTGATCTTGCTATTTTTAGTTTCATTTAGCAGGTGTTTCATCTATGTTAGGTGCTATAATTTTATTCGTACATTAGAAATATGCGATTAAAGGCCTTACAGCAGAACGTTTATCTCTTTCGTTTGGGCTGTTCTTGTAACCGTGATTTTACTTTTATTATCTTTACCTGTTTAGCTGGTGCTATACCATGTTATTAACTGATGTAATTTTAATACTTCTTTTTTTGATGCAACGGTGGAGGAGATCCTATATTATACCAGCA…		cellularOrganisms	cellularOrganisms	1.0	Eukaryota	superkingdom	0.97	undef_Eukaryota	kingdom	0.53	undef_undef_Eukaryota	phylum	0.49	undef_undef_undef_Eukaryota	class	0.45	Physariida	order	0.43	Didymiaceae	family	0.43	Didymium	genus	0.43	Didymium_nigripes	species	0.43
Zotu10508	WP_322_8_18_COI_2nd_S38_MLepF1_LepR1	3	TTAGTTTCTGGTTATTACCACCTAGTCTAATATTATTTTTATTTGCTGCAACAATAGAAAATGGAGCAGGAACAGGTTGAACTCTATATCCCCCATTATCAGGAATACAAAGTCACAGTGGACCTAGTGTAGATTTAGCTATATTTGCTCTTCACTTATCAGGAATAGGTAGTTTATTAGGAGCAATGAACTTCATTACTACTATATTAAATATGAGAAGTCCAGGAGTAAGACTTCACAAATTAGCTTTATTTGGATGAGCAGTAGTAGTTACTGCAGTATTATTACTTTTATCTTTACCTGTTTTAGCCCGTGCGATTACTATATTATTAACTGATCGTAATATTAATACATCTTTTTTTGATCCATTAGGAGGAGGAGATCCAATTCTTTATCAAC…		cellularOrganisms	cellularOrganisms	1.0	Eukaryota	superkingdom	1.0	Fungi	kingdom	0.97	Ascomycota	phylum	0.96	Eurotiomycetes	class	0.7	Mycocaliciales	order	0.5	Mycocaliciaceae	family	0.5	Mycocalicium	genus	0.5	Mycocalicium_subtile	species	0.5
Zotu10751	WP_4_18_7_18_COI_2nd_S89_MLepF1_LepR1	3	AGATTTTGATTATTACCCCCTTCTTTATTATTGTTGTTTATTTCTTCTATAGTTGAAATAGGTGTGGGGGCAGGATGAACTATTTATCCTCCTTTGGCTTCTGTGGTCGGTCATTCAGGAAGATCTGTGGATTTTGCTATTTTTTCTTTACATTTAGCTGGAGCTTCTTCAATTATAGGAGCTATTAATTTTATTTCAACTATTATTAATATACGGATAGAAGGAATGAGAATAGAGAAAGTTCCTTTATTTGTTTGATCTGTTTTAATTACTGCTGTCCTTCTATTATTGTCCCTTCCAGTTTTAGCTGGAGCTATTACAATATTGTTAACTGATCGAAATTTTAATACATCTTTTTTTGATCCTGCGGGGGGTGGTGATCCAATTTTATTTCAACAT…		cellularOrganisms	cellularOrganisms	1.0	Eukaryota	superkingdom	1.0	Metazoa	kingdom	1.0	Arthropoda	phylum	1.0	Arachnida	class	1.0	Araneae	order	1.0	Dictynidae	family	1.0	Emblyna	genus	1.0	Emblyna_sublata	species	1.0
Zotu5346	BA_224_8_18_COI_2nd_S6_RonMWASPdeg_HCO2198	8	TGCAGGTCCCAGGCTTCTTTGTAGGAGATAAGCCCGAGATCAGTAAATTCTACAGATTTATTTGGATTCGCGTAGGTCAATAGAGAAGTTTTAACAAAAATCTGGATTTTAAATCAAACAACAAttttttttATCTTTGTATAACATGACAACTTCCATTAAACAAAAGCTTCACGATCTGATTGATCAAATCGAAAACGAATCAATCCTTCGTCAGGTCTATAATTTAATTAACAGACAGAAAGCTTCATTAGTTGGTGATTTATGGAAAAAATTAACTCCTGAACAACAAACAGAAGTTTTAGCAAGTCTTGCAGAAAGTGATGATCCTAAAAACCTGATCTCTCAGGAAGAAGTTAAAAAGTCTCACTCAAAATGGCTCTGA		cellularOrganisms	cellularOrganisms	1.0	Eukaryota	superkingdom	0.89	undef_Eukaryota	kingdom	0.56	undef_undef_Eukaryota	phylum	0.47	Spirotrichea	class	0.46	Urostylida	order	0.21	Urostylidae	family	0.21	Urostyla	genus	0.21	Urostyla_grandis	species	0.21
Zotu2426	TO_628_8_2018_COI_2nd_S28_MLepF1_LepR1	35	TAAGATTTTGATTTTTACCTCCTTCATTAACTTTACTAATTTCTAGAAGATTAGTAAATACTGGGGCAGGTACTGGATGAACCGTTTACCCACCTTTATCAAGTGCTATTGCACACACAGGTGCCTCTGTAGACCTTGCAATCTTTTCTCTTCATTTAGCTGGTATTAGATCTATTTTAGGTGCAGTTAACTTCATCACAACTATTATTAATATACGATCTAAAAGATTAACATTAGAACGAATACCTTTATTTGTTTGATCCGTATTTATCACCGCAATCTTACTCCTTCTCTCTTTACCTGTTTTAGCAGGTGCTATTACTATATTACTTACTGATCGAAATATTAATACATCTTTCTTTGACCCAGCCGGAGGTGGGGATCCTATTCTATACCAAC…		cellularOrganisms	cellularOrganisms	1.0	Eukaryota	superkingdom	1.0	Metazoa	kingdom	1.0	Arthropoda	phylum	1.0	Insecta	class	1.0	Psocoptera	order	1.0	Caeciliusidae	family	1.0	Valenzuela	genus	1.0	Valenzuela_flavidus	species	1.0
Zotu2889	GT_4_03_07_2018_COI_2nd_S59_MLepF1_LepR1	25	AGATTTTGATTATTACCTCCTTCTTTATCTCTTCTATTAATAAGAAGAATTGTTAATAATGGAGCTGGTACAGGATGAACTGTGTATCCTCCTTTATCATCCAATATTGCTCACAGTGGAGCATCAGTAGATCTCGCAATTTTCAGACTTCATCTTGCCGGAATCTCCTCTATTTTAGGAGCAATTAATTTCATTACAACAGTAATTAATATACGACCTATAGGAATATCATTTGATCGTATACCTTTATTTGTATGATCAGTTGCAATTACTGCTCTCTTGTTATTATTATCATTACCTGTATTAGCAGGAGCCATTACTATACTACTAACTGATCGAAACTTAAACACATCATTCTTTGACCCAGCAGGGGGAGGAGACCCAATCTTATACCAACAT…		cellularOrganisms	cellularOrganisms	1.0	Eukaryota	superkingdom	1.0	Metazoa	kingdom	1.0	Arthropoda	phylum	0.98	Insecta	class	0.98	Coleoptera	order	0.47	Tenebrionidae	family	0.14	Stenocara	genus	0.08	Stenocara_gracilipes	species	0.08
Zotu2851	WP_122_8_18_COI_2nd_S36_MLepF1_LepR1	16	TAAGTTTCTGGTTATTACCACCTAGTCTTTTATTGTTTACTATTGGTATGTTTAGTGTTGAACAAGGAGCTGGAACTGGTTGGACTATTTATCCACCTTTATCTGATACACCCTACCATCTCGGTGGTGCAGTGGACTTTTCTATTCTAGCTCTACATCTTGCTGGTGTAAGTAGTCTAATGGGTGCATTAAACATTATAACAACTACAATTAATATGAGAGCACCAGGCATAACATTTGAAAAGTAGCCTTTATTTGTTTGGAGTGTTTTTATTACTGGCTGGTTACTATTATTAAGTTTACCTGTTTTAGCTGGTGCTATTACTATGTTATTAACTGATCGCCATTTTAACACAAGTTTCTATGATCCCAATGGTGGTGGTGACCCCTTATTGTTCC…		cellularOrganisms	cellularOrganisms	1.0	Eukaryota	superkingdom	0.95	Fungi	kingdom	0.69	Chytridiomycota	phylum	0.53	Chytridiomycetes	class	0.53	Spizellomycetales	order	0.53	Spizellomycetaceae	family	0.53	Spizellomyces	genus	0.53	Spizellomyces_palustris	species	0.51
Zotu9748	TO_1_30_07_2018_COI_2nd_S80_RonMWASPdeg_HCO2198	3	TCGACTTAACAACATAAGATTTTGATTATTACCCCCTTCTCTGACTCTTCTCATAAGAAGATCTTTAATTGAAATAGGTGTAGGAACAGGGTGAACTGTATACCCGCCCTTATCAAGAAATATTGCCCACGCAGGTCCTAGAGTTGACATATCTATTTTCTCATTACATTTAGCAGGAATTTCATCAATCCTTGGTGCAGTAAATTTCATTACAACAGTTATAAATATACGACCTATAGGAATGTCTATAGACCGAACCCCATTATTTGTGTGGTCAGTTCTAATTACTGCTTTTCTTTTATTATTATCACTACCAGTTTTAGCTGGAGCAATCACAATGCTTCTCACTGACCGAAATATTAATACAACTTTTTTTGACCCTGCGGGAGGGGGTGACCC…		cellularOrganisms	cellularOrganisms	1.0	Eukaryota	superkingdom	1.0	Metazoa	kingdom	0.99	Arthropoda	phylum	0.98	Insecta	class	0.97	Hemiptera	order	0.81	Cicadellidae	family	0.77	Scaphoideus	genus	0.24	Scaphoideus_bihamatus	species	0.16
Zotu7592	BA_424_8_18_COI_2nd_S10_MLepF1_LepR1	3	TAAGATTTTGACTTCTTCCTCCTTCATTAATTTTATTATTATCTAGAAGATTAGTTAATACAGGAGCTGGGACGGGATGAACAGTTTACCCTCCTTTATCAAGAACTCTTGGGCATACAGGAGCCTCTGTAGATTTAGCTATTTTTTCGTTACATCTAGCTGGTGTTAGATCAATTCTAGGAGCTGTAAATTTTATTACCACCATCATTAATATACGTTCTTGAGGTCTAACTTTGGAACGAATACCTTTATTCGTTTGATCTGTATTTATTACAGCCGTTCTTCTCCTTTTGTCGCTTCCTGTACTTGCTGGTGCAATTACTATACTTTTAACAGACCGAAATTTAAATACTTCATTCTTTGACCCTGCGGGTGGGGGAGACCCTATTCTTTACCAAC…		cellularOrganisms	cellularOrganisms	1.0	Eukaryota	superkingdom	0.99	Metazoa	kingdom	0.99	Arthropoda	phylum	0.86	Insecta	class	0.76	Psocoptera	order	0.11	Psocidae	family	0.09	Longivalvus	genus	0.09	Longivalvus_hyalospilus	species	0.09
Zotu3987	BA_619_7_18_COI_2nd_S13_MLepF1_LepR1	5	TTAGCTTTTGGCTACTTGTTCCATCATTTAGTCTATTGTTATTGTCAAGCGTAATTGATGGTGGTGCAGGAACGGGCTGGACTATTTATCCACCACTCAGTAACTTAGTGGGTCATCCGGGCGCTGCGGTTGACATGGCAATATTTAGTCTGCATTTAGCCGGTATGTCTTCAATACTTGGAGCTATAAATATAATAGTTACCGTATTTAATATGCGGACACCAGGTATGGGATTATTTCAAATGCCCTTATTTGTATGGTCAATATTAATCACAGCATTTTTATTAGTGCTTGCATTACCTGTGCTTGCTGGTGCTATTACTATGTTACTTACTGATAGAAATCTCGGTACTACTTTCTTTAAACCTGAAGGAGGAGGGGATCCGGTATTATTTCAGC…		cellularOrganisms	cellularOrganisms	1.0	Eukaryota	superkingdom	0.7	Metazoa	kingdom	0.38	Mollusca	phylum	0.11	Gastropoda	class	0.1	Neogastropoda	order	0.07	Volutidae	family	0.07	Alcithoe	genus	0.07	Alcithoe_jaculoides	species	0.02
Zotu3987	BA_624_8_18_COI_2nd_S14_MLepF1_LepR1	9	TTAGCTTTTGGCTACTTGTTCCATCATTTAGTCTATTGTTATTGTCAAGCGTAATTGATGGTGGTGCAGGAACGGGCTGGACTATTTATCCACCACTCAGTAACTTAGTGGGTCATCCGGGCGCTGCGGTTGACATGGCAATATTTAGTCTGCATTTAGCCGGTATGTCTTCAATACTTGGAGCTATAAATATAATAGTTACCGTATTTAATATGCGGACACCAGGTATGGGATTATTTCAAATGCCCTTATTTGTATGGTCAATATTAATCACAGCATTTTTATTAGTGCTTGCATTACCTGTGCTTGCTGGTGCTATTACTATGTTACTTACTGATAGAAATCTCGGTACTACTTTCTTTAAACCTGAAGGAGGAGGGGATCCGGTATTATTTCAGC…		cellularOrganisms	cellularOrganisms	1.0	Eukaryota	superkingdom	0.7	Metazoa	kingdom	0.38	Mollusca	phylum	0.11	Gastropoda	class	0.1	Neogastropoda	order	0.07	Volutidae	family	0.07	Alcithoe	genus	0.07	Alcithoe_jaculoides	species	0.02
Zotu319	GT_616_8_2018_COI_2nd_S22_MLepF1_LepR1	981	TAAGATTTTGACTTCTACCCCCCTCAATTATACTATTAATTTCAAGTAGAATTGTGGAAAATGGAGCAGGAACTGGATGAACAGTTTACCCCCCACTTTCATCTAACATTGCTCACAGAGGAAGTTCTGTAGATTTAGCTATTTTCTCCCTACATTTAGCTGGAATTTCTTCTATCTTAGGAGCTGTAAATTTTATTACAACAATTATTAATATACGACCTAATAATATATCCTTAGACCAAATACCCTTATTTGTATGAGCAGTAGGAATTACTGCTCTTTTATTACTTCTCTCTTTACCAGTTTTAGCAGGAGCAATTACTATATTATTAACAGACCGAAATCTTAATACATCATTCTTTGACCCAGCAGGCGGAGGAGACCCTATTTTATACCAAC…		cellularOrganisms	cellularOrganisms	1.0	Eukaryota	superkingdom	1.0	Metazoa	kingdom	1.0	Arthropoda	phylum	1.0	Insecta	class	1.0	Lepidoptera	order	1.0	Tortricidae	family	1.0	Proteoteras	genus	1.0	Proteoteras_willingana	species	1.0
Zotu319	GT_116_8_2018_COI_2nd_S17_MLepF1_LepR1	16	TAAGATTTTGACTTCTACCCCCCTCAATTATACTATTAATTTCAAGTAGAATTGTGGAAAATGGAGCAGGAACTGGATGAACAGTTTACCCCCCACTTTCATCTAACATTGCTCACAGAGGAAGTTCTGTAGATTTAGCTATTTTCTCCCTACATTTAGCTGGAATTTCTTCTATCTTAGGAGCTGTAAATTTTATTACAACAATTATTAATATACGACCTAATAATATATCCTTAGACCAAATACCCTTATTTGTATGAGCAGTAGGAATTACTGCTCTTTTATTACTTCTCTCTTTACCAGTTTTAGCAGGAGCAATTACTATATTATTAACAGACCGAAATCTTAATACATCATTCTTTGACCCAGCAGGCGGAGGAGACCCTATTTTATACCAAC…		cellularOrganisms	cellularOrganisms	1.0	Eukaryota	superkingdom	1.0	Metazoa	kingdom	1.0	Arthropoda	phylum	1.0	Insecta	class	1.0	Lepidoptera	order	1.0	Tortricidae	family	1.0	Proteoteras	genus	1.0	Proteoteras_willingana	species	1.0
Zotu1797	GT_5_03_07_2018_COI_2nd_S60_RonMWASPdeg_HCO2198	3	TCGTCTAAATAACTTAAGCTTCTGATTACTTCCTCCTGCGCTTACACTTCTTCTAATTTCTTCTTTTGTTGAAGTGGGTGTTGGTACTGGTTGAACTGTCTACCCCCCTTTAAGCGGAATTGAGGCGCACTCTGGCCCTGCTGTAGACTTCGGTATTTTCAGCCTTCATCTTGCCGGTATGTCCTCTATTCTGGGTGCAATTAACTTTATTGTTACTATTTTCAACATGCGCGCTCCTGGTATGCCTCTTTACGTGATGCCCCTATTCGTATGAAGTATTCTAATTACAGCGTTTCTACTACTCCTTTCTCTACCTGTTCTTGCAGGCGCGATTACCATGCTTCTTATGGACCGTAACTTCAAGACCGTTTTCTTCAACTCCAACGGTGGCGGAGATCC…		cellularOrganisms	cellularOrganisms	1.0	Bacteria	superkingdom	0.48	undef_Bacteria	kingdom	0.48	Proteobacteria	phylum	0.23	Deltaproteobacteria	class	0.06	Myxococcales	order	0.06	Archangiaceae	family	0.06	Cystobacter	genus	0.06	Cystobacter_fuscus	species	0.06
Zotu1797	GT_2_03_07_2018_COI_2nd_S57_RonMWASPdeg_HCO2198	58	TCGTCTAAATAACTTAAGCTTCTGATTACTTCCTCCTGCGCTTACACTTCTTCTAATTTCTTCTTTTGTTGAAGTGGGTGTTGGTACTGGTTGAACTGTCTACCCCCCTTTAAGCGGAATTGAGGCGCACTCTGGCCCTGCTGTAGACTTCGGTATTTTCAGCCTTCATCTTGCCGGTATGTCCTCTATTCTGGGTGCAATTAACTTTATTGTTACTATTTTCAACATGCGCGCTCCTGGTATGCCTCTTTACGTGATGCCCCTATTCGTATGAAGTATTCTAATTACAGCGTTTCTACTACTCCTTTCTCTACCTGTTCTTGCAGGCGCGATTACCATGCTTCTTATGGACCGTAACTTCAAGACCGTTTTCTTCAACTCCAACGGTGGCGGAGATCC…		cellularOrganisms	cellularOrganisms	1.0	Bacteria	superkingdom	0.48	undef_Bacteria	kingdom	0.48	Proteobacteria	phylum	0.23	Deltaproteobacteria	class	0.06	Myxococcales	order	0.06	Archangiaceae	family	0.06	Cystobacter	genus	0.06	Cystobacter_fuscus	species	0.06
Zotu10012	TO_528_8_2018_COI_2nd_S27_RonMWASPdeg_HCO2198	3	TCGAATAAATAATTTGAGATTTTGATTATTACCTCCTTCTTTATTATTATTATTTATTTCGTCTATAGTAGAAATAGGAGTAGGAGCTGGATGGACTGTATATCCACCCTTATCATCTTTAGATGGTCATGGTGGTAGATCAGTAGATTTTGCAATTTTTGCTTTACACTTATCAGGAATAAGTAGTTTATTAGGTTCAATGAATTTCATAACAACAATCTTAAATATGAGAAGTCCTGGTATAAGATTACACAAATTAGCTTTATTCGGTTGAGCAGTAATAGTAACATCAGTTTTACTGTTATTATCTTTACCTGTGCTTGCAGGTGGTATCACAATGGTATTGACAGACAGAAACTTTAATACTTCATTCTTCGAAGTAGCAGGTGGTGGTGACCC…		cellularOrganisms	cellularOrganisms	1.0	Eukaryota	superkingdom	1.0	Metazoa	kingdom	0.39	Arthropoda	phylum	0.39	Arachnida	class	0.39	Araneae	order	0.39	Theridiidae	family	0.39	Parasteatoda	genus	0.39	Parasteatoda_simulans	species	0.37
Zotu5276	WP_422_8_18_COI_2nd_S39_MLepF1_LepR1	9	AGATTCTGACTATTACCCCCATCATTAACCTTACTTTTAATAAGAAGATTGGCAGAATCAGGTGCTGGAACTGGATGAACAGTCTACCCTCCCTTATCAAGAAACCTATCACACAGAGGAGCATCCGTAGATTTAGCAATCTTCTCATTACATTTAGCAGGTGTATCTTCAATTCTAGGAGCCGTAAACTTTATCTCAACAATTATCAATATACGACCAGCAGGTATAACTCCTGAACGAATCCCTCTATTTGTATGATCAGTAGGAATTACAGCCTTACTTTTATTATTATCCCTCCCTGTATTAGCAGGGGCTATCACTATGCTATTGACTGACCGTAACTTTAACACATCATTCTTTGACCCATCTGGAGGGGGAGACCCAATCCTCTATCAACAT…		cellularOrganisms	cellularOrganisms	1.0	Eukaryota	superkingdom	1.0	Metazoa	kingdom	1.0	Arthropoda	phylum	1.0	Insecta	class	1.0	Hemiptera	order	1.0	Pentatomidae	family	1.0	Menecles	genus	1.0	Menecles_insertus	species	1.0
Zotu4615	TO_2_30_07_2018_COI_2nd_S81_MLepF1_LepR1	11	TAAGATTTTGACTTCTTCCCCCTTCTCTAACTTTACTACTCTCGAGTAGTCTGGTTAATACCGGAGCAGGTACGGGATGAACTGTATACCCACCCCTTTCGAGAACTTTAGGTCATACAGGAGCCTCCGTTGATTTAGCTATTTTTTCTTTACATTTGGCTGGGGTCAGTTCTATTTTAGGAGCTGTAAATTTCATTACTACTATTATTAATATACGTTCTCAAGGATTAACATTAGAACGAATACCATTATTTGTTTGATCTGTGTTTATTACTGCTGTTCTACTACTTCTTTCACTTCCTGTGTTAGCAGGGGCAATTACTATACTTTTAACAGACCGAAATCTTAATACATCATTCTTTGATCCTGCAGGAGGAGGGGACCCGATCTTATACCAAC…		cellularOrganisms	cellularOrganisms	1.0	Eukaryota	superkingdom	1.0	Metazoa	kingdom	1.0	Arthropoda	phylum	0.8	Insecta	class	0.67	Psocoptera	order	0.07	Philotarsidae	family	0.07	Haplophallus	genus	0.04	Haplophallus_wongae	species	0.04
Zotu8690	BA_224_8_18_COI_2nd_S6_RonMWASPdeg_HCO2198	3	TCGACTAAATAATTTATCATTTTGATTTCTTCCATGATCTCTGTACCTACTAACTAGTTCAATGCTTTTAGATGGCGCGGGAACTGGCTGAACACTGTACCCGCCGCTATCTTCAATTAAAGGCCATGCAGGACCTTCAGTAGATTTAGCAATTTTAAGCATGCATTTAGCCGGCGCGTCGTCAATTTTAGGGGCAATTAATATGATTGTAACCATTATTAATATGCGACCAAAAGGTATGACACTTTTTCGTATGCCACTTTTTGTATGATCTGTGTTAATTACATCTGTATTACTAGTTACTGCATTACCTGCGCTTGCAGCAGGTATTACTATGGTGCTAACAGACCGCCATTTTAATACTACATTTTTTAGCGCAGCGGGTGGTGGAGATCCTGT…		cellularOrganisms	cellularOrganisms	1.0	Eukaryota	superkingdom	0.81	undef_Eukaryota	kingdom	0.3	undef_undef_Eukaryota	phylum	0.22	Spirotrichea	class	0.15	Sporadotrichida	order	0.14	Oxytrichidae	family	0.14	Oxytricha	genus	0.04	Oxytricha_trifallax	species	0.04
Zotu4217	TO_1_30_07_2018_COI_2nd_S80_RonMWASPdeg_HCO2198	3	AAGATTAAATAATATAAGTTTTTGGTTATTACCTTCAAGCTTATTTTTATTAGTGTTATCTAGTTATGTAGAAGTAGGTGCTGGTACAGGTTGGACTGTTTATCCTCCTTTATCTAGTATAGCCGCTCATAGTGGTGCTTCAGTAGATCTAGCTATATTTAGTCTACATTTAGCTGGTGTTTCTAGCTTGTTAGGTGCTATTAATTTCATTTGTACAATTTTTAATATGAGAATTCAAGGTATGATTTTTCATCGTTTAAGTTTATTTGTCTGGGCAGTTTTAATTACAGCTGTATTATTATTATTAAGTTTACCAGTATTAGCCGGTGCTATTACTATGTTATTAACCGATAGAAATTTTAATACAACTTTTTTTGATCCAGCTGGTGGTGGAGATCC…		cellularOrganisms	cellularOrganisms	1.0	Eukaryota	superkingdom	1.0	Fungi	kingdom	0.39	Basidiomycota	phylum	0.22	Agaricomycetes	class	0.22	Agaricales	order	0.2	Tricholomataceae	family	0.16	Laccaria	genus	0.16	Laccaria_bicolor	species	0.14
Zotu4217	TO_128_8_2018_COI_2nd_S23_RonMWASPdeg_HCO2198	9	AAGATTAAATAATATAAGTTTTTGGTTATTACCTTCAAGCTTATTTTTATTAGTGTTATCTAGTTATGTAGAAGTAGGTGCTGGTACAGGTTGGACTGTTTATCCTCCTTTATCTAGTATAGCCGCTCATAGTGGTGCTTCAGTAGATCTAGCTATATTTAGTCTACATTTAGCTGGTGTTTCTAGCTTGTTAGGTGCTATTAATTTCATTTGTACAATTTTTAATATGAGAATTCAAGGTATGATTTTTCATCGTTTAAGTTTATTTGTCTGGGCAGTTTTAATTACAGCTGTATTATTATTATTAAGTTTACCAGTATTAGCCGGTGCTATTACTATGTTATTAACCGATAGAAATTTTAATACAACTTTTTTTGATCCAGCTGGTGGTGGAGATCC…		cellularOrganisms	cellularOrganisms	1.0	Eukaryota	superkingdom	1.0	Fungi	kingdom	0.39	Basidiomycota	phylum	0.22	Agaricomycetes	class	0.22	Agaricales	order	0.2	Tricholomataceae	family	0.16	Laccaria	genus	0.16	Laccaria_bicolor	species	0.14
Zotu1620	BA_124_8_18_COI_2nd_S4_MLepF1_LepR1	12	TAAGTTTTTGGTTACTACCTCCTAGTTTAATATTATTAGTTTTCTCTGCTTGTATTGAAGGTGGAGCAGGTACTGGTTGAACTTTATATCCTCCTTTATCCGGTATACAAAGTCATAGCGGACCTAGTGTAGATATGGCAATTTTTTCATTACATTTAGCTGGAGTAAGTAGTTTATTAGGAGCTATTAATTTTATAACAACAGTTATAAATATGAGAACCCCTGGTATAAAATTACATAAATTATCTTTATTTGGTTGAGCTGTTATTATAACAGCTATTCTATTATTACTATCTTTACCTGTGTTAGCTGGAGGTATTACAATGATATTAACAGATAGAAATTTTAATACTTCTTTCTTTGAAACAGCTGGAGGTGGAGATCCTATTCTTTTCCAAC…		cellularOrganisms	cellularOrganisms	1.0	Eukaryota	superkingdom	1.0	Fungi	kingdom	1.0	Ascomycota	phylum	1.0	Sordariomycetes	class	0.97	Ophiostomatales	order	0.37	Ophiostomataceae	family	0.37	Ophiostoma	genus	0.32	Ophiostoma_novo-ulmi	species	0.32
Zotu1620	TO_428_8_2018_COI_2nd_S26_MLepF1_LepR1	7	TAAGTTTTTGGTTACTACCTCCTAGTTTAATATTATTAGTTTTCTCTGCTTGTATTGAAGGTGGAGCAGGTACTGGTTGAACTTTATATCCTCCTTTATCCGGTATACAAAGTCATAGCGGACCTAGTGTAGATATGGCAATTTTTTCATTACATTTAGCTGGAGTAAGTAGTTTATTAGGAGCTATTAATTTTATAACAACAGTTATAAATATGAGAACCCCTGGTATAAAATTACATAAATTATCTTTATTTGGTTGAGCTGTTATTATAACAGCTATTCTATTATTACTATCTTTACCTGTGTTAGCTGGAGGTATTACAATGATATTAACAGATAGAAATTTTAATACTTCTTTCTTTGAAACAGCTGGAGGTGGAGATCCTATTCTTTTCCAAC…		cellularOrganisms	cellularOrganisms	1.0	Eukaryota	superkingdom	1.0	Fungi	kingdom	1.0	Ascomycota	phylum	1.0	Sordariomycetes	class	0.97	Ophiostomatales	order	0.37	Ophiostomataceae	family	0.37	Ophiostoma	genus	0.32	Ophiostoma_novo-ulmi	species	0.32
Zotu1620	TO_528_8_2018_COI_2nd_S27_MLepF1_LepR1	10	TAAGTTTTTGGTTACTACCTCCTAGTTTAATATTATTAGTTTTCTCTGCTTGTATTGAAGGTGGAGCAGGTACTGGTTGAACTTTATATCCTCCTTTATCCGGTATACAAAGTCATAGCGGACCTAGTGTAGATATGGCAATTTTTTCATTACATTTAGCTGGAGTAAGTAGTTTATTAGGAGCTATTAATTTTATAACAACAGTTATAAATATGAGAACCCCTGGTATAAAATTACATAAATTATCTTTATTTGGTTGAGCTGTTATTATAACAGCTATTCTATTATTACTATCTTTACCTGTGTTAGCTGGAGGTATTACAATGATATTAACAGATAGAAATTTTAATACTTCTTTCTTTGAAACAGCTGGAGGTGGAGATCCTATTCTTTTCCAAC…		cellularOrganisms	cellularOrganisms	1.0	Eukaryota	superkingdom	1.0	Fungi	kingdom	1.0	Ascomycota	phylum	1.0	Sordariomycetes	class	0.97	Ophiostomatales	order	0.37	Ophiostomataceae	family	0.37	Ophiostoma	genus	0.32	Ophiostoma_novo-ulmi	species	0.32
Zotu1620	BA_624_8_18_COI_2nd_S14_MLepF1_LepR1	4	TAAGTTTTTGGTTACTACCTCCTAGTTTAATATTATTAGTTTTCTCTGCTTGTATTGAAGGTGGAGCAGGTACTGGTTGAACTTTATATCCTCCTTTATCCGGTATACAAAGTCATAGCGGACCTAGTGTAGATATGGCAATTTTTTCATTACATTTAGCTGGAGTAAGTAGTTTATTAGGAGCTATTAATTTTATAACAACAGTTATAAATATGAGAACCCCTGGTATAAAATTACATAAATTATCTTTATTTGGTTGAGCTGTTATTATAACAGCTATTCTATTATTACTATCTTTACCTGTGTTAGCTGGAGGTATTACAATGATATTAACAGATAGAAATTTTAATACTTCTTTCTTTGAAACAGCTGGAGGTGGAGATCCTATTCTTTTCCAAC…		cellularOrganisms	cellularOrganisms	1.0	Eukaryota	superkingdom	1.0	Fungi	kingdom	1.0	Ascomycota	phylum	1.0	Sordariomycetes	class	0.97	Ophiostomatales	order	0.37	Ophiostomataceae	family	0.37	Ophiostoma	genus	0.32	Ophiostoma_novo-ulmi	species	0.32
Zotu1620	BA_524_8_18_COI_2nd_S12_MLepF1_LepR1	36	TAAGTTTTTGGTTACTACCTCCTAGTTTAATATTATTAGTTTTCTCTGCTTGTATTGAAGGTGGAGCAGGTACTGGTTGAACTTTATATCCTCCTTTATCCGGTATACAAAGTCATAGCGGACCTAGTGTAGATATGGCAATTTTTTCATTACATTTAGCTGGAGTAAGTAGTTTATTAGGAGCTATTAATTTTATAACAACAGTTATAAATATGAGAACCCCTGGTATAAAATTACATAAATTATCTTTATTTGGTTGAGCTGTTATTATAACAGCTATTCTATTATTACTATCTTTACCTGTGTTAGCTGGAGGTATTACAATGATATTAACAGATAGAAATTTTAATACTTCTTTCTTTGAAACAGCTGGAGGTGGAGATCCTATTCTTTTCCAAC…		cellularOrganisms	cellularOrganisms	1.0	Eukaryota	superkingdom	1.0	Fungi	kingdom	1.0	Ascomycota	phylum	1.0	Sordariomycetes	class	0.97	Ophiostomatales	order	0.37	Ophiostomataceae	family	0.37	Ophiostoma	genus	0.32	Ophiostoma_novo-ulmi	species	0.32
Zotu1156	TO_2_30_07_2018_COI_2nd_S81_MLepF1_LepR1	12	TAAGTTTTTGACTATTGCCCCCTTCTTTATCTTTATTACTTTCTAGCTCTATTGTAGAAAATGGAGCCGGAACGGGATGAACAGTATACCCCCCACTATCTTCTAATATTGCTCATAGAGGAGCTTCTGTAGATCTTGCTATTTTTTCTCTTCATTTAGCCGGAATTTCTTCTATTTTAGGATCAGTAAATTTTATTACTACCGCAATTAATATACGTAGAAATGGAATTACATTAGATCGTATGCCTTTATTCGTTTGATCTGTAATTATTACAACAATTTTACTATTACTTTCTTTACCTGTTTTAGCCGGAGCTATCACAATACTTTTAACAGATCGAAATTTAAATACTTCTTTCTTTGATCCTGCCGGAGGAGGAGATCCTATTCTTTATCAAC…		cellularOrganisms	cellularOrganisms	1.0	Eukaryota	superkingdom	1.0	Metazoa	kingdom	1.0	Arthropoda	phylum	0.99	Insecta	class	0.99	Diptera	order	0.57	Chironomidae	family	0.32	Polypedilum	genus	0.09	Polypedilum_fuscovittatum	species	0.05
Zotu1156	GT_3_03_07_2018_COI_2nd_S58_MLepF1_LepR1	118	TAAGTTTTTGACTATTGCCCCCTTCTTTATCTTTATTACTTTCTAGCTCTATTGTAGAAAATGGAGCCGGAACGGGATGAACAGTATACCCCCCACTATCTTCTAATATTGCTCATAGAGGAGCTTCTGTAGATCTTGCTATTTTTTCTCTTCATTTAGCCGGAATTTCTTCTATTTTAGGATCAGTAAATTTTATTACTACCGCAATTAATATACGTAGAAATGGAATTACATTAGATCGTATGCCTTTATTCGTTTGATCTGTAATTATTACAACAATTTTACTATTACTTTCTTTACCTGTTTTAGCCGGAGCTATCACAATACTTTTAACAGATCGAAATTTAAATACTTCTTTCTTTGATCCTGCCGGAGGAGGAGATCCTATTCTTTATCAAC…		cellularOrganisms	cellularOrganisms	1.0	Eukaryota	superkingdom	1.0	Metazoa	kingdom	1.0	Arthropoda	phylum	0.99	Insecta	class	0.99	Diptera	order	0.57	Chironomidae	family	0.32	Polypedilum	genus	0.09	Polypedilum_fuscovittatum	species	0.05
Zotu8859	BA_419_7_18_COI_2nd_S9_RonMWASPdeg_HCO2198	3	TAGACTTAATAATATAAGTTTTTGATTACTACCTCCCAGTTTAATATTATTTTTATTTGCTAGCGGAATAGAAAATGGAGCAGGTACAGGTTGAACACTTTACCCTCCTTTATCAGGAATACAAAGTCATAGTGGACCTAGTGTGGACTTAGCTATTTTTGCTTTACACTTATCGGGTGTAAGTAGTTTATTAGGGGCAATGAATTTCATAACAACTATACTAAATATGAGAAGTCCTGGTATTAGATTACATAAATTAGCTTTATTCGGGTGAGCTGTTGTTGTTACAGCAGTATTATTATTATCTTTACCTGTATTAGCCGGTGCAATTACAATGGTATTAACAGATAGAAATTTTAACACATCATTCTTTGAAGCAGCAGGTGGTGGTGACCCTAT…		cellularOrganisms	cellularOrganisms	1.0	Eukaryota	superkingdom	1.0	Fungi	kingdom	1.0	Ascomycota	phylum	1.0	Leotiomycetes	class	0.16	Helotiales	order	0.14	undef_Helotiales	family	0.13	Gamarada	genus	0.07	Gamarada_debralockiae	species	0.07
Zotu1471	BA_319_7_18_COI_2nd_S7_MLepF1_LepR1	9	TAGTTTATGGTTGTTACCTTCTTCTTTAATTTAATTTTATTATCTTCTTATGTAGAAATGGTGCTGGTACTGGTTGGACTGTTTATCACCTTTATCATCTATTACAGGACATAGTGGACTTCTGTAGATTTAGCTATTTTTAGTTACATCTCGCAGGTATTTCTTCTATGTTAGGTGCTATAATTTTATTTGCACATCCGAAATATGCGTTTAAAGGATTAACTGCTGAACGTCTTTCTCTTTTGTTTGGGCAGTTTTAGTGACCGTTATTTTATTATTATTATCATTACCTGTTTAGCAGGTGCTATACTATGTTATTAACTGATGTAACTTTAATACTTCCTTTTTCGATGCTACGGTGGGGGTGATCCTATTCTTTATCAACACCTTTTT		cellularOrganisms	cellularOrganisms	1.0	Eukaryota	superkingdom	0.99	undef_Eukaryota	kingdom	0.75	undef_undef_Eukaryota	phylum	0.74	undef_undef_undef_Eukaryota	class	0.72	Physariida	order	0.72	Didymiaceae	family	0.72	Didymium	genus	0.72	Didymium_nigripes	species	0.72
Zotu1471	TO_528_8_2018_COI_2nd_S27_MLepF1_LepR1	5	TAGTTTATGGTTGTTACCTTCTTCTTTAATTTAATTTTATTATCTTCTTATGTAGAAATGGTGCTGGTACTGGTTGGACTGTTTATCACCTTTATCATCTATTACAGGACATAGTGGACTTCTGTAGATTTAGCTATTTTTAGTTACATCTCGCAGGTATTTCTTCTATGTTAGGTGCTATAATTTTATTTGCACATCCGAAATATGCGTTTAAAGGATTAACTGCTGAACGTCTTTCTCTTTTGTTTGGGCAGTTTTAGTGACCGTTATTTTATTATTATTATCATTACCTGTTTAGCAGGTGCTATACTATGTTATTAACTGATGTAACTTTAATACTTCCTTTTTCGATGCTACGGTGGGGGTGATCCTATTCTTTATCAACACCTTTTT		cellularOrganisms	cellularOrganisms	1.0	Eukaryota	superkingdom	0.99	undef_Eukaryota	kingdom	0.75	undef_undef_Eukaryota	phylum	0.74	undef_undef_undef_Eukaryota	class	0.72	Physariida	order	0.72	Didymiaceae	family	0.72	Didymium	genus	0.72	Didymium_nigripes	species	0.72
Zotu1471	BA_624_8_18_COI_2nd_S14_MLepF1_LepR1	12	TAGTTTATGGTTGTTACCTTCTTCTTTAATTTAATTTTATTATCTTCTTATGTAGAAATGGTGCTGGTACTGGTTGGACTGTTTATCACCTTTATCATCTATTACAGGACATAGTGGACTTCTGTAGATTTAGCTATTTTTAGTTACATCTCGCAGGTATTTCTTCTATGTTAGGTGCTATAATTTTATTTGCACATCCGAAATATGCGTTTAAAGGATTAACTGCTGAACGTCTTTCTCTTTTGTTTGGGCAGTTTTAGTGACCGTTATTTTATTATTATTATCATTACCTGTTTAGCAGGTGCTATACTATGTTATTAACTGATGTAACTTTAATACTTCCTTTTTCGATGCTACGGTGGGGGTGATCCTATTCTTTATCAACACCTTTTT		cellularOrganisms	cellularOrganisms	1.0	Eukaryota	superkingdom	0.99	undef_Eukaryota	kingdom	0.75	undef_undef_Eukaryota	phylum	0.74	undef_undef_undef_Eukaryota	class	0.72	Physariida	order	0.72	Didymiaceae	family	0.72	Didymium	genus	0.72	Didymium_nigripes	species	0.72
Zotu1471	BA_619_7_18_COI_2nd_S13_MLepF1_LepR1	7	TAGTTTATGGTTGTTACCTTCTTCTTTAATTTAATTTTATTATCTTCTTATGTAGAAATGGTGCTGGTACTGGTTGGACTGTTTATCACCTTTATCATCTATTACAGGACATAGTGGACTTCTGTAGATTTAGCTATTTTTAGTTACATCTCGCAGGTATTTCTTCTATGTTAGGTGCTATAATTTTATTTGCACATCCGAAATATGCGTTTAAAGGATTAACTGCTGAACGTCTTTCTCTTTTGTTTGGGCAGTTTTAGTGACCGTTATTTTATTATTATTATCATTACCTGTTTAGCAGGTGCTATACTATGTTATTAACTGATGTAACTTTAATACTTCCTTTTTCGATGCTACGGTGGGGGTGATCCTATTCTTTATCAACACCTTTTT		cellularOrganisms	cellularOrganisms	1.0	Eukaryota	superkingdom	0.99	undef_Eukaryota	kingdom	0.75	undef_undef_Eukaryota	phylum	0.74	undef_undef_undef_Eukaryota	class	0.72	Physariida	order	0.72	Didymiaceae	family	0.72	Didymium	genus	0.72	Didymium_nigripes	species	0.72
Zotu1471	BA_324_8_18_COI_2nd_S8_MLepF1_LepR1	5	TAGTTTATGGTTGTTACCTTCTTCTTTAATTTAATTTTATTATCTTCTTATGTAGAAATGGTGCTGGTACTGGTTGGACTGTTTATCACCTTTATCATCTATTACAGGACATAGTGGACTTCTGTAGATTTAGCTATTTTTAGTTACATCTCGCAGGTATTTCTTCTATGTTAGGTGCTATAATTTTATTTGCACATCCGAAATATGCGTTTAAAGGATTAACTGCTGAACGTCTTTCTCTTTTGTTTGGGCAGTTTTAGTGACCGTTATTTTATTATTATTATCATTACCTGTTTAGCAGGTGCTATACTATGTTATTAACTGATGTAACTTTAATACTTCCTTTTTCGATGCTACGGTGGGGGTGATCCTATTCTTTATCAACACCTTTTT		cellularOrganisms	cellularOrganisms	1.0	Eukaryota	superkingdom	0.99	undef_Eukaryota	kingdom	0.75	undef_undef_Eukaryota	phylum	0.74	undef_undef_undef_Eukaryota	class	0.72	Physariida	order	0.72	Didymiaceae	family	0.72	Didymium	genus	0.72	Didymium_nigripes	species	0.72
Zotu1471	BA_419_7_18_COI_2nd_S9_MLepF1_LepR1	10	TAGTTTATGGTTGTTACCTTCTTCTTTAATTTAATTTTATTATCTTCTTATGTAGAAATGGTGCTGGTACTGGTTGGACTGTTTATCACCTTTATCATCTATTACAGGACATAGTGGACTTCTGTAGATTTAGCTATTTTTAGTTACATCTCGCAGGTATTTCTTCTATGTTAGGTGCTATAATTTTATTTGCACATCCGAAATATGCGTTTAAAGGATTAACTGCTGAACGTCTTTCTCTTTTGTTTGGGCAGTTTTAGTGACCGTTATTTTATTATTATTATCATTACCTGTTTAGCAGGTGCTATACTATGTTATTAACTGATGTAACTTTAATACTTCCTTTTTCGATGCTACGGTGGGGGTGATCCTATTCTTTATCAACACCTTTTT		cellularOrganisms	cellularOrganisms	1.0	Eukaryota	superkingdom	0.99	undef_Eukaryota	kingdom	0.75	undef_undef_Eukaryota	phylum	0.74	undef_undef_undef_Eukaryota	class	0.72	Physariida	order	0.72	Didymiaceae	family	0.72	Didymium	genus	0.72	Didymium_nigripes	species	0.72
Zotu7090	TO_1_30_07_2018_COI_2nd_S80_RonMWASPdeg_HCO2198	5	TCGACTTAACAATATAAGATTTTGATTATTGCCTCCTTCTCTGACTCTTCTCATAAGAAGATCTTTAATTGAAATAGGTGTAGGAACAGGGTGAACTGTATACCCACCCTTATCAAGAAACATTGCCCACGCAGGTCCTAGAGTTGATATATCTATTTTCTCATTACATTTAGCAGGAATTTCATCAATCCTTGGTGCAGTTAATTTTATTACAACAGTTATAAATATACGGCCTATAGGAATGTCTATAGACCGAACCCCCTTATTTGTATGATCAGTTTTAATTACTGCAATTCTTTTACTATTATCATTACCAGTTTTAGCAGGAGCAATCACTATACTTCTTACTGACCGAAATATTAATACAACATTTTTTGACCCTGCAGGAGGGGGTGACCC…		cellularOrganisms	cellularOrganisms	1.0	Eukaryota	superkingdom	1.0	Metazoa	kingdom	1.0	Arthropoda	phylum	1.0	Insecta	class	0.99	Hemiptera	order	0.91	Cicadellidae	family	0.88	Scaphoideus	genus	0.68	Scaphoideus_bihamatus	species	0.24
Zotu2249	TO_5_30_07_2018_COI_2nd_S84_MLepF1_LepR1	41	TAAGTTTTTGAATATTACCCCCTTCATTAACACTACTACTAGCTAGTAGTATAGTAGAAAACGGAGCTGGAACAGGTTGAACTGTTTATCCTCCTCTATCAGCCGGAATAGTACATGGGGGCGCCTCAGTTGATTTAGCAATTTTTTCATTACATTTAGCAGGAATCTCTTCAATTTTAGGAGCTGTAAATTTTATTACTACAGTAATTAATATACGATCAACTGGAATTACATTTGATCGAATACCTTTATTTGTGTGATCAGTATTAATTACTGCAATTTTATTATTATTATCTTTACCAGTTTTAGCCGGAGCTATCACTATATTATTAACAGATCGAAACCTAAATACATCATTTTTTGACCCAGCTGGAGGAGGAGATCCTATCTTATATCAAC…		cellularOrganisms	cellularOrganisms	1.0	Eukaryota	superkingdom	1.0	Metazoa	kingdom	1.0	Arthropoda	phylum	1.0	Insecta	class	1.0	Diptera	order	0.93	Tabanidae	family	0.29	Philipotabanus	genus	0.06	Philipotabanus_pterographicus	species	0.06
Zotu985	WP_322_8_18_COI_2nd_S38_MLepF1_LepR1	172	TAAGATTTTGATTATTACCCCCATCTTTATCATTATTATTAATTAGAAGAATAGTTGAAACAGGAACAGGAACAGGATGAACTGTATACCCCCCTCTTTCTTCTTCTATTGCCCACACAGGAACTTCTGTAGATTTTTCTATTTTTTCTCTACATATTGCTGGAATTTCCTCTATTTTAGGAGCCATTAATTTTATTTCAACTATTTTAAATATAAAAATTAATTTTTTAAAATACGATCAAATCTCTTTATTTACATGATCAGTCCTAATTACTGCCGTTTTACTGCTTCTTTCTTTGCCCGTATTAGCTGGAGCTATTACTATATTATTAACAGATCGAAATTTAAACACATCATTTTTTGACCCAATAGGAGGGGGAGATCCAATTTTATATCAAC…		cellularOrganisms	cellularOrganisms	1.0	Eukaryota	superkingdom	1.0	Metazoa	kingdom	1.0	Arthropoda	phylum	1.0	Insecta	class	1.0	Diptera	order	0.81	Cecidomyiidae	family	0.8	Stomatosema	genus	0.43	Stomatosema_obscurum	species	0.43
Zotu6917	GT_1_03_07_2018_COI_1in10_2nd_S56_MLepF1_LepR1	5	TTAGATTTTGATTATTACCTCCATCTATTTTTATATTATTATTAAGAACTTTATTTACACCTAATGTAGGAACAGGTTGAACCGTATATCCCCCTTTATCATCTTATTTATTTCATTCATCACCTTCAGTAGATATTGCAATTTTTTCTTTACATGTAACAGGAATTTCTTCTATTATTGGTTCATTAAATTTTATCGTTCCTATTGTATTAATAAAAAATTTTTCATTAAATTATGATCAAATTACTTTATTTTCATGATCTGTATGTATTACAGTATTATTATTAATTTTATCATTACCAGTTTTAGCAGGAGCAATTACTATACTTCTTTTTGATCGAAATTTTAATACATCATTTTTTGATCCAATAGGAGGTGGAGATCCAATTTTATATCAAC…		cellularOrganisms	cellularOrganisms	1.0	Eukaryota	superkingdom	1.0	Metazoa	kingdom	1.0	Arthropoda	phylum	1.0	Insecta	class	1.0	Hymenoptera	order	1.0	Apidae	family	1.0	Bombus	genus	1.0	Bombus_impatiens	species	1.0
Zotu2043	TO_528_8_2018_COI_2nd_S27_MLepF1_LepR1	21	TTTCATTCTGGCTTCTACCTCCTGCAATTGTTCTTATTCTTTCAAGTGTATTTGTAGAACAAGGTATGGGTTCAGGTTGGACGATGTATCTACCACTTACTGGTGTACAATCACATAGTGGTGGATCGGTAGATCTGGCTATTTTCAGTCTGCATCTATCTGGAGTGTCATCGCTTCTGGGTGCAATTAATATCATTACTACGCTAGTAAATATGCGTGCGGCAGGTCAAAGTCTACACAAGGCACCTCTGTTCGTATGAGCAATGCTATCTCAATCAGTAATTATTATTCTATGTATCCCAGTACTTGCTGGTGCACTTACGATGATCCTTACTGATCGTAACTTTAATACAGCCTTCTTCGATCCAGCTGGAGGAGGTGACCCTGTTCTTTACCAAC…		cellularOrganisms	cellularOrganisms	1.0	Bacteria	superkingdom	0.33	undef_Bacteria	kingdom	0.33	Proteobacteria	phylum	0.17	Deltaproteobacteria	class	0.05	Myxococcales	order	0.05	Archangiaceae	family	0.05	Cystobacter	genus	0.05	Cystobacter_fuscus	species	0.05
Zotu2043	WP_1_18_7_18_COI_2nd_S86_MLepF1_LepR1	13	TTTCATTCTGGCTTCTACCTCCTGCAATTGTTCTTATTCTTTCAAGTGTATTTGTAGAACAAGGTATGGGTTCAGGTTGGACGATGTATCTACCACTTACTGGTGTACAATCACATAGTGGTGGATCGGTAGATCTGGCTATTTTCAGTCTGCATCTATCTGGAGTGTCATCGCTTCTGGGTGCAATTAATATCATTACTACGCTAGTAAATATGCGTGCGGCAGGTCAAAGTCTACACAAGGCACCTCTGTTCGTATGAGCAATGCTATCTCAATCAGTAATTATTATTCTATGTATCCCAGTACTTGCTGGTGCACTTACGATGATCCTTACTGATCGTAACTTTAATACAGCCTTCTTCGATCCAGCTGGAGGAGGTGACCCTGTTCTTTACCAAC…		cellularOrganisms	cellularOrganisms	1.0	Bacteria	superkingdom	0.33	undef_Bacteria	kingdom	0.33	Proteobacteria	phylum	0.17	Deltaproteobacteria	class	0.05	Myxococcales	order	0.05	Archangiaceae	family	0.05	Cystobacter	genus	0.05	Cystobacter_fuscus	species	0.05
Zotu2043	WP_2_18_7_18_COI_2nd_S87_MLepF1_LepR1	7	TTTCATTCTGGCTTCTACCTCCTGCAATTGTTCTTATTCTTTCAAGTGTATTTGTAGAACAAGGTATGGGTTCAGGTTGGACGATGTATCTACCACTTACTGGTGTACAATCACATAGTGGTGGATCGGTAGATCTGGCTATTTTCAGTCTGCATCTATCTGGAGTGTCATCGCTTCTGGGTGCAATTAATATCATTACTACGCTAGTAAATATGCGTGCGGCAGGTCAAAGTCTACACAAGGCACCTCTGTTCGTATGAGCAATGCTATCTCAATCAGTAATTATTATTCTATGTATCCCAGTACTTGCTGGTGCACTTACGATGATCCTTACTGATCGTAACTTTAATACAGCCTTCTTCGATCCAGCTGGAGGAGGTGACCCTGTTCTTTACCAAC…		cellularOrganisms	cellularOrganisms	1.0	Bacteria	superkingdom	0.33	undef_Bacteria	kingdom	0.33	Proteobacteria	phylum	0.17	Deltaproteobacteria	class	0.05	Myxococcales	order	0.05	Archangiaceae	family	0.05	Cystobacter	genus	0.05	Cystobacter_fuscus	species	0.05
Zotu2043	WP_422_8_18_COI_2nd_S39_MLepF1_LepR1	3	TTTCATTCTGGCTTCTACCTCCTGCAATTGTTCTTATTCTTTCAAGTGTATTTGTAGAACAAGGTATGGGTTCAGGTTGGACGATGTATCTACCACTTACTGGTGTACAATCACATAGTGGTGGATCGGTAGATCTGGCTATTTTCAGTCTGCATCTATCTGGAGTGTCATCGCTTCTGGGTGCAATTAATATCATTACTACGCTAGTAAATATGCGTGCGGCAGGTCAAAGTCTACACAAGGCACCTCTGTTCGTATGAGCAATGCTATCTCAATCAGTAATTATTATTCTATGTATCCCAGTACTTGCTGGTGCACTTACGATGATCCTTACTGATCGTAACTTTAATACAGCCTTCTTCGATCCAGCTGGAGGAGGTGACCCTGTTCTTTACCAAC…		cellularOrganisms	cellularOrganisms	1.0	Bacteria	superkingdom	0.33	undef_Bacteria	kingdom	0.33	Proteobacteria	phylum	0.17	Deltaproteobacteria	class	0.05	Myxococcales	order	0.05	Archangiaceae	family	0.05	Cystobacter	genus	0.05	Cystobacter_fuscus	species	0.05
Zotu2043	WP_4_18_7_18_COI_2nd_S89_MLepF1_LepR1	3	TTTCATTCTGGCTTCTACCTCCTGCAATTGTTCTTATTCTTTCAAGTGTATTTGTAGAACAAGGTATGGGTTCAGGTTGGACGATGTATCTACCACTTACTGGTGTACAATCACATAGTGGTGGATCGGTAGATCTGGCTATTTTCAGTCTGCATCTATCTGGAGTGTCATCGCTTCTGGGTGCAATTAATATCATTACTACGCTAGTAAATATGCGTGCGGCAGGTCAAAGTCTACACAAGGCACCTCTGTTCGTATGAGCAATGCTATCTCAATCAGTAATTATTATTCTATGTATCCCAGTACTTGCTGGTGCACTTACGATGATCCTTACTGATCGTAACTTTAATACAGCCTTCTTCGATCCAGCTGGAGGAGGTGACCCTGTTCTTTACCAAC…		cellularOrganisms	cellularOrganisms	1.0	Bacteria	superkingdom	0.33	undef_Bacteria	kingdom	0.33	Proteobacteria	phylum	0.17	Deltaproteobacteria	class	0.05	Myxococcales	order	0.05	Archangiaceae	family	0.05	Cystobacter	genus	0.05	Cystobacter_fuscus	species	0.05
Zotu7170	TO_4_30_07_2018_COI_2nd_S83_RonMWASPdeg_HCO2198	5	ACAATCGATATCACAATATTCAATCATAGAATTGAGACTACGCAGAGTCAATGCGAATTTGCTGCTCATCATCAGGAAACAACTTCGCTTGAGTTAACCAAACATGACCGTCGGAATGCGCTGGGCTGTTCGGGTTTGACTTGGTATTATTTAGGGTCCAAGTACATATTATACGGTAGAGCTCATTCTGCCTTCGCAGCTTCATCTATTGTGAATCCCTCCCTTACATCATCGACTCCCAATTGACGTG		cellularOrganisms	cellularOrganisms	1.0	Bacteria	superkingdom	0.6	undef_Bacteria	kingdom	0.6	Proteobacteria	phylum	0.38	Deltaproteobacteria	class	0.15	Myxococcales	order	0.15	Archangiaceae	family	0.15	Cystobacter	genus	0.15	Cystobacter_fuscus	species	0.15
Zotu6755	BA_224_8_18_COI_2nd_S6_RonMWASPdeg_HCO2198	4	TCGTATGAATAATATTAGTTTTTGGTTATTACCACCATCATTAATGTTATTGTTAGCATCAGCATTAGTTGAATCTGGTGTAGGGACAGGTTGGACAGTTTATCCGCCATTATCAGGGCCAATTGCTCATTCAGGACCTTCTGTAGACCTTGCTATTTTTAGTCTTCATGTTTCGGGAGCATCTTCTATTTTGGGTGCTATTAATTTCATTACAACTATTTGGAATATGCGCATGCCTGGATTGTACATGCATCGATTACCTTTATTTGTATGGTCTGTACTTATTACTGCATTTTTATTACTATTATCATTACCTGTATTTGCTGGAGCAATTACCATGTTATTAACAGATCGTAATTTTAATACAACATTTTATGATCCTGCAGGTGGTGGTGATCC…		cellularOrganisms	cellularOrganisms	1.0	Eukaryota	superkingdom	0.98	undef_Eukaryota	kingdom	0.73	undef_undef_Eukaryota	phylum	0.66	Oomycetes	class	0.48	Peronosporales	order	0.38	Peronosporaceae	family	0.36	Peronospora	genus	0.19	Peronospora_polygoni	species	0.09
Zotu4086	TO_528_8_2018_COI_2nd_S27_MLepF1_LepR1	4	TTAGTTTTTGGTTATTACTCCATCTTTAATTCTTCTTGTAATGTCTTCTTATGTAGAAGTGGAGCAGGAACGGATGGACAGTATATCCACCATTATCTTCTATAGGAGGACATTCCGGAGCATCTGTAGATTAGCAATATTTAGTTTACATTTAGCGGGTGTCATCTTTATTAGGAGCGATAACTTTATATGTACCATATTTAATATGCGTACACCGGAATGACATTTCATCGTTTATCCTTATTTGTATGGGCAGTATTAAACAGCAGTATTATTGTTATTATATTACCTGTATTAGCGGAGCGATAACAATGTTATTAACAGATCGATTTCAATACAACATTTTTTGATCCTAGTGGAGGAGGAGATCCCATTTATATCAACATTATTT		cellularOrganisms	cellularOrganisms	1.0	Eukaryota	superkingdom	0.96	Fungi	kingdom	0.13	Ascomycota	phylum	0.09	Saccharomycetes	class	0.08	Saccharomycetales	order	0.08	Pichiaceae	family	0.06	Pichia	genus	0.06	Pichia_kudriavzevii	species	0.06
Zotu4086	WP_422_8_18_COI_2nd_S39_MLepF1_LepR1	5	TTAGTTTTTGGTTATTACTCCATCTTTAATTCTTCTTGTAATGTCTTCTTATGTAGAAGTGGAGCAGGAACGGATGGACAGTATATCCACCATTATCTTCTATAGGAGGACATTCCGGAGCATCTGTAGATTAGCAATATTTAGTTTACATTTAGCGGGTGTCATCTTTATTAGGAGCGATAACTTTATATGTACCATATTTAATATGCGTACACCGGAATGACATTTCATCGTTTATCCTTATTTGTATGGGCAGTATTAAACAGCAGTATTATTGTTATTATATTACCTGTATTAGCGGAGCGATAACAATGTTATTAACAGATCGATTTCAATACAACATTTTTTGATCCTAGTGGAGGAGGAGATCCCATTTATATCAACATTATTT		cellularOrganisms	cellularOrganisms	1.0	Eukaryota	superkingdom	0.96	Fungi	kingdom	0.13	Ascomycota	phylum	0.09	Saccharomycetes	class	0.08	Saccharomycetales	order	0.08	Pichiaceae	family	0.06	Pichia	genus	0.06	Pichia_kudriavzevii	species	0.06
Zotu10843	WP_522_8_18_COI_2nd_S40_RonMWASPdeg_HCO2198	3	TGACACTAACCACTTGACTAAAGCGCCGCTCTATGGGATGCGTTCTAAGCTCTATTTTCTGCCACCAAAGTTTGTGCTTTGGCTAAATTACATGAAACCCCTTCCAGGTGAAGTGTTAGCATTAAGGAGTTTGAGGGATTGTACAGCTAACACCTTGAAAATCAAGTATTTCAAATCGGGttttcattttttttaattttCAAAAAATACTATAGGGGTCTATAttaaaagaattgtaaatgacagaaaatgaaaaatacaaaatgttcaaaatacagaacatgaaaaATACAGAACGTTCAAAATACAGAACGATCAAAATACAGCATTTTAAAAACATAGAATATTTAAAATACAGAACGTTATAAATCC	-	cellularOrganisms	cellularOrganisms	1.0	Eukaryota	superkingdom	0.85	undef_Eukaryota	kingdom	0.43	undef_undef_Eukaryota	phylum	0.41	Spirotrichea	class	0.38	Sporadotrichida	order	0.35	Oxytrichidae	family	0.35	Oxytricha	genus	0.15	Oxytricha_trifallax	species	0.15
Zotu7247	WP_122_8_18_COI_2nd_S36_MLepF1_LepR1	5	TAAGATTTTGACTACTTCCTCCTTCTTTAATTTTTTTAATAACTTCTTCTTATTTAGATATAGGAACCGGAACAGGTTGAACAATTTACCCTCCTTTATCAACTATTTTATTTCATAGAAGCCCTTCAGTAGACTTAACAATTTTCAGACTTCATTTAGCTGGAATTTCTTCAATTATAGGAGCTATTAATTTTATTAGAACAATCTTAAATATACGCCCaaaaaaaaTATCTCTTGAACAAACCCCTCTTTTTGTTTGATCTATTTTAATTACTACCATTCTTCTATTACTTTCTTTGCCTGTCCTAGCAGGAGCTATTACCATACTTTTAACTGATCGAAATTTTAATACTACCTTTTTTGACCCAAGAGGAGGAGGAGACCCTATTCTTTATCAAC…		cellularOrganisms	cellularOrganisms	1.0	Eukaryota	superkingdom	1.0	Metazoa	kingdom	0.98	Arthropoda	phylum	0.91	Insecta	class	0.73	Raphidioptera	order	0.04	Inocelliidae	family	0.04	Inocellia	genus	0.04	Inocellia_fujiana	species	0.04
Zotu7952	GT_6_03_07_2018_COI_2nd_S61_RonMWASPdeg_HCO2198	4	AAGAAATCAATCGAGCGAAATTTAGAACCTAGGAATTATTATTTATGAAAAGGTGTTGAAATGTAAGGCTTCATTGTGTGATTCCGTCCTTAGTTGTATATTTTTCATAAGATTCTTCCAAGCATGGAGACACGAGTCCATATATGTTACCTCTAGGGAAGAGTGCCTGAGCCACCAATGACTTCGGGTTGAGAGGAAGAGAGGCGAGGAAATGAATAATAGACGAATTTGCTACCGTTACCAATCCATTGATCCAGGACGCATTGCTACTGGATTTTTCCCTTGCTGCTAACCCTTCCTTTGCTGACGTTGTAATTCCC	-	cellularOrganisms	cellularOrganisms	1.0	Eukaryota	superkingdom	0.72	undef_Eukaryota	kingdom	0.25	undef_undef_Eukaryota	phylum	0.19	Spirotrichea	class	0.14	Sporadotrichida	order	0.08	Oxytrichidae	family	0.08	Laurentiella	genus	0.06	Laurentiella_strenua	species	0.06
Zotu7569	BA_419_7_18_COI_2nd_S9_MLepF1_LepR1	4	TATAAGATTTTGATTACTTCCCCCATCTATTACTTTATTAATTTCTAGAAGAATTGTAGAAAATGGAGCCGGAACCGGCTGAACTGTTTACCCCCCTTTATCTTCTAATATTGCCCATGGTGGAAGATCAGTAGATTTAGCTATTTTTTCCCTTCATTTAGCTGGAATTTCTTCAATTTTAGGAGCTATTAATTTTATCACAACAATTATTAATATACCATTAAATGATTTAACTTTTGACCAAATACCTTTATTCGTTTGAGCTGTAGGAATTACAGAATTTTTATTACTATTACCTTTACCAGTATTAGCAGGAGCTATTACTATATTATTAACTGATCGAAATTTAAATACATCTTTTTTTGATCCCGCTGGAGGAGGAGATCCAATTCTGTATCA…		cellularOrganisms	cellularOrganisms	1.0	Eukaryota	superkingdom	1.0	Metazoa	kingdom	1.0	Arthropoda	phylum	1.0	Insecta	class	1.0	Lepidoptera	order	1.0	Geometridae	family	0.82	Eusarca	genus	0.65	Eusarca_confusaria	species	0.45
Zotu2434	TO_228_8_2018_COI_2nd_S24_RonMWASPdeg_HCO2198	6	TCGACTTAATAATTTAAGTTTTTGACTTTTACCACCTTCCCTATTTCTTTTATTATCTTCTTCTCTTATAGAAATGGGAGCAGGAACCGGGTGAACTGTTTATCCACCCCTCAGTGATATTTTGTATCATTCAGGCCCCTCGGTAGATTTTGCAATTTTTAGTCTACATTTAGCTGGAGCATCTCCTATTTTAGGCGCTATAAATTTTATAACCACCATAAATAATATGCATTCAAAATTTATTATTTGATCTAAATTCCCTCTTTTTGTTTGGGCAGTATTGGTGACCTCATTTTTGCTATTACTTTCACTTCCAGTTTTGGCCGGAGCTATTACTATGCTGTTAACCGATAGAAATTTTAATACTACTTTTTTTGATCATATTGGGGGAGGAGATCC…		cellularOrganisms	cellularOrganisms	1.0	Eukaryota	superkingdom	1.0	undef_Eukaryota	kingdom	0.37	undef_undef_Eukaryota	phylum	0.24	Spirotrichea	class	0.19	Sporadotrichida	order	0.15	Oxytrichidae	family	0.15	Laurentiella	genus	0.07	Laurentiella_strenua	species	0.07
Zotu2434	WP_322_8_18_COI_2nd_S38_RonMWASPdeg_HCO2198	29	TCGACTTAATAATTTAAGTTTTTGACTTTTACCACCTTCCCTATTTCTTTTATTATCTTCTTCTCTTATAGAAATGGGAGCAGGAACCGGGTGAACTGTTTATCCACCCCTCAGTGATATTTTGTATCATTCAGGCCCCTCGGTAGATTTTGCAATTTTTAGTCTACATTTAGCTGGAGCATCTCCTATTTTAGGCGCTATAAATTTTATAACCACCATAAATAATATGCATTCAAAATTTATTATTTGATCTAAATTCCCTCTTTTTGTTTGGGCAGTATTGGTGACCTCATTTTTGCTATTACTTTCACTTCCAGTTTTGGCCGGAGCTATTACTATGCTGTTAACCGATAGAAATTTTAATACTACTTTTTTTGATCATATTGGGGGAGGAGATCC…		cellularOrganisms	cellularOrganisms	1.0	Eukaryota	superkingdom	1.0	undef_Eukaryota	kingdom	0.37	undef_undef_Eukaryota	phylum	0.24	Spirotrichea	class	0.19	Sporadotrichida	order	0.15	Oxytrichidae	family	0.15	Laurentiella	genus	0.07	Laurentiella_strenua	species	0.07
Zotu1099	GT_5_03_07_2018_COI_2nd_S60_MLepF1_LepR1	152	AGATTTTGACTTTTACCTCCTTCTTTATTTTTATTATTTATATCTTCTATAGTGGAAATAGGAGTTGGTACTGGATGAACTGTATATCCTCCTTTAGCATCAGTTATAGGACATGCTGGAAGTTCAGTTGATTTTGCTATTTTTTCTTTACATTTAGCTGGAGTATCTTCAATTATAGGAGCTATTAATTTTATTTCTACAATTATTAACATACGTTTATTTAGAATATCTATGGAAAAGGTTCCTTTATTTGTATGATCTGTATTAATTACTGCTATTTTATTATTATTGTCTTTACCTGTATTAGCAGGTGCTATTACTATATTATTAACTGATCGAAACTTTAATACTTCTTTTTTTGATCCTGCTGGAGGGGGTGATCCTATTTTATTTCAACAT…		cellularOrganisms	cellularOrganisms	1.0	Eukaryota	superkingdom	1.0	Metazoa	kingdom	1.0	Arthropoda	phylum	1.0	Arachnida	class	1.0	Araneae	order	1.0	Miturgidae	family	1.0	Cheiracanthium	genus	1.0	Cheiracanthium_mildei	species	1.0
Zotu2387	TO_528_8_2018_COI_2nd_S27_MLepF1_LepR1	18	TAAGATTTTGACTACTACCAATATCAATTACACTACTAATTTCAAGTTCAACAACCGCATCAGGATCAGGAACAGGATGAACTGTTTATCCTCCCCTTTCTGCACAAGAAGCACACTCAGGACCATCAGTTGATTTAACAATCTTTTCACTACACATTGCAGGGATTAGATCAATTATAGGAGCAATCAACTTCATTTCAACAATTATAAATATACGAGTAAAAGGAATAACAATAGAAAAAACACCACTCTTTTGCTGATCAGTATTGATTACAGCAGTTCTACTAATTGTATCACTACCTGTATTAGCTGGAGCAATTACAATATTACTACTAGATCGAAATTTTAATACATCATTTTTTGACCCATCAGGTGGTGGTGACCCAATTTTATACCAAC…		cellularOrganisms	cellularOrganisms	1.0	Eukaryota	superkingdom	1.0	Metazoa	kingdom	1.0	Arthropoda	phylum	1.0	Insecta	class	1.0	Hemiptera	order	1.0	Pentatomidae	family	0.57	Nezara	genus	0.57	Nezara_antennata	species	0.57
Zotu2387	TO_628_8_2018_COI_2nd_S28_MLepF1_LepR1	4	TAAGATTTTGACTACTACCAATATCAATTACACTACTAATTTCAAGTTCAACAACCGCATCAGGATCAGGAACAGGATGAACTGTTTATCCTCCCCTTTCTGCACAAGAAGCACACTCAGGACCATCAGTTGATTTAACAATCTTTTCACTACACATTGCAGGGATTAGATCAATTATAGGAGCAATCAACTTCATTTCAACAATTATAAATATACGAGTAAAAGGAATAACAATAGAAAAAACACCACTCTTTTGCTGATCAGTATTGATTACAGCAGTTCTACTAATTGTATCACTACCTGTATTAGCTGGAGCAATTACAATATTACTACTAGATCGAAATTTTAATACATCATTTTTTGACCCATCAGGTGGTGGTGACCCAATTTTATACCAAC…		cellularOrganisms	cellularOrganisms	1.0	Eukaryota	superkingdom	1.0	Metazoa	kingdom	1.0	Arthropoda	phylum	1.0	Insecta	class	1.0	Hemiptera	order	1.0	Pentatomidae	family	0.57	Nezara	genus	0.57	Nezara_antennata	species	0.57
Zotu10631	WP_322_8_18_COI_2nd_S38_RonMWASPdeg_HCO2198	3	TAGAATAAATAATATTAGTTTCTGATTATTACCACCAAGTTTATTATTATTAATATTCTCTGCATGTATAGAAGGTGGAGTAGGTACAGGATGATCTCTATACCCTCCATTATCAGGACTACAAAGTCACAGTGGACCTAGTGTTGATTTAGCGATCTTCGCTTTACACTTATCAGGGATAAGTAGTTTATTAGGAGCTATAAACTTCATAACTACTATAGCTAACATGAGAACACCTGGAATAAGATTACACAAATTAGCTTTATTTGGATGAGCCGTAGTAATAACAGCTATATTATTATTATTATCATTACCAGTATTAGCAGGAGGAATTACTATGATCTTAACAGATAGAAACTTCAATACTTCATTCTTCGAAGTAGCTGGAGGAGGAGATCC…		cellularOrganisms	cellularOrganisms	1.0	Eukaryota	superkingdom	1.0	Fungi	kingdom	1.0	Ascomycota	phylum	1.0	Sordariomycetes	class	1.0	Hypocreales	order	1.0	Clavicipitaceae	family	0.29	Epichloe	genus	0.29	Epichloe_hybrida	species	0.27
Zotu1020	GT_6_03_07_2018_COI_2nd_S61_RonMWASPdeg_HCO2198	197	GTTGTGAAACGTCAAAAGAGATCACTATGACTAATCAAACTTCTGCTATTCGCCTTAATAAATTCATCAGCGATTCAGGCTTTTGCTCACGCCGCGAAGCCGACAAACTTATCGACCAAGGCCGTGTCACCATCAATGGTATCGTACCTGAAATGGGTACCAAAGTGCTGCCGGGCGATGATGTTCAAGTTGATAACAAACCAATTAAGACCAAAGAAAAACCTATCTATATTGCTTTAAACAAACCAACGGGAATCACTTGTACGACTGAACGCCACGTTGAAGGCAATATCGT	-	cellularOrganisms	cellularOrganisms	1.0	Bacteria	superkingdom	0.77	undef_Bacteria	kingdom	0.77	Chloroflexi	phylum	0.2	undef_Chloroflexi	class	0.2	undef_undef_Chloroflexi	order	0.2	undef_undef_undef_Chloroflexi	family	0.2	undef_undef_undef_undef_Chloroflexi	genus	0.2	Chloroflexi_bacterium	species	0.2
Zotu7444	BA_119_7_18_COI_2nd_S3_MLepF1_LepR1	3	TAAGATTTTGATTATTACCTCCCTCCCTCATCCTTTTACTTGCAAGAAGAATGGTAGAAAGAGGGGCCGGAACGGGTTGAACAGTATATCCCCCATTAGCTAGAGGAATTGCACATGCAGGAGCATGTGTAGATTTAGCTATGGTATCTTCTCTCTTCACCTTGCAGGTGTTTCATCAATTTTAGGAGCAGTAAATTTCATTTCCACAATTATTAATATAAAACCTATTAATATGTCCCCAGAACAAATCCCCTTATTTGTGTGATCTGTAGGAATTACTGCCCTACTTTTACTATTATCACTACCAGTGCTGGCCGGAGCTATTACAATATTATTAACAGAGCGAAATCTTAATACATCATTTTTTGATCCAGCAGGGGGAGGAGATCCTATTTTATA…		cellularOrganisms	cellularOrganisms	1.0	Eukaryota	superkingdom	1.0	Metazoa	kingdom	1.0	Arthropoda	phylum	0.95	Insecta	class	0.93	Blattodea	order	0.29	Ectobiidae	family	0.2	Phyllodromica	genus	0.17	Phyllodromica_quadracantha	species	0.16
Zotu6450	TO_2_30_07_2018_COI_2nd_S81_MLepF1_LepR1	6	GAAGATTTTGATGATTACCTCCTTCTCTATCCTCTATTATTAGCAAGTAGGCTATTAGAAAACGGAGCTGGAACTGGTTAAACCGTCTACCCACCTCTCTCTGCAAATATTTCCCATGCTGGAGCATCAGTAGACTTAGCAATTTTTTCTATTCATTTAGCCGGAATTTCTTCTTTTTTACGGGCCTTAAATTTAGTATCAACAACTATTAATATACGAGCCAACGGTATATCTCTAGATTTGTTTGAGCTGTAGGAATTAAAGCATTACTTTTATATCATTCTTTACCTGTTTTAGCCGGAGCTATTACTATCTTATTAACTGACCAAAATTTAAATACCTCATTCTTTGATCCTGCTGGAGGAGGAGCTATTT		cellularOrganisms	cellularOrganisms	1.0	Eukaryota	superkingdom	0.99	Metazoa	kingdom	0.88	Arthropoda	phylum	0.86	Insecta	class	0.84	Lepidoptera	order	0.33	Nymphalidae	family	0.15	Neomaenas	genus	0.04	Neomaenas_simplex	species	0.02
Zotu7355	WP_422_8_18_COI_2nd_S39_MLepF1_LepR1	3	AGTTTCTGATTACTACCTCCTAGTTTATTATTATTCTTATTTGCAAGTGTAATAGAAAACGGAGCAGGTACAGGTTGAACAATGTACCCACCTTTATCAGGTATACAAAGTCATAGTGGACCTAGTGTAGACTTAGCTATCTTTGCTTTACACTTATCAGGGATAAGTAGTTTACTAGGTGCTATGAATTTTATTACAACAATACTAAACATGAGAGCACCAGGTATTAGATTACACAAATTAGCATTATTTGGATGAGCTGTAGTTGTTACAGCTGTGTTATTATTATTATCATTACCTGTTCTTGCAGGAGCAATTACAATGGTATTAACAGACAGAAACTTTAACACATCATTCTTTGAAGCTGCAGGTGGAGGTGATCCTATATTATACCAACAT…		cellularOrganisms	cellularOrganisms	1.0	Eukaryota	superkingdom	1.0	Fungi	kingdom	1.0	Ascomycota	phylum	1.0	Lecanoromycetes	class	0.25	Ostropales	order	0.14	Graphidaceae	family	0.14	Graphis	genus	0.14	Graphis_scripta	species	0.11
Zotu10265	WP_122_8_18_COI_2nd_S36_MLepF1_LepR1	3	TAAGATTTTGATTACTTCCACCGTCTTTAACTCTACTTCTTATAAGAAGTATAACTAATGTAGGTGCGGGTACAGGCTGAACAGTATACCCACCCCTTTCCGCAGCCGTAGCTCATGCAGGAGCCTCAGTAGACCTGGCTATTTTTTCACTACACCTAGCCGGGATTAGATCAATTCTAGGAGCAGTAAATTTTATCTCAACTGTTATTAATATACGATCAGATGGTTTAACTTTAGAACGATTACCCCTATTTGTTTGATCTGTTTTCTTAACCGCCATTCTTCTTTTACTTTCTCTCCCTGTTTTAGCTGGGGCAATTACTATATTACTCACAGATCGTAATTTAAATACTTCATTTTTTGATCCTGCAGGAGGAGGAGACCCCATTTTATACCAAC…		cellularOrganisms	cellularOrganisms	1.0	Eukaryota	superkingdom	1.0	Metazoa	kingdom	1.0	Arthropoda	phylum	1.0	Insecta	class	1.0	Psocoptera	order	1.0	Lepidopsocidae	family	1.0	Echmepteryx	genus	1.0	Echmepteryx_hageni	species	1.0
Zotu4549	BA_624_8_18_COI_2nd_S14_RonMWASPdeg_HCO2198	11	ATTCCACATAAATGGCGACATGAGCGAAAGGGTTATGTCCGTTATCGAAAGCATGGTCCCAGCGCTTGAGGTGTATAGCATTGATAAGAGTAAGTTGTATAGTGAGGACACGCAAATCTACTGGTACTAACCATGGACATCCTTACACCTTGCAGAGACGTTGAATGGCGACGCTAGAGCGTGTCCGTTTCGTCCCTCACTATGTCGTGCGCGGCGAGGATACCGTCATTTACTCTCCCAGTAGCAGCCGGCCATCCATCGAAGGCTTGCCCC	-	cellularOrganisms	cellularOrganisms	1.0	Bacteria	superkingdom	0.9	undef_Bacteria	kingdom	0.9	Proteobacteria	phylum	0.72	Deltaproteobacteria	class	0.5	Myxococcales	order	0.5	Archangiaceae	family	0.5	Cystobacter	genus	0.5	Cystobacter_fuscus	species	0.5
Zotu8090	TO_428_8_2018_COI_2nd_S26_RonMWASPdeg_HCO2198	4	AAGATTAAATAATATTTCTTTTTGGTTATTACCAGTTTCTTTAATTTTATTATTATTTTCTTCTTTAGTTGAAGTTGGAGCTGGAACAGGTTGGACAATGTATCCGCCTTTAAGTTCTGTTCAAGGTCATCCTGGAGCTTCAGTTGATTTTGCTATTTTTAGTTTACATATTTCAGGAATAAGTAGTCTTTTAGGAGCTATTAATTTTTTAGTAACAATTATTAATTTAAGATCTGATCAATGTAAATGGAAAAATATGGCTTTATTTCCTTGGAGTCTTTTTGTGACTGCCATTTTGTTATTAATTAGTTTACCAGTTTTAGGTTCAGCTTTAACAATGTTATTGTTTGATAGAAATTTTAACACAACTTTTTTTGATCCTGCCGGAGGTGGAGATCC…		cellularOrganisms	cellularOrganisms	1.0	Eukaryota	superkingdom	0.97	undef_Eukaryota	kingdom	0.57	Rhodophyta	phylum	0.46	Florideophyceae	class	0.44	Ceramiales	order	0.32	Rhodomelaceae	family	0.28	Polysiphonia	genus	0.13	Polysiphonia_infestans	species	0.13
Zotu5408	BA_619_7_18_COI_2nd_S13_MLepF1_LepR1	4	GTTTTTTTAAATGTGTTCAAAAGGACCTTGGTAGCATTGTACAAAACCAGCTAGTTCAGTGAAAAAAGTCAGGTTCGGTTTCGTACATGAACTAGTCGGTTTGGTACTGAATTGGCCTTTTGTTGCTCTGGACACTGGTCCAATCTGATTCTAATAACACTAGATGGTAGAGGTTTTCGATGTAGCAATATTGGACTCATTCATTGTATGATTGTACCACTAAAAGGGCAAGCTCCTCTTTCACATAAAAATGCTCACTACCATGAACATGGCAAtttttttttGTTGATCCTTGATGGAGATAGACTTGTACTCTATAGCTTGGTTTTTATTGTTGAAATGATTGTTGCTCTCTTTTGTCTCCGGCTGTGTTTGTGTTCTTAATG		cellularOrganisms	cellularOrganisms	1.0	Eukaryota	superkingdom	0.56	undef_Eukaryota	kingdom	0.19	undef_undef_Eukaryota	phylum	0.16	Spirotrichea	class	0.13	Sporadotrichida	order	0.12	Oxytrichidae	family	0.12	Laurentiella	genus	0.12	Laurentiella_strenua	species	0.12
Zotu5408	BA_319_7_18_COI_2nd_S7_MLepF1_LepR1	4	GTTTTTTTAAATGTGTTCAAAAGGACCTTGGTAGCATTGTACAAAACCAGCTAGTTCAGTGAAAAAAGTCAGGTTCGGTTTCGTACATGAACTAGTCGGTTTGGTACTGAATTGGCCTTTTGTTGCTCTGGACACTGGTCCAATCTGATTCTAATAACACTAGATGGTAGAGGTTTTCGATGTAGCAATATTGGACTCATTCATTGTATGATTGTACCACTAAAAGGGCAAGCTCCTCTTTCACATAAAAATGCTCACTACCATGAACATGGCAAtttttttttGTTGATCCTTGATGGAGATAGACTTGTACTCTATAGCTTGGTTTTTATTGTTGAAATGATTGTTGCTCTCTTTTGTCTCCGGCTGTGTTTGTGTTCTTAATG		cellularOrganisms	cellularOrganisms	1.0	Eukaryota	superkingdom	0.56	undef_Eukaryota	kingdom	0.19	undef_undef_Eukaryota	phylum	0.16	Spirotrichea	class	0.13	Sporadotrichida	order	0.12	Oxytrichidae	family	0.12	Laurentiella	genus	0.12	Laurentiella_strenua	species	0.12
Zotu7003	GT_4_03_07_2018_COI_2nd_S59_MLepF1_LepR1	5	TAAGATTTTGACTTTTACCTCCATCTCTATCTTTACTTTTAATAAGAAGGATAGTAGAAAGAGGGGCAGGAACAGGATGAACTGTTTATCCCCCTTTATCTTCAAATATTGCCCATGGAGGTTCTTCTGTTGATTTGGCAATTTTTAGTCTTCACTTAGCCGGAATTTCATCTATTCTTGGAGCTGTAAATTTTATTACCACAGTAATTAATATACGACCTGAAGGAATAACCCTTGACCGAATACCCCTATTTGTTTGAAGAGTTGCAATTACTGCACTTCTATTACTTCTTTCTCTCCCTGTATTAGCTGGTGCAATTACTATACTTTTAACTGATCGAAATTTAAATACATCATTTTTTGATCCAGCGGGTGGAGGAGATCCAATTCTTTATCAAC…		cellularOrganisms	cellularOrganisms	1.0	Eukaryota	superkingdom	1.0	Metazoa	kingdom	1.0	Arthropoda	phylum	1.0	Insecta	class	1.0	Coleoptera	order	1.0	Cleridae	family	1.0	Cymatodera	genus	1.0	Cymatodera_latefascia	species	0.76
Zotu6334	GT_2_03_07_2018_COI_2nd_S57_RonMWASPdeg_HCO2198	6	AGCTAGTTATATTTCCAGTTTTATGGAATCTCCCAAAGAATGTCATTGGAAAGCTAGAAAAAGGGTGTTAAGATACACTATAGGTAGAACTATTTATGGTTTATGGTATACAACCTCTATAAATAGTAAGCTTGTTCGTTATACAGATAATGATTATGCAGGATGCATGGATGATTGAAAAAGAACTTTTGGATATGCTTTTCTATTTTGCAGGAATT		cellularOrganisms	cellularOrganisms	1.0	Eukaryota	superkingdom	0.9	undef_Eukaryota	kingdom	0.6	undef_undef_Eukaryota	phylum	0.52	Spirotrichea	class	0.42	Sporadotrichida	order	0.26	Oxytrichidae	family	0.26	Laurentiella	genus	0.13	Laurentiella_strenua	species	0.13
Zotu2391	WP_322_8_18_COI_2nd_S38_RonMWASPdeg_HCO2198	29	TCGAATGAACAACATAAGCTTTTGACTATTACCCCCATCTATCTCTCTTCTAATTATATCATCCCTAATCGACTCAGGAGCAGGCACAGGGTGGACAGTTTACCCACCACTATCGCTACAACCCTTCCATATAAATAAAAGAGTAGACATAACAATCTTCTCTCTTCACTTAGCAGGAGTATCGTCCATCCTAGGGGCTATCAACTTTATTACAACCATCATTAATATACGACCGAAAAGAATGAAGTTCGAACAAATTCCATTATTTATTTGATCGATTTTAATTACTACTATCCTATTATTGCTATCATTGCCTGTGCTAGCAGGAGCAATCACAATACTGTTAACAGACCGAAATTTTAACACAACGTTTTTTGACCCTGCTggggggggAGACCC…		cellularOrganisms	cellularOrganisms	1.0	Eukaryota	superkingdom	1.0	Metazoa	kingdom	0.96	Arthropoda	phylum	0.46	Insecta	class	0.36	Hymenoptera	order	0.05	Andrenidae	family	0.01	Andrena	genus	0.01	Andrena_flavipes	species	0.01
Zotu6033	WP_122_8_18_COI_2nd_S36_RonMWASPdeg_HCO2198	7	ACAGAGCACCAAGCTGTTTTGGATAGCTGCGCTTTTATGGAGCGATTGGGATTTGAAGTTTCCTATTTAATGGTAGATCCTCAAGGCTTGCTCGATCTCAGATTACTTAAGGAAAGTATTCGCGAAGATACGCTGTTAATTTGTACCATGCTGGTGAATAATGAAACGGGTATTATCTTACCGATAAAACAGATCAGTGAAATAGCGCATCAGGGCCATGCATTTGTTCTTTGTGATGCAACACAGGCGGTTGGGAAAACGGACATAAGCCTCCAGCACCTTGATGT	-	cellularOrganisms	cellularOrganisms	1.0	Bacteria	superkingdom	0.61	undef_Bacteria	kingdom	0.61	Proteobacteria	phylum	0.28	Deltaproteobacteria	class	0.16	Myxococcales	order	0.14	Archangiaceae	family	0.14	Cystobacter	genus	0.14	Cystobacter_fuscus	species	0.14
Zotu9181	GT_1_03_07_2018_COI_1in10_2nd_S56_MLepF1_LepR1	3	TAGTTTATGGTTATTACCTTCTTCTTTAGTATTATTATTATTATCATCCTATGTTGAAATAGGTGCAGGTACTGGATGGACTGTTTATCTCCATTATCATCTATTACAGGACATAGTGGTCTTCTGTTGATCTTGCTATTTTCAGTTTCATTTAGCTGGTGTTTCTTCTATGTTAGGTGCTATAATTTTATTTGTACATACGTAATATGCGTTTAAAGGAATGACTGCGGAACGTTTATCTTTATTGTTTGGGCTGTATTAATCACGGTTGTTTTATTATTACTTTCTTTACCTGTTTAGCTGGTGCAATACTATGTTATTGACTGATGTAATTTTAATACATCTTTTTTTGATGCTACGGTGGAGGAGATCCTATTTTATATCAACATCTTTTT		cellularOrganisms	cellularOrganisms	1.0	Eukaryota	superkingdom	1.0	undef_Eukaryota	kingdom	0.82	undef_undef_Eukaryota	phylum	0.79	undef_undef_undef_Eukaryota	class	0.77	Physariida	order	0.77	Didymiaceae	family	0.77	Didymium	genus	0.77	Didymium_nigripes	species	0.77
Zotu4371	GT_316_8_2018_COI_2nd_S19_MLepF1_LepR1	12	TAAGATTTTGATTATTAATTAGATCTTTAATTTTACTTATTTCTTCAATATTAGTTTCTCAGGGAAGAGGGACAGGATGAACAGTCTACCCACCCCTTTCAAGAGAAATATTTCATTCAGGAAATTCAGTAGATTTAACTATTTTATCTCTTCATTTAGCTGGAGTATCTTCCATTATGAGATCATTAAATTTTATTATTACTATTACTAGAATAAAAGCGTTAACGATAAAATTAGAATTTATTACATTATTTTCTTGAAGAGTCTTAATTACTACTATTCTTTTACTTTTAGCTTTACCGGTTTTAGCAGGCGCTATTACTATATTACTAACAGATCGAAACTTTAATACTTCTTTTTTTGATGTAAGAGGGGGAGGTGACCCTATTTTATATCAAC…		cellularOrganisms	cellularOrganisms	1.0	Eukaryota	superkingdom	1.0	undef_Eukaryota	kingdom	0.19	undef_undef_Eukaryota	phylum	0.11	Spirotrichea	class	0.07	Sporadotrichida	order	0.07	Oxytrichidae	family	0.07	Laurentiella	genus	0.05	Laurentiella_strenua	species	0.05
Zotu8866	BA_424_8_18_COI_2nd_S10_MLepF1_LepR1	3	AGCTTTTGGCTTTTGCCCCCTTCCCTAACACTACTTTCTGCTTCTGCCTTTGCTGGAGTTGGGGCTGGGACTGGTTGAACAGTGTACCCCCCCTTATCTGGAAATCTGTTTCATTCAGGGATCTCGGTAGATCTGGCTATCTTTAGTCTACACCTTGCGGGAGCCTCTTCTATTCTAGGGGCTATTAATTTTATTACAACTATTTTAAACATACGGTCTTCATCCCTATCTCTAGATTCAATCCCTTTGTTTGTATGATCTGTGCTAATCACTGCGGTATTGTTACTTTTATCGTTACCCGTCTTAGCAGGAGCCATTACTATACTTCTAACAGATCGAAACTTTAACACCTCGTTTTTTGATCCTTCTGGAGGTGGTGATCCTATCCTATACCAACAC…		cellularOrganisms	cellularOrganisms	1.0	Eukaryota	superkingdom	0.99	Metazoa	kingdom	0.86	Arthropoda	phylum	0.57	Arachnida	class	0.28	Sarcoptiformes	order	0.13	Oppiidae	family	0.04	Moritzoppia	genus	0.04	Moritzoppia_unicarinata	species	0.04
Zotu9174	GT_116_8_2018_COI_2nd_S17_RonMWASPdeg_HCO2198	3	ATAGTCCCAATAGTTCGTCGGCGGCAGCATAGTCCTTTTTGAGAAATAGTTGCTCTTTCGCAGTTTTCCATTGGGATAGGAATTTCTTTCGTTTTTTCTTTTCCAGATAGATTATCCAGGTATTTCTGATTCTTTTCCCAAACAGGTAGAACAGAACGAGAACGCCCACCAAAACCGCGGCCAAAATCATCGCCAGCAACGGATAATTAAACCCCTGCC	-	cellularOrganisms	cellularOrganisms	1.0	Bacteria	superkingdom	0.66	undef_Bacteria	kingdom	0.66	Proteobacteria	phylum	0.3	Deltaproteobacteria	class	0.15	Myxococcales	order	0.15	Archangiaceae	family	0.15	Cystobacter	genus	0.15	Cystobacter_fuscus	species	0.15
Zotu312	WP_6_18_7_18_COI_2nd_S91_MLepF1_LepR1	1121	TAAGATTTTGACTACTTCCACCGTCTTTAACTCTACTTCTTATAAGAAGTATAACTAATGTAGGTGCGGGTACAGGCTGAACAGTATACCCACCCCTTTCCGCAGCCGTAGCTCATGCAGGAGCCTCAGTAGACCTGGCTATTTTTTCACTACACCTAGCCGGGATTAGATCAATTCTAGGAGCAGTAAATTTTATCTCAACTGTTATTAATATACGATCAGATGGTTTAACTTTAGAACGATTACCCCTATTTGTTTGATCTGTTTTCTTAACCGCCATTCTTCTTTTACTTTCCCTCCCTGTTTTAGCTGGGGCAATTACTATATTACTCACAGATCGTAATTTAAATACTTCCTTTTTTGATCCTGCGGGGGGTGGTGACCCAATTCTTTATCAAC…		cellularOrganisms	cellularOrganisms	1.0	Eukaryota	superkingdom	1.0	Metazoa	kingdom	1.0	Arthropoda	phylum	1.0	Insecta	class	1.0	Psocoptera	order	1.0	Lepidopsocidae	family	1.0	Echmepteryx	genus	1.0	Echmepteryx_hageni	species	1.0
Zotu9102	BA_624_8_18_COI_2nd_S14_MLepF1_LepR1	3	TTAGCTTTTGGCTACTTGTTCCATCATTTAGTCTATTGTTATTGCCAAGCGTAATTGATGGTGGTGCAGGAACGGGCTGGACTATTTATCCACCACTCAGTAACTTAGTGGGTCATCCGGGCGCTGCGGTTGACATGGCAATATTTAGTCTGCATTTAGCCGGTATGTCTTCAATACTTGGAGCTATAAATATAATAGTTACCGTATTTAATATGCGGACACCAGGTATGGGATTATTTCAAATGCCCTTATTTGTATGGTCAATATTAATCACAGCATTTTTATTAGTGCTTGCATTACCTGTGCTTGCTGGTGCTATTACTATGTTACTTACTGATAGAAATCTCGGTACTACTTTCTTTAAACCTGAAGGAGGAGGGGATCCGGTATTATTTCAGC…		cellularOrganisms	cellularOrganisms	1.0	Eukaryota	superkingdom	0.71	Metazoa	kingdom	0.4	Mollusca	phylum	0.15	Gastropoda	class	0.13	Neogastropoda	order	0.08	Volutidae	family	0.08	Alcithoe	genus	0.08	Alcithoe_jaculoides	species	0.02
Zotu4715	WP_422_8_18_COI_2nd_S39_MLepF1_LepR1	7	TCTCATTTTGATTATTACCACCTTCATTAATATTATTATTATTAAGTGCTTTAGTTGAAAATGGAGCTGGTACAGGATGGACAATTTATCCACCTTTATCAGGGGTACAATCTCATTCAGGAGGATCAGTTGATTTAGCTATCTTTAGTTTACATTTATCTGGTATCTCATCATTATTAGGAGCTATTAATTTTATCACAACAGTATTAAATATGAGAACAAATGGTATGAGTTTACATAAATTATCTTTATTTGTATGAAGTGTATTTGTAACTGCTATCTTATTATTATTAGCTTTACCTGTTTTAGCTGGAGGTATAACAATGTTATTAACAGATAGAAACTTTAATACTAGTTTCTATGATCCTGCAGGTGGAGGAGATCCAATTTTATTCCAAC…		cellularOrganisms	cellularOrganisms	1.0	Eukaryota	superkingdom	1.0	Fungi	kingdom	1.0	Basidiomycota	phylum	0.99	Agaricomycetes	class	0.99	Russulales	order	0.75	Hericiaceae	family	0.36	Hericium	genus	0.36	Hericium_coralloides	species	0.36
Zotu7015	GT_4_03_07_2018_COI_2nd_S59_RonMWASPdeg_HCO2198	3	TCGGATAAATAATATAAGATTCTGATTATCACCCCCTTATTTAACCTCATTATTAAAAAGAAGAATAGTAGAAAATGGAGCAGGGACTGGATGAACAATATCATCTAATATCGCCCATGGAGGATCTTCTGTAGATTTAGCTATTTTTAGTCTTCACCTAGCTGGTATTTCATCAATTTTAGGAGCTGTTAATTTTATTACTACAGTTATCAATATACGGCCTGAAGGAATAACGTTAGATCGTATACCTTTATTTGTTTGAGAAGTAACAATTACTGCTTTACTCTTACTCCTATCATTACCTGTATTAGCTGGTGTTATTACTATACTTTTAACTGATCGATCATTTTTCGTTACGGCTGGTGGAGGGGACCCAATTCTTTGTCAACACTTATTT		cellularOrganisms	cellularOrganisms	1.0	Eukaryota	superkingdom	1.0	Metazoa	kingdom	0.98	Arthropoda	phylum	0.97	Insecta	class	0.95	Lepidoptera	order	0.19	Nymphalidae	family	0.1	Forsterinaria	genus	0.02	Forsterinaria_inornata	species	0.01
Zotu9440	GT_416_8_2018_COI_2nd_S20_MLepF1_LepR1	3	GGTTAGATTCTACTGTCACTCTTCCCGTTTGTAATGCATGTTACACCACGCAAAACAACTTTCCATTAATTTCGACCAAATTCGCGATTATTTAAttttttttttttAAATAAAATCTAAGGTTTGAGAGGAACGTGATCTAATGGATTTTGGTCGCATAATGACCATGGCTATGACATATGTGAGTTTCAAAGACATCGCTTTAATAATTCTTTTAAAAAATAGTTTTTTCTCTCAAAATTTTTGTGGTTT		cellularOrganisms	cellularOrganisms	1.0	Eukaryota	superkingdom	0.79	undef_Eukaryota	kingdom	0.4	undef_undef_Eukaryota	phylum	0.36	Spirotrichea	class	0.32	Sporadotrichida	order	0.32	Oxytrichidae	family	0.32	Laurentiella	genus	0.28	Laurentiella_strenua	species	0.28
Zotu6045	WP_222_8_18_COI_2nd_S37_MLepF1_LepR1	7	TAAGATTCTGACTACTCCCCCCATCTCTTACTCTTCTACTTTCAAGTTCAATTGTAGAAAATGGAGCAGGAACTGGATGAACTGTTTATCCCCCACTATCTTCTGCTATTGCTCATAGAGGGGCCTCAGTAGATTTAGCTATTTTTTCATTACATTTAGCAGGAGTTTCTTCAATTTTAGGTTCTGTAAATTTTATTACTACTGTAATCAATATACGAGCTAATGGAATTACTTTAGATCGAATGCCTTTATTTGTTTGATCGGTTGTAATTACAACTGTTTTACTTTTATTATCTTTACCAGTATTGGCAGGAGCTATTACTATACTTCTTACTGATCGAAATTTAAATACCTCATTTTTTGACCCAGCTggggggggAGACCCTATTCTTTACCAAC…		cellularOrganisms	cellularOrganisms	1.0	Eukaryota	superkingdom	1.0	Metazoa	kingdom	1.0	Arthropoda	phylum	1.0	Insecta	class	1.0	Diptera	order	1.0	Chironomidae	family	1.0	Cryptochironomus	genus	1.0	Cryptochironomus_fulvus	species	1.0
Zotu8616	BA_124_8_18_COI_2nd_S4_RonMWASPdeg_HCO2198	3	AAGATTAAATAATTTTAGTTTTTGGCTTTTACCACCATCTACATTATTAGCTGTTGCTGCAACATTTGTTAATGAAGGTTTCGGAACTGGTTGGACTTTANATCCTCCATTATCTTCTCTACAAAGTCATTCTACTATGAGTGTTGATTTATTAATACTTAGTTTTCATTTAGCTGGAGCTTCAAGTATAATAGCTGATATTAATTTTATTTGTACTATTTTTTATTTTAAATCTGAAGCAATGTATATGAAAGATATACCATTATTTCCATGGTCTATTGTAGTTACTTCTGTATTAGTAGTTTTAGCTATGCCAGTTTTAGCTGCTGCAATTACATTATTATTATTTGATAGAAATTTTAATACAAGTTTTTTTGATCCAACAGGAGGAGGAGATTT…		cellularOrganisms	cellularOrganisms	1.0	Eukaryota	superkingdom	0.96	undef_Eukaryota	kingdom	0.5	undef_undef_Eukaryota	phylum	0.27	undef_undef_undef_Eukaryota	class	0.11	undef_undef_undef_undef_Eukaryota	order	0.09	Vannellidae	family	0.04	Vannella	genus	0.04	Vannella_simplex	species	0.04
Zotu4871	TO_228_8_2018_COI_2nd_S24_MLepF1_LepR1	10	AGATTTTGATTTTTACCTCCTTCATTAACTTTATTATTAATTAGAAGATTAGTAGAAACTGGAACAGGAACAGGTTGAACAGTTTATCCTCCTTTATCTTCATCAATTGCACATACAGGATCATCTGTTGATTTTTCTATTTTTTCACTTCATATTGCTGGTATTTCTTCAATTCTTGGAGCTATTAATTTTATTTCTACAATACTAAATATAAAAATTAAATTTATAAAATTTGATCAAATTTCATTATTTACATGATCTGTTTTAATTACAGCAGTATTATTATTATTATCTTTACCAGTATTAGCAGGAGCAATTACTATATTATTAACTGATCGAAATATTAATACATCATTTTTTGATCCAATAGGAGGAGGAGATCCAATTTTATATCAACAT…		cellularOrganisms	cellularOrganisms	1.0	Eukaryota	superkingdom	1.0	Metazoa	kingdom	1.0	Arthropoda	phylum	1.0	Insecta	class	1.0	Diptera	order	0.74	Cecidomyiidae	family	0.72	Rhopalomyia	genus	0.47	Rhopalomyia_tanaceticola	species	0.44
Zotu8890	BA_424_8_18_COI_2nd_S10_RonMWASPdeg_HCO2198	3	AAGATTAAATAATATAAGCTTCTGATTATTACCACCATCATTCTTATTATTAATAACATCATCATTTATAGAATCAGGAGCAGGAACAGGATGAGTATTATATCCACCATTATCAAGTATAATCGCCCATTCAGGAGGAGCAGTAGATTTAGTAATTATATCATTACATATAGCAGGTATCTCATCCTTATTAGGAGCTATTAACTTTGTAGCAACTATATTTAATATGAGATCACCTAATTTATCTTGAACATCCTTACCATTATTTGTATGATCTATATTAATTACATCCTTCTTATTAATAGCAACCTTACCAGTATTAGCTGCAGCATTAACTATGTTATTAACTGATAGACAATTCAATACATCATTCTTTGATCCAAGTGGAGGAGGGGATCC…		cellularOrganisms	cellularOrganisms	1.0	Eukaryota	superkingdom	1.0	undef_Eukaryota	kingdom	0.35	undef_undef_Eukaryota	phylum	0.27	Ichthyosporea	class	0.25	undef_Ichthyosporea	order	0.25	undef_undef_Ichthyosporea	family	0.25	Capsaspora	genus	0.25	Capsaspora_owczarzaki	species	0.25
Zotu3722	GT_116_8_2018_COI_2nd_S17_RonMWASPdeg_HCO2198	16	TCGTATGAATAATTTAAGTTTTTGGTTATTAGTGTCATCTTTTATTTTGCTCATTCTCTCAGTGTTTATTGGTGAAGGTTCAGGTACAGGTTGGACTTTATATCCACCTTTATCACAGGTAATGTTCCATCCAAGTGCAGGAGTTGATATTGCTATACTTGCACTTCATGTTGCTGGTATGTCGTCAATTGTTGGGGCGATCAACTTTATAGTTACTATATTTAACATGCGCGCAAAAGGCATGTCATTAACTAAGATGCCACTGTTTGTTTGGTCTGTCTTGCTAACAGCATTTATGTTGATTGTTGCTTTACCAGTGCTTGCCGGTGCTATAACTATGCTTCTTACTGATCGCAATGTTGGCACTTCCTTTTTTGATCCTGCCGGTGGCGGAGATCC…		cellularOrganisms	cellularOrganisms	1.0	Bacteria	superkingdom	1.0	undef_Bacteria	kingdom	1.0	Proteobacteria	phylum	1.0	Alphaproteobacteria	class	1.0	Rickettsiales	order	1.0	Anaplasmataceae	family	1.0	Wolbachia	genus	1.0	Wolbachia_pipientis	species	1.0
Zotu2459	TO_2_30_07_2018_COI_2nd_S81_MLepF1_LepR1	34	GAAGATTTTGATGATTACCTCCTTCTCTATCCTCTATTATTAGCAAGTAGGCTATTAGAAAACGGAGCTGGAACTGGTTAAACCGTCTACCCACCTCTCTCTGCAAATATTTCCCATGCTGGAGCATCAGTAGACTTAGCAATTTTTTCTATTCATTTAGCCGGAATTTCTTCTTTTTTACGGGCCTTAAATTTAGTTACAACAACTATTAATATACGAGCCAACGGTATATCTCTAGATTTGTTTGAGCTGTAGGAATTAAAGCATTACTTTTATATCATTCTTTACCTGTTTTAGCCGGAGCTATTACTATCTTATTAACTGACCAAAATTTAAATACCTCATTCTTTGATCCTGCTGGAGGAGGAGCTATTT		cellularOrganisms	cellularOrganisms	1.0	Eukaryota	superkingdom	0.99	undef_Eukaryota	kingdom	0.14	undef_undef_Eukaryota	phylum	0.14	Spirotrichea	class	0.14	Sporadotrichida	order	0.14	Oxytrichidae	family	0.14	Laurentiella	genus	0.14	Laurentiella_strenua	species	0.14
Zotu2230	BA_224_8_18_COI_2nd_S6_MLepF1_LepR1	34	TTAGTTTATGGTTATTACATCCTCATTAATCTTATTATTATTATCTTCTTATGTTGAAATTGGTGCAGGTACTGGATGGACTGTATATCACCTTTATCTTCTATTGCTGGACATAGTGGACTTCTGTTGATTTAGCTATATTCAGTTTCATTTAGCAGGTATGTCTTCAATGTTAGGTGCTATAATTTTATTTGTACATTAGAAATATGCGTTAAAAGGCTTAACAGCTGAACGCCTTTCTCTTTTGTTTGGGCAGTACTTGTAACAGTAATTCTTTTATTATTATCATTACCTGTTTAGCAGGTGCCATACTATGTTGTTAACTGATGAAATTTCAATACATCTTTCTTTGATGCTACGGTGGAGGTGATCCTATTCTTTACCAGCATCTTTTT		cellularOrganisms	cellularOrganisms	1.0	Eukaryota	superkingdom	0.95	undef_Eukaryota	kingdom	0.58	undef_undef_Eukaryota	phylum	0.48	undef_undef_undef_Eukaryota	class	0.42	Physariida	order	0.42	Didymiaceae	family	0.42	Didymium	genus	0.42	Didymium_nigripes	species	0.42
Zotu10607	WP_322_8_18_COI_2nd_S38_RonMWASPdeg_HCO2198	3	TAGATTAAATAACATAAGTTTTTGATTATTACCACCTAGTTTAATATTATTTTTATTTGCTAGTGGTATAGAAAATGGAGCAGGTACAGGATGAACATTATATCCACCTTTATCAGGAATTCAAAGTCTCAGTGGACCTAGTGTAGATTTAGCTATTTTTGCTTTACACTTGTCAGGTATAAGTAGTTTATTAGGTGCCATAAACTTTATAACAACAATATTAAATATGAGAAGTCCAGGTATAAGACTACATAAATTGGCTTTATTTGGATGAGCTGTAGTAGTTACAGCAGTTTTATTATTATTATCATTACCTGTTTTAGCAGGTGCTATTACTATGGTTTTAACAGATAGAAATTTTAATACATCATTCTTTGAAGCAGCAGGAGGAGGAGACCC…		cellularOrganisms	cellularOrganisms	1.0	Eukaryota	superkingdom	1.0	Fungi	kingdom	1.0	Ascomycota	phylum	1.0	Leotiomycetes	class	0.74	undef_Leotiomycetes	order	0.46	Pseudeurotiaceae	family	0.4	Pseudogymnoascus	genus	0.37	Pseudogymnoascus_pannorum	species	0.37
Zotu8788	BA_324_8_18_COI_2nd_S8_RonMWASPdeg_HCO2198	3	TATTACTCAATCTGTAGGTAATGCAGATCTTTGTGTTATAGGAGGTATTCAAAATGATTATAACGCAGCATGGGAACAGGTAAGACAAGTAGATACAAAACTAGCAACTACAGAAGCTAAAGTATTTAATGCAATTTATCCACATGATACAAAAGCATATCTTCCTGGGAATTTTGAATTAATTGATGGAGCAAGAGATCAAATACAATTTCAT	-	cellularOrganisms	cellularOrganisms	1.0	Eukaryota	superkingdom	0.91	Metazoa	kingdom	0.56	Arthropoda	phylum	0.39	Insecta	class	0.35	Hemiptera	order	0.08	Cercopidae	family	0.05	Okiscarta	genus	0.05	Okiscarta_uchidae	species	0.05
Zotu1181	GT_5_03_07_2018_COI_2nd_S60_MLepF1_LepR1	15	TTTCATTCTGATTATTACCTCCTTCATTAATCTTACTATTAGCTAGTGCTTTCGTAGAACAAGGAGCAGGAACAGGATGAACTGTATACCCACCACTAGCAGGTATCCAATCTCACTCAGGAGGATCTGTAGATTTAGCTATCTTCAGTCTTCACCTAGCCGGAATCTCATCAATGTTAGGAGCAATGAACTTCATTACTACAATCCTAAACATGCGAAACCCAGGTATGACATTACACAAATTACCACTATTCTGTTGAGCTATCATGGTAACAGCTATCTTATTACTATTATCATTACCAGTTCTAGCAGGAGGTATTACAATGTTATTAACTGACCGAAACTTCAACACTTCATTCTACGACCCAGCAGGAGGAGGTGACCCTATCTTATACCAAC…		cellularOrganisms	cellularOrganisms	1.0	Eukaryota	superkingdom	1.0	Fungi	kingdom	0.71	Basidiomycota	phylum	0.5	Microbotryomycetes	class	0.28	Sporidiobolales	order	0.28	Sporidiobolaceae	family	0.28	Rhodotorula	genus	0.28	Rhodotorula_taiwanensis	species	0.28
Zotu1181	BA_624_8_18_COI_2nd_S14_MLepF1_LepR1	4	TTTCATTCTGATTATTACCTCCTTCATTAATCTTACTATTAGCTAGTGCTTTCGTAGAACAAGGAGCAGGAACAGGATGAACTGTATACCCACCACTAGCAGGTATCCAATCTCACTCAGGAGGATCTGTAGATTTAGCTATCTTCAGTCTTCACCTAGCCGGAATCTCATCAATGTTAGGAGCAATGAACTTCATTACTACAATCCTAAACATGCGAAACCCAGGTATGACATTACACAAATTACCACTATTCTGTTGAGCTATCATGGTAACAGCTATCTTATTACTATTATCATTACCAGTTCTAGCAGGAGGTATTACAATGTTATTAACTGACCGAAACTTCAACACTTCATTCTACGACCCAGCAGGAGGAGGTGACCCTATCTTATACCAAC…		cellularOrganisms	cellularOrganisms	1.0	Eukaryota	superkingdom	1.0	Fungi	kingdom	0.71	Basidiomycota	phylum	0.5	Microbotryomycetes	class	0.28	Sporidiobolales	order	0.28	Sporidiobolaceae	family	0.28	Rhodotorula	genus	0.28	Rhodotorula_taiwanensis	species	0.28
Zotu1181	BA_619_7_18_COI_2nd_S13_MLepF1_LepR1	73	TTTCATTCTGATTATTACCTCCTTCATTAATCTTACTATTAGCTAGTGCTTTCGTAGAACAAGGAGCAGGAACAGGATGAACTGTATACCCACCACTAGCAGGTATCCAATCTCACTCAGGAGGATCTGTAGATTTAGCTATCTTCAGTCTTCACCTAGCCGGAATCTCATCAATGTTAGGAGCAATGAACTTCATTACTACAATCCTAAACATGCGAAACCCAGGTATGACATTACACAAATTACCACTATTCTGTTGAGCTATCATGGTAACAGCTATCTTATTACTATTATCATTACCAGTTCTAGCAGGAGGTATTACAATGTTATTAACTGACCGAAACTTCAACACTTCATTCTACGACCCAGCAGGAGGAGGTGACCCTATCTTATACCAAC…		cellularOrganisms	cellularOrganisms	1.0	Eukaryota	superkingdom	1.0	Fungi	kingdom	0.71	Basidiomycota	phylum	0.5	Microbotryomycetes	class	0.28	Sporidiobolales	order	0.28	Sporidiobolaceae	family	0.28	Rhodotorula	genus	0.28	Rhodotorula_taiwanensis	species	0.28
Zotu1181	TO_4_30_07_2018_COI_2nd_S83_MLepF1_LepR1	3	TTTCATTCTGATTATTACCTCCTTCATTAATCTTACTATTAGCTAGTGCTTTCGTAGAACAAGGAGCAGGAACAGGATGAACTGTATACCCACCACTAGCAGGTATCCAATCTCACTCAGGAGGATCTGTAGATTTAGCTATCTTCAGTCTTCACCTAGCCGGAATCTCATCAATGTTAGGAGCAATGAACTTCATTACTACAATCCTAAACATGCGAAACCCAGGTATGACATTACACAAATTACCACTATTCTGTTGAGCTATCATGGTAACAGCTATCTTATTACTATTATCATTACCAGTTCTAGCAGGAGGTATTACAATGTTATTAACTGACCGAAACTTCAACACTTCATTCTACGACCCAGCAGGAGGAGGTGACCCTATCTTATACCAAC…		cellularOrganisms	cellularOrganisms	1.0	Eukaryota	superkingdom	1.0	Fungi	kingdom	0.71	Basidiomycota	phylum	0.5	Microbotryomycetes	class	0.28	Sporidiobolales	order	0.28	Sporidiobolaceae	family	0.28	Rhodotorula	genus	0.28	Rhodotorula_taiwanensis	species	0.28
Zotu1181	GT_3_03_07_2018_COI_2nd_S58_MLepF1_LepR1	4	TTTCATTCTGATTATTACCTCCTTCATTAATCTTACTATTAGCTAGTGCTTTCGTAGAACAAGGAGCAGGAACAGGATGAACTGTATACCCACCACTAGCAGGTATCCAATCTCACTCAGGAGGATCTGTAGATTTAGCTATCTTCAGTCTTCACCTAGCCGGAATCTCATCAATGTTAGGAGCAATGAACTTCATTACTACAATCCTAAACATGCGAAACCCAGGTATGACATTACACAAATTACCACTATTCTGTTGAGCTATCATGGTAACAGCTATCTTATTACTATTATCATTACCAGTTCTAGCAGGAGGTATTACAATGTTATTAACTGACCGAAACTTCAACACTTCATTCTACGACCCAGCAGGAGGAGGTGACCCTATCTTATACCAAC…		cellularOrganisms	cellularOrganisms	1.0	Eukaryota	superkingdom	1.0	Fungi	kingdom	0.71	Basidiomycota	phylum	0.5	Microbotryomycetes	class	0.28	Sporidiobolales	order	0.28	Sporidiobolaceae	family	0.28	Rhodotorula	genus	0.28	Rhodotorula_taiwanensis	species	0.28
Zotu1181	GT_316_8_2018_COI_2nd_S19_MLepF1_LepR1	6	TTTCATTCTGATTATTACCTCCTTCATTAATCTTACTATTAGCTAGTGCTTTCGTAGAACAAGGAGCAGGAACAGGATGAACTGTATACCCACCACTAGCAGGTATCCAATCTCACTCAGGAGGATCTGTAGATTTAGCTATCTTCAGTCTTCACCTAGCCGGAATCTCATCAATGTTAGGAGCAATGAACTTCATTACTACAATCCTAAACATGCGAAACCCAGGTATGACATTACACAAATTACCACTATTCTGTTGAGCTATCATGGTAACAGCTATCTTATTACTATTATCATTACCAGTTCTAGCAGGAGGTATTACAATGTTATTAACTGACCGAAACTTCAACACTTCATTCTACGACCCAGCAGGAGGAGGTGACCCTATCTTATACCAAC…		cellularOrganisms	cellularOrganisms	1.0	Eukaryota	superkingdom	1.0	Fungi	kingdom	0.71	Basidiomycota	phylum	0.5	Microbotryomycetes	class	0.28	Sporidiobolales	order	0.28	Sporidiobolaceae	family	0.28	Rhodotorula	genus	0.28	Rhodotorula_taiwanensis	species	0.28
Zotu1181	TO_428_8_2018_COI_2nd_S26_MLepF1_LepR1	9	TTTCATTCTGATTATTACCTCCTTCATTAATCTTACTATTAGCTAGTGCTTTCGTAGAACAAGGAGCAGGAACAGGATGAACTGTATACCCACCACTAGCAGGTATCCAATCTCACTCAGGAGGATCTGTAGATTTAGCTATCTTCAGTCTTCACCTAGCCGGAATCTCATCAATGTTAGGAGCAATGAACTTCATTACTACAATCCTAAACATGCGAAACCCAGGTATGACATTACACAAATTACCACTATTCTGTTGAGCTATCATGGTAACAGCTATCTTATTACTATTATCATTACCAGTTCTAGCAGGAGGTATTACAATGTTATTAACTGACCGAAACTTCAACACTTCATTCTACGACCCAGCAGGAGGAGGTGACCCTATCTTATACCAAC…		cellularOrganisms	cellularOrganisms	1.0	Eukaryota	superkingdom	1.0	Fungi	kingdom	0.71	Basidiomycota	phylum	0.5	Microbotryomycetes	class	0.28	Sporidiobolales	order	0.28	Sporidiobolaceae	family	0.28	Rhodotorula	genus	0.28	Rhodotorula_taiwanensis	species	0.28
Zotu1181	GT_4_03_07_2018_COI_2nd_S59_MLepF1_LepR1	4	TTTCATTCTGATTATTACCTCCTTCATTAATCTTACTATTAGCTAGTGCTTTCGTAGAACAAGGAGCAGGAACAGGATGAACTGTATACCCACCACTAGCAGGTATCCAATCTCACTCAGGAGGATCTGTAGATTTAGCTATCTTCAGTCTTCACCTAGCCGGAATCTCATCAATGTTAGGAGCAATGAACTTCATTACTACAATCCTAAACATGCGAAACCCAGGTATGACATTACACAAATTACCACTATTCTGTTGAGCTATCATGGTAACAGCTATCTTATTACTATTATCATTACCAGTTCTAGCAGGAGGTATTACAATGTTATTAACTGACCGAAACTTCAACACTTCATTCTACGACCCAGCAGGAGGAGGTGACCCTATCTTATACCAAC…		cellularOrganisms	cellularOrganisms	1.0	Eukaryota	superkingdom	1.0	Fungi	kingdom	0.71	Basidiomycota	phylum	0.5	Microbotryomycetes	class	0.28	Sporidiobolales	order	0.28	Sporidiobolaceae	family	0.28	Rhodotorula	genus	0.28	Rhodotorula_taiwanensis	species	0.28
Zotu1181	GT_216_8_2018_COI_2nd_S18_MLepF1_LepR1	10	TTTCATTCTGATTATTACCTCCTTCATTAATCTTACTATTAGCTAGTGCTTTCGTAGAACAAGGAGCAGGAACAGGATGAACTGTATACCCACCACTAGCAGGTATCCAATCTCACTCAGGAGGATCTGTAGATTTAGCTATCTTCAGTCTTCACCTAGCCGGAATCTCATCAATGTTAGGAGCAATGAACTTCATTACTACAATCCTAAACATGCGAAACCCAGGTATGACATTACACAAATTACCACTATTCTGTTGAGCTATCATGGTAACAGCTATCTTATTACTATTATCATTACCAGTTCTAGCAGGAGGTATTACAATGTTATTAACTGACCGAAACTTCAACACTTCATTCTACGACCCAGCAGGAGGAGGTGACCCTATCTTATACCAAC…		cellularOrganisms	cellularOrganisms	1.0	Eukaryota	superkingdom	1.0	Fungi	kingdom	0.71	Basidiomycota	phylum	0.5	Microbotryomycetes	class	0.28	Sporidiobolales	order	0.28	Sporidiobolaceae	family	0.28	Rhodotorula	genus	0.28	Rhodotorula_taiwanensis	species	0.28
Zotu4236	WP_122_8_18_COI_2nd_S36_MLepF1_LepR1	13	TAAGTTTTTGATTTTTACCACCCTCTTTAACTTTATTACTATCAGGTAGATTAGTGGAAAATGGAGCAGGAACTGGATGAACTGTTTATCCGCCTTTGTCATCCTATGTTGCTCATAGAGGCACTTCTGTTGATTTATCAATTTTTTCTCTTCATTTAGCTGGAATTTCTTCTATTTTAGGTGCAATTAACTTTATTACAACAGTAATTAATATACGATCTAATATTCCATTTGACCAATTACCCTTTTTTATTTGATCTGTAAGAATTACAGCTCTTCTCTTACTACTTTCTTTACCAGTTTTAGCCGGTGCCATTACTATATTATTAACTGATCGAAATTTAAATACATCATTTTTCGACCCAGCTGGAGGAGGAGACCCCATTCTTTATCAACATT…		cellularOrganisms	cellularOrganisms	1.0	Eukaryota	superkingdom	1.0	Metazoa	kingdom	1.0	Arthropoda	phylum	1.0	Insecta	class	1.0	Lepidoptera	order	0.93	Tineidae	family	0.91	Scardiella	genus	0.88	Scardiella_approximatella	species	0.88
Zotu7457	BA_124_8_18_COI_2nd_S4_MLepF1_LepR1	4	TCTCATTTTGACTGCTACCACCATCTCTAATTCTACTACTAGCTAGCGCATTCGTAGAAAACGGAGCTGGAACTGGTTGAACTGTTTACCCACCTCTATCTGGTGTACAAAGCCACTCAGGTGGATCAGTTGACCTAGCTATCTTTAGCCTTCACCTAGCTGGAATCAGCTCTATGCTTGGTGCTATGAACTTTATTACGACAATTCTTAACATGCGAAACCCAGGTATGACTCTTCACAAGCTACCTCTATTCTGCTGAGCTATCATGGTAACAGCTATTCTTCTACTACTATCACTACCAGTACTAGCAGGTGCAATTACTATGCTACTTACAGACCGAAACTTCAATACATCATTCTACGACCCAGCAGGTGGAGGGGACCCAATTCTTTACCAAC…		cellularOrganisms	cellularOrganisms	1.0	Eukaryota	superkingdom	0.97	Fungi	kingdom	0.78	Basidiomycota	phylum	0.77	Microbotryomycetes	class	0.5	Sporidiobolales	order	0.5	Sporidiobolaceae	family	0.5	Rhodotorula	genus	0.5	Rhodotorula_taiwanensis	species	0.38
Zotu7702	BA_624_8_18_COI_2nd_S14_MLepF1_LepR1	4	GGCAAACAATTCGAGCTTAAACTGGGCCCACCAAGACTTAAAGACCAACGGTTCGGCCTGATCGGCGCGCGCCACAAAATCCCAAGCTTTTAATTTTTCCACCAGCGCTAAGTCGTCGGACGATAGATCGTCGAGTTTTAAATGACGTAATAATTTTGGCAAAAAGAGTTCGGCGGGTAAATCCAAATCCTGATTTTGCAGATCAATCATGCCCTGCGCGGTGTGTTTGGCTTTGGCCATCAGCCCGCGCCGTATCGCCATCCCGCGGAACGGCGGTTCATAGTCCCAGCCCAAATATTCGCCGTAGGCGGGCGGCG	-	cellularOrganisms	cellularOrganisms	1.0	Bacteria	superkingdom	0.98	undef_Bacteria	kingdom	0.98	Proteobacteria	phylum	0.47	Deltaproteobacteria	class	0.36	Myxococcales	order	0.35	Archangiaceae	family	0.35	Cystobacter	genus	0.35	Cystobacter_fuscus	species	0.35
Zotu5648	WP_422_8_18_COI_2nd_S39_MLepF1_LepR1	8	TCATTTTGATTATTGCCTTGATCGTTATACCTACTTACCAGCTCTATGCTTTTAGACGGCGCTGGTACTGGCTGAACTCTGTACCCACCACTTAGTGGAATCAAATCACATGCTGGTGCTTCTGTTGATTTAGCCATACTGAGTATGCATTTAGCTGGCGCGTCTTCTATCATGGGTGCTATTAACATGATAGTTACCGTTGTTAACATGCGCCCTCACGGCATGACTATGTTTCGTGTACCTCTATTTGCCTGAAGTGTTTTAATTACTTCTGTGCTGCTAGTTGTAGCTTTACCGGCCCTAGCTGCAGGTATCACTATGCTGCTAACCGATCGTCATTTTAACACTACTTTCTTTGCGCCGGCTGGTGGTGGAGATCCAATCTTATTCCAGCACATC…		cellularOrganisms	cellularOrganisms	1.0	Eukaryota	superkingdom	0.41	undef_Eukaryota	kingdom	0.21	undef_undef_Eukaryota	phylum	0.15	Spirotrichea	class	0.08	Sporadotrichida	order	0.08	Oxytrichidae	family	0.08	Laurentiella	genus	0.06	Laurentiella_strenua	species	0.06
Zotu9326	GT_316_8_2018_COI_2nd_S19_MLepF1_LepR1	3	AGATTTTGATTTTTACCCCCATCTTTATCATTATTATTGATTAGAGAATAGTAGAAACCGGGACAGGAACAGGTTGAACAGTATATCCACCACTATCATCTTCAATTGCCCACACAGGATCATCAGTAGATTTCTCAATTTTTTCTTTACATATTGCAGGTATTTCTTCTATTCTTGGTGCAATTAATTTTATTACAACAATATTAAATATAAAAATTAAATTTTTAAAATTAGATCAAATTTCTTTATTTACATGATCGGTATTAATTACAGCAATTTTACTATTATTATCTTTACCAGTTTTAGCAGGAGCTATTACTATATTATTAACTGATCGAAATTTTAATACTTCTTTTTTTGATCCATCAGGAGGTGGTGACCCCATCCTTTATCAACACT…		cellularOrganisms	cellularOrganisms	1.0	Eukaryota	superkingdom	1.0	Metazoa	kingdom	0.97	Arthropoda	phylum	0.93	Insecta	class	0.91	Diptera	order	0.24	Cecidomyiidae	family	0.23	Asteromyia	genus	0.09	Asteromyia_clarkei	species	0.09
Zotu6131	WP_622_8_18_COI_2nd_S41_MLepF1_LepR1	4	TAAGATTTTGATTACTTCCACCGTCTTTAACTCTACTTCTTATAAGAAGTATAACTAATGTAGGTGCGGGTACAGGCTGAACAGTATACCCACCCCTTTCCGCAGCCGTAGCTCATGCAGGAGCCTCAGTAGACTTAGCTATTTTTTCACTACACCTAGCCGGAATTAGATCAATTCTAGGAGCAGTAAATTTTATTTCAACTGTTATTAATATACGATCAGATGGTTTAACTTTAGAACGATTACCACTATTTGTTTGATCTGTTTTCTTAACCGCCATTCTTCTTTTACTTTCTCTCCCTGTTTTAGCTGGGGCAATTACTATATTACTTACAGATCGTAATTTAAATACTTCCTTTTTTGATCCCGCGGGGGGCGGTGACCCAATTCTTTATCAAC…		cellularOrganisms	cellularOrganisms	1.0	Eukaryota	superkingdom	1.0	Metazoa	kingdom	1.0	Arthropoda	phylum	1.0	Insecta	class	1.0	Psocoptera	order	1.0	Lepidopsocidae	family	1.0	Echmepteryx	genus	1.0	Echmepteryx_hageni	species	1.0
Zotu5596	TO_6_30_07_2018_COI_2nd_S85_RonMWASPdeg_HCO2198	5	CAATCGAACAACAATATCACCCGTTTCCGCTAGCTGAATAGCTTCCGAATAAACTTTTTCATTGTATCGCATCAGTCTCTTTTGCTGATACAAAGAATCCCGAACCTGAGCGGTTTCGGGATTCTTAGATATGTTCGATTGTTTCCATCGCCAGATAACAGCAACGGTACAAATCAAGAAAATACTAACGAGAGTAATGCCTCGTTTGCTGGCGTTCTTCATCACGTTTATCTTCAACTTCTTTTTCCTTATCGTATGCTTTAATAATAGCTTTCACCAAACGGTGACGAACTACGTCTTCTTCGTCTAGCACAATATGGGCTATGCCTTTAATGTTCTGCAAAATACGGGTTGCTTTCTCTAATCCGCTACGT		cellularOrganisms	cellularOrganisms	1.0	Eukaryota	superkingdom	0.4	undef_Eukaryota	kingdom	0.25	undef_undef_Eukaryota	phylum	0.16	Spirotrichea	class	0.15	Sporadotrichida	order	0.15	Oxytrichidae	family	0.15	Laurentiella	genus	0.13	Laurentiella_strenua	species	0.13
Zotu5596	TO_628_8_2018_COI_2nd_S28_RonMWASPdeg_HCO2198	3	CAATCGAACAACAATATCACCCGTTTCCGCTAGCTGAATAGCTTCCGAATAAACTTTTTCATTGTATCGCATCAGTCTCTTTTGCTGATACAAAGAATCCCGAACCTGAGCGGTTTCGGGATTCTTAGATATGTTCGATTGTTTCCATCGCCAGATAACAGCAACGGTACAAATCAAGAAAATACTAACGAGAGTAATGCCTCGTTTGCTGGCGTTCTTCATCACGTTTATCTTCAACTTCTTTTTCCTTATCGTATGCTTTAATAATAGCTTTCACCAAACGGTGACGAACTACGTCTTCTTCGTCTAGCACAATATGGGCTATGCCTTTAATGTTCTGCAAAATACGGGTTGCTTTCTCTAATCCGCTACGT		cellularOrganisms	cellularOrganisms	1.0	Eukaryota	superkingdom	0.4	undef_Eukaryota	kingdom	0.25	undef_undef_Eukaryota	phylum	0.16	Spirotrichea	class	0.15	Sporadotrichida	order	0.15	Oxytrichidae	family	0.15	Laurentiella	genus	0.13	Laurentiella_strenua	species	0.13
Zotu10152	TO_6_30_07_2018_COI_2nd_S85_MLepF1_LepR1	3	TAAGATTTTGACTCCTCCCACCTTCTATCTCCCTACTATCTTTATCATCCTTCACAGACACAGGAGCAGGGACAGGTTGAACAATTTACCCACCTCTATCAAATAGACTATATCATAGCTCTATATCAGTTGATTTAACCATTTTCTCATTACATTTAGCTGGAGTATCATCTATTTTAGGAGCAATTAACTTTATTTCAACAATTATCAATATACGACCAAAAACAATAACATTCGAACGAATCTCTCTATTTGTTTGATCAGTAATAATTACTGCCATTCTTTTACTATTATCACTACCAGTCTTAGCAGGAGCAATTACCATATTACTAACTGATCGAAATCTAAACACTTCATTCTTTGACCCAGCCGGAGGAGGAGATCCCATCTTATATCAAC…		cellularOrganisms	cellularOrganisms	1.0	Eukaryota	superkingdom	1.0	Metazoa	kingdom	0.96	Arthropoda	phylum	0.81	Insecta	class	0.76	Embioptera	order	0.03	Oligotomidae	family	0.03	Aposthonia	genus	0.03	Aposthonia_japonica	species	0.03
Zotu3988	BA_619_7_18_COI_2nd_S13_MLepF1_LepR1	13	CATGAGCATTGCAGAGACCTGATTCAGAGGGGGTTCGTCTTAGGTATAGCATGTTCAGTACTATTTGGGGAAACCCAACCCATCTAGTGCTCAGTACTAGTAATTGACTACCAAGAAGCTAAATACTTGAATGCTCACGTGGAATGAAAGTACATTAGTGGCCAAAATCTATGGCATCCATTCCTATAGGTGGAGGTGCATGCAGCACTAAAGACTCATCTGATACCTTGGT	-	cellularOrganisms	cellularOrganisms	1.0	Bacteria	superkingdom	0.32	undef_Bacteria	kingdom	0.32	Proteobacteria	phylum	0.22	Deltaproteobacteria	class	0.09	Myxococcales	order	0.09	Archangiaceae	family	0.09	Cystobacter	genus	0.09	Cystobacter_fuscus	species	0.09
Zotu3194	GT_416_8_2018_COI_2nd_S20_MLepF1_LepR1	12	TAAGTTTTTGATTATTACCTCCGTCACTATCTTTATTATTAATGTCAAGTTTTTTTGAAGTTGGTGCTGGTACTGGTTGAACTGTTTATCCACCGTTAAGCGGTATTGATGCACATTCAGGGCCTGCGGTAGATTTCGCAATTTTTAGTTTACATTTATCAGGCGCATCATCAATTGCAGGAGCTATAAATTTTATAGTAACTATTGTAAATATGAGAGCTCGCGGTTTAAAATTTAATATTTTACCATTATTTGGTTGATCAGTTCTTGTGACGGCATTTTTATTATTGTTATCATTACCTGTATTAGCTGGCGCAATTACTATGTTATTATTTGACAGAAATATTGGTACTTTATTTTTTAACCCAATTGGAGGAGGTGATCCTGTATTATATCAAC…		cellularOrganisms	cellularOrganisms	1.0	Eukaryota	superkingdom	0.99	undef_Eukaryota	kingdom	0.68	undef_undef_Eukaryota	phylum	0.38	Oomycetes	class	0.26	Saprolegniales	order	0.1	Saprolegniaceae	family	0.1	Leptolegnia	genus	0.08	Leptolegnia_caudata	species	0.08
Zotu3194	GT_116_8_2018_COI_2nd_S17_MLepF1_LepR1	3	TAAGTTTTTGATTATTACCTCCGTCACTATCTTTATTATTAATGTCAAGTTTTTTTGAAGTTGGTGCTGGTACTGGTTGAACTGTTTATCCACCGTTAAGCGGTATTGATGCACATTCAGGGCCTGCGGTAGATTTCGCAATTTTTAGTTTACATTTATCAGGCGCATCATCAATTGCAGGAGCTATAAATTTTATAGTAACTATTGTAAATATGAGAGCTCGCGGTTTAAAATTTAATATTTTACCATTATTTGGTTGATCAGTTCTTGTGACGGCATTTTTATTATTGTTATCATTACCTGTATTAGCTGGCGCAATTACTATGTTATTATTTGACAGAAATATTGGTACTTTATTTTTTAACCCAATTGGAGGAGGTGATCCTGTATTATATCAAC…		cellularOrganisms	cellularOrganisms	1.0	Eukaryota	superkingdom	0.99	undef_Eukaryota	kingdom	0.68	undef_undef_Eukaryota	phylum	0.38	Oomycetes	class	0.26	Saprolegniales	order	0.1	Saprolegniaceae	family	0.1	Leptolegnia	genus	0.08	Leptolegnia_caudata	species	0.08
Zotu5731	BA_219_7_18_COI_2nd_S5_RonMWASPdeg_HCO2198	6	AAGATTAAATAATATATCATTCTGGTTACTTCCACCTTCATTAATTTTACTATTACTTAGTTCATTAGTAGAAAATGGAGCTGGAACTGGATGGACAGTTTATCCTCCTTTAGCTGGGATACAGTCACACTCTGGTGGGTCAGTTGATTTAGCTATATTTAGTCTTCATTTAGCTGGGGTATCTTCACTATTAGGAGCTATTAATTTTATAACAACAGTTTTAAATATGAGAGCACCTGGTATGTCCCTACACAAACTACCATTATTTGTATGGGCGATATTTGTAACCGCAATATTGTTACTATTATCATTACCTGTATTAGCCGGTGGTATAACAATGTTATTAACAGATAGAAACTTTAATACTAGTTTCTATGACCCAGCTGGAGGTGGTGATCC…		cellularOrganisms	cellularOrganisms	1.0	Eukaryota	superkingdom	1.0	Fungi	kingdom	0.93	Basidiomycota	phylum	0.84	Agaricomycetes	class	0.84	Polyporales	order	0.57	Polyporaceae	family	0.56	Ganoderma	genus	0.56	Ganoderma_sinense	species	0.23
Zotu10497	WP_2_18_7_18_COI_2nd_S87_MLepF1_LepR1	3	TAAGTTTTTGACTGCTACCTCCGTCAATAATTTTATTATTATTATCAAGCTTAGCAGAAGGTGGTGCTGGAACTGGATGAACATTATACCCGCCATTGTCGGGAATACAAGCCCATTCAGGACCTGCGGTAGATTTGGCAATATTCAGTCTGCATTTGTCAGGTGCGTCGTCGATTTTAGGGGCGATTAATTTTATAGTAACGATTTTCAATATGAGGGCACGTGGATTAGAGCTATATACAATGCCGTTATATGCATGATCGGTACTAGTTACGGCCTTTTTACTATTACTATCATTACCGGTGCTAGCTGCCGGAATAACGATGTTATTGACGGATCGAAATTTCAACACGGCATTTTTTGAATCAGCCGGAGGAGGAGATCCAGTATTATATCAGC…		cellularOrganisms	cellularOrganisms	1.0	Bacteria	superkingdom	0.25	undef_Bacteria	kingdom	0.25	Proteobacteria	phylum	0.17	Deltaproteobacteria	class	0.07	Myxococcales	order	0.07	Archangiaceae	family	0.07	Cystobacter	genus	0.07	Cystobacter_fuscus	species	0.07
Zotu6556	TO_5_30_07_2018_COI_2nd_S84_RonMWASPdeg_HCO2198	3	ATCCTGAAGCCTCCGAACACGTTGACCGCACGTTACAGCTGATCAAAGAACACGGCTGTAAAGCGGGCCTGGTGCTGAATCCGGCCACGCCGCTCAGCATTCTGGATTATGTGATGGATAAGCTTGATGTGATCCTGCTGATGTCGGTTAACCCCGGGTTTGGCGGCCAGTCGTTTATTCCCGGCACGCTGAACAAACTGCGTCAGGTGCGTAAACTTATCGACCAGAGCGGCTACGACATTCGTCTGGAAGTGGACGGCGGCGTCAAAGTCGACAACATTGGCGCGATCGCAGAAGCGGGCGCCGATATGTTTGTCGCCGGTTCGG	-	cellularOrganisms	cellularOrganisms	1.0	Bacteria	superkingdom	0.97	undef_Bacteria	kingdom	0.97	Chloroflexi	phylum	0.26	undef_Chloroflexi	class	0.25	undef_undef_Chloroflexi	order	0.25	undef_undef_undef_Chloroflexi	family	0.25	undef_undef_undef_undef_Chloroflexi	genus	0.25	Chloroflexi_bacterium	species	0.25
Zotu261	TO_328_8_2018_COI_2nd_S25_MLepF1_LepR1	130	TAAGTTTTTGACTTCTTCCCCCTTCTCTTACACTTTTACTTTCTAGTTCATTTGTAGAAAATGGAGCAGGAACAGGATGAACAGTTTATCCTCCCCTTTCTGCGGCTATTGCCCATAGAGGTGCTTCTGTTGATTTAGCTATTTTTTCTCTTCATTTAGCAGGTGTTTCTTCTATTTTAGGATCTGTAAATTTTATTACTACAGTTATTAATATACGAGCTAATGGAATTACATTAGACCGAATACCTTTATTTGTTTGATCTGTAGTTATTACAACAGTTCTTTTACTTTTATCATTACCTGTTTTAGCTGGAGCTATTACAATGCTTTTAACTGATCGAAATTTAAATACATCATTCTTTGACCCGGCTGGTGGGGGAGACCCAATTTTATACCAAC…		cellularOrganisms	cellularOrganisms	1.0	Eukaryota	superkingdom	1.0	Metazoa	kingdom	1.0	Arthropoda	phylum	1.0	Insecta	class	1.0	Diptera	order	0.97	Chironomidae	family	0.87	Chironomus	genus	0.76	Chironomus_heterodentatus	species	0.6
Zotu261	TO_628_8_2018_COI_2nd_S28_MLepF1_LepR1	1069	TAAGTTTTTGACTTCTTCCCCCTTCTCTTACACTTTTACTTTCTAGTTCATTTGTAGAAAATGGAGCAGGAACAGGATGAACAGTTTATCCTCCCCTTTCTGCGGCTATTGCCCATAGAGGTGCTTCTGTTGATTTAGCTATTTTTTCTCTTCATTTAGCAGGTGTTTCTTCTATTTTAGGATCTGTAAATTTTATTACTACAGTTATTAATATACGAGCTAATGGAATTACATTAGACCGAATACCTTTATTTGTTTGATCTGTAGTTATTACAACAGTTCTTTTACTTTTATCATTACCTGTTTTAGCTGGAGCTATTACAATGCTTTTAACTGATCGAAATTTAAATACATCATTCTTTGACCCGGCTGGTGGGGGAGACCCAATTTTATACCAAC…		cellularOrganisms	cellularOrganisms	1.0	Eukaryota	superkingdom	1.0	Metazoa	kingdom	1.0	Arthropoda	phylum	1.0	Insecta	class	1.0	Diptera	order	0.97	Chironomidae	family	0.87	Chironomus	genus	0.76	Chironomus_heterodentatus	species	0.6
Zotu609	GT_4_03_07_2018_COI_2nd_S59_RonMWASPdeg_HCO2198	324	TCGAATAAACAATATAAGATTTTGACTTCTTCCTCCTTCATTAACATTATTAATTATAAGAAGAGTTGTAGAAAATGGAGCTGGTACAGGGTGAACTGTTTATCCGCCACTTTCATCTAATATTGCTCATAGAGGAGCTTCAGTTGATTTAGCAATTTTTAGTTTACATTTAGCAGGTATTTCTTCTATTCTTGGTGCTGTAAATTTTATTACTACTGTTATTAATATACGACCAATAGAAATAACTTTAGATAAAATACCTTTATTTGTTTGAGCTGTAGTAATTACCGCTGTTCTATTACTTTTATCTTTACCTGTTTTAGCAGGGGCTATTACTATATTATTGACTGATCGTAATTTAAATACAACTTTTTTTGATCCTGTTGGAGGGGGAGACCC…		cellularOrganisms	cellularOrganisms	1.0	Eukaryota	superkingdom	1.0	Metazoa	kingdom	1.0	Arthropoda	phylum	1.0	Insecta	class	1.0	Coleoptera	order	1.0	Pyrochroidae	family	1.0	Dendroides	genus	1.0	Dendroides_canadensis	species	1.0
Zotu3416	TO_628_8_2018_COI_2nd_S28_MLepF1_LepR1	19	TAAGATTCTGAATACTACCCCCATCTATTACTCTATTAGTATCTAGTAGTTTAGTTGAAACAGGAGCAGGAACAGGTTGAACAGTGTACCCCCCACTTTCATCTGGAATTGCTCATGCTGTAGCATCTGTAGATTTAGCAATTTTTTCATTACATTTAGCAGGAATCTCTCTATTTTAGGAGCTGTAAATCTTATTACAACTGTAATTAATATACGAGCTTCAGGTATTACTTTTGATCGAATACCTTTATTTGTTTGATCAGTAGTTATTACAGCAGTATTATTACTTCTTTCTTTACCTGTATTAGCTGGGGCTATTACTATATTATTAACAGATCGAAATTTAAATACTTCATTCTTTGACCCAGCTGGAGGAGGGGATCCTATTCTTTACCAACA…		cellularOrganisms	cellularOrganisms	1.0	Eukaryota	superkingdom	1.0	Metazoa	kingdom	1.0	Arthropoda	phylum	1.0	Insecta	class	1.0	Diptera	order	0.97	Limoniidae	family	0.92	Metalimnobia	genus	0.92	Metalimnobia_charlesi	species	0.6
Zotu2372	TO_3_30_07_2018_COI_2nd_S82_RonMWASPdeg_HCO2198	12	TAGATTAAATAATATAAGTTTTTGATTACTTGTACCTAGTTTATTTTTATTCTTATTTGCTAGCGTAATAGAAAATGGTGCAGGAACAGGATGAACACTTTACCCACCATTAAGTGGAATACAAAGTCATAGTGGTCCTAGTGTGGATTTAGCTATTTTTGCATTACATTTAGCAGGAATAAGTAGTTTATTAGGAGCTATAAACTTTATAACAACAATATTAAATATGAGAAGTCCAGGTATTAGATTACACAAATTAGCTTTATTTGGATGAGCTGTGGTTGTTACAGCTGTTTTATTATTATTATCATTACCAGTGTTAGCAGGTGCTATAACAATGGTATTAACAGATAGAAATTTTAATACATCATTTTTTGAAGCAGCAGGTGGTGGTGATCC…		cellularOrganisms	cellularOrganisms	1.0	Eukaryota	superkingdom	1.0	Fungi	kingdom	1.0	Ascomycota	phylum	1.0	Lecanoromycetes	class	0.53	Ostropales	order	0.37	Graphidaceae	family	0.37	Graphis	genus	0.37	Graphis_lineola	species	0.37
Zotu2372	TO_4_30_07_2018_COI_2nd_S83_RonMWASPdeg_HCO2198	16	TAGATTAAATAATATAAGTTTTTGATTACTTGTACCTAGTTTATTTTTATTCTTATTTGCTAGCGTAATAGAAAATGGTGCAGGAACAGGATGAACACTTTACCCACCATTAAGTGGAATACAAAGTCATAGTGGTCCTAGTGTGGATTTAGCTATTTTTGCATTACATTTAGCAGGAATAAGTAGTTTATTAGGAGCTATAAACTTTATAACAACAATATTAAATATGAGAAGTCCAGGTATTAGATTACACAAATTAGCTTTATTTGGATGAGCTGTGGTTGTTACAGCTGTTTTATTATTATTATCATTACCAGTGTTAGCAGGTGCTATAACAATGGTATTAACAGATAGAAATTTTAATACATCATTTTTTGAAGCAGCAGGTGGTGGTGATCC…		cellularOrganisms	cellularOrganisms	1.0	Eukaryota	superkingdom	1.0	Fungi	kingdom	1.0	Ascomycota	phylum	1.0	Lecanoromycetes	class	0.53	Ostropales	order	0.37	Graphidaceae	family	0.37	Graphis	genus	0.37	Graphis_lineola	species	0.37
Zotu2372	TO_328_8_2018_COI_2nd_S25_RonMWASPdeg_HCO2198	6	TAGATTAAATAATATAAGTTTTTGATTACTTGTACCTAGTTTATTTTTATTCTTATTTGCTAGCGTAATAGAAAATGGTGCAGGAACAGGATGAACACTTTACCCACCATTAAGTGGAATACAAAGTCATAGTGGTCCTAGTGTGGATTTAGCTATTTTTGCATTACATTTAGCAGGAATAAGTAGTTTATTAGGAGCTATAAACTTTATAACAACAATATTAAATATGAGAAGTCCAGGTATTAGATTACACAAATTAGCTTTATTTGGATGAGCTGTGGTTGTTACAGCTGTTTTATTATTATTATCATTACCAGTGTTAGCAGGTGCTATAACAATGGTATTAACAGATAGAAATTTTAATACATCATTTTTTGAAGCAGCAGGTGGTGGTGATCC…		cellularOrganisms	cellularOrganisms	1.0	Eukaryota	superkingdom	1.0	Fungi	kingdom	1.0	Ascomycota	phylum	1.0	Lecanoromycetes	class	0.53	Ostropales	order	0.37	Graphidaceae	family	0.37	Graphis	genus	0.37	Graphis_lineola	species	0.37
Zotu2843	TO_428_8_2018_COI_2nd_S26_MLepF1_LepR1	23	TAAGATTCTGATTATTACCTCCTTCTTTAACTTTATTATTAATCAGAAGAATAGTAGAAACAGGGACAGGGACAGGATGAACAGTATAccccccccTTTCATCAATTATTGCCCACACTGGCTCATCTGTTGATTTTTCAATTTTTTCTTTACATATTGCAGGAATTTCATCCATTCTAGGAGCTATTAATTTTATTTCAACAATAATAAATATAAAAATTAAATTTTTAAAATTCGATCAAATTTCTTTATTTATTTGATCAATTTTAATTACTACTATTTTATTATTATTATCTTTACCAGTATTAGCAGGAGCTATTACTATATTATTAACAGATCGAAATTTAAATACATCTTTCTTTGATCCTATAGGAGGAGGAGATCCTATTCTTTACCAAC…		cellularOrganisms	cellularOrganisms	1.0	Eukaryota	superkingdom	1.0	Metazoa	kingdom	1.0	Arthropoda	phylum	1.0	Insecta	class	1.0	Diptera	order	0.7	Cecidomyiidae	family	0.64	Lestodiplosis	genus	0.14	Lestodiplosis_polypori	species	0.14
Zotu3340	TO_428_8_2018_COI_2nd_S26_RonMWASPdeg_HCO2198	3	AAGACTTAATAACATAAGTTTCTGATTACTTCCTCCTAGCTTAATCTTATTCCTTTTTGCAAGCACCATAGAAAATGGTGCTGGAACAGGTTGAACTCTATACCCTCCTCTGTCAGGAATACAAAGTCATAGTGGACCAAGTGTAGATTTAGCTATATTTGCTTTACATCTTTCAGGGATTAGTAGTTTACTAGGGGCAATGAACTTTATAACAACAATTTTAAATATGAGAAGCCCTGGTATAAGACTGCATAAACTGGCTTTATTTGGGTGAGCCGTGGTAGTTACAGCAGTGTTATTACTACTATCTTTACCTGTATTAGCCGGAGGTATTACAATGGTTTTAACAGATAGAAATTTTAATACATCCTTCTTTGAAGTGGCAGGTGGTGGAGACCC…		cellularOrganisms	cellularOrganisms	1.0	Eukaryota	superkingdom	1.0	Fungi	kingdom	1.0	Ascomycota	phylum	1.0	Lecanoromycetes	class	0.41	Ostropales	order	0.27	Graphidaceae	family	0.27	Graphis	genus	0.27	Graphis_scripta	species	0.27
Zotu3340	TO_1_30_07_2018_COI_2nd_S80_RonMWASPdeg_HCO2198	3	AAGACTTAATAACATAAGTTTCTGATTACTTCCTCCTAGCTTAATCTTATTCCTTTTTGCAAGCACCATAGAAAATGGTGCTGGAACAGGTTGAACTCTATACCCTCCTCTGTCAGGAATACAAAGTCATAGTGGACCAAGTGTAGATTTAGCTATATTTGCTTTACATCTTTCAGGGATTAGTAGTTTACTAGGGGCAATGAACTTTATAACAACAATTTTAAATATGAGAAGCCCTGGTATAAGACTGCATAAACTGGCTTTATTTGGGTGAGCCGTGGTAGTTACAGCAGTGTTATTACTACTATCTTTACCTGTATTAGCCGGAGGTATTACAATGGTTTTAACAGATAGAAATTTTAATACATCCTTCTTTGAAGTGGCAGGTGGTGGAGACCC…		cellularOrganisms	cellularOrganisms	1.0	Eukaryota	superkingdom	1.0	Fungi	kingdom	1.0	Ascomycota	phylum	1.0	Lecanoromycetes	class	0.41	Ostropales	order	0.27	Graphidaceae	family	0.27	Graphis	genus	0.27	Graphis_scripta	species	0.27
Zotu3340	BA_224_8_18_COI_2nd_S6_RonMWASPdeg_HCO2198	5	AAGACTTAATAACATAAGTTTCTGATTACTTCCTCCTAGCTTAATCTTATTCCTTTTTGCAAGCACCATAGAAAATGGTGCTGGAACAGGTTGAACTCTATACCCTCCTCTGTCAGGAATACAAAGTCATAGTGGACCAAGTGTAGATTTAGCTATATTTGCTTTACATCTTTCAGGGATTAGTAGTTTACTAGGGGCAATGAACTTTATAACAACAATTTTAAATATGAGAAGCCCTGGTATAAGACTGCATAAACTGGCTTTATTTGGGTGAGCCGTGGTAGTTACAGCAGTGTTATTACTACTATCTTTACCTGTATTAGCCGGAGGTATTACAATGGTTTTAACAGATAGAAATTTTAATACATCCTTCTTTGAAGTGGCAGGTGGTGGAGACCC…		cellularOrganisms	cellularOrganisms	1.0	Eukaryota	superkingdom	1.0	Fungi	kingdom	1.0	Ascomycota	phylum	1.0	Lecanoromycetes	class	0.41	Ostropales	order	0.27	Graphidaceae	family	0.27	Graphis	genus	0.27	Graphis_scripta	species	0.27
Zotu10384	WP_222_8_18_COI_2nd_S37_MLepF1_LepR1	3	TAAGATTTTGACTTTTACCTCCCTCTTTAATATTCTTATTAATATCTTCTTTTACAGATAATGGTAGAGGAACTGGCTGAACAGTCTATCCTCCTCTGTCTAATCAACTATTTCACAGAGGTCAATCAGTAGATCTAACTATCTTTTCACTTCACTTAGCAGGAATTTCTTCCATCTTAGGAGCTATTAATTTTATTACTACTGTAATTAACATACGATCTGCTTCTTCTTCTTTCGAACGAATTCCACTATTTGTATGAAGAGTACTTATTACTGCTATTTTACTTCTTTTATCATTACCTGTATTAGCTGGAGCAATTACTATATTACTAACAGATCGAAATTTTAATACTTCATTTTTTGATCCAGCTGGCGGAGGAGACCCAATTTTATACCAAC…		cellularOrganisms	cellularOrganisms	1.0	Eukaryota	superkingdom	1.0	Metazoa	kingdom	1.0	Arthropoda	phylum	0.9	Insecta	class	0.74	Lepidoptera	order	0.4	Hepialidae	family	0.05	Oxycanus	genus	0.05	Oxycanus_naias	species	0.05
Zotu10831	WP_522_8_18_COI_2nd_S40_RonMWASPdeg_HCO2198	3	TAGATTAAATAACATTAGTTTTTGATTACTTCCTCCAAGTTTAGTTTTATTTGTGTTTGCAAGCACAATTGAAAATGGAGCAGGAACAGGATGAACTCTGTACCCTCCATTATCAGGTATACAAAGTCACAGTGGACCTAGTGTTGATCTAGCAATTTTTGCTTTACACTTATCTGGAGTAAGTAGTCTTTTAGGTGCGATGAATTTTATAACAACAATTTTAAATATTAGAAGCCCAGGAATAAGATTACATAAATTAGCTTTATTTGGTTGAGCAGTACTTGTAACAGCAGTATTATTATTATTTCATTACCTGTACTAGCTGGAGGAATAACAATGGTATTAACTGACAGAAACTTTAATACTTCATTCTATGATCCAGCAGGAGGTGGAGATCCT…		cellularOrganisms	cellularOrganisms	1.0	Eukaryota	superkingdom	1.0	Fungi	kingdom	0.95	Ascomycota	phylum	0.91	Sordariomycetes	class	0.33	Glomerellales	order	0.16	Glomerellaceae	family	0.16	Colletotrichum	genus	0.16	Colletotrichum_aenigma	species	0.16
Zotu2609	BA_624_8_18_COI_2nd_S14_MLepF1_LepR1	27	TAAGTTTTTGACTTTTACCACCCTCGTTAACACTTCTTCTTTCTAGCTCAATGGTAGAAAATGGAGCTGGTACAGGTTGAACTGTTTATCCTCCTTTATCTTCTAATATTGCTCACGCAGGAGCTTCAGTAGATTTAGCTATTTTTTCTTTACATTTAGCAGGAATTTCATCTATTTTAGGAGCAGTAAATTTTATTACAACAGTTATTAATATACGATCAGAAGGAATTTCTTTAGATCGAATACCTTTATTTGTTTGATCAGTAATTATTACTGCTGTTTTACTTTTACTTTCTTTGCCTGTTTTAGCCGGAGCTATCACCATACTACTAACAGATCGAAATTTAAATACTAGATTTTTTGACCCCGCAGGAGGAGGAGACCCTATTCTTTATCAGC…		cellularOrganisms	cellularOrganisms	1.0	Eukaryota	superkingdom	1.0	Metazoa	kingdom	1.0	Arthropoda	phylum	0.99	Insecta	class	0.97	Diptera	order	0.85	Muscidae	family	0.22	Azelia	genus	0.18	Azelia_zetterstedtii	species	0.18
Zotu6312	GT_1_03_07_2018_COI_1in10_2nd_S56_RonMWASPdeg_HCO2198	6	ATTCAGGAGAGATTCTCATGGAAGGGTCTCAAGGAGGATGTGCTCCAACACATCAGGGAGTGTGTATTTTTCCAGCCGAAAAAAGGAGAGAAAAACCATCCAGCAGGATTGTTGCAGCCACTTCCTATTTCGGAAGGAAAATGGGAGAGTATTTCCATGGAATTCATCACCGGTCTACCTACAATATATGGTAAGGATTGTAATTTGTAGTTGTTGATCAACTAACAAAGTATTCACATTTTTTTCTATTTTTGATGAAATACTGCTTCACAGGTGGCCGATATCTTCTTTAGAGATGTCTTTAGACTCCATGGTCTTCCAAAGACCATAGTCAGTGATCAGGATAGCCGCTTCATGTGTGGCTTTTGGAAGG	-	cellularOrganisms	cellularOrganisms	1.0	Bacteria	superkingdom	0.52	undef_Bacteria	kingdom	0.52	Proteobacteria	phylum	0.38	Deltaproteobacteria	class	0.27	Myxococcales	order	0.27	Archangiaceae	family	0.27	Cystobacter	genus	0.27	Cystobacter_fuscus	species	0.27
Zotu8337	WP_322_8_18_COI_2nd_S38_MLepF1_LepR1	4	TTAGATTCTGAATTTTAGTTCCTGCGATGTTTTGTCTCCTTTCTTCTTCTTTTATAGGAATAGGAGGAGGTACTGGTTGAACAGTATACCCTCCCCTTTCTTCTTCTGAATTTCATCCTGGTCTTTCGGTTGATATAATAATTTTTTCCTTGCACTTGGGTGGAATTTCTTCTATTTTAAGTTCCATTAATTTTATTACCACTATATTCGTATTACGATTTAGAGGCCTTATTTTAGATCGAATGAATTTATTTTGCTGATCTATTATGGTAACTTCTTTTCTTCTTTTATTCTCTCTCCCAGTTTTAGCAGGAGGTATTACTATGCTCTTAGTAGACCGAAATTTAAATTCTTCCTTTTTTGATCCTTTGGGTGGTGGTGACCCTGTGTTGTATCAAC…		cellularOrganisms	cellularOrganisms	1.0	Eukaryota	superkingdom	0.96	Metazoa	kingdom	0.8	Arthropoda	phylum	0.64	Arachnida	class	0.4	Trombidiformes	order	0.34	Eriophyidae	family	0.3	Cecidophyopsis	genus	0.15	Cecidophyopsis_hendersoni	species	0.12
Zotu4688	TO_328_8_2018_COI_2nd_S25_RonMWASPdeg_HCO2198	6	AAGACTTAACAATATAAGCTTTTGGCTACTTGTACCATCTTTTTTGATGTTGATGGGTTCAGCTTTTGTAGAAGGAGGAGCCGGAACCGGATGGACCATATATCCGCCACTTAGCAGCGTTGGTCAAACTGGAGCAGCTGTAGATATGGCTATACTCAGCTTGCATTTAGCTGGAATATCCTCTATTCTTGGGGCTATCAATATAATTGTAACAATATTTAATATGCGTGCTCCTGGAATGACTATGCATAAGATGCCTCTTTTTGTATGGGCAGTACTAGTGACTGCATTTCTGCTTGTACTTGCACTCCCAGTGCTTGGTGGTGCTATAACAATGCTACTCACTGATAGAAATTTTGGTACAAGTTTTTTTGAGCCATCAGGTGGTGGTGATCCGGT…		cellularOrganisms	cellularOrganisms	1.0	Bacteria	superkingdom	0.29	undef_Bacteria	kingdom	0.29	Firmicutes	phylum	0.07	Bacilli	class	0.07	Bacillales	order	0.07	Bacillaceae	family	0.07	Bacillus_Bacillaceae	genus	0.06	Bacillus_filamentosus	species	0.06
Zotu4688	WP_322_8_18_COI_2nd_S38_RonMWASPdeg_HCO2198	4	AAGACTTAACAATATAAGCTTTTGGCTACTTGTACCATCTTTTTTGATGTTGATGGGTTCAGCTTTTGTAGAAGGAGGAGCCGGAACCGGATGGACCATATATCCGCCACTTAGCAGCGTTGGTCAAACTGGAGCAGCTGTAGATATGGCTATACTCAGCTTGCATTTAGCTGGAATATCCTCTATTCTTGGGGCTATCAATATAATTGTAACAATATTTAATATGCGTGCTCCTGGAATGACTATGCATAAGATGCCTCTTTTTGTATGGGCAGTACTAGTGACTGCATTTCTGCTTGTACTTGCACTCCCAGTGCTTGGTGGTGCTATAACAATGCTACTCACTGATAGAAATTTTGGTACAAGTTTTTTTGAGCCATCAGGTGGTGGTGATCCGGT…		cellularOrganisms	cellularOrganisms	1.0	Bacteria	superkingdom	0.29	undef_Bacteria	kingdom	0.29	Firmicutes	phylum	0.07	Bacilli	class	0.07	Bacillales	order	0.07	Bacillaceae	family	0.07	Bacillus_Bacillaceae	genus	0.06	Bacillus_filamentosus	species	0.06
Zotu2143	TO_6_30_07_2018_COI_2nd_S85_MLepF1_LepR1	39	TAAGATTTTGATTACTTCCTCCATCAATTAGTTTATTAGTTATCTCTTCATTTGCAGAAACAGGAGCGGGTACAGGATGAACTGTTTATCCTCCTTTATCTAATTATATATTTCATAGAGGAAGAAGAGTAGATTTTACTATTTTTTCTTTACATATAGCAGGAATTTCATCAATTTTAGGTGCTATCAATTTTATTTCTACTATTCTAAATATACGATCTCCTTTCATAACATTTGAACGAATACCTTTATTTGTTTGATCAGTATTTATTACTGCTATTTTATTATTACTATCTTTACCAGTACTTGCTGGAGCTATTACTATACTTTTAACAGATCGAAATTTTAACACATCTTTTTTTGATCCTGCTGGTGGAGGAGATCCTATTTTATATCAAC…		cellularOrganisms	cellularOrganisms	1.0	Eukaryota	superkingdom	1.0	Metazoa	kingdom	0.92	Arthropoda	phylum	0.83	Insecta	class	0.7	Lepidoptera	order	0.12	Geometridae	family	0.01	Nemoria	genus	0.01	Nemoria_dentilinea	species	0.01
Zotu3219	TO_628_8_2018_COI_2nd_S28_MLepF1_LepR1	14	TAAGGTTTTGGCTTCTCCCCCCATCACTAATCTTGTTATTAAGAAGGGGTTTAGTTGAAAGAGGGGTTGGGACTGGCTGGACTGTCTACCCGCCTTTGGCAAGTGGAATTGCCCATAGAGGGGCTTCAGTAGATTTAGGGATTTTTTCCCTTCATTTGGCTGGAGCTTCTTCAATTTTAGGAGCTGTGAATTTCATTACTACTGTAATTAATATACGAGCAGAAGGGATAAGGATAGATCGTATCCCCCTATTTGTTTGGTCTGTATTAATTACAGCAATTCTTTTATTACTTTCACTACCGGTTTTAGCAGGGGCTATTACTATGTTATTAACAGACCGTAATCTGAACACCTCTTTTTTCGACCCTAGGGGGGGAGGGGATCCTATCTTGTACCAGC…		cellularOrganisms	cellularOrganisms	1.0	Eukaryota	superkingdom	1.0	Metazoa	kingdom	1.0	Arthropoda	phylum	0.99	Malacostraca	class	0.98	Isopoda	order	0.98	Trachelipodidae	family	0.98	Trachelipus	genus	0.98	Trachelipus_rathkii	species	0.98
Zotu3546	WP_322_8_18_COI_2nd_S38_RonMWASPdeg_HCO2198	16	TAGAATGAATAATATTAGTTTTTGGTTACTACCTCCTTCTTTATTATTATTAGTATCATCTGCTATAGTTGAATCAGGTGCTGGTACTGGTTGGACTGTTTATCCTCCTTTATCAAGTGTTCAAGCACACTCTGGACCTTCTGTAGATTTAGCTATTTTTAGTTTACACTTATCAGGTATTTCTTCTTTATTAGGTGCTATTAATTTCCTTTCAACTATTTATAATATGAGAGCTCCAGGTTTAAGCTTCCATAGATTACCTTTATTCGTTTGGGCTATTTTTATTACAGCTTTCTTATTATTATTAACTTTACCTGTTTTAGCTGGAGCTATTACAATGTTATTAACAGATAGAAATTTAAATACATCTTTCTATGATCCATCAGGTGGAGGTGATCC…		cellularOrganisms	cellularOrganisms	1.0	Eukaryota	superkingdom	1.0	undef_Eukaryota	kingdom	1.0	undef_undef_Eukaryota	phylum	1.0	Oomycetes	class	1.0	Pythiales	order	1.0	Pythiaceae	family	1.0	Pythium	genus	1.0	Pythium_acanthicum	species	1.0
Zotu2922	WP_422_8_18_COI_2nd_S39_MLepF1_LepR1	25	CCACACCACGTGTCTCCCCTCTCGACTACTACAACCGGAAGTCCTGCCCCTTAAGCCGGAAGGGGGGCTCTCCAAAAAATTAATGCAAGGGAGGGAGGGGGAATGGCATCATGCACCGGAAAGAACTGCTCCACCACTCGCAATTTTTTTAACAGCCGTCTGAGGGGGGATGAATAAGTGGGAATGTAAGTTACCCCCTCC	-	cellularOrganisms	cellularOrganisms	1.0	Bacteria	superkingdom	0.49	undef_Bacteria	kingdom	0.49	Proteobacteria	phylum	0.29	Deltaproteobacteria	class	0.21	Myxococcales	order	0.21	Archangiaceae	family	0.21	Cystobacter	genus	0.21	Cystobacter_fuscus	species	0.21
Zotu10163	TO_6_30_07_2018_COI_2nd_S85_MLepF1_LepR1	3	AGATTCTGGCTTTTACCTCCCTCCCTAACTCTTCTATCTATGTCAGCCTTTGCAGGAACTGGGGCCGGTACCGGTTGAACCGTTTACCCTCCTTTAGCCGGGAATCTTTTCCACTCAGGGATTTCAGTTGATTTAGCAATTTTCAGTCTTCATTTAGCTGGTGCCTCCTCCATTCTAGGAGCAATTAACTTTATCTCTACAATTACGAACATACGCTCATCTTTCATGAACCTAGACATAATCCCTCTATTCGCATGATCTGTTTTGATCACGGCAGTGCTTCTACTTCTGTCCCTTCCCGTTTTAGCAGGGGCTATCACGATACTTCTCACAGACCGAAATTTTAATACTTCATTTTTCGAGCCCTCAGGTGGGGGCGATCCCATTCTTTATCAGCAT…		cellularOrganisms	cellularOrganisms	1.0	Eukaryota	superkingdom	0.91	undef_Eukaryota	kingdom	0.13	undef_undef_Eukaryota	phylum	0.1	Spirotrichea	class	0.08	Urostylida	order	0.08	Urostylidae	family	0.08	Urostyla	genus	0.08	Urostyla_grandis	species	0.08
Zotu5851	TO_228_8_2018_COI_2nd_S24_RonMWASPdeg_HCO2198	3	TAGATTGAATAATATAAGTTTTTGGTTATTAATACCTTCCTTTATACTACTTATCACTTCAACATTAATTGAGGGAGGAGCAGGTACTGGCTGGACCCTTTATCCACCCCTTAGTAGTATAACTGGGCATCCAGGAGCAGCAGTAGATATGGTTATTTTTAGCTTGCATCTAGCAGGAATATCCTCAATTCTTGGCTCAATAAATTTAATTGTAACAATATTTAATATGCGAGCTCCAGGTATGGGATTACTACAAATGCCTTTATTTGTCTGGTCAATATTAATAACAGCTTTTTTGTTAATTTTAGCGTTACCTGTATTAGCAGGAGCTATCACCATGCTTTTAGTAGATCGCAATTTTGAAGCAGCTTTTTTTAAACCTGCTGGTGGTGGAGATCC…		cellularOrganisms	cellularOrganisms	1.0	Eukaryota	superkingdom	0.81	Metazoa	kingdom	0.38	Cnidaria	phylum	0.04	Anthozoa	class	0.04	Scleractinia	order	0.04	Pocilloporidae	family	0.04	Madracis	genus	0.04	Madracis_decactis	species	0.04
Zotu9890	TO_3_30_07_2018_COI_2nd_S82_RonMWASPdeg_HCO2198	3	CGTACGTTTAAAGGTTCCCGCAATAGGATGAATTTCGGCCTGGCCATCTTTTACAATAAGTTGTGCTTCAGGAGAACTGCCAAAGATTTTAAAATTTCCGTAGTCAAAATAAAAGAGGTACGGGGAGGGGTTTACATTTCTCAAAGCGCGATAAACATTGAATTCGTCGCCCTTAAAGGCCTGTGAAAACCTGCGGGAGAGTACCAGCTGGAAAACATCGCCGCGTTTACAGTGTTTTTTTCCAAGTTTTACATTCTCCCGAAATTCTTCATCGGTTAAATTTGATACTGCTTCGTTTTGCCTTTTAAAATTATAGGTGGCAAAATTCTTCACTTTAAGCAGTTGCTCTATTTCGGCTAAATTATTTTCATTGTTATAATTATGATCAAAAATATAAGC…	-	cellularOrganisms	cellularOrganisms	1.0	Eukaryota	superkingdom	0.67	undef_Eukaryota	kingdom	0.23	undef_undef_Eukaryota	phylum	0.16	Spirotrichea	class	0.15	Sporadotrichida	order	0.09	Oxytrichidae	family	0.09	Oxytricha	genus	0.06	Oxytricha_trifallax	species	0.06
Zotu7454	BA_124_8_18_COI_2nd_S4_MLepF1_LepR1	4	TCAGCTTCTGGTTGTTAATCCCTTCATTTTTATTGCTGCTGGGTTCAGCATTTGTGGATGGCGGAGCAGGGGTCGGTTGGACTGCTTATCCGCCGTTGTCGGATGTCGGGCAGCCGGGTGCGGCGATGGATATGGCAATTTTTGCGCTCCACCTTTCCGGTATCTCTTCAATTTTGGGGGCGATCAATTTTATCACCACGATTTTCAATATGCGCGCGCCGGGGATGAGCCTATTTAAAATGCCGTTATTTGTCTGGGCGATGCTGATTACCGCATTCCTGTTATTGCTGTCTTTACCAGTATTGGCGGGGGCAATCACCATGTTGTTGACCGACCGTAACTTTGGCACCAGCTTTTTCAAACCCGATGGCGGCGGCGATCCGATTTTGTACCAGCATC…		cellularOrganisms	cellularOrganisms	1.0	Bacteria	superkingdom	0.99	undef_Bacteria	kingdom	0.99	Proteobacteria	phylum	0.66	Alphaproteobacteria	class	0.55	undef_Alphaproteobacteria	order	0.51	undef_undef_Alphaproteobacteria	family	0.51	undef_undef_undef_Alphaproteobacteria	genus	0.51	Alphaproteobacteria_bacterium	species	0.51
Zotu2897	TO_2_30_07_2018_COI_2nd_S81_MLepF1_LepR1	25	TAAGATTTTGATTACTGCCTCCTTCTCTTTCTCTATTATTAGCAAGAAGTCTAGTAGAAAATGGAGCTGGGACTGGTTGAACTGTCTACCCACCACTCTCTGCAAATATTGCTCACGCAGGTGCCTCTGTAGATTTAGCAATTTTCTCACTTCACTTAGCAGGAATTTCCTCAATTTTAGGGGCAGTAAATTTTATTACAACTACTATTAATATACGGGCCCCAGGAATATCTTTAGACCAAACCCCTCTATTTGTATGAGCTGTAGGTATCACAGCACTTCTTTTACTCCTTTCTTTACCCGTTTTAGCTGGGGCCATTACTATATTATTGACAGATCGAAACTTAAATTCTTCATTCTTTGACCCTGCAGGAGGGGGAGATCCTATCCTATATCAAC…		cellularOrganisms	cellularOrganisms	1.0	Eukaryota	superkingdom	1.0	Metazoa	kingdom	1.0	Arthropoda	phylum	1.0	Insecta	class	1.0	Orthoptera	order	0.99	Tettigoniidae	family	0.99	Meconema	genus	0.95	Meconema_meridionale	species	0.62
Zotu1919	GT_3_03_07_2018_COI_2nd_S58_MLepF1_LepR1	16	TAAGATTTTGGCTACTTCCCCCCTCACTTACTCTTCTTCTCTCCAGAAGATTAGTTAATACCGGGGCCGGGACAGGATGGACAGTTTACCCCCCGCTCTCTAGAGCGATTGCCCACACAGGGGCTTCGGTTGATCTCGCCATCTTCTCTCTTCACCTTGCAGGTGTAAGATCAATTTTGGGGGCTGTTAATTTCATTACAACAATTATTAATATGCGGTCTGACGGATTAACCTTTGAGCGAATACCCTTATTTGTTTGATCCGTTTTTATTACCGCAATCTTGCTTCTCCTCTCTCTCCCTGTTCTTGCAGGGGCAATCACCATATTATTAACGGACCGGAATTTAAATACTTCCTTCTTTGATCCTGCAGGGGGAGGAGACCCTATCTTATATCAAC…		cellularOrganisms	cellularOrganisms	1.0	Eukaryota	superkingdom	1.0	Metazoa	kingdom	1.0	Arthropoda	phylum	1.0	Insecta	class	1.0	Psocoptera	order	1.0	Elipsocidae	family	1.0	Elipsocus	genus	1.0	Elipsocus_moebiusi	species	1.0
Zotu1919	GT_5_03_07_2018_COI_2nd_S60_MLepF1_LepR1	9	TAAGATTTTGGCTACTTCCCCCCTCACTTACTCTTCTTCTCTCCAGAAGATTAGTTAATACCGGGGCCGGGACAGGATGGACAGTTTACCCCCCGCTCTCTAGAGCGATTGCCCACACAGGGGCTTCGGTTGATCTCGCCATCTTCTCTCTTCACCTTGCAGGTGTAAGATCAATTTTGGGGGCTGTTAATTTCATTACAACAATTATTAATATGCGGTCTGACGGATTAACCTTTGAGCGAATACCCTTATTTGTTTGATCCGTTTTTATTACCGCAATCTTGCTTCTCCTCTCTCTCCCTGTTCTTGCAGGGGCAATCACCATATTATTAACGGACCGGAATTTAAATACTTCCTTCTTTGATCCTGCAGGGGGAGGAGACCCTATCTTATATCAAC…		cellularOrganisms	cellularOrganisms	1.0	Eukaryota	superkingdom	1.0	Metazoa	kingdom	1.0	Arthropoda	phylum	1.0	Insecta	class	1.0	Psocoptera	order	1.0	Elipsocidae	family	1.0	Elipsocus	genus	1.0	Elipsocus_moebiusi	species	1.0
Zotu1919	TO_128_8_2018_COI_2nd_S23_MLepF1_LepR1	3	TAAGATTTTGGCTACTTCCCCCCTCACTTACTCTTCTTCTCTCCAGAAGATTAGTTAATACCGGGGCCGGGACAGGATGGACAGTTTACCCCCCGCTCTCTAGAGCGATTGCCCACACAGGGGCTTCGGTTGATCTCGCCATCTTCTCTCTTCACCTTGCAGGTGTAAGATCAATTTTGGGGGCTGTTAATTTCATTACAACAATTATTAATATGCGGTCTGACGGATTAACCTTTGAGCGAATACCCTTATTTGTTTGATCCGTTTTTATTACCGCAATCTTGCTTCTCCTCTCTCTCCCTGTTCTTGCAGGGGCAATCACCATATTATTAACGGACCGGAATTTAAATACTTCCTTCTTTGATCCTGCAGGGGGAGGAGACCCTATCTTATATCAAC…		cellularOrganisms	cellularOrganisms	1.0	Eukaryota	superkingdom	1.0	Metazoa	kingdom	1.0	Arthropoda	phylum	1.0	Insecta	class	1.0	Psocoptera	order	1.0	Elipsocidae	family	1.0	Elipsocus	genus	1.0	Elipsocus_moebiusi	species	1.0
Zotu1690	WP_322_8_18_COI_2nd_S38_MLepF1_LepR1	60	TAAGATTTTGATTGCTAATCTCTTCTTTAATTTTATTATTATTTTCCATAATATCTTCTAATGGGAGTGGAACTGGATGAACAATATAccccccccTTTCATCATCTGAATTTCACTATGGAAGATCTGTAGATATAACAATTTTTTCTTTACATATTGCTGGAGTCTCATCTATTATAAGATCATTAAATTTTTTATCAACAATTTTAATTATACGACAAAAATCAATTTTAATTGAATTATGCTCTTTATTCTCATGAAGAATTATAATTACAGTATTTTTATTATTATTAGCTCTTCCAGTTCTAGCAGGAGCAATTACTATACTTTTGACTGATCGAAATTTTAATACATCATTTTTTAATCCTAATGGAGGGGGGGATCCAATTTTATTTCAAC…		cellularOrganisms	cellularOrganisms	1.0	Eukaryota	superkingdom	1.0	Metazoa	kingdom	0.92	Arthropoda	phylum	0.84	Insecta	class	0.79	Hymenoptera	order	0.45	Formicidae	family	0.24	Atta	genus	0.05	Atta_colombica	species	0.03
Zotu8476	WP_522_8_18_COI_2nd_S40_MLepF1_LepR1	4	TTTCCTTTTGGCTATTGCCACCGTCTTTAATTTTGTTGTTATCCTCAGCTTTAGTAGAAGCTGGCGCAGGAACTGGTTGAACCGTTTATCCGCCCTTAAGCAGTCTTCAAGCACATTCTGGACCGTCTGTTGACTTAGCTATTTTTAGTCTGCATTTATCGGGGGCAGCTTCTATTTTAGGGTCGATAAATTTTATTACCACTGTGTTTAACATGCGAGCACCGGGTATTTCAATGCATAGATTGCCGTTATACGTGTGGTCGTTGCTGGTAACTTCCTTTCTATTAGTGCTTTCGCTACCGGTATTAGGTGGGGCTATTACTATGTTATTAACGGACCGTAATTTTAATACCACATTTTTTGATCCTGCGGGGGGCGGAGATCCGGTGTTATATCAAC…		cellularOrganisms	cellularOrganisms	1.0	Eukaryota	superkingdom	0.9	undef_Eukaryota	kingdom	0.39	undef_undef_Eukaryota	phylum	0.37	Phaeophyceae	class	0.3	Dictyotales	order	0.16	Dictyotaceae	family	0.16	Dictyota	genus	0.11	Dictyota_stolonifera	species	0.08
Zotu4104	WP_622_8_18_COI_2nd_S41_MLepF1_LepR1	14	TAAGATTTTGATTTCTTCCCCCTTCTTTAACTTTACTTTTATCAAGAAGAATTGTAAGAACCGGAGCAGGAACTGGTTGAACAGTTTATCCCCCACTTTCTTCTACAATCTCCCATACAGGAGCTTCAGTAGATTTAGCAATCTTTTCTCTCCATTTAGCTGGAATTAGATCTATTTTAGGAGCAGTAAATTTTATTACTACCATTATTAACATACGCTCAGAAAATTTATCTCTAGAACGTATACCATTATTTGTCTGATCAGTTTTTATTACAGCAATCTTACTTTTACTCTCCTTACCTGTTTTAGCAGGAGCAATTACTATGCTTTTAACTGACCGAAATATTAATACTTCATTTTTTGACCCTGCGGGGGGTGGTGACCCAATTCTTTATCAAC…		cellularOrganisms	cellularOrganisms	1.0	Eukaryota	superkingdom	1.0	Metazoa	kingdom	1.0	Arthropoda	phylum	1.0	Insecta	class	1.0	Psocoptera	order	1.0	Amphipsocidae	family	1.0	Polypsocus	genus	1.0	Polypsocus_corruptus	species	1.0
Zotu3662	WP_2_18_7_18_COI_2nd_S87_RonMWASPdeg_HCO2198	4	TCGTTTAAACAATCTAAGTTTCTGATTATTACCCCCATCCTTATCTTTACTCTTACTTTCTGCTTTTGTTGAAGTAGGTGTTGGTACTGGATGAACTGTTTATCCACCCCTTAGTGGAATTGAGGCGCATTCCGGCCCAGCTGTTGACTTTGGTATTTTTAGCTTACACCTTGCAGGTATTTCTTCTCTTCTAGGTGCCATTAACTTTATTGTTACAATTATCAATATGCGCGCACTTGGTATGACTTTTTATACCTTACCACTATTTGTTTGATCTGTTTTTATTACAGCATTTCTTTTACTTTTATCTCTTCCTGTTTTAGCTGGAGCTATTACTATGCTTCTAATGGATCGTAACTTCAAAACCGTGTTTTTTAATCCTGTCGGTGGAGGGGATCC…		cellularOrganisms	cellularOrganisms	1.0	Eukaryota	superkingdom	1.0	Metazoa	kingdom	1.0	Nematoda	phylum	0.98	Chromadorea	class	0.98	Rhabditida	order	0.98	Aphelenchoididae	family	0.98	Bursaphelenchus	genus	0.98	Bursaphelenchus_cocophilus	species	0.98
Zotu3662	WP_222_8_18_COI_2nd_S37_RonMWASPdeg_HCO2198	13	TCGTTTAAACAATCTAAGTTTCTGATTATTACCCCCATCCTTATCTTTACTCTTACTTTCTGCTTTTGTTGAAGTAGGTGTTGGTACTGGATGAACTGTTTATCCACCCCTTAGTGGAATTGAGGCGCATTCCGGCCCAGCTGTTGACTTTGGTATTTTTAGCTTACACCTTGCAGGTATTTCTTCTCTTCTAGGTGCCATTAACTTTATTGTTACAATTATCAATATGCGCGCACTTGGTATGACTTTTTATACCTTACCACTATTTGTTTGATCTGTTTTTATTACAGCATTTCTTTTACTTTTATCTCTTCCTGTTTTAGCTGGAGCTATTACTATGCTTCTAATGGATCGTAACTTCAAAACCGTGTTTTTTAATCCTGTCGGTGGAGGGGATCC…		cellularOrganisms	cellularOrganisms	1.0	Eukaryota	superkingdom	1.0	Metazoa	kingdom	1.0	Nematoda	phylum	0.98	Chromadorea	class	0.98	Rhabditida	order	0.98	Aphelenchoididae	family	0.98	Bursaphelenchus	genus	0.98	Bursaphelenchus_cocophilus	species	0.98
Zotu9045	BA_619_7_18_COI_2nd_S13_MLepF1_LepR1	3	AAGTTaaaaacaaaaaaaaTCAAATCTGGCCTGACATTTAAACCATGGAAATTATTTTCTAATACATAATTATAGAATGTTTTTATGATGGCAATAAGCACAGCAATGGTTTTGAGTCTTGACTCCCACGCTTGGTAGATTGTAACGTATATCTATTAGTATTTTTCTTGCAGCGTTTTAAATCTCAAATTCCTCATGGATAAGGTTTTTCAGATATATTATTTTAATAATTACTACTCCTATTGAGTTGTATTATAATCCTATATTCTAAATCTCTGtttttaaaatttttaagtttttttttAA		cellularOrganisms	cellularOrganisms	1.0	Eukaryota	superkingdom	0.96	undef_Eukaryota	kingdom	0.75	undef_undef_Eukaryota	phylum	0.68	Spirotrichea	class	0.66	Sporadotrichida	order	0.65	Oxytrichidae	family	0.65	Oxytricha	genus	0.4	Oxytricha_trifallax	species	0.4
Zotu4427	BA_519_7_18_COI_2nd_S11_MLepF1_LepR1	9	TAAGATTTTGACTACTTATTCCATCATTAATTTTATTAATCTATAGAAATATTTTTGGATCAGGAACAGGAACAGGATGAACAGTTTATCCTCCCCTTTCAACTCAATTAAATCCTTCAATTGATTTAACAATTTTTTCTCTTCATATTGCAGGAATCTCATCTATTCTTAGATCTATTAATTTTTTATGTACAATTATTAATATAAGAAATTGTTCAATTAATAATTGAACCTTATTTACATGATCTGTTTTAATTACTACAGTTTTATTACTTTTATCCTTACCAGTTCTTGCAGGAGGAATTACTATAATTTTATCTGATCGAAATTTAAATACATCCTTTTTTAATCCTGCAGGAGGGGGGGATCCTGTATTATACCAACATTTATTT		cellularOrganisms	cellularOrganisms	1.0	Eukaryota	superkingdom	1.0	Metazoa	kingdom	1.0	Arthropoda	phylum	1.0	Insecta	class	1.0	Hymenoptera	order	1.0	Scelionidae	family	1.0	Trissolcus	genus	1.0	Trissolcus_euschisti	species	1.0
Zotu4427	TO_428_8_2018_COI_2nd_S26_MLepF1_LepR1	3	TAAGATTTTGACTACTTATTCCATCATTAATTTTATTAATCTATAGAAATATTTTTGGATCAGGAACAGGAACAGGATGAACAGTTTATCCTCCCCTTTCAACTCAATTAAATCCTTCAATTGATTTAACAATTTTTTCTCTTCATATTGCAGGAATCTCATCTATTCTTAGATCTATTAATTTTTTATGTACAATTATTAATATAAGAAATTGTTCAATTAATAATTGAACCTTATTTACATGATCTGTTTTAATTACTACAGTTTTATTACTTTTATCCTTACCAGTTCTTGCAGGAGGAATTACTATAATTTTATCTGATCGAAATTTAAATACATCCTTTTTTAATCCTGCAGGAGGGGGGGATCCTGTATTATACCAACATTTATTT		cellularOrganisms	cellularOrganisms	1.0	Eukaryota	superkingdom	1.0	Metazoa	kingdom	1.0	Arthropoda	phylum	1.0	Insecta	class	1.0	Hymenoptera	order	1.0	Scelionidae	family	1.0	Trissolcus	genus	1.0	Trissolcus_euschisti	species	1.0
Zotu1334	TO_5_30_07_2018_COI_2nd_S84_MLepF1_LepR1	14	TAAGTTTTTGATTACTACCCCCTGCTTTAACTTTTCTTCTTGTATCTTCTTTCTCAGCTGTAGGGGCTGGAACAGGGTGAACTGTTTATCCCCCTCTATCTAATGCAACTTTCCACCCCTCACAGAGAGTAAATCTAGCCATCTTTTCATTGCATTTAGCGGGAGTGTCTTCTATTTTAGGAGCCATTAATTTTATTAGAACTTGTTTTAACATAAAAAATAAAGACTCTAAAATAGAAACTCTTAGTTTATTTGTATGATCTGTACTATTAACAGCTATCTTATTACTTTTATCATTACCAGTATTAGCTGGAGCCATTACTATGCTATTAACAGATCGAAATATTAATACCTCTTTTTTCGATCCTGCAGGGGGTGGAGACCCCATTTTGTACCAAC…		cellularOrganisms	cellularOrganisms	1.0	Eukaryota	superkingdom	1.0	Metazoa	kingdom	0.88	Arthropoda	phylum	0.8	Insecta	class	0.7	Diptera	order	0.22	Psychodidae	family	0.02	Trichopygomyia	genus	0.02	Trichopygomyia_trichopyga	species	0.02
Zotu1334	TO_128_8_2018_COI_2nd_S23_MLepF1_LepR1	83	TAAGTTTTTGATTACTACCCCCTGCTTTAACTTTTCTTCTTGTATCTTCTTTCTCAGCTGTAGGGGCTGGAACAGGGTGAACTGTTTATCCCCCTCTATCTAATGCAACTTTCCACCCCTCACAGAGAGTAAATCTAGCCATCTTTTCATTGCATTTAGCGGGAGTGTCTTCTATTTTAGGAGCCATTAATTTTATTAGAACTTGTTTTAACATAAAAAATAAAGACTCTAAAATAGAAACTCTTAGTTTATTTGTATGATCTGTACTATTAACAGCTATCTTATTACTTTTATCATTACCAGTATTAGCTGGAGCCATTACTATGCTATTAACAGATCGAAATATTAATACCTCTTTTTTCGATCCTGCAGGGGGTGGAGACCCCATTTTGTACCAAC…		cellularOrganisms	cellularOrganisms	1.0	Eukaryota	superkingdom	1.0	Metazoa	kingdom	0.88	Arthropoda	phylum	0.8	Insecta	class	0.7	Diptera	order	0.22	Psychodidae	family	0.02	Trichopygomyia	genus	0.02	Trichopygomyia_trichopyga	species	0.02
Zotu5829	GT_216_8_2018_COI_2nd_S18_MLepF1_LepR1	7	TTAGTTTTTGGCTATTAATTCCTTCTTTTACTCTATTGTTATTATCAACATTAATTGATGGTGGAGCTGGTACTGGCTGGACAATGTATCCGCCGCTTAGCAGTATTACTGGTCACCCTGGCGCTGCTGTTGATATGGCAATTTTCAGTTTACATTTAGCCGGCATATCATCTATTCTTGGTTCAATTAATTTAATAGTAACAATATTTAATATGCGCACACCAAATATGGGCTTACTCCAAATGCCTTTATTTGTCTGGTCTATTCTTGTCACGGCATTTCTACTAATTTTAGCACTACCTGTGCTTGGTGGGGCTATTACCATGCTATTAGTCGATCGAAATTTTGATGGTAGTTTTTTTAAACCATCTGGTGGTGGTGATCCTTTACTGTTTCAAC…		cellularOrganisms	cellularOrganisms	1.0	Eukaryota	superkingdom	0.67	undef_Eukaryota	kingdom	0.29	undef_undef_Eukaryota	phylum	0.2	Spirotrichea	class	0.17	Urostylida	order	0.12	Urostylidae	family	0.12	Urostyla	genus	0.12	Urostyla_grandis	species	0.12
Zotu10029	TO_5_30_07_2018_COI_2nd_S84_MLepF1_LepR1	3	TAAGTTTCTGATTACTCCCTCCTTCATTAACCCTTTTAATTTCAAGAAGAATTGTAGAAAATGGAGCAGGAACAGGATGAACAGTTTACCCCCCACTTTCATCTAATATCGCTCATGGTGGTAGATCAGTAGACCTAGCTATTTTTTCTTTACACTTAGCTGGAATTTCTTCTATTTTAGGAGCTATTAATTTTATTACTACAATCATTAATATACGATTAAATAATATATCATTTGATCGTTTACCTTTATTTGTGTGAGCTGTAGGAATTACAGCATTATTATTATTATTATCTTTACCTGTTTTAGCTGGGGCTATTACTATACTTCTTACTGATCGAAATCTTAATACATCTTTTTTCGATCCTGCCGGAGGGGGAGATCCAATTTTATATCAAC…		cellularOrganisms	cellularOrganisms	1.0	Eukaryota	superkingdom	1.0	Metazoa	kingdom	1.0	Arthropoda	phylum	1.0	Insecta	class	1.0	Lepidoptera	order	1.0	Elachistidae	family	1.0	Agonopterix	genus	1.0	Agonopterix_pulvipennella	species	0.81
Zotu2320	TO_128_8_2018_COI_2nd_S23_MLepF1_LepR1	9	TTAGTTTCTGACTATTACCACCTTCAATTATATTATTATTATTATCAAGTTTTATAGAAACGGGAGTAGGTACAGGTTGAACCGTTTATCCCCCTTTATCTGGAATTTTAGGACATCCTGGAGCAGCTGTAGATTTCGCAATTTTTAGTTTACATATAGCAGGTATTTCTTCTATTTTAGGTGCAATTAACTTTATTACAACTATATTTAATATGAGAGCAAGAGGTCTATATTTATATAGAATGCCTCTTTTTGTATGATCTATACTTATTACTGCGTTTTTATTATTGTTAAGCCTTCCTGTTCTTGCAGGTGCTATAACTATGTTATTAACTGATAGAAATTTAAATACCAGCTTTTACGAACCCCAGGGTGGGGGTGATCCTGTATTATATCAAC…		cellularOrganisms	cellularOrganisms	1.0	Eukaryota	superkingdom	1.0	undef_Eukaryota	kingdom	0.74	Rhodophyta	phylum	0.35	Florideophyceae	class	0.35	Ceramiales	order	0.27	Rhodomelaceae	family	0.17	Laurencia	genus	0.08	Laurencia_snackeyi	species	0.08
Zotu2320	BA_124_8_18_COI_2nd_S4_MLepF1_LepR1	9	TTAGTTTCTGACTATTACCACCTTCAATTATATTATTATTATTATCAAGTTTTATAGAAACGGGAGTAGGTACAGGTTGAACCGTTTATCCCCCTTTATCTGGAATTTTAGGACATCCTGGAGCAGCTGTAGATTTCGCAATTTTTAGTTTACATATAGCAGGTATTTCTTCTATTTTAGGTGCAATTAACTTTATTACAACTATATTTAATATGAGAGCAAGAGGTCTATATTTATATAGAATGCCTCTTTTTGTATGATCTATACTTATTACTGCGTTTTTATTATTGTTAAGCCTTCCTGTTCTTGCAGGTGCTATAACTATGTTATTAACTGATAGAAATTTAAATACCAGCTTTTACGAACCCCAGGGTGGGGGTGATCCTGTATTATATCAAC…		cellularOrganisms	cellularOrganisms	1.0	Eukaryota	superkingdom	1.0	undef_Eukaryota	kingdom	0.74	Rhodophyta	phylum	0.35	Florideophyceae	class	0.35	Ceramiales	order	0.27	Rhodomelaceae	family	0.17	Laurencia	genus	0.08	Laurencia_snackeyi	species	0.08
Zotu2320	BA_319_7_18_COI_2nd_S7_MLepF1_LepR1	6	TTAGTTTCTGACTATTACCACCTTCAATTATATTATTATTATTATCAAGTTTTATAGAAACGGGAGTAGGTACAGGTTGAACCGTTTATCCCCCTTTATCTGGAATTTTAGGACATCCTGGAGCAGCTGTAGATTTCGCAATTTTTAGTTTACATATAGCAGGTATTTCTTCTATTTTAGGTGCAATTAACTTTATTACAACTATATTTAATATGAGAGCAAGAGGTCTATATTTATATAGAATGCCTCTTTTTGTATGATCTATACTTATTACTGCGTTTTTATTATTGTTAAGCCTTCCTGTTCTTGCAGGTGCTATAACTATGTTATTAACTGATAGAAATTTAAATACCAGCTTTTACGAACCCCAGGGTGGGGGTGATCCTGTATTATATCAAC…		cellularOrganisms	cellularOrganisms	1.0	Eukaryota	superkingdom	1.0	undef_Eukaryota	kingdom	0.74	Rhodophyta	phylum	0.35	Florideophyceae	class	0.35	Ceramiales	order	0.27	Rhodomelaceae	family	0.17	Laurencia	genus	0.08	Laurencia_snackeyi	species	0.08
Zotu2320	GT_616_8_2018_COI_2nd_S22_MLepF1_LepR1	9	TTAGTTTCTGACTATTACCACCTTCAATTATATTATTATTATTATCAAGTTTTATAGAAACGGGAGTAGGTACAGGTTGAACCGTTTATCCCCCTTTATCTGGAATTTTAGGACATCCTGGAGCAGCTGTAGATTTCGCAATTTTTAGTTTACATATAGCAGGTATTTCTTCTATTTTAGGTGCAATTAACTTTATTACAACTATATTTAATATGAGAGCAAGAGGTCTATATTTATATAGAATGCCTCTTTTTGTATGATCTATACTTATTACTGCGTTTTTATTATTGTTAAGCCTTCCTGTTCTTGCAGGTGCTATAACTATGTTATTAACTGATAGAAATTTAAATACCAGCTTTTACGAACCCCAGGGTGGGGGTGATCCTGTATTATATCAAC…		cellularOrganisms	cellularOrganisms	1.0	Eukaryota	superkingdom	1.0	undef_Eukaryota	kingdom	0.74	Rhodophyta	phylum	0.35	Florideophyceae	class	0.35	Ceramiales	order	0.27	Rhodomelaceae	family	0.17	Laurencia	genus	0.08	Laurencia_snackeyi	species	0.08
Zotu8473	WP_522_8_18_COI_2nd_S40_MLepF1_LepR1	4	TTAGTTTCTGGTTATTACCTCCATCATTAATTCTACTAGTTGCTAGTTCTTTTGTAGAGCAAGGAGCTGGTACAGGATGGACTGTTTACCCTCCATTATCAGGTATTGCTTCTCACTCTGGTGGATCTGTAGATTTAGCAATTTTCTCTCTTCACTTAGCAGGTATTTCTTCTATGTTAGGAGCGATGAACTTCATTACTACTATCCTAAATATGAGAGCTCCTGGAATGTCATTCCATAAAATGCCTTTATTTGTATGGGCTGTATTAATTACAGCTGTATTATTACTACTATCTTTACCTGTATTAGCAGGAGGTATTACAATGCTATTAACAGATAGAAACTTTAATACATCTTTCTATGAGCCAGCAGGAGGAGGGGATCCATTACTATATCAAC…		cellularOrganisms	cellularOrganisms	1.0	Eukaryota	superkingdom	1.0	Fungi	kingdom	0.99	Mucoromycota	phylum	0.98	Umbelopsidomycetes	class	0.54	Umbelopsidales	order	0.54	Umbelopsidaceae	family	0.54	Umbelopsis	genus	0.54	Umbelopsis_ramanniana	species	0.54
Zotu6331	GT_2_03_07_2018_COI_2nd_S57_MLepF1_LepR1	6	TAAGATTCTGGCTACTACCCCCCTCACTAAGACTTCTTCTAATAAGAAGAATCGTAGAAAATGGAGCAGGAACAGGATGAACTGTTTACCCACCCCTCTCATCCAACATTGCTCATAGAGGATCCTCTGTAGACCTCGCCATTTTTAGTCTTCACCTAGCTGGAATTTCATCAATCCTAGGTGCAGTAAATTTTATCTCAACAGTAATCAATATACGATCAACAGGAATCACATTTGATCGAATACCCCTATTTGTATGAGCAGTAGCAATCACAGCTCTACTCCTACTCCTATCACTACCAGTACTCGCAGGAGCAATCACTATACTTCTTACAGACCGAAATCTAAACACCTCCTTCTTTGACCCCGCAGGAGGAGGTGACCCAATTCTTTACCAAC…		cellularOrganisms	cellularOrganisms	1.0	Eukaryota	superkingdom	1.0	Metazoa	kingdom	1.0	Arthropoda	phylum	1.0	Insecta	class	1.0	Coleoptera	order	1.0	Elateridae	family	1.0	Ampedus	genus	1.0	Ampedus_mixtus	species	1.0
Zotu400	WP_222_8_18_COI_2nd_S37_MLepF1_LepR1	497	TAAGATTTTGACTTCTTCCTCCTTCGTTAACCCTATTATTAGCAGGGGGCCTAGTAGAAAGTGGTGCAGGTACTGGTTGAACAGTTTATCCTCCTTTAGCTTCAGGCATTGCGCACGCTGGAGCCTCTGTAGACTTATCAATTTTTAGCCTTCACTTAGCCGGAGCAAGCTCTATTTTAGGGGCTGTAAATTTTATTACAACTATTATTAATATACGAGCCCCTGGTTTATTCTGAGACCAAACACCTCTATTTGTTTGATCAGTATTTTTAACAGCTATTCTTCTTCTTCTTTCTTTACCAGTCTTAGCCGGTGCTATTACTATACTTCTTACAGATCGAAACTTAAATACTTCTTTCTTTGATCCTGCTGGAGGGGGAGACCCTATTCTTTATCAAC…		cellularOrganisms	cellularOrganisms	1.0	Eukaryota	superkingdom	1.0	Metazoa	kingdom	1.0	Arthropoda	phylum	1.0	Collembola	class	1.0	Entomobryomorpha	order	1.0	Entomobryidae	family	1.0	Entomobrya	genus	1.0	Entomobrya_atrocincta	species	1.0
[truncated: 16,809 more rows]
