# Supplementary material for: Unveiling invasive insect threats to plant biodiversity: Leveraging eDNA metabarcoding and saturated salt trap solutions for biosurveillance
Source: PLoS One. 2023 Aug 11;18(8):e0290036. doi: 10.1371/journal.pone.0290036 (PMC10420381; doi:10.1371/journal.pone.0290036)
Supplement: S2 Table — a-f. MetaWorks output tables, including Exact Sequence Variants (ESVs), ESV sizes, taxonomic assignments, and bootstrap support values for each taxonomic rank per dataset analyzed in the present study (2017–2019, 2020 quarters and full, and 2022). (ZIP) [file pone.0290036.s003.zip › S2c_Table.csv]

GlobalESV	SampleName	ESVsize	ESVseq	Strand	Root	RootRank	rBP	SuperKingdom	SuperKingdomRank	skBP	Kingdom	KingdomRank	kBP	Phylum	PhylumRank	pBP	Class	ClassRank	cBP	Order	OrderRank	oBP	Family	FamilyRank	fBP	Genus	GenusRank	gBP	Species	SpeciesRank	sBP
Zotu1735	EA_6_1_8_2019_1st_S14_RonMWASPdeg_HCO2198	6	ACGTCTAAATAATATTTCATTTTGGCTACTGCCTCCTTCACTAATTCTACTACTAGCTAGTGCATTTATTGAACAAGGAGTGGGTACCGGATGAACTATTTATCCTCCTCTTAGTAGCCTACAAAGTCATTCGGGGGGCGCAGTCGATATAGCAATTTTTAGTATACATCTTGCTGGAATTAGTTCAATACTAGGTGCTATAAATCTAATTACTACAATTCTAAATATGCGAAATCCAGGTATAACACTACATAAACTACCACTATTTGTATGAGCAGTATTTATTACTGCTATTCTACTACTACTATCACTACCAGTTCTAGCCGGAGCGATTACAATACTTCTAACAGATCGTAATTTTAATACATCATTTTATGATCCGTCCGGAGGTGGAGATCC…		cellularOrganisms	cellularOrganisms	1	Eukaryota	superkingdom	1	Fungi	kingdom	0.79	Basidiomycota	phylum	0.79	Exobasidiomycetes	class	0.73	Microstromatales	order	0.48	undef_Microstromatales	family	0.48	Jaminaea	genus	0.45	Jaminaea_angkorensis	species	0.45
Zotu3542	EA_5_1_8_2019_1st_S13_RonMWASPdeg_HCO2198	3	TAGGTTGAACAACATTAGTTTTTGACTGTTGCCACCATCGCTCATTTTATTGTTATCTTCTTCACTTGTTGAATTTGGCGCAGGTACAGGATGGACAGTTTATCCTCCTCTTAGTAACATAGTAGCCCACGCAGGCGATACCGTCGATCTAGCAATTTTCAGTTTACACTTAGCAGGTATTTCTTCATTATTAGGTGCAATGAACGTTATTACTACTATTTTTAATATGAGAGTGCCCGGTTTAACTATGTATACGAAACCGCTTTTTGTTTGGGCGGTTTTAATTACAGCATTTTAATTGTTACTTTCTTTACCAGTATGGGCTGGTGGTAAAACTATGTTATTAACAGATAGGAATTTTAATACCAGCTTTTTTGATCCAGCTGGTGGTGGTGATCC…		cellularOrganisms	cellularOrganisms	1	Eukaryota	superkingdom	0.99	undef_Eukaryota	kingdom	0.52	undef_undef_Eukaryota	phylum	0.33	Phaeophyceae	class	0.11	Ectocarpales	order	0.08	Chordariaceae	family	0.07	Nemacystus	genus	0.01	Nemacystus_decipiens	species	0.01
Zotu3055	FC_1_30_7_2019_1st_S18_MLepF1_LepR1	3	TTAGTTTTTGGTTATTACCACCATCAATGTTATTATTATTATTGAGTTCTTTAGTGGAAAACGGTGCTGGAACAGGATGGACAGTTTATCCTCCATTAGCTAGTATTCAATCCCATTCAGGTGGATCGGTTGATTTAGCAATATTTAGTCTACATTTAGCTGGAGTTTCATCTTTATTAGGTGCTATTAATTTTATTACTACAGTATTAAACATGAGAGCTCCAGGTATGTCTCTACATAAATTGCCATTATTTGTGTGGGCTATTTTTGTAACAGCTATATTACTATTATTATCCTTACCCGTTTTAGCAGGTGCAATCACAATGTTATTAACAGATAGAAATTTCAATACAAGTTTCTATGATCCTGCTGGTGGTGGTGATCCTGTATTATACCAGC…		cellularOrganisms	cellularOrganisms	1	Eukaryota	superkingdom	1	Fungi	kingdom	0.72	Basidiomycota	phylum	0.68	Agaricomycetes	class	0.68	Agaricales	order	0.39	Hygrophoraceae	family	0.24	Hygrocybe	genus	0.21	Hygrocybe_persistens	species	0.17
Zotu4271	WP_1_21_8_2019_1st_S50_MLepF1_LepR1	4	TTTCATTCTGGTTATTACCACCTTCTTTAATTCTTTTAGTAGCTAGTGCTTTCGTAGAAAACGGAGCAGGTACTGGATGGACAGTTTACCCACCATTATCAGGTATTGCTTCTCACTCTGGTGGATCTGTAGATTTAGCTATTTTCAGTCTTCACTTATCTGGTATTTCTTCTATGTTAGGTGCAATGAACTTTATTACAACAATTATTAATATGAGAGCTCCTGGAATGTCATTCCATAAAATGCCTCTATTTGTATGGGCTGTATTAATTACAGCAGTTCTATTACTTCTATCTTTACCTGTATTAGCAGGAGGAATTACTATGTTATTAACAGATCGAAACTTTAATACATCATTCTATGATCCAGCAGGAGGAGGTGATCCTATCCTATACCAAC…		cellularOrganisms	cellularOrganisms	1	Eukaryota	superkingdom	1	Fungi	kingdom	1	Mucoromycota	phylum	1	Mucoromycetes	class	1	Mucorales	order	1	Mucoraceae	family	0.84	Mucor	genus	0.82	Mucor_circinelloides	species	0.82
Zotu5198	OV_5_10_9_2019_1st_S38_RonMWASPdeg_HCO2198	3	TCGAATAAATAATATAAGATTCTGACTTCTTCCTCCTTCTTTAACTTTGTTATTAGTAGGTAGATTAGTTGATAATGGTGCTGGAACTGGTTGAACAGTTTATCCACCATTATCAAGATATATATTTCATTCTGGCTCATGTGTTGATTTAACAATTTTTTCTTTACATTTGGCAGGTGTATCATCAATTTTAGGGGCTGTAAATTTTATTAGAACAATTTTTAATATACGTTCAACTGGTATAGGGTTTGATAAAACTCCTTTATTTGTTTGATCAGTTCTAATTACTGCATTTTTGTTATTATTGTCATTACCAGTTTTAGCTGGTGCAATCACTATATTATTAACTGATCGTAATTTAAATACATGTTTTTTTGATCCATCAGGAGGAGGGGATCC…		cellularOrganisms	cellularOrganisms	1	Eukaryota	superkingdom	1	Metazoa	kingdom	1	Arthropoda	phylum	1	Insecta	class	1	Hemiptera	order	1	Cicadidae	family	1	Neotibicen	genus	1	Neotibicen_canicularis	species	1
Zotu2143	OV_5_10_9_2019_1st_S38_MLepF1_LepR1	4	TAAGTTTTTGATTACTCCCTCCCTCTTTAATATTTTTAATTATATCTTCTTTTACTGATGGGGGGAGAGGAACAGGATGAACAGTCTACCCTCCTTTATCAAACCAAGTTTTTCACAGAGGACAATCTGTGGACCTCACAATCTTTTCTTTGCATTTAGCAGGAATCTCTTCAATCCTAGGGGCTATCAATTTTATTACTACTATTATTAATATACGAGCTCCTGCATCATCTTTTGAGCGAATTCCTTTATTCGTATGGAGAGTTCTAATCACAGCAGTTCTGCTTCTCTTATCACTTCCAGTATTAGCAGGTGCTATTACAATACTTCTAACAGACCGAAACTTTAATACTTCATTTTTCGATCCTGCCGGAGGGGGGGACCCAATTCTTTATCAAC…		cellularOrganisms	cellularOrganisms	1	Eukaryota	superkingdom	0.99	Metazoa	kingdom	0.94	Arthropoda	phylum	0.6	Insecta	class	0.47	Lepidoptera	order	0.18	Nymphalidae	family	0.06	Ortilia	genus	0.02	Ortilia_liriope	species	0.02
Zotu3171	WP_6_21_8_2019_1st_S60_MLepF1_LepR1	5	TAAGTTTTTGACTTCTACCCCCTTCTTTGACTTTACTAATTTCTAGTAGAATTGTGGAAAATGGAGCAGGAACAGGTTGAACAGTGTACCCCCCACTTTCATCTAATATTGCTCATGGAGGAAGATCAGTAGATTTAGCTATTTTTTCTTTACATTTAGCAGGAATTTCATCAATTTTAGGTGCTATTAATTTTATCACAACTATTATTAATATACGACCAAATAATATATCATTTGATCAAATACCTTTATTTGTTTGAGCTGTTGGTATTACTGCTTTACTTTTACTTTTATCTTTACCTGTTTTAGCGGGAGCTATTACAATATTATTAACAGATCGAAATTTAAATACATCTTTTTTTGATCCTGCCGGAGGAGGAGATCCAATCCTTTATCAAC…		cellularOrganisms	cellularOrganisms	1	Eukaryota	superkingdom	1	Metazoa	kingdom	1	Arthropoda	phylum	1	Insecta	class	1	Lepidoptera	order	1	Blastobasidae	family	1	Pigritia	genus	1	Pigritia_laticapitella	species	1
Zotu5047	OV_1_24_7_2019_1st_S31_RonMWASPdeg_HCO2198	3	ACGATTAAACAATATAAGATTTTGAATACTACCACCTTCATTAACATTATTATTATCAAGAAGCATAGTAGATAATGGTGTAGGAACTGGCTGAACTGTTTACCCTCCTTTATCAAGAGGTATTGCTCATTCAGGTTCTTGTGTAGATTTAGCTATTTTTTCTCTTCATTTAGCTGGAATTTCATCTATTTTAGGAGCTGTAAATTTTATTACTACTATTTTTAATATACGATCTATTGGAATAAATATAGATCGAACTCCATTATTTGTTTGATCAGTTTTAATTACAGCTATTTTATTATTATTATCTTTACCTGTTCTTGCAGGAGCAATCACTATATTATTAACTGATCGTAATTTAAATACATCTTTTTTTGATCCAGCAGGTGGAGGTGATCC…		cellularOrganisms	cellularOrganisms	1	Eukaryota	superkingdom	1	Metazoa	kingdom	1	Arthropoda	phylum	1	Insecta	class	1	Hemiptera	order	1	Aphrophoridae	family	1	Aphrophora	genus	1	Aphrophora_alni	species	1
Zotu5343	WP_1_5_9_2019_1st_S51_MLepF1_LepR1	3	TAAGATTTTGATTACTTCCTCCTTCTTTAACTCTTTTAATTTCTAGAAGCTTAATTAACGCTGGAGCTGGAACAGGTTGAACAGTTTACCCACCTTTAGCAAGAACTTTAGGCCACCCAGGAGCATCCGTTGATTTAGCAATCTTTTCTCTTCATTTAGCAGGAGTAAGATCAATTTTGGGAGCAGTAAATTTTATTACTACTATTATTAATATACGATCCGAAGGATTAACCCTTGAAAAAATACCTTTATTTGTCTGATCTGTTTTAATTACTGCAGTTCTACTACTTTTGTCTCTTCCTGTTTTAGCTGGGGCTATTACTATATTATTAACAGACCGAAATCTTAACACATCTTTTTTTGATCCTGCAGGAGGGGGAGACCCCATTTTATATCAAC…		cellularOrganisms	cellularOrganisms	1	Eukaryota	superkingdom	1	Metazoa	kingdom	0.95	Arthropoda	phylum	0.9	Insecta	class	0.84	Diptera	order	0.28	Syrphidae	family	0.05	Graptomyza	genus	0	Graptomyza_longirostris	species	0
Zotu2699	FC_6_28_8_2019_1st_S27_MLepF1_LepR1	3	TTAGTTTTTGATTACTTCCACCTTCTTTATTCTTACTTCTAAGTTCCTCTTTAGTTGAGTTTGGTGCAGGTACTGGTTGAACCGTTTATCCGCCTCTTAGCTCTATCGTTGCGCATTCTGGAGGTTCAGTTGATTTAGCTATATTTAGTTTACATCTTGCTGGTATATCTTCATTATTAGGAGCTATTAATTTTATCACAACCATTTTTAATATGCGACTTCCTGGTTTATCAATGCATAAACTTCCTCTTTTCGTTTGATCTGTTTTAATTACAGCTTTCTTACTATTATTTTCATTACCTGTACTAGCTGGAGCAATAACTATGCTTTTAACGGATAGAAATTTTAATACCAGTTTCTTTGACCCATCCGGAGGAGGAGATCCTATTTTATATCAAC…		cellularOrganisms	cellularOrganisms	1	Eukaryota	superkingdom	1	undef_Eukaryota	kingdom	0.65	undef_undef_Eukaryota	phylum	0.39	undef_undef_undef_Eukaryota	class	0.31	Longamoebia	order	0.3	Acanthamoebidae	family	0.3	Acanthamoeba	genus	0.3	Acanthamoeba_polyphaga	species	0.2
Zotu2699	FC_3_28_8_2019_1st_S21_MLepF1_LepR1	4	TTAGTTTTTGATTACTTCCACCTTCTTTATTCTTACTTCTAAGTTCCTCTTTAGTTGAGTTTGGTGCAGGTACTGGTTGAACCGTTTATCCGCCTCTTAGCTCTATCGTTGCGCATTCTGGAGGTTCAGTTGATTTAGCTATATTTAGTTTACATCTTGCTGGTATATCTTCATTATTAGGAGCTATTAATTTTATCACAACCATTTTTAATATGCGACTTCCTGGTTTATCAATGCATAAACTTCCTCTTTTCGTTTGATCTGTTTTAATTACAGCTTTCTTACTATTATTTTCATTACCTGTACTAGCTGGAGCAATAACTATGCTTTTAACGGATAGAAATTTTAATACCAGTTTCTTTGACCCATCCGGAGGAGGAGATCCTATTTTATATCAAC…		cellularOrganisms	cellularOrganisms	1	Eukaryota	superkingdom	1	undef_Eukaryota	kingdom	0.65	undef_undef_Eukaryota	phylum	0.39	undef_undef_undef_Eukaryota	class	0.31	Longamoebia	order	0.3	Acanthamoebidae	family	0.3	Acanthamoeba	genus	0.3	Acanthamoeba_polyphaga	species	0.2
Zotu5097	OV_3_10_9_2019_1st_S34_MLepF1_LepR1	3	TCTCATTCTGACTACTACCTCCTTCATTAATCCTATTATTAGCTAGTGCTTTTGTAGAACAAGGAGCAGGAACAGGATGAACTGTTTACCCACCATTAGCAGGTATCCAATCTCACTCAGGGGGATCTGTAGATTTAGCCATCTTCAGTCTTCACCTAGCCGGGATCTCATCAATGCTTGGAGCAATGAACTTCATTACTACAATCCTTAACATGCGAAACCCAGGTATGACATTACACAAACTACCACTATTCTGTTGAGCTATCATGGTAACAGCTATCTTATTACTATTATCATTACCAGTATTAGCAGGTGCAATTACAATGTTATTAACTGATCGAAACTTTAATACATCATTCTATGATCCAGCAGGAGGAGGTGATCCTATCCTATATCAAC…		cellularOrganisms	cellularOrganisms	1	Eukaryota	superkingdom	0.99	Fungi	kingdom	0.58	Basidiomycota	phylum	0.4	Malasseziomycetes	class	0.21	Malasseziales	order	0.21	Malasseziaceae	family	0.21	Malassezia	genus	0.21	Malassezia_slooffiae	species	0.12
Zotu1227	FC_3_28_8_2019_1st_S21_MLepF1_LepR1	18	TAAGATTTTGATTACTACCTCCTTCCCTATCTCTGTTATTAGCAAGAAGTCTAATAGAAAATGGGGCTGGGACTAGTTGAACTGTCTACCCGCCGCTCTCTGCAAATATTGCTCATGCAGGAGCCTCTGTAGACTTGGCAATTTTCTCACTTCATTTAGCAGGAATTTCCTCAATTTTAGGGGCAGTAAACTTCATTCCAACTACTACTGTATTAATATACGAGCCCCAGGGATATCTTTAGATCAAACCCCTCTATTTGTATGAGCAGTAGGTATTACAGCACTACTTTTACTTCTTTCTTTACCTGTTTTAGCAGGGGCCATTACTATATTATTAACTGATCGAAACTTAAATACTTCATTCTTTGATCCCGCAGGTGGAGGGGATCCTATCTTATA…		cellularOrganisms	cellularOrganisms	1	Eukaryota	superkingdom	1	Metazoa	kingdom	1	Arthropoda	phylum	0.99	Insecta	class	0.99	Orthoptera	order	0.93	Tettigoniidae	family	0.91	Meconema	genus	0.91	Meconema_meridionale	species	0.9
Zotu1227	FC_1_28_8_2019_1st_S17_MLepF1_LepR1	23	TAAGATTTTGATTACTACCTCCTTCCCTATCTCTGTTATTAGCAAGAAGTCTAATAGAAAATGGGGCTGGGACTAGTTGAACTGTCTACCCGCCGCTCTCTGCAAATATTGCTCATGCAGGAGCCTCTGTAGACTTGGCAATTTTCTCACTTCATTTAGCAGGAATTTCCTCAATTTTAGGGGCAGTAAACTTCATTCCAACTACTACTGTATTAATATACGAGCCCCAGGGATATCTTTAGATCAAACCCCTCTATTTGTATGAGCAGTAGGTATTACAGCACTACTTTTACTTCTTTCTTTACCTGTTTTAGCAGGGGCCATTACTATATTATTAACTGATCGAAACTTAAATACTTCATTCTTTGATCCCGCAGGTGGAGGGGATCCTATCTTATA…		cellularOrganisms	cellularOrganisms	1	Eukaryota	superkingdom	1	Metazoa	kingdom	1	Arthropoda	phylum	0.99	Insecta	class	0.99	Orthoptera	order	0.93	Tettigoniidae	family	0.91	Meconema	genus	0.91	Meconema_meridionale	species	0.9
Zotu887	OV_4_24_7_2019_1st_S37_MLepF1_LepR1	11	AGTTTTTGATTATTACCTCCATCATTTATCTTATTATTATTATCTTCTTTTGTGGAGGTAGGTGCTGGTACAGGATGAACTGTATACCCACCTTTATCAGGTATAGAAGCACATAGTGGTGGAGCAGTAGATTTAGCCATTTTTAGTCTACATTTAGCAGGTGTAAGTTCTTTATTGGGAGCTATTAATTTTATAGCTACAGTAATTAATATGAAAGTGCCAGGAATGAGAATGTATCATTTACCTTTGTTGGTGTGAGCATTATGAATAACAGCATTTTTATTATTATTATCTTTACCAGTGTTAGCTGCAGCTATAACAATGTTATTAACAGATAGAAATCTTAATACTAGTTTTTTTGATCCGAGTGCAGGAGGTGATCCTATTTTATATCAACAT…		cellularOrganisms	cellularOrganisms	1	Eukaryota	superkingdom	1	Fungi	kingdom	0.3	Basidiomycota	phylum	0.13	Agaricomycetes	class	0.13	Agaricales	order	0.07	Tricholomataceae	family	0.03	Laccaria	genus	0.03	Laccaria_amethystina	species	0.03
Zotu887	EA_2_1_8_2019_1st_S8_MLepF1_LepR1	6	AGTTTTTGATTATTACCTCCATCATTTATCTTATTATTATTATCTTCTTTTGTGGAGGTAGGTGCTGGTACAGGATGAACTGTATACCCACCTTTATCAGGTATAGAAGCACATAGTGGTGGAGCAGTAGATTTAGCCATTTTTAGTCTACATTTAGCAGGTGTAAGTTCTTTATTGGGAGCTATTAATTTTATAGCTACAGTAATTAATATGAAAGTGCCAGGAATGAGAATGTATCATTTACCTTTGTTGGTGTGAGCATTATGAATAACAGCATTTTTATTATTATTATCTTTACCAGTGTTAGCTGCAGCTATAACAATGTTATTAACAGATAGAAATCTTAATACTAGTTTTTTTGATCCGAGTGCAGGAGGTGATCCTATTTTATATCAACAT…		cellularOrganisms	cellularOrganisms	1	Eukaryota	superkingdom	1	Fungi	kingdom	0.3	Basidiomycota	phylum	0.13	Agaricomycetes	class	0.13	Agaricales	order	0.07	Tricholomataceae	family	0.03	Laccaria	genus	0.03	Laccaria_amethystina	species	0.03
Zotu887	EA_3_26_8_2019_1st_S10_MLepF1_LepR1	5	AGTTTTTGATTATTACCTCCATCATTTATCTTATTATTATTATCTTCTTTTGTGGAGGTAGGTGCTGGTACAGGATGAACTGTATACCCACCTTTATCAGGTATAGAAGCACATAGTGGTGGAGCAGTAGATTTAGCCATTTTTAGTCTACATTTAGCAGGTGTAAGTTCTTTATTGGGAGCTATTAATTTTATAGCTACAGTAATTAATATGAAAGTGCCAGGAATGAGAATGTATCATTTACCTTTGTTGGTGTGAGCATTATGAATAACAGCATTTTTATTATTATTATCTTTACCAGTGTTAGCTGCAGCTATAACAATGTTATTAACAGATAGAAATCTTAATACTAGTTTTTTTGATCCGAGTGCAGGAGGTGATCCTATTTTATATCAACAT…		cellularOrganisms	cellularOrganisms	1	Eukaryota	superkingdom	1	Fungi	kingdom	0.3	Basidiomycota	phylum	0.13	Agaricomycetes	class	0.13	Agaricales	order	0.07	Tricholomataceae	family	0.03	Laccaria	genus	0.03	Laccaria_amethystina	species	0.03
Zotu887	OV_1_24_7_2019_1st_S31_MLepF1_LepR1	15	AGTTTTTGATTATTACCTCCATCATTTATCTTATTATTATTATCTTCTTTTGTGGAGGTAGGTGCTGGTACAGGATGAACTGTATACCCACCTTTATCAGGTATAGAAGCACATAGTGGTGGAGCAGTAGATTTAGCCATTTTTAGTCTACATTTAGCAGGTGTAAGTTCTTTATTGGGAGCTATTAATTTTATAGCTACAGTAATTAATATGAAAGTGCCAGGAATGAGAATGTATCATTTACCTTTGTTGGTGTGAGCATTATGAATAACAGCATTTTTATTATTATTATCTTTACCAGTGTTAGCTGCAGCTATAACAATGTTATTAACAGATAGAAATCTTAATACTAGTTTTTTTGATCCGAGTGCAGGAGGTGATCCTATTTTATATCAACAT…		cellularOrganisms	cellularOrganisms	1	Eukaryota	superkingdom	1	Fungi	kingdom	0.3	Basidiomycota	phylum	0.13	Agaricomycetes	class	0.13	Agaricales	order	0.07	Tricholomataceae	family	0.03	Laccaria	genus	0.03	Laccaria_amethystina	species	0.03
Zotu887	OV_2_10_9_2019_1st_S32_MLepF1_LepR1	5	AGTTTTTGATTATTACCTCCATCATTTATCTTATTATTATTATCTTCTTTTGTGGAGGTAGGTGCTGGTACAGGATGAACTGTATACCCACCTTTATCAGGTATAGAAGCACATAGTGGTGGAGCAGTAGATTTAGCCATTTTTAGTCTACATTTAGCAGGTGTAAGTTCTTTATTGGGAGCTATTAATTTTATAGCTACAGTAATTAATATGAAAGTGCCAGGAATGAGAATGTATCATTTACCTTTGTTGGTGTGAGCATTATGAATAACAGCATTTTTATTATTATTATCTTTACCAGTGTTAGCTGCAGCTATAACAATGTTATTAACAGATAGAAATCTTAATACTAGTTTTTTTGATCCGAGTGCAGGAGGTGATCCTATTTTATATCAACAT…		cellularOrganisms	cellularOrganisms	1	Eukaryota	superkingdom	1	Fungi	kingdom	0.3	Basidiomycota	phylum	0.13	Agaricomycetes	class	0.13	Agaricales	order	0.07	Tricholomataceae	family	0.03	Laccaria	genus	0.03	Laccaria_amethystina	species	0.03
Zotu887	OV_2_24_7_2019_1st_S33_MLepF1_LepR1	5	AGTTTTTGATTATTACCTCCATCATTTATCTTATTATTATTATCTTCTTTTGTGGAGGTAGGTGCTGGTACAGGATGAACTGTATACCCACCTTTATCAGGTATAGAAGCACATAGTGGTGGAGCAGTAGATTTAGCCATTTTTAGTCTACATTTAGCAGGTGTAAGTTCTTTATTGGGAGCTATTAATTTTATAGCTACAGTAATTAATATGAAAGTGCCAGGAATGAGAATGTATCATTTACCTTTGTTGGTGTGAGCATTATGAATAACAGCATTTTTATTATTATTATCTTTACCAGTGTTAGCTGCAGCTATAACAATGTTATTAACAGATAGAAATCTTAATACTAGTTTTTTTGATCCGAGTGCAGGAGGTGATCCTATTTTATATCAACAT…		cellularOrganisms	cellularOrganisms	1	Eukaryota	superkingdom	1	Fungi	kingdom	0.3	Basidiomycota	phylum	0.13	Agaricomycetes	class	0.13	Agaricales	order	0.07	Tricholomataceae	family	0.03	Laccaria	genus	0.03	Laccaria_amethystina	species	0.03
Zotu887	EA_3_1_8_2019_1st_S9_MLepF1_LepR1	5	AGTTTTTGATTATTACCTCCATCATTTATCTTATTATTATTATCTTCTTTTGTGGAGGTAGGTGCTGGTACAGGATGAACTGTATACCCACCTTTATCAGGTATAGAAGCACATAGTGGTGGAGCAGTAGATTTAGCCATTTTTAGTCTACATTTAGCAGGTGTAAGTTCTTTATTGGGAGCTATTAATTTTATAGCTACAGTAATTAATATGAAAGTGCCAGGAATGAGAATGTATCATTTACCTTTGTTGGTGTGAGCATTATGAATAACAGCATTTTTATTATTATTATCTTTACCAGTGTTAGCTGCAGCTATAACAATGTTATTAACAGATAGAAATCTTAATACTAGTTTTTTTGATCCGAGTGCAGGAGGTGATCCTATTTTATATCAACAT…		cellularOrganisms	cellularOrganisms	1	Eukaryota	superkingdom	1	Fungi	kingdom	0.3	Basidiomycota	phylum	0.13	Agaricomycetes	class	0.13	Agaricales	order	0.07	Tricholomataceae	family	0.03	Laccaria	genus	0.03	Laccaria_amethystina	species	0.03
Zotu887	OV_4_10_9_2019_1st_S36_MLepF1_LepR1	20	AGTTTTTGATTATTACCTCCATCATTTATCTTATTATTATTATCTTCTTTTGTGGAGGTAGGTGCTGGTACAGGATGAACTGTATACCCACCTTTATCAGGTATAGAAGCACATAGTGGTGGAGCAGTAGATTTAGCCATTTTTAGTCTACATTTAGCAGGTGTAAGTTCTTTATTGGGAGCTATTAATTTTATAGCTACAGTAATTAATATGAAAGTGCCAGGAATGAGAATGTATCATTTACCTTTGTTGGTGTGAGCATTATGAATAACAGCATTTTTATTATTATTATCTTTACCAGTGTTAGCTGCAGCTATAACAATGTTATTAACAGATAGAAATCTTAATACTAGTTTTTTTGATCCGAGTGCAGGAGGTGATCCTATTTTATATCAACAT…		cellularOrganisms	cellularOrganisms	1	Eukaryota	superkingdom	1	Fungi	kingdom	0.3	Basidiomycota	phylum	0.13	Agaricomycetes	class	0.13	Agaricales	order	0.07	Tricholomataceae	family	0.03	Laccaria	genus	0.03	Laccaria_amethystina	species	0.03
Zotu4801	FC_1_30_7_2019_1st_S18_RonMWASPdeg_HCO2198	3	TCAGGGGCCCTGCAAGAAGTTTATCTATGTTATGTTGTGCGTCACTATTGACTCAATTACAAAGTCAAAAATGTATCCTTCGAGTACACTTTCAAACCAAAAATCCACAACATGAGAAATCTTGTTTCTTAACACTTTGAATTGGCTCACCCATGTTGGAGTCCATTGTCATAGTCCAACATGTTGGTAGATTTGATTCTTATCTAGTAGCCATTGAATCCAGTCTTTCAATATCATCATAAATTTTGCAAAAATATCTCATGGAACTTAGTGAGCATGTATTTCTACAACCAATCTTCTGCGT		cellularOrganisms	cellularOrganisms	1	Eukaryota	superkingdom	0.81	undef_Eukaryota	kingdom	0.27	undef_undef_Eukaryota	phylum	0.23	Spirotrichea	class	0.22	Urostylida	order	0.16	Urostylidae	family	0.16	Urostyla	genus	0.16	Urostyla_grandis	species	0.16
Zotu3233	EA_6_1_8_2019_1st_S14_MLepF1_LepR1	6	TAAGATTTTGGCTACTCCCACCATCACTAATCTTACTATTATCAAGATCATTAGTAGATATAGGTGTAGGGACAGGATGAACATTATATCCACCATTGTCTTCAAATATTGCTCATGCAGGCTCTAGAGTAGATTTATCAATTTTCTCCCTTCACTTAGCAGGAATTTCATCTATCCTTGGAGCATTAAACTTCATTACAACAGTTAAAAACATACGAACTCAAGGTATATCCTTTGATAAAACCCCATTATTTGTATGATCTGTGCTAATTACAGCAATTCTCCTACTTCTTTCATTACCAGTGCTTGCCGGAGCAATTACAATATTATTAACTGATCGAAATATCAATACATCCTTTTTTAATCCATCAGGAGGTGGGGATCCTATCCTATACCAAC…		cellularOrganisms	cellularOrganisms	1	Eukaryota	superkingdom	1	Metazoa	kingdom	0.99	Arthropoda	phylum	0.98	Insecta	class	0.96	Hemiptera	order	0.84	Cicadellidae	family	0.77	Jikradia	genus	0.61	Jikradia_olitoria	species	0.61
Zotu2869	OV_3_10_9_2019_1st_S34_MLepF1_LepR1	7	AGATTTTGATTATTACCCCCTTCTTTACTATTATTACTTAATAGATCAATAGTTGATACAGGAGCAGGAACTGGATGAACTGTTTATCCCCCCTTATCTAATATTATTGCGCATGGAGGACCTTCTGTAGATTTAGCAATTTTTTCATTACATTTAGCAGGAATTTCATCAATTTTAGGAGCAGTAAATTTTATTACTACAATTATTAATATACGTTCTATTGGAATTACATTTGAACGAATGCCTTTGTTTGTTTGATCAGTATTAATTACAGCAGTTTTATTATTACTATCTTTACCTGTTTTAGCCGGAGCAATTACTATATTATTAACAGATCGAAATTTAAATACTTCTTTTTTTGACCCAGCGGGTGGAGGGGACCCAATTTTATACCAACAC…		cellularOrganisms	cellularOrganisms	1	Eukaryota	superkingdom	1	Metazoa	kingdom	1	Arthropoda	phylum	1	Insecta	class	0.99	Diptera	order	0.63	Psychodidae	family	0.54	Pneumia	genus	0.18	Pneumia_mutua	species	0.17
Zotu219	WP_3_21_8_2019_1st_S54_MLepF1_LepR1	14	TAAGTTTTTGACTTCTTCCCCCTTCTTTAACTCTTTTACTTTCAAGTTCTATCGTAGAAAATGGAGCAGGAACTGGATGAACAGTTTACCCCCCTTTATCTTCTGCCATTGCTCATAGAGGAGCTTCTGTTGATTTAGCTATTTTTTCCCTTCATTTAGCAGGTGTTTCTTCAATTCTAGGATCTGTAAATTTTATTACTACTGTGATTAATATACGAGCTAATGGGATTACTTTAGATCGAATACCTTTATTTGTTTGATCTGTTGTTATTACAACAGTTTTACTTTTACTTTCTTTACCTGTTTTAGCAGGGGCAATTACAATACTTTTAACTGATCGAAATTTAAATACTTCTTTTTTCGACCCTGCAGGAGGAGGAGACCCAATTCTTTATCAAC…		cellularOrganisms	cellularOrganisms	1	Eukaryota	superkingdom	1	Metazoa	kingdom	1	Arthropoda	phylum	0.98	Insecta	class	0.97	Diptera	order	0.6	Chironomidae	family	0.44	Parachironomus	genus	0.17	Parachironomus_swammerdami	species	0.17
Zotu219	WP_4_21_8_2019_1st_S56_MLepF1_LepR1	68	TAAGTTTTTGACTTCTTCCCCCTTCTTTAACTCTTTTACTTTCAAGTTCTATCGTAGAAAATGGAGCAGGAACTGGATGAACAGTTTACCCCCCTTTATCTTCTGCCATTGCTCATAGAGGAGCTTCTGTTGATTTAGCTATTTTTTCCCTTCATTTAGCAGGTGTTTCTTCAATTCTAGGATCTGTAAATTTTATTACTACTGTGATTAATATACGAGCTAATGGGATTACTTTAGATCGAATACCTTTATTTGTTTGATCTGTTGTTATTACAACAGTTTTACTTTTACTTTCTTTACCTGTTTTAGCAGGGGCAATTACAATACTTTTAACTGATCGAAATTTAAATACTTCTTTTTTCGACCCTGCAGGAGGAGGAGACCCAATTCTTTATCAAC…		cellularOrganisms	cellularOrganisms	1	Eukaryota	superkingdom	1	Metazoa	kingdom	1	Arthropoda	phylum	0.98	Insecta	class	0.97	Diptera	order	0.6	Chironomidae	family	0.44	Parachironomus	genus	0.17	Parachironomus_swammerdami	species	0.17
Zotu219	WP_2_5_9_2019_1st_S53_MLepF1_LepR1	44	TAAGTTTTTGACTTCTTCCCCCTTCTTTAACTCTTTTACTTTCAAGTTCTATCGTAGAAAATGGAGCAGGAACTGGATGAACAGTTTACCCCCCTTTATCTTCTGCCATTGCTCATAGAGGAGCTTCTGTTGATTTAGCTATTTTTTCCCTTCATTTAGCAGGTGTTTCTTCAATTCTAGGATCTGTAAATTTTATTACTACTGTGATTAATATACGAGCTAATGGGATTACTTTAGATCGAATACCTTTATTTGTTTGATCTGTTGTTATTACAACAGTTTTACTTTTACTTTCTTTACCTGTTTTAGCAGGGGCAATTACAATACTTTTAACTGATCGAAATTTAAATACTTCTTTTTTCGACCCTGCAGGAGGAGGAGACCCAATTCTTTATCAAC…		cellularOrganisms	cellularOrganisms	1	Eukaryota	superkingdom	1	Metazoa	kingdom	1	Arthropoda	phylum	0.98	Insecta	class	0.97	Diptera	order	0.6	Chironomidae	family	0.44	Parachironomus	genus	0.17	Parachironomus_swammerdami	species	0.17
Zotu219	WP_5_21_8_2019_1st_S58_MLepF1_LepR1	294	TAAGTTTTTGACTTCTTCCCCCTTCTTTAACTCTTTTACTTTCAAGTTCTATCGTAGAAAATGGAGCAGGAACTGGATGAACAGTTTACCCCCCTTTATCTTCTGCCATTGCTCATAGAGGAGCTTCTGTTGATTTAGCTATTTTTTCCCTTCATTTAGCAGGTGTTTCTTCAATTCTAGGATCTGTAAATTTTATTACTACTGTGATTAATATACGAGCTAATGGGATTACTTTAGATCGAATACCTTTATTTGTTTGATCTGTTGTTATTACAACAGTTTTACTTTTACTTTCTTTACCTGTTTTAGCAGGGGCAATTACAATACTTTTAACTGATCGAAATTTAAATACTTCTTTTTTCGACCCTGCAGGAGGAGGAGACCCAATTCTTTATCAAC…		cellularOrganisms	cellularOrganisms	1	Eukaryota	superkingdom	1	Metazoa	kingdom	1	Arthropoda	phylum	0.98	Insecta	class	0.97	Diptera	order	0.6	Chironomidae	family	0.44	Parachironomus	genus	0.17	Parachironomus_swammerdami	species	0.17
Zotu219	WP_6_5_9_2019_1st_S61_MLepF1_LepR1	66	TAAGTTTTTGACTTCTTCCCCCTTCTTTAACTCTTTTACTTTCAAGTTCTATCGTAGAAAATGGAGCAGGAACTGGATGAACAGTTTACCCCCCTTTATCTTCTGCCATTGCTCATAGAGGAGCTTCTGTTGATTTAGCTATTTTTTCCCTTCATTTAGCAGGTGTTTCTTCAATTCTAGGATCTGTAAATTTTATTACTACTGTGATTAATATACGAGCTAATGGGATTACTTTAGATCGAATACCTTTATTTGTTTGATCTGTTGTTATTACAACAGTTTTACTTTTACTTTCTTTACCTGTTTTAGCAGGGGCAATTACAATACTTTTAACTGATCGAAATTTAAATACTTCTTTTTTCGACCCTGCAGGAGGAGGAGACCCAATTCTTTATCAAC…		cellularOrganisms	cellularOrganisms	1	Eukaryota	superkingdom	1	Metazoa	kingdom	1	Arthropoda	phylum	0.98	Insecta	class	0.97	Diptera	order	0.6	Chironomidae	family	0.44	Parachironomus	genus	0.17	Parachironomus_swammerdami	species	0.17
Zotu219	WP_4_5_9_2019_1st_S57_MLepF1_LepR1	11	TAAGTTTTTGACTTCTTCCCCCTTCTTTAACTCTTTTACTTTCAAGTTCTATCGTAGAAAATGGAGCAGGAACTGGATGAACAGTTTACCCCCCTTTATCTTCTGCCATTGCTCATAGAGGAGCTTCTGTTGATTTAGCTATTTTTTCCCTTCATTTAGCAGGTGTTTCTTCAATTCTAGGATCTGTAAATTTTATTACTACTGTGATTAATATACGAGCTAATGGGATTACTTTAGATCGAATACCTTTATTTGTTTGATCTGTTGTTATTACAACAGTTTTACTTTTACTTTCTTTACCTGTTTTAGCAGGGGCAATTACAATACTTTTAACTGATCGAAATTTAAATACTTCTTTTTTCGACCCTGCAGGAGGAGGAGACCCAATTCTTTATCAAC…		cellularOrganisms	cellularOrganisms	1	Eukaryota	superkingdom	1	Metazoa	kingdom	1	Arthropoda	phylum	0.98	Insecta	class	0.97	Diptera	order	0.6	Chironomidae	family	0.44	Parachironomus	genus	0.17	Parachironomus_swammerdami	species	0.17
Zotu219	WP_3_5_9_2019_1st_S55_MLepF1_LepR1	191	TAAGTTTTTGACTTCTTCCCCCTTCTTTAACTCTTTTACTTTCAAGTTCTATCGTAGAAAATGGAGCAGGAACTGGATGAACAGTTTACCCCCCTTTATCTTCTGCCATTGCTCATAGAGGAGCTTCTGTTGATTTAGCTATTTTTTCCCTTCATTTAGCAGGTGTTTCTTCAATTCTAGGATCTGTAAATTTTATTACTACTGTGATTAATATACGAGCTAATGGGATTACTTTAGATCGAATACCTTTATTTGTTTGATCTGTTGTTATTACAACAGTTTTACTTTTACTTTCTTTACCTGTTTTAGCAGGGGCAATTACAATACTTTTAACTGATCGAAATTTAAATACTTCTTTTTTCGACCCTGCAGGAGGAGGAGACCCAATTCTTTATCAAC…		cellularOrganisms	cellularOrganisms	1	Eukaryota	superkingdom	1	Metazoa	kingdom	1	Arthropoda	phylum	0.98	Insecta	class	0.97	Diptera	order	0.6	Chironomidae	family	0.44	Parachironomus	genus	0.17	Parachironomus_swammerdami	species	0.17
Zotu5523	WP_4_5_9_2019_1st_S57_MLepF1_LepR1	3	TATCATTCTGACTGCTACCTCCTTCACTTATCTTACTATTAGCTAGTGCTTTTGTAGAACAAGGAGCAGGAACAGGTTGAACCGTATATCCACCTTTAGCAGGTATCCAATCACATTCAGGAGGGTCAGTAGATTTAGCGATCTTTAGTCTTCACCTAGCAGGAATTTCATCAATGTTAGGAGCAATGAACTTTATCACTACAATTATCAATATGCGAAACCCAGGAATGACTCTACACAAACTGCCTTTATTCTGTTGAGCTATCATGGTAACTGCTATCCTATTATTACTATCATTACCAGTATTAGCAGGAGCAATTACAATGTTATTAACAGATCGAAACTTTAATACATCATTCTATGATCCAGCAGGAGGAGGTGATCCAATCCTATACCAAC…		cellularOrganisms	cellularOrganisms	1	Eukaryota	superkingdom	1	Metazoa	kingdom	0.43	Cnidaria	phylum	0.07	Hydrozoa	class	0.07	Anthoathecata	order	0.05	Ptilocodiidae	family	0.03	Thecocodium	genus	0.03	Thecocodium_quadratum	species	0.03
Zotu4324	WP_2_5_9_2019_1st_S53_MLepF1_LepR1	3	TAAGATTTTGACTACTCCCTCCTTCTCTGACTCTTCTTTTAGTAAGAAGAATAGTTGAAAACGGAGCTGGAACAGGATGAACTGTTTACCCACCATTATCTTCAGGAATCGCTCATGGAGGGGCTTCAGTTGATTTAGCAATTTTCAGACTTCATTTAGCTGGGGTTTCTTCAATTTTAGGGGCAGTAAATTTTATTACTACTGTTATTAATATACGATCAACTGGAATTACTTTTGATCGAATACCTTTATTTGTTTGATCAGTAGCAATTACAGCTTTATTGCTTTTACTCTCTCTCCCAGTATTAGCAGGAGCAATTACTATACTTTTAACTGATCGAAATTTAAATACATCATTTTTTGACCCCGCAGGAGGGGGAGACCCTATTTTATACCAAC…		cellularOrganisms	cellularOrganisms	1	Eukaryota	superkingdom	1	Metazoa	kingdom	1	Arthropoda	phylum	1	Insecta	class	1	Diptera	order	1	Lauxaniidae	family	1	Poecilominettia	genus	1	Poecilominettia_puncticeps	species	1
Zotu8	EA_1_26_8_2019_1st_S7_MLepF1_LepR1	437	TAAGATTTTGACTTCTTCCTCCTTCATTAATTTTATTATTATCTAGAAGATTAGTTAATACAGGAGCTGGGACGGGATGAACAGTTTACCCTCCTTTATCAAGAACTCTTGGGCATACAGGAGCCTCTGTAGATTTAGCTATTTTTTCGTTACATCTAGCTGGTGTTAGATCAATTCTAGGAGCTGTAAATTTTATTACCACCATCATTAATATACGTTCTTGAGGTCTAACTTTGGAACGAATACCTTTATTCGTTTGATCTGTATTTATTACAGCCGTTCTTCTCCTTTTGTCGCTTCCTGTACTTGCTGGTGCAATTACTATACTTTTAACAGACCGAAATTTAAATACTTCATTCTTTGACCCTGCGGGTGGGGGAGACCCTATTTTATATCAAC…		cellularOrganisms	cellularOrganisms	1	Eukaryota	superkingdom	0.99	Metazoa	kingdom	0.99	Arthropoda	phylum	0.86	Insecta	class	0.74	Psocoptera	order	0.11	Psocidae	family	0.09	Longivalvus	genus	0.09	Longivalvus_hyalospilus	species	0.09
Zotu8	EA_1_1_8_2019_1st_S6_MLepF1_LepR1	1937	TAAGATTTTGACTTCTTCCTCCTTCATTAATTTTATTATTATCTAGAAGATTAGTTAATACAGGAGCTGGGACGGGATGAACAGTTTACCCTCCTTTATCAAGAACTCTTGGGCATACAGGAGCCTCTGTAGATTTAGCTATTTTTTCGTTACATCTAGCTGGTGTTAGATCAATTCTAGGAGCTGTAAATTTTATTACCACCATCATTAATATACGTTCTTGAGGTCTAACTTTGGAACGAATACCTTTATTCGTTTGATCTGTATTTATTACAGCCGTTCTTCTCCTTTTGTCGCTTCCTGTACTTGCTGGTGCAATTACTATACTTTTAACAGACCGAAATTTAAATACTTCATTCTTTGACCCTGCGGGTGGGGGAGACCCTATTTTATATCAAC…		cellularOrganisms	cellularOrganisms	1	Eukaryota	superkingdom	0.99	Metazoa	kingdom	0.99	Arthropoda	phylum	0.86	Insecta	class	0.74	Psocoptera	order	0.11	Psocidae	family	0.09	Longivalvus	genus	0.09	Longivalvus_hyalospilus	species	0.09
Zotu8	WP_3_5_9_2019_1st_S55_MLepF1_LepR1	38	TAAGATTTTGACTTCTTCCTCCTTCATTAATTTTATTATTATCTAGAAGATTAGTTAATACAGGAGCTGGGACGGGATGAACAGTTTACCCTCCTTTATCAAGAACTCTTGGGCATACAGGAGCCTCTGTAGATTTAGCTATTTTTTCGTTACATCTAGCTGGTGTTAGATCAATTCTAGGAGCTGTAAATTTTATTACCACCATCATTAATATACGTTCTTGAGGTCTAACTTTGGAACGAATACCTTTATTCGTTTGATCTGTATTTATTACAGCCGTTCTTCTCCTTTTGTCGCTTCCTGTACTTGCTGGTGCAATTACTATACTTTTAACAGACCGAAATTTAAATACTTCATTCTTTGACCCTGCGGGTGGGGGAGACCCTATTTTATATCAAC…		cellularOrganisms	cellularOrganisms	1	Eukaryota	superkingdom	0.99	Metazoa	kingdom	0.99	Arthropoda	phylum	0.86	Insecta	class	0.74	Psocoptera	order	0.11	Psocidae	family	0.09	Longivalvus	genus	0.09	Longivalvus_hyalospilus	species	0.09
Zotu8	OV_6_24_7_2019_1st_S41_MLepF1_LepR1	1502	TAAGATTTTGACTTCTTCCTCCTTCATTAATTTTATTATTATCTAGAAGATTAGTTAATACAGGAGCTGGGACGGGATGAACAGTTTACCCTCCTTTATCAAGAACTCTTGGGCATACAGGAGCCTCTGTAGATTTAGCTATTTTTTCGTTACATCTAGCTGGTGTTAGATCAATTCTAGGAGCTGTAAATTTTATTACCACCATCATTAATATACGTTCTTGAGGTCTAACTTTGGAACGAATACCTTTATTCGTTTGATCTGTATTTATTACAGCCGTTCTTCTCCTTTTGTCGCTTCCTGTACTTGCTGGTGCAATTACTATACTTTTAACAGACCGAAATTTAAATACTTCATTCTTTGACCCTGCGGGTGGGGGAGACCCTATTTTATATCAAC…		cellularOrganisms	cellularOrganisms	1	Eukaryota	superkingdom	0.99	Metazoa	kingdom	0.99	Arthropoda	phylum	0.86	Insecta	class	0.74	Psocoptera	order	0.11	Psocidae	family	0.09	Longivalvus	genus	0.09	Longivalvus_hyalospilus	species	0.09
Zotu8	WP_1_5_9_2019_1st_S51_MLepF1_LepR1	10	TAAGATTTTGACTTCTTCCTCCTTCATTAATTTTATTATTATCTAGAAGATTAGTTAATACAGGAGCTGGGACGGGATGAACAGTTTACCCTCCTTTATCAAGAACTCTTGGGCATACAGGAGCCTCTGTAGATTTAGCTATTTTTTCGTTACATCTAGCTGGTGTTAGATCAATTCTAGGAGCTGTAAATTTTATTACCACCATCATTAATATACGTTCTTGAGGTCTAACTTTGGAACGAATACCTTTATTCGTTTGATCTGTATTTATTACAGCCGTTCTTCTCCTTTTGTCGCTTCCTGTACTTGCTGGTGCAATTACTATACTTTTAACAGACCGAAATTTAAATACTTCATTCTTTGACCCTGCGGGTGGGGGAGACCCTATTTTATATCAAC…		cellularOrganisms	cellularOrganisms	1	Eukaryota	superkingdom	0.99	Metazoa	kingdom	0.99	Arthropoda	phylum	0.86	Insecta	class	0.74	Psocoptera	order	0.11	Psocidae	family	0.09	Longivalvus	genus	0.09	Longivalvus_hyalospilus	species	0.09
Zotu8	OV_4_10_9_2019_1st_S36_MLepF1_LepR1	22	TAAGATTTTGACTTCTTCCTCCTTCATTAATTTTATTATTATCTAGAAGATTAGTTAATACAGGAGCTGGGACGGGATGAACAGTTTACCCTCCTTTATCAAGAACTCTTGGGCATACAGGAGCCTCTGTAGATTTAGCTATTTTTTCGTTACATCTAGCTGGTGTTAGATCAATTCTAGGAGCTGTAAATTTTATTACCACCATCATTAATATACGTTCTTGAGGTCTAACTTTGGAACGAATACCTTTATTCGTTTGATCTGTATTTATTACAGCCGTTCTTCTCCTTTTGTCGCTTCCTGTACTTGCTGGTGCAATTACTATACTTTTAACAGACCGAAATTTAAATACTTCATTCTTTGACCCTGCGGGTGGGGGAGACCCTATTTTATATCAAC…		cellularOrganisms	cellularOrganisms	1	Eukaryota	superkingdom	0.99	Metazoa	kingdom	0.99	Arthropoda	phylum	0.86	Insecta	class	0.74	Psocoptera	order	0.11	Psocidae	family	0.09	Longivalvus	genus	0.09	Longivalvus_hyalospilus	species	0.09
Zotu8	WP_1_21_8_2019_1st_S50_MLepF1_LepR1	2920	TAAGATTTTGACTTCTTCCTCCTTCATTAATTTTATTATTATCTAGAAGATTAGTTAATACAGGAGCTGGGACGGGATGAACAGTTTACCCTCCTTTATCAAGAACTCTTGGGCATACAGGAGCCTCTGTAGATTTAGCTATTTTTTCGTTACATCTAGCTGGTGTTAGATCAATTCTAGGAGCTGTAAATTTTATTACCACCATCATTAATATACGTTCTTGAGGTCTAACTTTGGAACGAATACCTTTATTCGTTTGATCTGTATTTATTACAGCCGTTCTTCTCCTTTTGTCGCTTCCTGTACTTGCTGGTGCAATTACTATACTTTTAACAGACCGAAATTTAAATACTTCATTCTTTGACCCTGCGGGTGGGGGAGACCCTATTTTATATCAAC…		cellularOrganisms	cellularOrganisms	1	Eukaryota	superkingdom	0.99	Metazoa	kingdom	0.99	Arthropoda	phylum	0.86	Insecta	class	0.74	Psocoptera	order	0.11	Psocidae	family	0.09	Longivalvus	genus	0.09	Longivalvus_hyalospilus	species	0.09
Zotu8	FC_6_30_7_2019_1st_S28_MLepF1_LepR1	350	TAAGATTTTGACTTCTTCCTCCTTCATTAATTTTATTATTATCTAGAAGATTAGTTAATACAGGAGCTGGGACGGGATGAACAGTTTACCCTCCTTTATCAAGAACTCTTGGGCATACAGGAGCCTCTGTAGATTTAGCTATTTTTTCGTTACATCTAGCTGGTGTTAGATCAATTCTAGGAGCTGTAAATTTTATTACCACCATCATTAATATACGTTCTTGAGGTCTAACTTTGGAACGAATACCTTTATTCGTTTGATCTGTATTTATTACAGCCGTTCTTCTCCTTTTGTCGCTTCCTGTACTTGCTGGTGCAATTACTATACTTTTAACAGACCGAAATTTAAATACTTCATTCTTTGACCCTGCGGGTGGGGGAGACCCTATTTTATATCAAC…		cellularOrganisms	cellularOrganisms	1	Eukaryota	superkingdom	0.99	Metazoa	kingdom	0.99	Arthropoda	phylum	0.86	Insecta	class	0.74	Psocoptera	order	0.11	Psocidae	family	0.09	Longivalvus	genus	0.09	Longivalvus_hyalospilus	species	0.09
Zotu8	WP_2_21_8_2019_1st_S52_MLepF1_LepR1	11	TAAGATTTTGACTTCTTCCTCCTTCATTAATTTTATTATTATCTAGAAGATTAGTTAATACAGGAGCTGGGACGGGATGAACAGTTTACCCTCCTTTATCAAGAACTCTTGGGCATACAGGAGCCTCTGTAGATTTAGCTATTTTTTCGTTACATCTAGCTGGTGTTAGATCAATTCTAGGAGCTGTAAATTTTATTACCACCATCATTAATATACGTTCTTGAGGTCTAACTTTGGAACGAATACCTTTATTCGTTTGATCTGTATTTATTACAGCCGTTCTTCTCCTTTTGTCGCTTCCTGTACTTGCTGGTGCAATTACTATACTTTTAACAGACCGAAATTTAAATACTTCATTCTTTGACCCTGCGGGTGGGGGAGACCCTATTTTATATCAAC…		cellularOrganisms	cellularOrganisms	1	Eukaryota	superkingdom	0.99	Metazoa	kingdom	0.99	Arthropoda	phylum	0.86	Insecta	class	0.74	Psocoptera	order	0.11	Psocidae	family	0.09	Longivalvus	genus	0.09	Longivalvus_hyalospilus	species	0.09
Zotu8	EA_4_26_8_2019_1st_S12_MLepF1_LepR1	113	TAAGATTTTGACTTCTTCCTCCTTCATTAATTTTATTATTATCTAGAAGATTAGTTAATACAGGAGCTGGGACGGGATGAACAGTTTACCCTCCTTTATCAAGAACTCTTGGGCATACAGGAGCCTCTGTAGATTTAGCTATTTTTTCGTTACATCTAGCTGGTGTTAGATCAATTCTAGGAGCTGTAAATTTTATTACCACCATCATTAATATACGTTCTTGAGGTCTAACTTTGGAACGAATACCTTTATTCGTTTGATCTGTATTTATTACAGCCGTTCTTCTCCTTTTGTCGCTTCCTGTACTTGCTGGTGCAATTACTATACTTTTAACAGACCGAAATTTAAATACTTCATTCTTTGACCCTGCGGGTGGGGGAGACCCTATTTTATATCAAC…		cellularOrganisms	cellularOrganisms	1	Eukaryota	superkingdom	0.99	Metazoa	kingdom	0.99	Arthropoda	phylum	0.86	Insecta	class	0.74	Psocoptera	order	0.11	Psocidae	family	0.09	Longivalvus	genus	0.09	Longivalvus_hyalospilus	species	0.09
Zotu8	OV_5_24_7_2019_1st_S39_MLepF1_LepR1	247	TAAGATTTTGACTTCTTCCTCCTTCATTAATTTTATTATTATCTAGAAGATTAGTTAATACAGGAGCTGGGACGGGATGAACAGTTTACCCTCCTTTATCAAGAACTCTTGGGCATACAGGAGCCTCTGTAGATTTAGCTATTTTTTCGTTACATCTAGCTGGTGTTAGATCAATTCTAGGAGCTGTAAATTTTATTACCACCATCATTAATATACGTTCTTGAGGTCTAACTTTGGAACGAATACCTTTATTCGTTTGATCTGTATTTATTACAGCCGTTCTTCTCCTTTTGTCGCTTCCTGTACTTGCTGGTGCAATTACTATACTTTTAACAGACCGAAATTTAAATACTTCATTCTTTGACCCTGCGGGTGGGGGAGACCCTATTTTATATCAAC…		cellularOrganisms	cellularOrganisms	1	Eukaryota	superkingdom	0.99	Metazoa	kingdom	0.99	Arthropoda	phylum	0.86	Insecta	class	0.74	Psocoptera	order	0.11	Psocidae	family	0.09	Longivalvus	genus	0.09	Longivalvus_hyalospilus	species	0.09
Zotu8	FC_4_30_7_2019_1st_S24_MLepF1_LepR1	3	TAAGATTTTGACTTCTTCCTCCTTCATTAATTTTATTATTATCTAGAAGATTAGTTAATACAGGAGCTGGGACGGGATGAACAGTTTACCCTCCTTTATCAAGAACTCTTGGGCATACAGGAGCCTCTGTAGATTTAGCTATTTTTTCGTTACATCTAGCTGGTGTTAGATCAATTCTAGGAGCTGTAAATTTTATTACCACCATCATTAATATACGTTCTTGAGGTCTAACTTTGGAACGAATACCTTTATTCGTTTGATCTGTATTTATTACAGCCGTTCTTCTCCTTTTGTCGCTTCCTGTACTTGCTGGTGCAATTACTATACTTTTAACAGACCGAAATTTAAATACTTCATTCTTTGACCCTGCGGGTGGGGGAGACCCTATTTTATATCAAC…		cellularOrganisms	cellularOrganisms	1	Eukaryota	superkingdom	0.99	Metazoa	kingdom	0.99	Arthropoda	phylum	0.86	Insecta	class	0.74	Psocoptera	order	0.11	Psocidae	family	0.09	Longivalvus	genus	0.09	Longivalvus_hyalospilus	species	0.09
Zotu8	WP_4_5_9_2019_1st_S57_MLepF1_LepR1	3	TAAGATTTTGACTTCTTCCTCCTTCATTAATTTTATTATTATCTAGAAGATTAGTTAATACAGGAGCTGGGACGGGATGAACAGTTTACCCTCCTTTATCAAGAACTCTTGGGCATACAGGAGCCTCTGTAGATTTAGCTATTTTTTCGTTACATCTAGCTGGTGTTAGATCAATTCTAGGAGCTGTAAATTTTATTACCACCATCATTAATATACGTTCTTGAGGTCTAACTTTGGAACGAATACCTTTATTCGTTTGATCTGTATTTATTACAGCCGTTCTTCTCCTTTTGTCGCTTCCTGTACTTGCTGGTGCAATTACTATACTTTTAACAGACCGAAATTTAAATACTTCATTCTTTGACCCTGCGGGTGGGGGAGACCCTATTTTATATCAAC…		cellularOrganisms	cellularOrganisms	1	Eukaryota	superkingdom	0.99	Metazoa	kingdom	0.99	Arthropoda	phylum	0.86	Insecta	class	0.74	Psocoptera	order	0.11	Psocidae	family	0.09	Longivalvus	genus	0.09	Longivalvus_hyalospilus	species	0.09
Zotu8	OV_3_10_9_2019_1st_S34_MLepF1_LepR1	40	TAAGATTTTGACTTCTTCCTCCTTCATTAATTTTATTATTATCTAGAAGATTAGTTAATACAGGAGCTGGGACGGGATGAACAGTTTACCCTCCTTTATCAAGAACTCTTGGGCATACAGGAGCCTCTGTAGATTTAGCTATTTTTTCGTTACATCTAGCTGGTGTTAGATCAATTCTAGGAGCTGTAAATTTTATTACCACCATCATTAATATACGTTCTTGAGGTCTAACTTTGGAACGAATACCTTTATTCGTTTGATCTGTATTTATTACAGCCGTTCTTCTCCTTTTGTCGCTTCCTGTACTTGCTGGTGCAATTACTATACTTTTAACAGACCGAAATTTAAATACTTCATTCTTTGACCCTGCGGGTGGGGGAGACCCTATTTTATATCAAC…		cellularOrganisms	cellularOrganisms	1	Eukaryota	superkingdom	0.99	Metazoa	kingdom	0.99	Arthropoda	phylum	0.86	Insecta	class	0.74	Psocoptera	order	0.11	Psocidae	family	0.09	Longivalvus	genus	0.09	Longivalvus_hyalospilus	species	0.09
Zotu8	EA_6_26_8_2019_1st_S15_MLepF1_LepR1	3105	TAAGATTTTGACTTCTTCCTCCTTCATTAATTTTATTATTATCTAGAAGATTAGTTAATACAGGAGCTGGGACGGGATGAACAGTTTACCCTCCTTTATCAAGAACTCTTGGGCATACAGGAGCCTCTGTAGATTTAGCTATTTTTTCGTTACATCTAGCTGGTGTTAGATCAATTCTAGGAGCTGTAAATTTTATTACCACCATCATTAATATACGTTCTTGAGGTCTAACTTTGGAACGAATACCTTTATTCGTTTGATCTGTATTTATTACAGCCGTTCTTCTCCTTTTGTCGCTTCCTGTACTTGCTGGTGCAATTACTATACTTTTAACAGACCGAAATTTAAATACTTCATTCTTTGACCCTGCGGGTGGGGGAGACCCTATTTTATATCAAC…		cellularOrganisms	cellularOrganisms	1	Eukaryota	superkingdom	0.99	Metazoa	kingdom	0.99	Arthropoda	phylum	0.86	Insecta	class	0.74	Psocoptera	order	0.11	Psocidae	family	0.09	Longivalvus	genus	0.09	Longivalvus_hyalospilus	species	0.09
Zotu8	WP_5_21_8_2019_1st_S58_MLepF1_LepR1	701	TAAGATTTTGACTTCTTCCTCCTTCATTAATTTTATTATTATCTAGAAGATTAGTTAATACAGGAGCTGGGACGGGATGAACAGTTTACCCTCCTTTATCAAGAACTCTTGGGCATACAGGAGCCTCTGTAGATTTAGCTATTTTTTCGTTACATCTAGCTGGTGTTAGATCAATTCTAGGAGCTGTAAATTTTATTACCACCATCATTAATATACGTTCTTGAGGTCTAACTTTGGAACGAATACCTTTATTCGTTTGATCTGTATTTATTACAGCCGTTCTTCTCCTTTTGTCGCTTCCTGTACTTGCTGGTGCAATTACTATACTTTTAACAGACCGAAATTTAAATACTTCATTCTTTGACCCTGCGGGTGGGGGAGACCCTATTTTATATCAAC…		cellularOrganisms	cellularOrganisms	1	Eukaryota	superkingdom	0.99	Metazoa	kingdom	0.99	Arthropoda	phylum	0.86	Insecta	class	0.74	Psocoptera	order	0.11	Psocidae	family	0.09	Longivalvus	genus	0.09	Longivalvus_hyalospilus	species	0.09
Zotu8	C1_1st_S2_MLepF1_LepR1	20	TAAGATTTTGACTTCTTCCTCCTTCATTAATTTTATTATTATCTAGAAGATTAGTTAATACAGGAGCTGGGACGGGATGAACAGTTTACCCTCCTTTATCAAGAACTCTTGGGCATACAGGAGCCTCTGTAGATTTAGCTATTTTTTCGTTACATCTAGCTGGTGTTAGATCAATTCTAGGAGCTGTAAATTTTATTACCACCATCATTAATATACGTTCTTGAGGTCTAACTTTGGAACGAATACCTTTATTCGTTTGATCTGTATTTATTACAGCCGTTCTTCTCCTTTTGTCGCTTCCTGTACTTGCTGGTGCAATTACTATACTTTTAACAGACCGAAATTTAAATACTTCATTCTTTGACCCTGCGGGTGGGGGAGACCCTATTTTATATCAAC…		cellularOrganisms	cellularOrganisms	1	Eukaryota	superkingdom	0.99	Metazoa	kingdom	0.99	Arthropoda	phylum	0.86	Insecta	class	0.74	Psocoptera	order	0.11	Psocidae	family	0.09	Longivalvus	genus	0.09	Longivalvus_hyalospilus	species	0.09
Zotu8	FC_5_30_7_2019_1st_S26_MLepF1_LepR1	217	TAAGATTTTGACTTCTTCCTCCTTCATTAATTTTATTATTATCTAGAAGATTAGTTAATACAGGAGCTGGGACGGGATGAACAGTTTACCCTCCTTTATCAAGAACTCTTGGGCATACAGGAGCCTCTGTAGATTTAGCTATTTTTTCGTTACATCTAGCTGGTGTTAGATCAATTCTAGGAGCTGTAAATTTTATTACCACCATCATTAATATACGTTCTTGAGGTCTAACTTTGGAACGAATACCTTTATTCGTTTGATCTGTATTTATTACAGCCGTTCTTCTCCTTTTGTCGCTTCCTGTACTTGCTGGTGCAATTACTATACTTTTAACAGACCGAAATTTAAATACTTCATTCTTTGACCCTGCGGGTGGGGGAGACCCTATTTTATATCAAC…		cellularOrganisms	cellularOrganisms	1	Eukaryota	superkingdom	0.99	Metazoa	kingdom	0.99	Arthropoda	phylum	0.86	Insecta	class	0.74	Psocoptera	order	0.11	Psocidae	family	0.09	Longivalvus	genus	0.09	Longivalvus_hyalospilus	species	0.09
Zotu8	WP_2_5_9_2019_1st_S53_MLepF1_LepR1	4072	TAAGATTTTGACTTCTTCCTCCTTCATTAATTTTATTATTATCTAGAAGATTAGTTAATACAGGAGCTGGGACGGGATGAACAGTTTACCCTCCTTTATCAAGAACTCTTGGGCATACAGGAGCCTCTGTAGATTTAGCTATTTTTTCGTTACATCTAGCTGGTGTTAGATCAATTCTAGGAGCTGTAAATTTTATTACCACCATCATTAATATACGTTCTTGAGGTCTAACTTTGGAACGAATACCTTTATTCGTTTGATCTGTATTTATTACAGCCGTTCTTCTCCTTTTGTCGCTTCCTGTACTTGCTGGTGCAATTACTATACTTTTAACAGACCGAAATTTAAATACTTCATTCTTTGACCCTGCGGGTGGGGGAGACCCTATTTTATATCAAC…		cellularOrganisms	cellularOrganisms	1	Eukaryota	superkingdom	0.99	Metazoa	kingdom	0.99	Arthropoda	phylum	0.86	Insecta	class	0.74	Psocoptera	order	0.11	Psocidae	family	0.09	Longivalvus	genus	0.09	Longivalvus_hyalospilus	species	0.09
Zotu8	EA_2_1_8_2019_1st_S8_MLepF1_LepR1	26	TAAGATTTTGACTTCTTCCTCCTTCATTAATTTTATTATTATCTAGAAGATTAGTTAATACAGGAGCTGGGACGGGATGAACAGTTTACCCTCCTTTATCAAGAACTCTTGGGCATACAGGAGCCTCTGTAGATTTAGCTATTTTTTCGTTACATCTAGCTGGTGTTAGATCAATTCTAGGAGCTGTAAATTTTATTACCACCATCATTAATATACGTTCTTGAGGTCTAACTTTGGAACGAATACCTTTATTCGTTTGATCTGTATTTATTACAGCCGTTCTTCTCCTTTTGTCGCTTCCTGTACTTGCTGGTGCAATTACTATACTTTTAACAGACCGAAATTTAAATACTTCATTCTTTGACCCTGCGGGTGGGGGAGACCCTATTTTATATCAAC…		cellularOrganisms	cellularOrganisms	1	Eukaryota	superkingdom	0.99	Metazoa	kingdom	0.99	Arthropoda	phylum	0.86	Insecta	class	0.74	Psocoptera	order	0.11	Psocidae	family	0.09	Longivalvus	genus	0.09	Longivalvus_hyalospilus	species	0.09
Zotu8	WP_4_21_8_2019_1st_S56_MLepF1_LepR1	51	TAAGATTTTGACTTCTTCCTCCTTCATTAATTTTATTATTATCTAGAAGATTAGTTAATACAGGAGCTGGGACGGGATGAACAGTTTACCCTCCTTTATCAAGAACTCTTGGGCATACAGGAGCCTCTGTAGATTTAGCTATTTTTTCGTTACATCTAGCTGGTGTTAGATCAATTCTAGGAGCTGTAAATTTTATTACCACCATCATTAATATACGTTCTTGAGGTCTAACTTTGGAACGAATACCTTTATTCGTTTGATCTGTATTTATTACAGCCGTTCTTCTCCTTTTGTCGCTTCCTGTACTTGCTGGTGCAATTACTATACTTTTAACAGACCGAAATTTAAATACTTCATTCTTTGACCCTGCGGGTGGGGGAGACCCTATTTTATATCAAC…		cellularOrganisms	cellularOrganisms	1	Eukaryota	superkingdom	0.99	Metazoa	kingdom	0.99	Arthropoda	phylum	0.86	Insecta	class	0.74	Psocoptera	order	0.11	Psocidae	family	0.09	Longivalvus	genus	0.09	Longivalvus_hyalospilus	species	0.09
Zotu8	EA_3_26_8_2019_1st_S10_MLepF1_LepR1	860	TAAGATTTTGACTTCTTCCTCCTTCATTAATTTTATTATTATCTAGAAGATTAGTTAATACAGGAGCTGGGACGGGATGAACAGTTTACCCTCCTTTATCAAGAACTCTTGGGCATACAGGAGCCTCTGTAGATTTAGCTATTTTTTCGTTACATCTAGCTGGTGTTAGATCAATTCTAGGAGCTGTAAATTTTATTACCACCATCATTAATATACGTTCTTGAGGTCTAACTTTGGAACGAATACCTTTATTCGTTTGATCTGTATTTATTACAGCCGTTCTTCTCCTTTTGTCGCTTCCTGTACTTGCTGGTGCAATTACTATACTTTTAACAGACCGAAATTTAAATACTTCATTCTTTGACCCTGCGGGTGGGGGAGACCCTATTTTATATCAAC…		cellularOrganisms	cellularOrganisms	1	Eukaryota	superkingdom	0.99	Metazoa	kingdom	0.99	Arthropoda	phylum	0.86	Insecta	class	0.74	Psocoptera	order	0.11	Psocidae	family	0.09	Longivalvus	genus	0.09	Longivalvus_hyalospilus	species	0.09
Zotu8	FC_6_28_8_2019_1st_S27_MLepF1_LepR1	21	TAAGATTTTGACTTCTTCCTCCTTCATTAATTTTATTATTATCTAGAAGATTAGTTAATACAGGAGCTGGGACGGGATGAACAGTTTACCCTCCTTTATCAAGAACTCTTGGGCATACAGGAGCCTCTGTAGATTTAGCTATTTTTTCGTTACATCTAGCTGGTGTTAGATCAATTCTAGGAGCTGTAAATTTTATTACCACCATCATTAATATACGTTCTTGAGGTCTAACTTTGGAACGAATACCTTTATTCGTTTGATCTGTATTTATTACAGCCGTTCTTCTCCTTTTGTCGCTTCCTGTACTTGCTGGTGCAATTACTATACTTTTAACAGACCGAAATTTAAATACTTCATTCTTTGACCCTGCGGGTGGGGGAGACCCTATTTTATATCAAC…		cellularOrganisms	cellularOrganisms	1	Eukaryota	superkingdom	0.99	Metazoa	kingdom	0.99	Arthropoda	phylum	0.86	Insecta	class	0.74	Psocoptera	order	0.11	Psocidae	family	0.09	Longivalvus	genus	0.09	Longivalvus_hyalospilus	species	0.09
Zotu8	WP_3_21_8_2019_1st_S54_MLepF1_LepR1	376	TAAGATTTTGACTTCTTCCTCCTTCATTAATTTTATTATTATCTAGAAGATTAGTTAATACAGGAGCTGGGACGGGATGAACAGTTTACCCTCCTTTATCAAGAACTCTTGGGCATACAGGAGCCTCTGTAGATTTAGCTATTTTTTCGTTACATCTAGCTGGTGTTAGATCAATTCTAGGAGCTGTAAATTTTATTACCACCATCATTAATATACGTTCTTGAGGTCTAACTTTGGAACGAATACCTTTATTCGTTTGATCTGTATTTATTACAGCCGTTCTTCTCCTTTTGTCGCTTCCTGTACTTGCTGGTGCAATTACTATACTTTTAACAGACCGAAATTTAAATACTTCATTCTTTGACCCTGCGGGTGGGGGAGACCCTATTTTATATCAAC…		cellularOrganisms	cellularOrganisms	1	Eukaryota	superkingdom	0.99	Metazoa	kingdom	0.99	Arthropoda	phylum	0.86	Insecta	class	0.74	Psocoptera	order	0.11	Psocidae	family	0.09	Longivalvus	genus	0.09	Longivalvus_hyalospilus	species	0.09
Zotu8	EA_6_1_8_2019_1st_S14_MLepF1_LepR1	917	TAAGATTTTGACTTCTTCCTCCTTCATTAATTTTATTATTATCTAGAAGATTAGTTAATACAGGAGCTGGGACGGGATGAACAGTTTACCCTCCTTTATCAAGAACTCTTGGGCATACAGGAGCCTCTGTAGATTTAGCTATTTTTTCGTTACATCTAGCTGGTGTTAGATCAATTCTAGGAGCTGTAAATTTTATTACCACCATCATTAATATACGTTCTTGAGGTCTAACTTTGGAACGAATACCTTTATTCGTTTGATCTGTATTTATTACAGCCGTTCTTCTCCTTTTGTCGCTTCCTGTACTTGCTGGTGCAATTACTATACTTTTAACAGACCGAAATTTAAATACTTCATTCTTTGACCCTGCGGGTGGGGGAGACCCTATTTTATATCAAC…		cellularOrganisms	cellularOrganisms	1	Eukaryota	superkingdom	0.99	Metazoa	kingdom	0.99	Arthropoda	phylum	0.86	Insecta	class	0.74	Psocoptera	order	0.11	Psocidae	family	0.09	Longivalvus	genus	0.09	Longivalvus_hyalospilus	species	0.09
Zotu3467	C1_1st_S2_MLepF1_LepR1	5	TAAGATTTTGACTATTACCACCTTCTTTAAGTCTTCTATTAATGAGAAGAATAGTAGAAAGAGGGGCAGGAACAGGATGAACTGTTTATCCCCCTTTATCAGCCGGAATTGCTCATAGAGGAGCCTCAGTAGATTTAGCTATTTTTAGCCTTCATCTAGCGGGGATTTCATCAATTCTAGGTGCAGTAAATTTTATCACAACAATTATTAATATACGATCAGTTGGGATAACATTTGATCGAATACCATTATTTGTCTGATCAGTAGGAATCACTGCCTTATTACTATTATTATCTTTACCCGTATTAGCGGGAGCAATTACTATACTACTAACTGATCGAAATCTAAATACATCTTTTTTTGATCCCGCTGGTGGGGGGGACCCCATTTTATACCAAC…		cellularOrganisms	cellularOrganisms	1	Eukaryota	superkingdom	1	Metazoa	kingdom	1	Arthropoda	phylum	1	Insecta	class	1	Coleoptera	order	1	Dytiscidae	family	1	Ilybius	genus	1	Ilybius_biguttulus	species	1
Zotu209	WP_5_21_8_2019_1st_S58_MLepF1_LepR1	583	TAAGATTTTGATTACTTCCACCGTCTTTAACTCTACTTCTTATAAGAAGTATAACTAATGTAGGTGCGGGTACAGGCTGAACAGTATACCCACCCCTTTCCGCAGCCGTAGCTCATGCAGGAGCCTCAGTAGACTTGGCTATTTTTTCACTACACCTAGCCGGGATTAGATCAATTCTAGGAGCAGTAAATTTTATCTCAACTGTTATTAATATACGATCAGATGGTTTAACTTTAGAACGATTACCCCTATTTGTTTGATCTGTTTTCTTAACCGCCATTCTTCTTTTACTTTCTCTCCCTGTTTTAGCTGGGGCAATTACTATATTACTCACAGATCGTAATTTAAATACTTCCTTTTTTGACCCTGCGGGGGGTGGTGACCCAATTCTTTATCAAC…		cellularOrganisms	cellularOrganisms	1	Eukaryota	superkingdom	1	Metazoa	kingdom	1	Arthropoda	phylum	1	Insecta	class	1	Psocoptera	order	1	Lepidopsocidae	family	1	Echmepteryx	genus	1	Echmepteryx_hageni	species	1
Zotu209	WP_6_5_9_2019_1st_S61_MLepF1_LepR1	43	TAAGATTTTGATTACTTCCACCGTCTTTAACTCTACTTCTTATAAGAAGTATAACTAATGTAGGTGCGGGTACAGGCTGAACAGTATACCCACCCCTTTCCGCAGCCGTAGCTCATGCAGGAGCCTCAGTAGACTTGGCTATTTTTTCACTACACCTAGCCGGGATTAGATCAATTCTAGGAGCAGTAAATTTTATCTCAACTGTTATTAATATACGATCAGATGGTTTAACTTTAGAACGATTACCCCTATTTGTTTGATCTGTTTTCTTAACCGCCATTCTTCTTTTACTTTCTCTCCCTGTTTTAGCTGGGGCAATTACTATATTACTCACAGATCGTAATTTAAATACTTCCTTTTTTGACCCTGCGGGGGGTGGTGACCCAATTCTTTATCAAC…		cellularOrganisms	cellularOrganisms	1	Eukaryota	superkingdom	1	Metazoa	kingdom	1	Arthropoda	phylum	1	Insecta	class	1	Psocoptera	order	1	Lepidopsocidae	family	1	Echmepteryx	genus	1	Echmepteryx_hageni	species	1
Zotu209	WP_3_21_8_2019_1st_S54_MLepF1_LepR1	96	TAAGATTTTGATTACTTCCACCGTCTTTAACTCTACTTCTTATAAGAAGTATAACTAATGTAGGTGCGGGTACAGGCTGAACAGTATACCCACCCCTTTCCGCAGCCGTAGCTCATGCAGGAGCCTCAGTAGACTTGGCTATTTTTTCACTACACCTAGCCGGGATTAGATCAATTCTAGGAGCAGTAAATTTTATCTCAACTGTTATTAATATACGATCAGATGGTTTAACTTTAGAACGATTACCCCTATTTGTTTGATCTGTTTTCTTAACCGCCATTCTTCTTTTACTTTCTCTCCCTGTTTTAGCTGGGGCAATTACTATATTACTCACAGATCGTAATTTAAATACTTCCTTTTTTGACCCTGCGGGGGGTGGTGACCCAATTCTTTATCAAC…		cellularOrganisms	cellularOrganisms	1	Eukaryota	superkingdom	1	Metazoa	kingdom	1	Arthropoda	phylum	1	Insecta	class	1	Psocoptera	order	1	Lepidopsocidae	family	1	Echmepteryx	genus	1	Echmepteryx_hageni	species	1
Zotu209	WP_6_21_8_2019_1st_S60_MLepF1_LepR1	77	TAAGATTTTGATTACTTCCACCGTCTTTAACTCTACTTCTTATAAGAAGTATAACTAATGTAGGTGCGGGTACAGGCTGAACAGTATACCCACCCCTTTCCGCAGCCGTAGCTCATGCAGGAGCCTCAGTAGACTTGGCTATTTTTTCACTACACCTAGCCGGGATTAGATCAATTCTAGGAGCAGTAAATTTTATCTCAACTGTTATTAATATACGATCAGATGGTTTAACTTTAGAACGATTACCCCTATTTGTTTGATCTGTTTTCTTAACCGCCATTCTTCTTTTACTTTCTCTCCCTGTTTTAGCTGGGGCAATTACTATATTACTCACAGATCGTAATTTAAATACTTCCTTTTTTGACCCTGCGGGGGGTGGTGACCCAATTCTTTATCAAC…		cellularOrganisms	cellularOrganisms	1	Eukaryota	superkingdom	1	Metazoa	kingdom	1	Arthropoda	phylum	1	Insecta	class	1	Psocoptera	order	1	Lepidopsocidae	family	1	Echmepteryx	genus	1	Echmepteryx_hageni	species	1
Zotu209	WP_1_5_9_2019_1st_S51_MLepF1_LepR1	3	TAAGATTTTGATTACTTCCACCGTCTTTAACTCTACTTCTTATAAGAAGTATAACTAATGTAGGTGCGGGTACAGGCTGAACAGTATACCCACCCCTTTCCGCAGCCGTAGCTCATGCAGGAGCCTCAGTAGACTTGGCTATTTTTTCACTACACCTAGCCGGGATTAGATCAATTCTAGGAGCAGTAAATTTTATCTCAACTGTTATTAATATACGATCAGATGGTTTAACTTTAGAACGATTACCCCTATTTGTTTGATCTGTTTTCTTAACCGCCATTCTTCTTTTACTTTCTCTCCCTGTTTTAGCTGGGGCAATTACTATATTACTCACAGATCGTAATTTAAATACTTCCTTTTTTGACCCTGCGGGGGGTGGTGACCCAATTCTTTATCAAC…		cellularOrganisms	cellularOrganisms	1	Eukaryota	superkingdom	1	Metazoa	kingdom	1	Arthropoda	phylum	1	Insecta	class	1	Psocoptera	order	1	Lepidopsocidae	family	1	Echmepteryx	genus	1	Echmepteryx_hageni	species	1
Zotu2947	EA_3_1_8_2019_1st_S9_MLepF1_LepR1	6	AGTTTTTGGTTATTACCTGTTGCAATTTTTTTGCTATTAATATCTAGTTTTGTTGAAGTTGGTGTTGGTACAGGTTGAACAGTTTATCCACCTTTAAGTGGTATTCAGGCTCATTCAGGCGCCGCCGTCGATTTCGGTATTTTTAGTTTACATGTTGCAGGTATTAGCTCAATTTTAGGTGCAATCAACTTTATGGTAACAATTTGAAATATGCGAGCTTCTGGAATGACAATTGAAATTCTTCCTTTATTTGTTACTTCTGTTGCAATAACTGCATTGTTGTTATTACTTTCGTTACCTGTTTTGGCCGGAGCGATTACTATGTTATTATTTGACAGAAACTTTGATACCGTATTTTTTGAAGCAAAAGCTGGAGGAGATCCTGTTCTTTACCAACAT…		cellularOrganisms	cellularOrganisms	1	Eukaryota	superkingdom	0.97	undef_Eukaryota	kingdom	0.75	Rhodophyta	phylum	0.62	Florideophyceae	class	0.62	Ceramiales	order	0.46	Rhodomelaceae	family	0.43	Herposiphonia	genus	0.3	Herposiphonia_akidoglossa	species	0.3
Zotu3591	FC_2_30_7_2019_1st_S20_RonMWASPdeg_HCO2198	3	GAGATTAAAAATATAAGTTATGGTTATTACCATCTCTTTAATATTATTGTTATTTCTTCTTATGTCGAAATGGTGCTGGTACTGGATGGACTGTTTATCCTCCTTTAGTTCTATCGTAGGTCATAGTGGACTTCTGTTGATTTAGCTATTTTCAGTTTCATCTAGCAGGTGTATCCTCAATGTTAGGTGCTATAACTTTATTTGTACATACGTAATATGCGTTTAAAGGTTTAACTACAGAACGTTTATCTTTATTGTTTGGGCTGTCCTTATAACTGTAGTCTTGTTGTTATTATCATTACCTGTTTAGCTGGTGGTATACTATGTTATTAACAGATGAAATTTCAATACATCTTTCTTTGATGCAACGGTGGTGGTGATCCTATATTATACCAACAT…		cellularOrganisms	cellularOrganisms	1	Eukaryota	superkingdom	0.99	undef_Eukaryota	kingdom	0.63	undef_undef_Eukaryota	phylum	0.55	undef_undef_undef_Eukaryota	class	0.5	Physariida	order	0.5	Didymiaceae	family	0.5	Didymium	genus	0.5	Didymium_nigripes	species	0.5
Zotu5185	OV_5_10_9_2019_1st_S38_MLepF1_LepR1	3	TAAGTTTTAGATTGCTCCCACCTCATTAACTCTATTATTAGTAGGAGGACTTGTAGAAAGAGGTGCAGGGACAGGATGAACTGTTTACCCTCCATTAGCTCGCGGTATTGCTCATGCCGGAGCTTCAGTAGATCTTTCAAATTTCAGCCTTCATTTAGCAGGTGCCTCATCAATTCTAGGAGCAGTAAATTTCATTACAACAATTATTAATATACGAGCTCCAGGAATAACTTGAGATCAGGCCCCTTTATTTGTTTGATCTGTATTTTTAACCGCTATTCTTCTTCTCCTTTCTTTACCTGTGCTAGCAGGAGCTATCACAATATTACTAACTGACCGAAACCTCAATACAGCTTTCTTTGACCCAGCTGGAGGAGGGGACCCTATTTTATACCAACA…		cellularOrganisms	cellularOrganisms	1	Eukaryota	superkingdom	1	Metazoa	kingdom	1	Arthropoda	phylum	1	Collembola	class	0.99	Entomobryomorpha	order	0.99	Entomobryidae	family	0.99	Entomobrya	genus	0.99	Entomobrya_assuta	species	0.99
Zotu639	WP_6_5_9_2019_1st_S61_RonMWASPdeg_HCO2198	26	TCGAATAAACAATATAAGATTCTGATTTCTACCTCCATCTCTATCCCTATTGGTAATAAGAAGAATTGTACCTATCACAGCCTTACTACTTCTCCTTTCTCTACCTGTACTAGCAGGAGCAATTACCATATTACTAACAGACCGAAATCTAAATACCTCCTTCTTTGACCCAGCCGGTGGAGGAGATCCTATTCTTTACCAACATCTATTT		cellularOrganisms	cellularOrganisms	1	Eukaryota	superkingdom	1	Metazoa	kingdom	1	Arthropoda	phylum	0.9	Insecta	class	0.88	Coleoptera	order	0.75	Elateridae	family	0.64	Athous	genus	0.36	Athous_cucullatus	species	0.34
Zotu639	WP_6_21_8_2019_1st_S60_RonMWASPdeg_HCO2198	27	TCGAATAAACAATATAAGATTCTGATTTCTACCTCCATCTCTATCCCTATTGGTAATAAGAAGAATTGTACCTATCACAGCCTTACTACTTCTCCTTTCTCTACCTGTACTAGCAGGAGCAATTACCATATTACTAACAGACCGAAATCTAAATACCTCCTTCTTTGACCCAGCCGGTGGAGGAGATCCTATTCTTTACCAACATCTATTT		cellularOrganisms	cellularOrganisms	1	Eukaryota	superkingdom	1	Metazoa	kingdom	1	Arthropoda	phylum	0.9	Insecta	class	0.88	Coleoptera	order	0.75	Elateridae	family	0.64	Athous	genus	0.36	Athous_cucullatus	species	0.34
Zotu639	WP_2_21_8_2019_1st_S52_RonMWASPdeg_HCO2198	79	TCGAATAAACAATATAAGATTCTGATTTCTACCTCCATCTCTATCCCTATTGGTAATAAGAAGAATTGTACCTATCACAGCCTTACTACTTCTCCTTTCTCTACCTGTACTAGCAGGAGCAATTACCATATTACTAACAGACCGAAATCTAAATACCTCCTTCTTTGACCCAGCCGGTGGAGGAGATCCTATTCTTTACCAACATCTATTT		cellularOrganisms	cellularOrganisms	1	Eukaryota	superkingdom	1	Metazoa	kingdom	1	Arthropoda	phylum	0.9	Insecta	class	0.88	Coleoptera	order	0.75	Elateridae	family	0.64	Athous	genus	0.36	Athous_cucullatus	species	0.34
Zotu1228	FC_3_28_8_2019_1st_S21_MLepF1_LepR1	41	AGATTTTGATTATTACCTCCTTCATTAACACTTTTATTAATAAGAAGAATAGTAGAAAGAGGTGCTGGAACAGGTTGAACTGTTTACCCTCCTCTATCTTCAAACATTGCCCATGGTGGAGCATCAGTAGATCTAGCTATTTTTAGATTACATTTAGCAGGTATTTCATCAATTTTAGGAGCAGTAAATTTTATTTCAACAGTAATTAATATACGATCAATTGGAATCTCATTTGATCGAATACCATTATTTGTTTGATCAGTAGCAATTACTGCGTTACTACTTCTTTTATCTTTACCTGTATTAGCAGGGGCTATTACAATACTTCTAACGGATCGAAATCTAAATACATCCTTTTTTGACCCTGCTGGAGGAGGTGATCCAATTTTATACCAACAC…		cellularOrganisms	cellularOrganisms	1	Eukaryota	superkingdom	1	Metazoa	kingdom	0.99	Arthropoda	phylum	0.99	Insecta	class	0.99	Coleoptera	order	0.74	Staphylinidae	family	0.31	Brachyusa	genus	0.03	Brachyusa_concolor	species	0.03
Zotu5380	WP_2_21_8_2019_1st_S52_RonMWASPdeg_HCO2198	3	AAGATTAAATAACATTAGCTTCTGACTACTTCCTCCTAGTTTAGTCTTATTTGTATTTGCTAACATAATTGAAAATGGGGCAGGTACAGGATGAACCTTATATCCTCCATTATCAGGAATACAAAGCCATAGTGGACCTAGTGTAGACTTAGCTATATTCGCTCTTCATCTTTCGGGTATAAGTAGTTTATTAGGAGCAATGAATTTTATCACAACAATATTGAATATGAGAGCTCCCGGTATAAGATTACATAAGTTAGCCTTATTTGGTTGAGCTGTAGTGGTAACAGCCGTGTTATTACTATTATCACTTCCTGTTCTAGCTGGGGGTATAACAATGGTTTTAACTGATAGAAATTTTAATACGTCCTTCTTTGAAGTTGCAGGAGGGGGAGATCC…		cellularOrganisms	cellularOrganisms	1	Eukaryota	superkingdom	1	Fungi	kingdom	0.97	Ascomycota	phylum	0.97	Sordariomycetes	class	0.53	Hypocreales	order	0.45	Nectriaceae	family	0.35	Volutella	genus	0.23	Volutella_consors	species	0.23
Zotu1671	WP_2_5_9_2019_1st_S53_RonMWASPdeg_HCO2198	20	ACGAATAAACAACATAAGATTTTGACTACTACCAATATCAATTACACTACTAATTTCAAGTTCAACAACCGCATCTGGATCAGGAACAGGATGAACTGTTTATCCTCCCCTTTCTGCACAAGAAGCACACTCAGGACCCTCAGTTGACTTAACAATCTTTTCACTACACATTGCAGGAATTAGATCAATTATAGGAGCAATCAACTTCATTTCAACAATTATAAATATACGAGTAAAAGGAATAACAATAGAAAAAACACCACTCTTTTGCTGATCAGTATTAATTACAGCAGTTCTACTAATTGTGTCACTACCTGTATTAGCTGGAGCAATTACAATATTACTACTAGATCGAAATTTTAATACATCATTTTTTGACCCATCAGGTGGTGGTGACCC…		cellularOrganisms	cellularOrganisms	1	Eukaryota	superkingdom	1	Metazoa	kingdom	1	Arthropoda	phylum	1	Insecta	class	1	Hemiptera	order	1	Flatidae	family	1	Metcalfa	genus	1	Metcalfa_pruinosa	species	1
Zotu3266	FC_1_30_7_2019_1st_S18_MLepF1_LepR1	3	AGATTCTGATTACTTCCTCCCTCATTAACTCTTTTGTTAATAAGAAGAATTGTTGAAAACGGAGCAGGAACAGGATGAACCGTTTACCCCCCTCTATCGTCTAACATTGCCCACGGAGGAGCATCAGTAGATTTAGCAATTTTTAGACTTCACCTAGCAGGAATTTCATCAATTCTAGGAGCAGTAAATTTTATTACTACAGTAATCAATATACGACCTCAAGGAATAAGATTCGACCGAATACCATTATTTGTATGAGCAGTAGTAATTACTGCAGTACTCCTTCTTCTTTCATTACCTGTTTTAGCAGGAGCTATTACAATACTACTAACAGACCGAAATATTAATACATCCTTCTTTGACCCTGCGGGAGGAGGAGACCCCATCTTGTATCAACAT…		cellularOrganisms	cellularOrganisms	1	Eukaryota	superkingdom	1	Metazoa	kingdom	1	Arthropoda	phylum	0.99	Insecta	class	0.99	Coleoptera	order	0.75	Tenebrionidae	family	0.4	Uloma	genus	0.11	Uloma_tenebrionoides	species	0.06
Zotu2552	OV_4_10_9_2019_1st_S36_MLepF1_LepR1	10	AGATTCTGATTACTACCGCCTTCTCTATCTTTATTACTTATGTCAGCTTTTACAGACTCTGGTTCAGGTACAGGATGAACAGTATACCCTCCCCTATCTAACCAAGTATTTCACAGAGGAATTTCAGTGGACTTAACTATTTTTTCTCTACATTTAGCTGGGGCTTCTTCTATTTTAGGAGCAATTAACTTTATTACAACAATTTATAACATAAAAACTTCTACTATAAAATTCGAACAAATACCACTATTTGTTTGATCTATTTTAATTACTGCTATTTTACTACTACTATCATTACCAGTATTAGCCGGAGCAATCACAATACTACTAACAGATCGAAATTTTAATACTTCATTTTTTGACCCAGCAGGAGGAGGTGATCCTATCCTATACCAACAC…		cellularOrganisms	cellularOrganisms	1	Eukaryota	superkingdom	1	Metazoa	kingdom	0.95	Arthropoda	phylum	0.77	Insecta	class	0.71	Hemiptera	order	0.12	Aphalaridae	family	0.09	Pachypsylla	genus	0.09	Pachypsylla_venusta	species	0.09
Zotu4119	FC_6_28_8_2019_1st_S27_MLepF1_LepR1	4	TTAGCTTCTGGCTGATAGTACCTGCATTTATTTTAATATGTGCTTCTGCTTTTGTAGAAGGAGGTGCTGGTACTGGTTGGACTATGTACCCTCCTCTAAGTAGTATCACTGGTCATCCCGGAGCTGCAGTGGATATGGCAATATTTTCGCTACATCTTGCTGGTATGTCGTCTATTCTTGGAGCAATTAATATGATAGTTACCATATTTAATATGCGCGCCCCTGGTATGAGCCTTTTTAAAATGCCTTTATTTGTATGGTCTATACTAATTACAGCATTTTTAATGGTATTAGCTATTCCTGTTTTAGGTGGAGCAATTACTATGCTTTTAACTGATAGAAATTTTGGTACTTCTTTCTTTAAGCCTGATGGTGGTGGCGATCCATTACTATTTCAAC…		cellularOrganisms	cellularOrganisms	1	Eukaryota	superkingdom	0.56	Fungi	kingdom	0.05	Basidiomycota	phylum	0.03	Agaricomycetes	class	0.03	Agaricales	order	0.01	Tricholomataceae	family	0.01	Laccaria	genus	0.01	Laccaria_bicolor	species	0.01
Zotu4736	FC_1_28_8_2019_1st_S17_MLepF1_LepR1	3	TAAGTTTTTGATTACTAATTCCTTCCTTAATTTTATTAATTTTATCGAGTCTTGCAGAAATTGGAGCAGGAACTGGTTGAACAATGTATCCACCATTATCTGGAATTGTCGCACATTCTGGTCCTGCAGTTGATTTTGCAATTTTTAGTTTACATATTGCAGGAGCTTCATCACTAATGGGAGCAATAAATTTTATTATAACAATATCAAATATGCGCGCACGCGGTCTTACAATGTTTATGTTACCTTTATTTGTTTGATCTGTTTTAATTACTGCATTTTTATTATTATTATCATTACCTGTATTAGCAGGTGCATTAACAATGTTATTAACAGATAGGAATTTTAACACAAGTTTTTTTGTACCAATTGGTGGTGGAGATCCTGTATTATTTCAAC…		cellularOrganisms	cellularOrganisms	1	Eukaryota	superkingdom	1	undef_Eukaryota	kingdom	0.54	Rhodophyta	phylum	0.42	Florideophyceae	class	0.41	Ceramiales	order	0.3	Rhodomelaceae	family	0.21	Osmundaria	genus	0.09	Osmundaria_fimbriata	species	0.09
Zotu2815	FC_1_28_8_2019_1st_S17_MLepF1_LepR1	4	AGATTTTGACTACTGCCTCCTTCCCTTTCTCTATTACTAGCAAGAAGGCTTGaaaaaaaaaaGGGGCTGGAACTGGTTGAACTGTCTACCCGCCGCTCTCCGCAAATATTGCTCATGCAGGAGCCTCTGTAGACTTGGCAATTTTCTCACTTCATTTAGCAGGAATTTCCTCAATTTTAGGGGCAGTAAATTTCATTACAACTACTATTAATATACGAGCCCCAGGAATATCCCTAGACCAAAACCCTCTATTTGTAAGAGCTGTAGGTATTACAGCACTACTTTTACTTCTTTCTTTACCTGTTTTAGCTGGGGCCATTACTATATTATTAACAGATCGAAACTTAAATACTTCATTCTTTGATCCCGCTGGCGGGGGTGCTCCCATCCTATACCAAC…		cellularOrganisms	cellularOrganisms	1	Eukaryota	superkingdom	0.92	Metazoa	kingdom	0.91	Arthropoda	phylum	0.88	Insecta	class	0.86	Orthoptera	order	0.61	Tettigoniidae	family	0.59	Meconema	genus	0.59	Meconema_meridionale	species	0.59
Zotu317	WP_1_5_9_2019_1st_S51_MLepF1_LepR1	351	TAAGATTTTGATTATTACCCCCCTCATTAACTTTATTATTAATAAGTTCTTTAGTCGAAAGAGGGGCGGGAACAGGATGAACTGTCTACCCCCCTCTATCAGCTAATATCGCTCATTCGGGGGGTTCTGTAGATTTAGCAATTTTTAGCCTCCATTTAGCAGGGGTATCCTCTATTTTAGGGGCTATTAATTTTATTACTACAGTAATTAACATGCGACCTCAAGGTATAACATTAGAACGAATCCCTTTATTTGTGTGATCTGTAATTATTACTGCTTTTTTACTTCTTCTTTCTTTACCTGTATTAGCTGGTGCTATTACAATACTTTTAACGGATCGAAATTTTAATACATCATTTTTTGACCCAGCGGGGGGAGGAGACCCCATTTTATACCAAC…		cellularOrganisms	cellularOrganisms	1	Eukaryota	superkingdom	0.99	Metazoa	kingdom	0.99	Arthropoda	phylum	0.91	Insecta	class	0.89	Coleoptera	order	0.45	Nitidulidae	family	0.11	Macrostola	genus	0.1	Macrostola_straminea	species	0.1
Zotu3533	FC_1_30_7_2019_1st_S18_MLepF1_LepR1	3	TAAGTTTTTGACTATTACCTCCTAGTTTAATATTATTAGTTTTCTCTGCTTGTATTGAGGGAGGAGCTGGGACTGGTTGAACTTTATACCCTCCTTTATCTGGTATACAAAGTCATAGTGGACCAAGTGTGGACATGGCAATTTTTTCATTACATTTAGCAGGAGTAAGTAGTTTATTAGGGGCCATTAATTTTATAACTACAGTTATAAATATGAGAACTCCAGGTATAAAATTACATAAATTATCTTTATTTGGTTGATCAGTCATTATAACAGCTATTTTATTATTATTATCTTTACCTGTTTTAGCTGGAGGAATAACAATGATATTAACTGATAGAAATTTTAATACTTCTTTCTTTGAAACAGCAGGAGGTGGAGATCCTATCCTTTTTCAAC…		cellularOrganisms	cellularOrganisms	1	Eukaryota	superkingdom	1	Fungi	kingdom	0.98	Ascomycota	phylum	0.98	Sordariomycetes	class	0.89	Glomerellales	order	0.32	Glomerellaceae	family	0.31	Colletotrichum	genus	0.31	Colletotrichum_aenigma	species	0.23
Zotu4994	FC_6_30_7_2019_1st_S28_MLepF1_LepR1	3	TTAGATTTTGATTATTACCTCCCTCTTTAATAATAATACTATTTAGATTTATAATTAATAATGGAACAGGAACAGGATGAACAATTTATCCACCTTTATCAAATAATATTGCTCATAATAATATTTCAGTAGATTTAACTATTTTTTCCTTACATATAGCAGGAATTTCATCAATTTTAGGAGCAGTAAATTTTATTACTACAGTTATTAATATACGATCTTCTGGAATTTCTCTTGACCGAATACCTCTATTTGTTTGATCAGTAGTAATTACTGCAATTTTATTACTTTTATCGTTACCTGTATTAGCAGGGGCTATTACTATATTATTAACAGACCGAAACTTAAACACTTCATTCTTTGACCCCGCAGGAGGTGGAGATCCAATTCTATACCAAC…		cellularOrganisms	cellularOrganisms	1	Eukaryota	superkingdom	1	Metazoa	kingdom	1	Arthropoda	phylum	0.99	Insecta	class	0.99	Hemiptera	order	0.6	Lachnidae	family	0.18	Schizolachnus	genus	0.08	Schizolachnus_piniradiatae	species	0.08
Zotu568	OV_2_24_7_2019_1st_S33_MLepF1_LepR1	11	TTAGTTTTTGATTATTACCTCCTTCATTGATCTTATTATTATTAAGTTCATTAGTAGAATCAGGAGTAGGTACAGGATGAACAGTATATCCTCCTCTAGCAGGAATACAATCACATTCCGGAGGATCAGTAGATTTAAGTATATTCTCATTACATTTAGCGGGAGTATCAAGTTTATTAGGTGCTATGAACTTTATAACAACAGTTTTAAATATGAGAGCACCTGGAATGACTTTACATAAATTACCATTATTTGTATGAGCAATATTTGTTACAGCCATATTATTATTATTATCATTACCAGTATTAGCTGGAGCTATAACAATGTTATTAACAGATAGACAATTTAATACATCATTCTATGATCCTAGTGCCGGTGGTGATCCAATTTTATATCAAC…		cellularOrganisms	cellularOrganisms	1	Eukaryota	superkingdom	1	Fungi	kingdom	0.77	Ascomycota	phylum	0.53	Saccharomycetes	class	0.27	Saccharomycetales	order	0.27	Pichiaceae	family	0.15	Pichia	genus	0.14	Pichia_kudriavzevii	species	0.13
Zotu568	OV_5_24_7_2019_1st_S39_MLepF1_LepR1	4	TTAGTTTTTGATTATTACCTCCTTCATTGATCTTATTATTATTAAGTTCATTAGTAGAATCAGGAGTAGGTACAGGATGAACAGTATATCCTCCTCTAGCAGGAATACAATCACATTCCGGAGGATCAGTAGATTTAAGTATATTCTCATTACATTTAGCGGGAGTATCAAGTTTATTAGGTGCTATGAACTTTATAACAACAGTTTTAAATATGAGAGCACCTGGAATGACTTTACATAAATTACCATTATTTGTATGAGCAATATTTGTTACAGCCATATTATTATTATTATCATTACCAGTATTAGCTGGAGCTATAACAATGTTATTAACAGATAGACAATTTAATACATCATTCTATGATCCTAGTGCCGGTGGTGATCCAATTTTATATCAAC…		cellularOrganisms	cellularOrganisms	1	Eukaryota	superkingdom	1	Fungi	kingdom	0.77	Ascomycota	phylum	0.53	Saccharomycetes	class	0.27	Saccharomycetales	order	0.27	Pichiaceae	family	0.15	Pichia	genus	0.14	Pichia_kudriavzevii	species	0.13
Zotu568	OV_3_10_9_2019_1st_S34_MLepF1_LepR1	25	TTAGTTTTTGATTATTACCTCCTTCATTGATCTTATTATTATTAAGTTCATTAGTAGAATCAGGAGTAGGTACAGGATGAACAGTATATCCTCCTCTAGCAGGAATACAATCACATTCCGGAGGATCAGTAGATTTAAGTATATTCTCATTACATTTAGCGGGAGTATCAAGTTTATTAGGTGCTATGAACTTTATAACAACAGTTTTAAATATGAGAGCACCTGGAATGACTTTACATAAATTACCATTATTTGTATGAGCAATATTTGTTACAGCCATATTATTATTATTATCATTACCAGTATTAGCTGGAGCTATAACAATGTTATTAACAGATAGACAATTTAATACATCATTCTATGATCCTAGTGCCGGTGGTGATCCAATTTTATATCAAC…		cellularOrganisms	cellularOrganisms	1	Eukaryota	superkingdom	1	Fungi	kingdom	0.77	Ascomycota	phylum	0.53	Saccharomycetes	class	0.27	Saccharomycetales	order	0.27	Pichiaceae	family	0.15	Pichia	genus	0.14	Pichia_kudriavzevii	species	0.13
Zotu568	OV_2_10_9_2019_1st_S32_MLepF1_LepR1	28	TTAGTTTTTGATTATTACCTCCTTCATTGATCTTATTATTATTAAGTTCATTAGTAGAATCAGGAGTAGGTACAGGATGAACAGTATATCCTCCTCTAGCAGGAATACAATCACATTCCGGAGGATCAGTAGATTTAAGTATATTCTCATTACATTTAGCGGGAGTATCAAGTTTATTAGGTGCTATGAACTTTATAACAACAGTTTTAAATATGAGAGCACCTGGAATGACTTTACATAAATTACCATTATTTGTATGAGCAATATTTGTTACAGCCATATTATTATTATTATCATTACCAGTATTAGCTGGAGCTATAACAATGTTATTAACAGATAGACAATTTAATACATCATTCTATGATCCTAGTGCCGGTGGTGATCCAATTTTATATCAAC…		cellularOrganisms	cellularOrganisms	1	Eukaryota	superkingdom	1	Fungi	kingdom	0.77	Ascomycota	phylum	0.53	Saccharomycetes	class	0.27	Saccharomycetales	order	0.27	Pichiaceae	family	0.15	Pichia	genus	0.14	Pichia_kudriavzevii	species	0.13
Zotu568	OV_4_10_9_2019_1st_S36_MLepF1_LepR1	24	TTAGTTTTTGATTATTACCTCCTTCATTGATCTTATTATTATTAAGTTCATTAGTAGAATCAGGAGTAGGTACAGGATGAACAGTATATCCTCCTCTAGCAGGAATACAATCACATTCCGGAGGATCAGTAGATTTAAGTATATTCTCATTACATTTAGCGGGAGTATCAAGTTTATTAGGTGCTATGAACTTTATAACAACAGTTTTAAATATGAGAGCACCTGGAATGACTTTACATAAATTACCATTATTTGTATGAGCAATATTTGTTACAGCCATATTATTATTATTATCATTACCAGTATTAGCTGGAGCTATAACAATGTTATTAACAGATAGACAATTTAATACATCATTCTATGATCCTAGTGCCGGTGGTGATCCAATTTTATATCAAC…		cellularOrganisms	cellularOrganisms	1	Eukaryota	superkingdom	1	Fungi	kingdom	0.77	Ascomycota	phylum	0.53	Saccharomycetes	class	0.27	Saccharomycetales	order	0.27	Pichiaceae	family	0.15	Pichia	genus	0.14	Pichia_kudriavzevii	species	0.13
Zotu568	OV_5_10_9_2019_1st_S38_MLepF1_LepR1	3	TTAGTTTTTGATTATTACCTCCTTCATTGATCTTATTATTATTAAGTTCATTAGTAGAATCAGGAGTAGGTACAGGATGAACAGTATATCCTCCTCTAGCAGGAATACAATCACATTCCGGAGGATCAGTAGATTTAAGTATATTCTCATTACATTTAGCGGGAGTATCAAGTTTATTAGGTGCTATGAACTTTATAACAACAGTTTTAAATATGAGAGCACCTGGAATGACTTTACATAAATTACCATTATTTGTATGAGCAATATTTGTTACAGCCATATTATTATTATTATCATTACCAGTATTAGCTGGAGCTATAACAATGTTATTAACAGATAGACAATTTAATACATCATTCTATGATCCTAGTGCCGGTGGTGATCCAATTTTATATCAAC…		cellularOrganisms	cellularOrganisms	1	Eukaryota	superkingdom	1	Fungi	kingdom	0.77	Ascomycota	phylum	0.53	Saccharomycetes	class	0.27	Saccharomycetales	order	0.27	Pichiaceae	family	0.15	Pichia	genus	0.14	Pichia_kudriavzevii	species	0.13
Zotu568	OV_4_24_7_2019_1st_S37_MLepF1_LepR1	20	TTAGTTTTTGATTATTACCTCCTTCATTGATCTTATTATTATTAAGTTCATTAGTAGAATCAGGAGTAGGTACAGGATGAACAGTATATCCTCCTCTAGCAGGAATACAATCACATTCCGGAGGATCAGTAGATTTAAGTATATTCTCATTACATTTAGCGGGAGTATCAAGTTTATTAGGTGCTATGAACTTTATAACAACAGTTTTAAATATGAGAGCACCTGGAATGACTTTACATAAATTACCATTATTTGTATGAGCAATATTTGTTACAGCCATATTATTATTATTATCATTACCAGTATTAGCTGGAGCTATAACAATGTTATTAACAGATAGACAATTTAATACATCATTCTATGATCCTAGTGCCGGTGGTGATCCAATTTTATATCAAC…		cellularOrganisms	cellularOrganisms	1	Eukaryota	superkingdom	1	Fungi	kingdom	0.77	Ascomycota	phylum	0.53	Saccharomycetes	class	0.27	Saccharomycetales	order	0.27	Pichiaceae	family	0.15	Pichia	genus	0.14	Pichia_kudriavzevii	species	0.13
Zotu568	OV_1_24_7_2019_1st_S31_MLepF1_LepR1	20	TTAGTTTTTGATTATTACCTCCTTCATTGATCTTATTATTATTAAGTTCATTAGTAGAATCAGGAGTAGGTACAGGATGAACAGTATATCCTCCTCTAGCAGGAATACAATCACATTCCGGAGGATCAGTAGATTTAAGTATATTCTCATTACATTTAGCGGGAGTATCAAGTTTATTAGGTGCTATGAACTTTATAACAACAGTTTTAAATATGAGAGCACCTGGAATGACTTTACATAAATTACCATTATTTGTATGAGCAATATTTGTTACAGCCATATTATTATTATTATCATTACCAGTATTAGCTGGAGCTATAACAATGTTATTAACAGATAGACAATTTAATACATCATTCTATGATCCTAGTGCCGGTGGTGATCCAATTTTATATCAAC…		cellularOrganisms	cellularOrganisms	1	Eukaryota	superkingdom	1	Fungi	kingdom	0.77	Ascomycota	phylum	0.53	Saccharomycetes	class	0.27	Saccharomycetales	order	0.27	Pichiaceae	family	0.15	Pichia	genus	0.14	Pichia_kudriavzevii	species	0.13
Zotu568	FC_5_30_7_2019_1st_S26_MLepF1_LepR1	5	TTAGTTTTTGATTATTACCTCCTTCATTGATCTTATTATTATTAAGTTCATTAGTAGAATCAGGAGTAGGTACAGGATGAACAGTATATCCTCCTCTAGCAGGAATACAATCACATTCCGGAGGATCAGTAGATTTAAGTATATTCTCATTACATTTAGCGGGAGTATCAAGTTTATTAGGTGCTATGAACTTTATAACAACAGTTTTAAATATGAGAGCACCTGGAATGACTTTACATAAATTACCATTATTTGTATGAGCAATATTTGTTACAGCCATATTATTATTATTATCATTACCAGTATTAGCTGGAGCTATAACAATGTTATTAACAGATAGACAATTTAATACATCATTCTATGATCCTAGTGCCGGTGGTGATCCAATTTTATATCAAC…		cellularOrganisms	cellularOrganisms	1	Eukaryota	superkingdom	1	Fungi	kingdom	0.77	Ascomycota	phylum	0.53	Saccharomycetes	class	0.27	Saccharomycetales	order	0.27	Pichiaceae	family	0.15	Pichia	genus	0.14	Pichia_kudriavzevii	species	0.13
Zotu3965	EA_6_1_8_2019_1st_S14_MLepF1_LepR1	4	TTAGATTTTGATTATTACCTCCCTCTTTAATAATAATACTATTTAGATTTATAATTAATAATGGAACAGGAACAGGATGAACAATTTATCCACCTTTATCAAATAATATTGCTCATAATAATATTTCAGTAGATTTAACTATTTTTTCCTTACATATAGCAGGAATTTCATCAATTTTAGGAGCAATTAATTTTATTTGTACTATTATAAATATAATACCAAATAATATAAAATTAAATCAAATCCCGTTATTCCCCTGGTCAATTTTAATTACAGCTATTTTATTAATTTTATCTTTACCTGTATTAGCTGGTGCTATTACAATATTATTAACAGATCGTAACTTAAATACATCATTTTTTGATCCATCAGGAGGAGGAGATCCTATTCTCTATCAAC…		cellularOrganisms	cellularOrganisms	1	Eukaryota	superkingdom	1	Metazoa	kingdom	1	Arthropoda	phylum	1	Insecta	class	1	Hemiptera	order	1	Phylloxeridae	family	1	Daktulosphaira	genus	1	Daktulosphaira_vitifoliae	species	1
Zotu3980	EA_6_1_8_2019_1st_S14_RonMWASPdeg_HCO2198	4	TCGCTTAAATAATCTAAGTTTCTGATTATTACCCGCATCAGTTTTGTTATTAATTTTATCAAGTCTTTTTGAGGTTGGGGCAGGAACAGGATGAACTGTTTATCCACCGTTAAGTAGTATCGAAGCTCATTCAGGTCCTTCAGTAGATTTAGCTATTTTTAGCTTACATTTATCTGGGGCATCTTCAATTGCAGGAGCTATAAACTTTATTGTAACCATTGTAAATATGAGAGCACGAGGTCTTGAATTCTACCGTTTACCTTTATTTGTTTGAGCTGTATTTGTTACAGCTATTTTACTATTATTATCTTTACCAGTTCTTGCTGGAGCAATTACCATGTTATTATTTGATCGTAATCTTGGGACAGttttttttAATGCTGCTGGAGGTGGTGATCC…		cellularOrganisms	cellularOrganisms	1	Eukaryota	superkingdom	1	undef_Eukaryota	kingdom	0.39	undef_undef_Eukaryota	phylum	0.3	Phaeophyceae	class	0.11	Ectocarpales	order	0.07	Chordariaceae	family	0.06	Nemacystus	genus	0.03	Nemacystus_decipiens	species	0.03
Zotu2514	FC_1_30_7_2019_1st_S18_MLepF1_LepR1	10	TAAGATTCTGATTATTACCCCCTTCTTTAATTCTCCTCCTCATAAGGAGACTTATTGAAACAGGAACCGGAACTGGTTGAACAGTTTACCCCCCTCTTTCTTCAATTATTTCTCATACTGGTTCTTCAGTTGACTTATCAATTTTTTCTCTTCATCTTGCTGGAATTTCATCAATTTTAGGAGCCATTAATTTTATTACGACATTTATAAATATACGAATTAATAATATCAAATTTGATCAAATTCCTTTATTTGCTTGATCAGTAATAATTACAGCTGTTTTATTACTACTTTCACTACCCGTTCTTGCAGGTGCAATTACTATACTTTTAACAGATCGAAATATTAATACATCTTTTTTTGATCCTTCAAGAGGGGGAGACCCTATTTTATATCAAC…		cellularOrganisms	cellularOrganisms	1	Eukaryota	superkingdom	1	Metazoa	kingdom	0.99	Arthropoda	phylum	0.97	Insecta	class	0.95	Diptera	order	0.24	Cecidomyiidae	family	0.17	Winnertzia	genus	0.16	Winnertzia_nigripennis	species	0.16
Zotu5190	OV_5_10_9_2019_1st_S38_MLepF1_LepR1	3	TTAGTTTCTGATTGCTACCTCCTTCATTAACACTTTTAATTTCGAGAAGTTTAGTAAACACAGGAGCCGGAACAGGATGAACGGTCTATCCTCCTCTTTCTAGTGTTATTGCCCATACCGGGGCTTCAGTAGACTTAGCTATCTTTTCCCTTCATCTAGCCGGTGTAAGATCAATTTTAGGCGCTGTAAATTTCATCTCAACAATTATTAATATACGATCAAGAAGAATAACATTTGAACGATTGCCTTTATTTGTTTGATCTGTTTTTATTACAGCAATCCTTCTTCTTTTATCTTTACCAGTTTTAGCTGGGGCTATTACCATATTATTAACTGATCGAAATATTAATACATCATTTTTTGACCCGGCAGGGGGAGGTGATCCAATTTTATACCAAC…		cellularOrganisms	cellularOrganisms	1	Eukaryota	superkingdom	1	Metazoa	kingdom	0.96	Arthropoda	phylum	0.81	Insecta	class	0.76	Phasmatodea	order	0.02	Phylliidae	family	0.02	Phyllium	genus	0.02	Phyllium_tibetense	species	0.02
Zotu4500	EA_2_1_8_2019_1st_S8_RonMWASPdeg_HCO2198	3	TAGACTCAATAATGTTAGTTTCTGGTTATTACCACCTAGTCTATTATTGTTTACTATTGGAATGTTTAGTGTTGAACAAGGTGCAGGTACTGGTTGGACGATTTATCCGCCTTTATCAGATACACCCTACCATTTAGGGGGTGCAGTGGATTTTTCTATTCTTGCTCTACATATTGCTGGTGTAAGTAGTCTAATGGGTGCATTAAACATAATTACAACTACAATTAATATGAGATCACCTGGCATTACTTTTGAAAAGTAGCCCTTATTTGTTTATAGTGTTTTTATTACTGGCTGGTTGCTATTACTTAGTTTACCGGTCTTAGCAGGTGCGATAACAATGTTATTAACTGATCGTCATTTTAATACTAGTTTTTATGATCCAAATGGTGGTGGTGA…		cellularOrganisms	cellularOrganisms	1	Eukaryota	superkingdom	0.98	Fungi	kingdom	0.41	Chytridiomycota	phylum	0.15	Chytridiomycetes	class	0.15	Spizellomycetales	order	0.14	Spizellomycetaceae	family	0.14	Spizellomyces	genus	0.14	Spizellomyces_palustris	species	0.14
Zotu1216	FC_5_30_7_2019_1st_S26_RonMWASPdeg_HCO2198	4	AAGGCTAAACAATATTAGTTTTTGACTGCTTCCTCCCAGTCTAGTGCTTTTTATATTTGCTAACACAATTGAAAATGGAGCAGGAACTGGATGAACTTTATATCCCCCATTATCAGGAATACAAAGCCATAGTGGACCAAGTGTAGACTTAGCAATATTTGCTCTTCATCTTTCAGGTATAAGCAGTTTATTAGGAGCAATGAATTTTATTACAACTATATTAAATATGAGAAGTCCTGGTATAAGACTTCATAAATTAGCTTTATTTGGTTGAGCTGTAGTAGTAACTGCTGTATTGTTATTATTGTCACTGCCTGTTTTAGCAGGAGGTATAACCATGATTTTAACAGACAGGAATTTTAATACCTCTTTCTTTGAAGTTGCAGGTGGTGGAGACCC…		cellularOrganisms	cellularOrganisms	1	Eukaryota	superkingdom	0.99	Fungi	kingdom	0.91	Ascomycota	phylum	0.91	Eurotiomycetes	class	0.57	Chaetothyriales	order	0.49	Herpotrichiellaceae	family	0.49	Cladophialophora	genus	0.49	Cladophialophora_carrionii	species	0.48
Zotu1216	FC_5_28_8_2019_1st_S25_RonMWASPdeg_HCO2198	6	AAGGCTAAACAATATTAGTTTTTGACTGCTTCCTCCCAGTCTAGTGCTTTTTATATTTGCTAACACAATTGAAAATGGAGCAGGAACTGGATGAACTTTATATCCCCCATTATCAGGAATACAAAGCCATAGTGGACCAAGTGTAGACTTAGCAATATTTGCTCTTCATCTTTCAGGTATAAGCAGTTTATTAGGAGCAATGAATTTTATTACAACTATATTAAATATGAGAAGTCCTGGTATAAGACTTCATAAATTAGCTTTATTTGGTTGAGCTGTAGTAGTAACTGCTGTATTGTTATTATTGTCACTGCCTGTTTTAGCAGGAGGTATAACCATGATTTTAACAGACAGGAATTTTAATACCTCTTTCTTTGAAGTTGCAGGTGGTGGAGACCC…		cellularOrganisms	cellularOrganisms	1	Eukaryota	superkingdom	0.99	Fungi	kingdom	0.91	Ascomycota	phylum	0.91	Eurotiomycetes	class	0.57	Chaetothyriales	order	0.49	Herpotrichiellaceae	family	0.49	Cladophialophora	genus	0.49	Cladophialophora_carrionii	species	0.48
Zotu1216	FC_1_30_7_2019_1st_S18_RonMWASPdeg_HCO2198	8	AAGGCTAAACAATATTAGTTTTTGACTGCTTCCTCCCAGTCTAGTGCTTTTTATATTTGCTAACACAATTGAAAATGGAGCAGGAACTGGATGAACTTTATATCCCCCATTATCAGGAATACAAAGCCATAGTGGACCAAGTGTAGACTTAGCAATATTTGCTCTTCATCTTTCAGGTATAAGCAGTTTATTAGGAGCAATGAATTTTATTACAACTATATTAAATATGAGAAGTCCTGGTATAAGACTTCATAAATTAGCTTTATTTGGTTGAGCTGTAGTAGTAACTGCTGTATTGTTATTATTGTCACTGCCTGTTTTAGCAGGAGGTATAACCATGATTTTAACAGACAGGAATTTTAATACCTCTTTCTTTGAAGTTGCAGGTGGTGGAGACCC…		cellularOrganisms	cellularOrganisms	1	Eukaryota	superkingdom	0.99	Fungi	kingdom	0.91	Ascomycota	phylum	0.91	Eurotiomycetes	class	0.57	Chaetothyriales	order	0.49	Herpotrichiellaceae	family	0.49	Cladophialophora	genus	0.49	Cladophialophora_carrionii	species	0.48
Zotu1216	FC_6_30_7_2019_1st_S28_RonMWASPdeg_HCO2198	21	AAGGCTAAACAATATTAGTTTTTGACTGCTTCCTCCCAGTCTAGTGCTTTTTATATTTGCTAACACAATTGAAAATGGAGCAGGAACTGGATGAACTTTATATCCCCCATTATCAGGAATACAAAGCCATAGTGGACCAAGTGTAGACTTAGCAATATTTGCTCTTCATCTTTCAGGTATAAGCAGTTTATTAGGAGCAATGAATTTTATTACAACTATATTAAATATGAGAAGTCCTGGTATAAGACTTCATAAATTAGCTTTATTTGGTTGAGCTGTAGTAGTAACTGCTGTATTGTTATTATTGTCACTGCCTGTTTTAGCAGGAGGTATAACCATGATTTTAACAGACAGGAATTTTAATACCTCTTTCTTTGAAGTTGCAGGTGGTGGAGACCC…		cellularOrganisms	cellularOrganisms	1	Eukaryota	superkingdom	0.99	Fungi	kingdom	0.91	Ascomycota	phylum	0.91	Eurotiomycetes	class	0.57	Chaetothyriales	order	0.49	Herpotrichiellaceae	family	0.49	Cladophialophora	genus	0.49	Cladophialophora_carrionii	species	0.48
Zotu761	WP_2_21_8_2019_1st_S52_RonMWASPdeg_HCO2198	4	ACGTATGAATAATATAAGCTTTTGGTTATTACCTCCAGCTTTATTATTATTAGTTTCATCAGCTATTGTTGAATCTGGTGCTGGTACAGGTTGGACTGTTTATCCACCTTTATCTAGTGTACAAGCACATTCAGGACCTTCAGTAGATTTAGCTATTTTTAGTCTTCATTTAACAGGTATTTCTTCATTGTTAGGTGCTATTAATTTTATTTCAACTATTTATAATATGAGAGCTCCTGGTTTAAGTTTTCACAGATTACCTTTATTTGTTTGGTCTATATTAATTACAGCTTTTCTTTTATTATTAACTTTACCTGTGTTAGCTGGTGCTATTACTATGTTATTAACAGATAGAAATTTAAATACTTCGTTTTATGATCCTTCAGGAGGAGGTGATCC…		cellularOrganisms	cellularOrganisms	1	Eukaryota	superkingdom	1	undef_Eukaryota	kingdom	1	undef_undef_Eukaryota	phylum	1	Oomycetes	class	1	Peronosporales	order	0.98	Peronosporaceae	family	0.98	Peronospora	genus	0.32	Peronospora_hiemalis	species	0.09
Zotu761	C1_1st_S2_RonMWASPdeg_HCO2198	10	ACGTATGAATAATATAAGCTTTTGGTTATTACCTCCAGCTTTATTATTATTAGTTTCATCAGCTATTGTTGAATCTGGTGCTGGTACAGGTTGGACTGTTTATCCACCTTTATCTAGTGTACAAGCACATTCAGGACCTTCAGTAGATTTAGCTATTTTTAGTCTTCATTTAACAGGTATTTCTTCATTGTTAGGTGCTATTAATTTTATTTCAACTATTTATAATATGAGAGCTCCTGGTTTAAGTTTTCACAGATTACCTTTATTTGTTTGGTCTATATTAATTACAGCTTTTCTTTTATTATTAACTTTACCTGTGTTAGCTGGTGCTATTACTATGTTATTAACAGATAGAAATTTAAATACTTCGTTTTATGATCCTTCAGGAGGAGGTGATCC…		cellularOrganisms	cellularOrganisms	1	Eukaryota	superkingdom	1	undef_Eukaryota	kingdom	1	undef_undef_Eukaryota	phylum	1	Oomycetes	class	1	Peronosporales	order	0.98	Peronosporaceae	family	0.98	Peronospora	genus	0.32	Peronospora_hiemalis	species	0.09
Zotu761	OV_4_10_9_2019_1st_S36_RonMWASPdeg_HCO2198	9	ACGTATGAATAATATAAGCTTTTGGTTATTACCTCCAGCTTTATTATTATTAGTTTCATCAGCTATTGTTGAATCTGGTGCTGGTACAGGTTGGACTGTTTATCCACCTTTATCTAGTGTACAAGCACATTCAGGACCTTCAGTAGATTTAGCTATTTTTAGTCTTCATTTAACAGGTATTTCTTCATTGTTAGGTGCTATTAATTTTATTTCAACTATTTATAATATGAGAGCTCCTGGTTTAAGTTTTCACAGATTACCTTTATTTGTTTGGTCTATATTAATTACAGCTTTTCTTTTATTATTAACTTTACCTGTGTTAGCTGGTGCTATTACTATGTTATTAACAGATAGAAATTTAAATACTTCGTTTTATGATCCTTCAGGAGGAGGTGATCC…		cellularOrganisms	cellularOrganisms	1	Eukaryota	superkingdom	1	undef_Eukaryota	kingdom	1	undef_undef_Eukaryota	phylum	1	Oomycetes	class	1	Peronosporales	order	0.98	Peronosporaceae	family	0.98	Peronospora	genus	0.32	Peronospora_hiemalis	species	0.09
Zotu761	WP_6_21_8_2019_1st_S60_RonMWASPdeg_HCO2198	10	ACGTATGAATAATATAAGCTTTTGGTTATTACCTCCAGCTTTATTATTATTAGTTTCATCAGCTATTGTTGAATCTGGTGCTGGTACAGGTTGGACTGTTTATCCACCTTTATCTAGTGTACAAGCACATTCAGGACCTTCAGTAGATTTAGCTATTTTTAGTCTTCATTTAACAGGTATTTCTTCATTGTTAGGTGCTATTAATTTTATTTCAACTATTTATAATATGAGAGCTCCTGGTTTAAGTTTTCACAGATTACCTTTATTTGTTTGGTCTATATTAATTACAGCTTTTCTTTTATTATTAACTTTACCTGTGTTAGCTGGTGCTATTACTATGTTATTAACAGATAGAAATTTAAATACTTCGTTTTATGATCCTTCAGGAGGAGGTGATCC…		cellularOrganisms	cellularOrganisms	1	Eukaryota	superkingdom	1	undef_Eukaryota	kingdom	1	undef_undef_Eukaryota	phylum	1	Oomycetes	class	1	Peronosporales	order	0.98	Peronosporaceae	family	0.98	Peronospora	genus	0.32	Peronospora_hiemalis	species	0.09
Zotu761	EA_6_1_8_2019_1st_S14_RonMWASPdeg_HCO2198	5	ACGTATGAATAATATAAGCTTTTGGTTATTACCTCCAGCTTTATTATTATTAGTTTCATCAGCTATTGTTGAATCTGGTGCTGGTACAGGTTGGACTGTTTATCCACCTTTATCTAGTGTACAAGCACATTCAGGACCTTCAGTAGATTTAGCTATTTTTAGTCTTCATTTAACAGGTATTTCTTCATTGTTAGGTGCTATTAATTTTATTTCAACTATTTATAATATGAGAGCTCCTGGTTTAAGTTTTCACAGATTACCTTTATTTGTTTGGTCTATATTAATTACAGCTTTTCTTTTATTATTAACTTTACCTGTGTTAGCTGGTGCTATTACTATGTTATTAACAGATAGAAATTTAAATACTTCGTTTTATGATCCTTCAGGAGGAGGTGATCC…		cellularOrganisms	cellularOrganisms	1	Eukaryota	superkingdom	1	undef_Eukaryota	kingdom	1	undef_undef_Eukaryota	phylum	1	Oomycetes	class	1	Peronosporales	order	0.98	Peronosporaceae	family	0.98	Peronospora	genus	0.32	Peronospora_hiemalis	species	0.09
Zotu761	WP_5_21_8_2019_1st_S58_RonMWASPdeg_HCO2198	7	ACGTATGAATAATATAAGCTTTTGGTTATTACCTCCAGCTTTATTATTATTAGTTTCATCAGCTATTGTTGAATCTGGTGCTGGTACAGGTTGGACTGTTTATCCACCTTTATCTAGTGTACAAGCACATTCAGGACCTTCAGTAGATTTAGCTATTTTTAGTCTTCATTTAACAGGTATTTCTTCATTGTTAGGTGCTATTAATTTTATTTCAACTATTTATAATATGAGAGCTCCTGGTTTAAGTTTTCACAGATTACCTTTATTTGTTTGGTCTATATTAATTACAGCTTTTCTTTTATTATTAACTTTACCTGTGTTAGCTGGTGCTATTACTATGTTATTAACAGATAGAAATTTAAATACTTCGTTTTATGATCCTTCAGGAGGAGGTGATCC…		cellularOrganisms	cellularOrganisms	1	Eukaryota	superkingdom	1	undef_Eukaryota	kingdom	1	undef_undef_Eukaryota	phylum	1	Oomycetes	class	1	Peronosporales	order	0.98	Peronosporaceae	family	0.98	Peronospora	genus	0.32	Peronospora_hiemalis	species	0.09
Zotu761	FC_2_28_8_2019_1st_S19_RonMWASPdeg_HCO2198	7	ACGTATGAATAATATAAGCTTTTGGTTATTACCTCCAGCTTTATTATTATTAGTTTCATCAGCTATTGTTGAATCTGGTGCTGGTACAGGTTGGACTGTTTATCCACCTTTATCTAGTGTACAAGCACATTCAGGACCTTCAGTAGATTTAGCTATTTTTAGTCTTCATTTAACAGGTATTTCTTCATTGTTAGGTGCTATTAATTTTATTTCAACTATTTATAATATGAGAGCTCCTGGTTTAAGTTTTCACAGATTACCTTTATTTGTTTGGTCTATATTAATTACAGCTTTTCTTTTATTATTAACTTTACCTGTGTTAGCTGGTGCTATTACTATGTTATTAACAGATAGAAATTTAAATACTTCGTTTTATGATCCTTCAGGAGGAGGTGATCC…		cellularOrganisms	cellularOrganisms	1	Eukaryota	superkingdom	1	undef_Eukaryota	kingdom	1	undef_undef_Eukaryota	phylum	1	Oomycetes	class	1	Peronosporales	order	0.98	Peronosporaceae	family	0.98	Peronospora	genus	0.32	Peronospora_hiemalis	species	0.09
Zotu761	WP_1_21_8_2019_1st_S50_RonMWASPdeg_HCO2198	8	ACGTATGAATAATATAAGCTTTTGGTTATTACCTCCAGCTTTATTATTATTAGTTTCATCAGCTATTGTTGAATCTGGTGCTGGTACAGGTTGGACTGTTTATCCACCTTTATCTAGTGTACAAGCACATTCAGGACCTTCAGTAGATTTAGCTATTTTTAGTCTTCATTTAACAGGTATTTCTTCATTGTTAGGTGCTATTAATTTTATTTCAACTATTTATAATATGAGAGCTCCTGGTTTAAGTTTTCACAGATTACCTTTATTTGTTTGGTCTATATTAATTACAGCTTTTCTTTTATTATTAACTTTACCTGTGTTAGCTGGTGCTATTACTATGTTATTAACAGATAGAAATTTAAATACTTCGTTTTATGATCCTTCAGGAGGAGGTGATCC…		cellularOrganisms	cellularOrganisms	1	Eukaryota	superkingdom	1	undef_Eukaryota	kingdom	1	undef_undef_Eukaryota	phylum	1	Oomycetes	class	1	Peronosporales	order	0.98	Peronosporaceae	family	0.98	Peronospora	genus	0.32	Peronospora_hiemalis	species	0.09
Zotu761	OV_2_10_9_2019_1st_S32_RonMWASPdeg_HCO2198	6	ACGTATGAATAATATAAGCTTTTGGTTATTACCTCCAGCTTTATTATTATTAGTTTCATCAGCTATTGTTGAATCTGGTGCTGGTACAGGTTGGACTGTTTATCCACCTTTATCTAGTGTACAAGCACATTCAGGACCTTCAGTAGATTTAGCTATTTTTAGTCTTCATTTAACAGGTATTTCTTCATTGTTAGGTGCTATTAATTTTATTTCAACTATTTATAATATGAGAGCTCCTGGTTTAAGTTTTCACAGATTACCTTTATTTGTTTGGTCTATATTAATTACAGCTTTTCTTTTATTATTAACTTTACCTGTGTTAGCTGGTGCTATTACTATGTTATTAACAGATAGAAATTTAAATACTTCGTTTTATGATCCTTCAGGAGGAGGTGATCC…		cellularOrganisms	cellularOrganisms	1	Eukaryota	superkingdom	1	undef_Eukaryota	kingdom	1	undef_undef_Eukaryota	phylum	1	Oomycetes	class	1	Peronosporales	order	0.98	Peronosporaceae	family	0.98	Peronospora	genus	0.32	Peronospora_hiemalis	species	0.09
Zotu761	EA_1_26_8_2019_1st_S7_RonMWASPdeg_HCO2198	4	ACGTATGAATAATATAAGCTTTTGGTTATTACCTCCAGCTTTATTATTATTAGTTTCATCAGCTATTGTTGAATCTGGTGCTGGTACAGGTTGGACTGTTTATCCACCTTTATCTAGTGTACAAGCACATTCAGGACCTTCAGTAGATTTAGCTATTTTTAGTCTTCATTTAACAGGTATTTCTTCATTGTTAGGTGCTATTAATTTTATTTCAACTATTTATAATATGAGAGCTCCTGGTTTAAGTTTTCACAGATTACCTTTATTTGTTTGGTCTATATTAATTACAGCTTTTCTTTTATTATTAACTTTACCTGTGTTAGCTGGTGCTATTACTATGTTATTAACAGATAGAAATTTAAATACTTCGTTTTATGATCCTTCAGGAGGAGGTGATCC…		cellularOrganisms	cellularOrganisms	1	Eukaryota	superkingdom	1	undef_Eukaryota	kingdom	1	undef_undef_Eukaryota	phylum	1	Oomycetes	class	1	Peronosporales	order	0.98	Peronosporaceae	family	0.98	Peronospora	genus	0.32	Peronospora_hiemalis	species	0.09
Zotu761	T1_1st_S43_RonMWASPdeg_HCO2198	8	ACGTATGAATAATATAAGCTTTTGGTTATTACCTCCAGCTTTATTATTATTAGTTTCATCAGCTATTGTTGAATCTGGTGCTGGTACAGGTTGGACTGTTTATCCACCTTTATCTAGTGTACAAGCACATTCAGGACCTTCAGTAGATTTAGCTATTTTTAGTCTTCATTTAACAGGTATTTCTTCATTGTTAGGTGCTATTAATTTTATTTCAACTATTTATAATATGAGAGCTCCTGGTTTAAGTTTTCACAGATTACCTTTATTTGTTTGGTCTATATTAATTACAGCTTTTCTTTTATTATTAACTTTACCTGTGTTAGCTGGTGCTATTACTATGTTATTAACAGATAGAAATTTAAATACTTCGTTTTATGATCCTTCAGGAGGAGGTGATCC…		cellularOrganisms	cellularOrganisms	1	Eukaryota	superkingdom	1	undef_Eukaryota	kingdom	1	undef_undef_Eukaryota	phylum	1	Oomycetes	class	1	Peronosporales	order	0.98	Peronosporaceae	family	0.98	Peronospora	genus	0.32	Peronospora_hiemalis	species	0.09
Zotu761	WP_4_21_8_2019_1st_S56_RonMWASPdeg_HCO2198	3	ACGTATGAATAATATAAGCTTTTGGTTATTACCTCCAGCTTTATTATTATTAGTTTCATCAGCTATTGTTGAATCTGGTGCTGGTACAGGTTGGACTGTTTATCCACCTTTATCTAGTGTACAAGCACATTCAGGACCTTCAGTAGATTTAGCTATTTTTAGTCTTCATTTAACAGGTATTTCTTCATTGTTAGGTGCTATTAATTTTATTTCAACTATTTATAATATGAGAGCTCCTGGTTTAAGTTTTCACAGATTACCTTTATTTGTTTGGTCTATATTAATTACAGCTTTTCTTTTATTATTAACTTTACCTGTGTTAGCTGGTGCTATTACTATGTTATTAACAGATAGAAATTTAAATACTTCGTTTTATGATCCTTCAGGAGGAGGTGATCC…		cellularOrganisms	cellularOrganisms	1	Eukaryota	superkingdom	1	undef_Eukaryota	kingdom	1	undef_undef_Eukaryota	phylum	1	Oomycetes	class	1	Peronosporales	order	0.98	Peronosporaceae	family	0.98	Peronospora	genus	0.32	Peronospora_hiemalis	species	0.09
Zotu5392	WP_2_5_9_2019_1st_S53_MLepF1_LepR1	3	TAAGATTTTGATTATTACCTCCTTCATTAACTCTTTTATTAGTTAGAGGTTTAGTTGAATCAGGAACTGGAACAGGATGAACAGTTTATCCTCCTTTATCTTCTACAATTGCTCATTCAGGATCTTCTGTAGATTTATCGATTTTTTCTTTACATTTAGCAGGAATTTCTTCTATTTTAGGAGCAATTAATTTTATTACAACTATAGTAAATATACAAATTAAAATAATTAAATTTGATCAATTACCTTTATTTGTATGAGCTGTTGTAATTACAGCTGTTTTATTATTATTATCATTACCAGTATTAGCAGGAGCAATTACTATATTACTAACTGATCGAAATTTAAATACTTCATTCTTTGACCCTGCGGGTGGGGGAGACCCTATTTTATATCAAC…		cellularOrganisms	cellularOrganisms	1	Eukaryota	superkingdom	1	Metazoa	kingdom	1	Arthropoda	phylum	1	Insecta	class	0.97	Hymenoptera	order	0.13	Formicidae	family	0.04	Anochetus	genus	0.03	Anochetus_altisquamis	species	0.03
Zotu4672	EA_6_1_8_2019_1st_S14_RonMWASPdeg_HCO2198	3	CCGCCTAAACAATATAAGCTTTTGACTTTTACCACCATCATTAATTCTATTATTATCAAGATCATTAGTTGATATAGGTGTAGGAACAGGATGAACTTTATATCCACCTTTATCCTCAAATATTGCTCATGCAGGTTCAAGAGTAGATTTATCAATTTTTTCCCTACACTTAGCTGGTGTATCATCTATTCTCGGAGCATTAAACTTCATTACAACAGTTACAAACATACGAACTCAAGGAATATCCCTTGATAAAACACCATTATTTGTATGATCTGTGTTAATTACAGCAATTCTTTTACTTTTGTCTCTCCCAGTACTTGCCGGAGCAATTACAATATTATTGACTGATCGAAATATCAATACATCCTTTTTTAACCCATCAGGAGGTGGGGATCC…		cellularOrganisms	cellularOrganisms	1	Eukaryota	superkingdom	1	Metazoa	kingdom	1	Arthropoda	phylum	1	Insecta	class	1	Hemiptera	order	1	Cicadellidae	family	1	Jikradia	genus	0.99	Jikradia_olitoria	species	0.99
Zotu2824	FC_2_30_7_2019_1st_S20_MLepF1_LepR1	8	TTAGATTTTGATTATTACCTCCCTCTTTAATAATAATACTATTTAGATTTATAATTAATAATGGAACAGGAACAGGATGAACAATTTATCCACCTTTATCAAATAATATTGCTCATAATAATATTTCAGTAGATTTAACTATTTTTTCCTTACATATAGCAGGAATTTCATCAATTTTAGGAGCAATTAATTTTATTTGTACTATTATAAATATAATACCAAATAATATAAAATTAAATCAAATCCCGTTATTCCCCTGGTCAATTTTAATTACAGCTATTTTATTAATTTTATCTTTACCTGTATTAGCTGGTGCTATTACAATATTATTAACAGATCGTAACTTAAATACATCATTTTTTGATCCTATAGGAGGAGGGGATCCAATTTTATATCAAC…		cellularOrganisms	cellularOrganisms	1	Eukaryota	superkingdom	1	Metazoa	kingdom	1	Arthropoda	phylum	1	Insecta	class	1	Hemiptera	order	1	Phylloxeridae	family	1	Daktulosphaira	genus	1	Daktulosphaira_vitifoliae	species	1
Zotu721	FC_5_30_7_2019_1st_S26_RonMWASPdeg_HCO2198	53	CCGGATAAATAACATAAGATTCTGGCTTCTTCCCCCCTCTCTAACCCTTTTATTAACAGGAGGATTAGTAGAAAGAGGAGCTGGAACTGGATGAACGGTTTATCCCCCTTTAGCTGCGGGTATTGCTCACGCAGGAGCCTCAGTTGACCTCTCAATTTTTAGTCTACATTTAGCAGGTGCTTCTTCAATTCTAGGGGCTGTTAATTTTATTACAACTATTATTAATATACGAACACCCGGCATATCCTGAGATCAAACACCTTTATTTGTTTGATCAGTTTTTTTAACAGCCATTTTACTTCTTCTTTCTTTACCTGTTTTAGCTGGTGCTATTACCATATTATTAACAGATCGAAATCTTAATACGTCTTTTTTTGACCCTGCGGGAGGTGGAGACCC…		cellularOrganisms	cellularOrganisms	1	Eukaryota	superkingdom	1	Metazoa	kingdom	1	Arthropoda	phylum	1	Collembola	class	1	Entomobryomorpha	order	1	Entomobryidae	family	1	Entomobrya	genus	1	Entomobrya_nivalis	species	1
Zotu721	OV_4_10_9_2019_1st_S36_RonMWASPdeg_HCO2198	4	CCGGATAAATAACATAAGATTCTGGCTTCTTCCCCCCTCTCTAACCCTTTTATTAACAGGAGGATTAGTAGAAAGAGGAGCTGGAACTGGATGAACGGTTTATCCCCCTTTAGCTGCGGGTATTGCTCACGCAGGAGCCTCAGTTGACCTCTCAATTTTTAGTCTACATTTAGCAGGTGCTTCTTCAATTCTAGGGGCTGTTAATTTTATTACAACTATTATTAATATACGAACACCCGGCATATCCTGAGATCAAACACCTTTATTTGTTTGATCAGTTTTTTTAACAGCCATTTTACTTCTTCTTTCTTTACCTGTTTTAGCTGGTGCTATTACCATATTATTAACAGATCGAAATCTTAATACGTCTTTTTTTGACCCTGCGGGAGGTGGAGACCC…		cellularOrganisms	cellularOrganisms	1	Eukaryota	superkingdom	1	Metazoa	kingdom	1	Arthropoda	phylum	1	Collembola	class	1	Entomobryomorpha	order	1	Entomobryidae	family	1	Entomobrya	genus	1	Entomobrya_nivalis	species	1
Zotu721	OV_6_24_7_2019_1st_S41_RonMWASPdeg_HCO2198	4	CCGGATAAATAACATAAGATTCTGGCTTCTTCCCCCCTCTCTAACCCTTTTATTAACAGGAGGATTAGTAGAAAGAGGAGCTGGAACTGGATGAACGGTTTATCCCCCTTTAGCTGCGGGTATTGCTCACGCAGGAGCCTCAGTTGACCTCTCAATTTTTAGTCTACATTTAGCAGGTGCTTCTTCAATTCTAGGGGCTGTTAATTTTATTACAACTATTATTAATATACGAACACCCGGCATATCCTGAGATCAAACACCTTTATTTGTTTGATCAGTTTTTTTAACAGCCATTTTACTTCTTCTTTCTTTACCTGTTTTAGCTGGTGCTATTACCATATTATTAACAGATCGAAATCTTAATACGTCTTTTTTTGACCCTGCGGGAGGTGGAGACCC…		cellularOrganisms	cellularOrganisms	1	Eukaryota	superkingdom	1	Metazoa	kingdom	1	Arthropoda	phylum	1	Collembola	class	1	Entomobryomorpha	order	1	Entomobryidae	family	1	Entomobrya	genus	1	Entomobrya_nivalis	species	1
Zotu435	EA_3_1_8_2019_1st_S9_MLepF1_LepR1	56	TAAGATTATGATTATTGCCTCCTTCATTGttttttttATTATTTTCTTTGTTTAATAAAACTCCTGCTGGCACAGGGTGGACAGTGTATCCCCCTTTATCTAATTTAATTTATCATGATAGTGTGAGGGTAGATTTAGTAATTTTTAGTTTGCATTTAGCTGGTATTTCTTCTATTATAGGGGCTATTAATTTTATTAGAACTATTATAAATATACGGCCAGCTAGTATAAAAATAGAACAGCTTCCTTTATTTGTTTGGTCTGTATTAATTACAGCAATTTTATTACTTCTTTCTTTGCCTGTTCTAGCTGGGGCTATTACAATACTGTTGAGAGACCGAAACTTTAATACTAGATTTTTTGATCCTACAggggggggAGATCCTGTATTATATCAGC…		cellularOrganisms	cellularOrganisms	1	Eukaryota	superkingdom	1	Metazoa	kingdom	0.88	Arthropoda	phylum	0.77	Arachnida	class	0.51	Araneae	order	0.43	Nemesiidae	family	0.09	Acanthogonatus	genus	0.08	Acanthogonatus_campanae	species	0.08
Zotu435	FC_5_30_7_2019_1st_S26_MLepF1_LepR1	96	TAAGATTATGATTATTGCCTCCTTCATTGttttttttATTATTTTCTTTGTTTAATAAAACTCCTGCTGGCACAGGGTGGACAGTGTATCCCCCTTTATCTAATTTAATTTATCATGATAGTGTGAGGGTAGATTTAGTAATTTTTAGTTTGCATTTAGCTGGTATTTCTTCTATTATAGGGGCTATTAATTTTATTAGAACTATTATAAATATACGGCCAGCTAGTATAAAAATAGAACAGCTTCCTTTATTTGTTTGGTCTGTATTAATTACAGCAATTTTATTACTTCTTTCTTTGCCTGTTCTAGCTGGGGCTATTACAATACTGTTGAGAGACCGAAACTTTAATACTAGATTTTTTGATCCTACAggggggggAGATCCTGTATTATATCAGC…		cellularOrganisms	cellularOrganisms	1	Eukaryota	superkingdom	1	Metazoa	kingdom	0.88	Arthropoda	phylum	0.77	Arachnida	class	0.51	Araneae	order	0.43	Nemesiidae	family	0.09	Acanthogonatus	genus	0.08	Acanthogonatus_campanae	species	0.08
Zotu435	WP_5_21_8_2019_1st_S58_MLepF1_LepR1	32	TAAGATTATGATTATTGCCTCCTTCATTGttttttttATTATTTTCTTTGTTTAATAAAACTCCTGCTGGCACAGGGTGGACAGTGTATCCCCCTTTATCTAATTTAATTTATCATGATAGTGTGAGGGTAGATTTAGTAATTTTTAGTTTGCATTTAGCTGGTATTTCTTCTATTATAGGGGCTATTAATTTTATTAGAACTATTATAAATATACGGCCAGCTAGTATAAAAATAGAACAGCTTCCTTTATTTGTTTGGTCTGTATTAATTACAGCAATTTTATTACTTCTTTCTTTGCCTGTTCTAGCTGGGGCTATTACAATACTGTTGAGAGACCGAAACTTTAATACTAGATTTTTTGATCCTACAggggggggAGATCCTGTATTATATCAGC…		cellularOrganisms	cellularOrganisms	1	Eukaryota	superkingdom	1	Metazoa	kingdom	0.88	Arthropoda	phylum	0.77	Arachnida	class	0.51	Araneae	order	0.43	Nemesiidae	family	0.09	Acanthogonatus	genus	0.08	Acanthogonatus_campanae	species	0.08
Zotu435	WP_6_5_9_2019_1st_S61_MLepF1_LepR1	4	TAAGATTATGATTATTGCCTCCTTCATTGttttttttATTATTTTCTTTGTTTAATAAAACTCCTGCTGGCACAGGGTGGACAGTGTATCCCCCTTTATCTAATTTAATTTATCATGATAGTGTGAGGGTAGATTTAGTAATTTTTAGTTTGCATTTAGCTGGTATTTCTTCTATTATAGGGGCTATTAATTTTATTAGAACTATTATAAATATACGGCCAGCTAGTATAAAAATAGAACAGCTTCCTTTATTTGTTTGGTCTGTATTAATTACAGCAATTTTATTACTTCTTTCTTTGCCTGTTCTAGCTGGGGCTATTACAATACTGTTGAGAGACCGAAACTTTAATACTAGATTTTTTGATCCTACAggggggggAGATCCTGTATTATATCAGC…		cellularOrganisms	cellularOrganisms	1	Eukaryota	superkingdom	1	Metazoa	kingdom	0.88	Arthropoda	phylum	0.77	Arachnida	class	0.51	Araneae	order	0.43	Nemesiidae	family	0.09	Acanthogonatus	genus	0.08	Acanthogonatus_campanae	species	0.08
Zotu3175	WP_6_5_9_2019_1st_S61_MLepF1_LepR1	7	TAAGATTTTGATTTCTTCCCCCTTCTTTAACTTTACTTTTATCAAGAAGAATCGTAAGAACCGGAGCAGGAACTGGTTGAACAGTTTATCCCCCACTCTCTTCTACAATCTCCCATACAGGAGCTTCGGTAGATTTAGCAATCTTTTCTCTTCATTTAGCTGGAATTAGATCTATTTTAGGAGCAGTAAATTTTATTACTACCATTATTAACATACGCTCAGAAAATTTATCTCTAGAACGTATACCATTATTTGTCTGATCAGTTTTTATTACAGCAATCTTACTTTTACTCTCCTTACCTGTTTTAGCAGGAGCAATTACTATACTTTTAACTGACCGAAATATTAATACTTCATTCTTTGACCCGGCTGGTGGGGGAGACCCAATTTTATATCAAC…		cellularOrganisms	cellularOrganisms	1	Eukaryota	superkingdom	1	Metazoa	kingdom	1	Arthropoda	phylum	1	Insecta	class	1	Psocoptera	order	1	Amphipsocidae	family	1	Polypsocus	genus	1	Polypsocus_corruptus	species	1
Zotu109	OV_2_10_9_2019_1st_S32_MLepF1_LepR1	17	TAAGATTTTGATTATTACCTCCTTCTTTATCTTTATTATTAATTAGAAGAATAGTAGAAACAGGAACAGGTACAGGATGAACTGTTTACCCACCCCTATCTTCAATTATTGCACATACAGGGTCTTCTGTAGATTTTTCTATTTTTTCTTTACATATTGCAGGAATTTCATCAATTTTAGGAGCTATTAATTTTATTGCAACAATAATAAATATAAAAATTAAATTTTTAAATTTTGATCAAATTTCTTTATTTACATGATCAATTTTAATTACTACAGTTTTATTGTTATTATCTCTTCCAGTATTAGCAGGAGCAATTACTATATTACTTACTGATCGAAATCTTAATACTTCATTTTTTGATCCTATAGGAGGGGGAGATCCTATTCTTTATCAAC…		cellularOrganisms	cellularOrganisms	1	Eukaryota	superkingdom	1	Metazoa	kingdom	1	Arthropoda	phylum	0.99	Insecta	class	0.98	Diptera	order	0.77	Cecidomyiidae	family	0.76	Asteromyia	genus	0.4	Asteromyia_clarkei	species	0.29
Zotu109	OV_2_24_7_2019_1st_S33_MLepF1_LepR1	1823	TAAGATTTTGATTATTACCTCCTTCTTTATCTTTATTATTAATTAGAAGAATAGTAGAAACAGGAACAGGTACAGGATGAACTGTTTACCCACCCCTATCTTCAATTATTGCACATACAGGGTCTTCTGTAGATTTTTCTATTTTTTCTTTACATATTGCAGGAATTTCATCAATTTTAGGAGCTATTAATTTTATTGCAACAATAATAAATATAAAAATTAAATTTTTAAATTTTGATCAAATTTCTTTATTTACATGATCAATTTTAATTACTACAGTTTTATTGTTATTATCTCTTCCAGTATTAGCAGGAGCAATTACTATATTACTTACTGATCGAAATCTTAATACTTCATTTTTTGATCCTATAGGAGGGGGAGATCCTATTCTTTATCAAC…		cellularOrganisms	cellularOrganisms	1	Eukaryota	superkingdom	1	Metazoa	kingdom	1	Arthropoda	phylum	0.99	Insecta	class	0.98	Diptera	order	0.77	Cecidomyiidae	family	0.76	Asteromyia	genus	0.4	Asteromyia_clarkei	species	0.29
Zotu192	FC_5_28_8_2019_1st_S25_MLepF1_LepR1	951	TAAGGTTTTGATTACTTCCTCCTTCCCTTCTACTGCTGTCATCTTCTGCTTTTGCTGGGATAGGAGCAGGTACGGGTTGAACAGTCTACCCTCCTTTAGCTGGAAACTTATTTCACTCTGGAATTTCCGTTGATTTAGCTATTTTTAGTTTACATTTAGCCGGTGCCTCTTCAATCTTAGGAGCTATTAATTTCATTACAACCATTATAAATATACGATCTTCTACGATAACATTAGATTCAATTCCATTATTTGTATGATCCGTTTTAATTACCGCTATTCTTCTTTTATTATCTTTGCCAGTATTAGCCGGAGCTATTACCATGTTATTAACAGATCGAAACTTTAATACCTCATTTTTCGACCCTTCCGGAGGGGGAGATCCAATTTTATATCAAC…		cellularOrganisms	cellularOrganisms	1	Eukaryota	superkingdom	0.99	Metazoa	kingdom	0.88	Arthropoda	phylum	0.81	Arachnida	class	0.17	Sarcoptiformes	order	0.12	Gymnodamaeidae	family	0.07	Gymnodamaeus	genus	0.07	Gymnodamaeus_bicostatus	species	0.07
Zotu2472	EA_1_26_8_2019_1st_S7_MLepF1_LepR1	3	TAAGATTTTGATTACTTCCACCGTCTTTAACTCTACTTCTTATAAGAAGTATAACTAATGTAGGTGCGGGTACAGGCTGAACAGTATATCCACCCCTTTCCGCAGCCGTAGCTCATGCAGGAGCCTCAGTAGACTTGGCTATTTTTTCACTACACCTAGCCGGGATTAGATCAATTCTAGGAGCAGTAAATTTTATCTCAACTGTTATTAATATACGATCAGATGGTTTAACTTTAGAACGATTACCCCTATTTGTTTGATCTGTTTTCTTAACCGCCATTCTTCTTTTACTTTCTCTCCCTGTTTTAGCTGGGGCAATTACTATATTACTCACAGATCGTAATTTAAATACTTCTTTTTTCGACCCAGCAGGAGGGGGTGACCCAATTCTTTACCAAC…		cellularOrganisms	cellularOrganisms	1	Eukaryota	superkingdom	1	Metazoa	kingdom	1	Arthropoda	phylum	1	Insecta	class	1	Psocoptera	order	1	Lepidopsocidae	family	1	Echmepteryx	genus	1	Echmepteryx_hageni	species	1
Zotu2472	EA_4_26_8_2019_1st_S12_MLepF1_LepR1	7	TAAGATTTTGATTACTTCCACCGTCTTTAACTCTACTTCTTATAAGAAGTATAACTAATGTAGGTGCGGGTACAGGCTGAACAGTATATCCACCCCTTTCCGCAGCCGTAGCTCATGCAGGAGCCTCAGTAGACTTGGCTATTTTTTCACTACACCTAGCCGGGATTAGATCAATTCTAGGAGCAGTAAATTTTATCTCAACTGTTATTAATATACGATCAGATGGTTTAACTTTAGAACGATTACCCCTATTTGTTTGATCTGTTTTCTTAACCGCCATTCTTCTTTTACTTTCTCTCCCTGTTTTAGCTGGGGCAATTACTATATTACTCACAGATCGTAATTTAAATACTTCTTTTTTCGACCCAGCAGGAGGGGGTGACCCAATTCTTTACCAAC…		cellularOrganisms	cellularOrganisms	1	Eukaryota	superkingdom	1	Metazoa	kingdom	1	Arthropoda	phylum	1	Insecta	class	1	Psocoptera	order	1	Lepidopsocidae	family	1	Echmepteryx	genus	1	Echmepteryx_hageni	species	1
Zotu1066	OV_2_10_9_2019_1st_S32_MLepF1_LepR1	8	CGATATTGACTCTTACCCCCAGAAATAACACTTTTAACTATAAGAAGATTAGTCGAAAGCGGAGCTGGAACTGGCTGAACAGTATATCCACCATTATCGTCAAATATTTACCATACAGGAGGATCAGTAGATCTAGCAATTTGTTCATTACACCTAGCGGTATTTCATCAATTCTAGGAGCTGTTAATTTTATCTCTACAATCATCAACATACGTCCAGAGGGTATAAACCATGAACGAATGCCCTTATTTGTCTGATCTGTTGGAATTACTGCTCTTCTTCTTTCATTATCATTACCTGTTCTAGCAGGTGTCATTATTATACTATTTATTAACAGATCGAAATCTTAATACTTCATTTTTTGACTCTGCAGGGGGTGGAGATCCTATTATTATTTAT…		cellularOrganisms	cellularOrganisms	1	Eukaryota	superkingdom	1	Metazoa	kingdom	0.95	Arthropoda	phylum	0.91	Insecta	class	0.88	Lepidoptera	order	0.27	Nymphalidae	family	0.14	Forsterinaria	genus	0	Forsterinaria_boliviana	species	0
Zotu1066	EA_4_26_8_2019_1st_S12_MLepF1_LepR1	25	CGATATTGACTCTTACCCCCAGAAATAACACTTTTAACTATAAGAAGATTAGTCGAAAGCGGAGCTGGAACTGGCTGAACAGTATATCCACCATTATCGTCAAATATTTACCATACAGGAGGATCAGTAGATCTAGCAATTTGTTCATTACACCTAGCGGTATTTCATCAATTCTAGGAGCTGTTAATTTTATCTCTACAATCATCAACATACGTCCAGAGGGTATAAACCATGAACGAATGCCCTTATTTGTCTGATCTGTTGGAATTACTGCTCTTCTTCTTTCATTATCATTACCTGTTCTAGCAGGTGTCATTATTATACTATTTATTAACAGATCGAAATCTTAATACTTCATTTTTTGACTCTGCAGGGGGTGGAGATCCTATTATTATTTAT…		cellularOrganisms	cellularOrganisms	1	Eukaryota	superkingdom	1	Metazoa	kingdom	0.95	Arthropoda	phylum	0.91	Insecta	class	0.88	Lepidoptera	order	0.27	Nymphalidae	family	0.14	Forsterinaria	genus	0	Forsterinaria_boliviana	species	0
Zotu1066	EA_1_26_8_2019_1st_S7_MLepF1_LepR1	8	CGATATTGACTCTTACCCCCAGAAATAACACTTTTAACTATAAGAAGATTAGTCGAAAGCGGAGCTGGAACTGGCTGAACAGTATATCCACCATTATCGTCAAATATTTACCATACAGGAGGATCAGTAGATCTAGCAATTTGTTCATTACACCTAGCGGTATTTCATCAATTCTAGGAGCTGTTAATTTTATCTCTACAATCATCAACATACGTCCAGAGGGTATAAACCATGAACGAATGCCCTTATTTGTCTGATCTGTTGGAATTACTGCTCTTCTTCTTTCATTATCATTACCTGTTCTAGCAGGTGTCATTATTATACTATTTATTAACAGATCGAAATCTTAATACTTCATTTTTTGACTCTGCAGGGGGTGGAGATCCTATTATTATTTAT…		cellularOrganisms	cellularOrganisms	1	Eukaryota	superkingdom	1	Metazoa	kingdom	0.95	Arthropoda	phylum	0.91	Insecta	class	0.88	Lepidoptera	order	0.27	Nymphalidae	family	0.14	Forsterinaria	genus	0	Forsterinaria_boliviana	species	0
Zotu1447	FC_3_30_7_2019_1st_S22_RonMWASPdeg_HCO2198	25	TCGTATAAATAATTTGAGTTTTTGATTATTAGTTCCTTCAATTATATTTATAATGATATCTATATTAAGATCTATAATAAATGGATCTGGTTGAACAATTTATCCTCCTTTAAGAGATAAATTATTTTTAAGTGGAATAAGAGTAGATATAATAATTTTTTCTTTACATGTAGCTGGTTTTTCTTCTATTATAAGTTCAATTAATTTTATTACTACTATTTTTCTTGTTAAACCCTTAAATATAATTTTTTCTTTAATTTCTTTATTTAATATTTCAGTTCTTGTTACATCTTTTTTATTATTATTATCTCTTCCTGTTCTTGCTGGTGGAATTACTATAATTTTATTTGATCGAAATATAAATACTAGATTTTTTGATCCTATAGGAGGAGGAGATCC…		cellularOrganisms	cellularOrganisms	1	Eukaryota	superkingdom	1	Metazoa	kingdom	0.98	Arthropoda	phylum	0.9	Insecta	class	0.7	Hymenoptera	order	0.53	Braconidae	family	0.14	Therophilus	genus	0.08	Therophilus_festivus	species	0.08
Zotu5506	WP_4_5_9_2019_1st_S57_MLepF1_LepR1	3	TCTCATTCTGACTGCTACCTCCTTCACTAATCTTACTATTAGCTAGTGCTTTCGTAGAACAAGGAGCTGGGACAGGATGAACTGTATATCCACCATTAGCAGGTATCCAATCACACTCAGGAGGGTCAGTTGATTTAGCGATCTTTAGTCTTCACTTAGCAGGAATCTCATCAATGTTAGGAGCAATGAACTTTATTACTACAATTATCAATATGCGAAACCCTGGAATGACATTACATAAATTACCTTTATTCTGTTGAGCTATCATGGTAACAGCGATCTTACTGCTATTATCATTACCAGTTCTAGCAGGAGGTATTACAATGTTACTAACAGATCGAAACTTTAATACATCGTTCTATGATCCAGCGGGAGGGGGAGACCCTATCCTATACCAAC…		cellularOrganisms	cellularOrganisms	1	Eukaryota	superkingdom	0.96	Fungi	kingdom	0.61	Mucoromycota	phylum	0.22	Mucoromycetes	class	0.21	Mucorales	order	0.21	Rhizopodaceae	family	0.16	Rhizopus	genus	0.16	Rhizopus_oryzae	species	0.16
Zotu5549	WP_4_5_9_2019_1st_S57_MLepF1_LepR1	3	TTAGTTTCTGATTGCTACCTCCTTCTTTAATTCTATTATTAGCTAGTGCTTTTGTAGAACAAGGAGCAGGAACAGGATGAACGGTATATCCACCATTAGCAGGTATCCAATCTCATTCAGGAGGTTCAGTAGATTTAGCTATCTTCAGTCTTCACTTAGCCGGAATTTCATCAATGTTAGGAGCAATGAATTTCATTACAACAATCTTAAACATGCGAAACCCAGGTATGACATTACATAAATTACCTTTATTCTGTTGAGCTATCATGGTAACAGCAATTTTATTACTATTATCATTACCAGTATTAAGAGGAGGTATTACAATGTTATTAACTGACCGAAACTTTAATACATCATTCTATGATCCAGCAGGAGGAGGTGATCCTATCCTATACCAAC…		cellularOrganisms	cellularOrganisms	1	Eukaryota	superkingdom	1	Fungi	kingdom	0.71	Ascomycota	phylum	0.17	Saccharomycetes	class	0.14	Saccharomycetales	order	0.14	Pichiaceae	family	0.08	Pichia	genus	0.08	Pichia_kudriavzevii	species	0.08
Zotu3485	EA_2_1_8_2019_1st_S8_MLepF1_LepR1	5	TAAGATTTTGATTATTACCTCCATCTTTATCTTTATTGTTAATTAGAAGAATAGTAGAGACTGGAACAGGGACCGGTTGAACTGTTTACCCTCCCTTATCTTCAATTATTGCCCATACAGGACCATCTGTAGATTTTTCTATTTTTTCTTTACATATTGCAGGAATTTCATCAATCTTAGGAGCTATTAATTTTATTTCTACTATACTAAATATAAAAATAAAATTTTTAAAATTTGATCAAATTTCATTATTTATTTGATCAATTTTAATTACTACAGTACTTTTATTACTTTCATTACCTGTTTTAGCTGGAGCTATCACAATATTATTAACTGATCGAAATTTAAATACTTCATTCTTTGATCCTATAGGAGGAGGAGACCCTGTATTATACCAAC…		cellularOrganisms	cellularOrganisms	1	Eukaryota	superkingdom	1	Metazoa	kingdom	0.99	Arthropoda	phylum	0.99	Insecta	class	0.98	Diptera	order	0.67	Cecidomyiidae	family	0.66	Contarinia	genus	0.15	Contarinia_quinquenotata	species	0.09
Zotu3984	EA_6_26_8_2019_1st_S15_MLepF1_LepR1	4	TAAGATTTTGATTTCTTCCCCCTTCTTTAACTTTACTTTTATCAAGAAGAATTGTAAGAACCGGAGCAGGAACTGGTTGAACAGTTTATCCCCCACTTTCTTCTACAATCTCCCATACAGGAGCTTCGGTAGATTTAGCAATCTTTTCTCTTCATTTAGCTGGAATTAGATCTATTTTAGGAGCAGTAAATTTTATTACTACCATTATTAACATACGCTCAGAAAATTTATCTCTAGAACGTATACCATTATTTGTCTGATCAGTTTTTATTACAGCAATCTTACTTTTACTCTCCTTACCTGTTTTAGCAGGAGCAATTACTATACTTTTAACTGACCGAAATATTAATACATCATTCTTTGACCCAGCTGGAGGAGGAGATCCAATTCTGTACCAAC…		cellularOrganisms	cellularOrganisms	1	Eukaryota	superkingdom	1	Metazoa	kingdom	1	Arthropoda	phylum	1	Insecta	class	1	Psocoptera	order	1	Amphipsocidae	family	1	Polypsocus	genus	1	Polypsocus_corruptus	species	1
Zotu1689	WP_1_21_8_2019_1st_S50_MLepF1_LepR1	3	TAAGCTTTTGGTTATTACCTTCAAGTTTATTTTTATTAGTATTATCAAGTTACGTAGAAGTTGGAGCTGGTACTGGATGGACTGTTTATCCTCCTTTATCCTCTATAGCTGCTCATAGCGGTGCTTCTGTTGATTTAGCAATTTTTAGCTTACATTTAGCTGGTATTTCAAGTTTATTAGGTGCTATTAATTTTATATGTACAATTTTTAACATGAGAATTCAAGGGATGATTTTTCATCGTTTAAGCTTATTTGTATGGGCCGTTTTAATTACTGCTGTATTATTACTATTAAGTTTACCAGTTTTAGCTGGTGCTATTACTATGTTGTTAACTGACCGTAATTTTAATACTACTTTTTTTGATCCAGCTGGTGGTGGCGATCCAATATTATATCAAC…		cellularOrganisms	cellularOrganisms	1	Eukaryota	superkingdom	0.99	Fungi	kingdom	0.09	Basidiomycota	phylum	0.04	Agaricomycetes	class	0.04	Agaricales	order	0.03	Tricholomataceae	family	0.02	Laccaria	genus	0.02	Laccaria_bicolor	species	0.02
Zotu1689	EA_3_1_8_2019_1st_S9_MLepF1_LepR1	6	TAAGCTTTTGGTTATTACCTTCAAGTTTATTTTTATTAGTATTATCAAGTTACGTAGAAGTTGGAGCTGGTACTGGATGGACTGTTTATCCTCCTTTATCCTCTATAGCTGCTCATAGCGGTGCTTCTGTTGATTTAGCAATTTTTAGCTTACATTTAGCTGGTATTTCAAGTTTATTAGGTGCTATTAATTTTATATGTACAATTTTTAACATGAGAATTCAAGGGATGATTTTTCATCGTTTAAGCTTATTTGTATGGGCCGTTTTAATTACTGCTGTATTATTACTATTAAGTTTACCAGTTTTAGCTGGTGCTATTACTATGTTGTTAACTGACCGTAATTTTAATACTACTTTTTTTGATCCAGCTGGTGGTGGCGATCCAATATTATATCAAC…		cellularOrganisms	cellularOrganisms	1	Eukaryota	superkingdom	0.99	Fungi	kingdom	0.09	Basidiomycota	phylum	0.04	Agaricomycetes	class	0.04	Agaricales	order	0.03	Tricholomataceae	family	0.02	Laccaria	genus	0.02	Laccaria_bicolor	species	0.02
Zotu1689	EA_4_1_8_2019_1st_S11_MLepF1_LepR1	5	TAAGCTTTTGGTTATTACCTTCAAGTTTATTTTTATTAGTATTATCAAGTTACGTAGAAGTTGGAGCTGGTACTGGATGGACTGTTTATCCTCCTTTATCCTCTATAGCTGCTCATAGCGGTGCTTCTGTTGATTTAGCAATTTTTAGCTTACATTTAGCTGGTATTTCAAGTTTATTAGGTGCTATTAATTTTATATGTACAATTTTTAACATGAGAATTCAAGGGATGATTTTTCATCGTTTAAGCTTATTTGTATGGGCCGTTTTAATTACTGCTGTATTATTACTATTAAGTTTACCAGTTTTAGCTGGTGCTATTACTATGTTGTTAACTGACCGTAATTTTAATACTACTTTTTTTGATCCAGCTGGTGGTGGCGATCCAATATTATATCAAC…		cellularOrganisms	cellularOrganisms	1	Eukaryota	superkingdom	0.99	Fungi	kingdom	0.09	Basidiomycota	phylum	0.04	Agaricomycetes	class	0.04	Agaricales	order	0.03	Tricholomataceae	family	0.02	Laccaria	genus	0.02	Laccaria_bicolor	species	0.02
Zotu1689	WP_3_21_8_2019_1st_S54_MLepF1_LepR1	4	TAAGCTTTTGGTTATTACCTTCAAGTTTATTTTTATTAGTATTATCAAGTTACGTAGAAGTTGGAGCTGGTACTGGATGGACTGTTTATCCTCCTTTATCCTCTATAGCTGCTCATAGCGGTGCTTCTGTTGATTTAGCAATTTTTAGCTTACATTTAGCTGGTATTTCAAGTTTATTAGGTGCTATTAATTTTATATGTACAATTTTTAACATGAGAATTCAAGGGATGATTTTTCATCGTTTAAGCTTATTTGTATGGGCCGTTTTAATTACTGCTGTATTATTACTATTAAGTTTACCAGTTTTAGCTGGTGCTATTACTATGTTGTTAACTGACCGTAATTTTAATACTACTTTTTTTGATCCAGCTGGTGGTGGCGATCCAATATTATATCAAC…		cellularOrganisms	cellularOrganisms	1	Eukaryota	superkingdom	0.99	Fungi	kingdom	0.09	Basidiomycota	phylum	0.04	Agaricomycetes	class	0.04	Agaricales	order	0.03	Tricholomataceae	family	0.02	Laccaria	genus	0.02	Laccaria_bicolor	species	0.02
Zotu5262	OV_6_24_7_2019_1st_S41_MLepF1_LepR1	3	TAAGTTTTTGACTTCTCCCTCCTTCTTTAACTTTACTTCTTTCTAGCTCAATTGTAGAAAATGGGGCTGGCACAGGATGAACTGTATACCCTCCCCTTTCTTCTGGTATTGCTCATGCAGGTGCTTCAGTTGACTTAGCAATTTTTTCTTTACATTTAGCAGGAATCTCCTCTATTTTAGGAGCCGTAAATTTTATCACCACAGTGATTAATATACGTTCAGAAGGTGTTACATTAGATCGAATACCTTTATTTGTATGATCTGTTGTTATCACAGCAATCTTACTTTTACTTTCTTTACCAGTTTTAGCTGGGGCTATCACAATATTATTAACGGATCGAAACCTAAATACATCATTCTTTGATCCTGCAggggggggAGATCCTATTTTATATCAGC…		cellularOrganisms	cellularOrganisms	1	Eukaryota	superkingdom	1	Metazoa	kingdom	1	Arthropoda	phylum	0.92	Insecta	class	0.9	Diptera	order	0.5	Tachinidae	family	0.05	Mactomyia	genus	0.03	Mactomyia_fracida	species	0.03
Zotu3109	OV_6_10_9_2019_1st_S40_RonMWASPdeg_HCO2198	7	ACGAATAAACAACTTAAGATTTTGGCTTCTTCCACCATCTCTTACCCTTTTAATTATAAGAAGAATTGTAGAGAGAGGGGCAGGAACAGGTTGAACTGTATACCCCCCTTTATCTTCAAATATTGCTCATGGGGGAGCGTCTGTTGATTTAGCTATTTTTAGCTTACATTTAGCAGGTATTTCTTCAATTTTAGGAGCAATTAACTTTATTACAACAATTTTTAATATACGACCGGCAGGAATAAATATAGAAAATCTTCCTCTATTTGTATGATCAGTTTTAATTACCGCTGTCTTACTTTTACTCTCTTTACCAGTTCTTGCAGGAGGAATTACAATATTATTAACAGACCGTAACCTAAACACTTCCTTTTTTGACCCAGCAGGGGGAGGAGATCC…		cellularOrganisms	cellularOrganisms	1	Eukaryota	superkingdom	1	Metazoa	kingdom	1	Arthropoda	phylum	1	Insecta	class	1	Coleoptera	order	1	Corylophidae	family	0.99	Clypastraea	genus	0.99	Clypastraea_lunata	species	0.99
Zotu3608	FC_3_30_7_2019_1st_S22_MLepF1_LepR1	5	TAAGATTCTGGTTACTACCACCATCACTAAGACTTTTACTAATAAGAAGAATTGTAGAAAATGGGGCAGGAACAGGATGAACAGTTTACCCACCCCTTTCATCAAATATTGCTCACAGAGGATCATCAGTTGACTTAGCAATTTTCAGACTTCATTTAGCCGGAATTTCCTCAATTCTAGGAGCCGTAAACTTTATTTCAACAGTAATCAACATACGATCAACAGGAATTACATTTGACCGAATACCGCTATTCGTATGAGCAGTAGCAATCACTGCTCTTCTCCTTCTTCTATCCCTGCCTGTATTAGCTGGTGCAATCACCATACTTTTAACAGACCGAAATCTAAACACTTCATTCTTTGACCCTGCAGGAGGAGGAGACCCAATCCTCTACCAAC…		cellularOrganisms	cellularOrganisms	1	Eukaryota	superkingdom	1	Metazoa	kingdom	1	Arthropoda	phylum	1	Insecta	class	1	Coleoptera	order	1	Elateridae	family	1	Ampedus	genus	1	Ampedus_melanotoides	species	1
Zotu4284	WP_1_5_9_2019_1st_S51_MLepF1_LepR1	4	AGATTTTGATTACTCCCTCCTTCTCTAACTCTTTTAATTTCTAGAAGCTTAGTAAACACTGGAGCTGGGACAGGTTGAACAGTCTACCCACCTTTAGCATGAACTTTAGGTCATCCCGGGGCATCCGTTGATTTAGCAATCTTTTCTCTTCATTTAGCAGGAGTAAGATCAATTTTGGGAGCAGTAAATTTTATCACTACTATTATTAATATACGATCTGAAGGATTAACCCTTGAAAAAATACCTTTATTTGTTTGGTCTGTTTTGATTACAGCAGTTCTCCTTCTTTTATCTCTTCCTGTTTTAGCAGGGCCCATTACTATATTATTAACAGACCGAAATCTTAATACATCTTTTTTTGATCCTGCAGGAGGAGGAGACCCAATCTTATACCAACAT…		cellularOrganisms	cellularOrganisms	1	Eukaryota	superkingdom	1	Metazoa	kingdom	1	Arthropoda	phylum	0.91	Insecta	class	0.83	Diptera	order	0.26	Syrphidae	family	0.06	Palpada	genus	0.03	Palpada_ruficeps	species	0.03
Zotu2146	FC_6_30_7_2019_1st_S28_MLepF1_LepR1	13	TAAGATTTTGGTTTCTACCTCCTTCCCTCTCTCTGTTACTAATAAGAAGAATTGTAGAAAATGGTGCAGGAACAGGATGAACTGTTTACCCACCTCTATCAGCAAATATTGCCCATAGAGGTTCCTCAGTAGATCTTGCTATTTTTAGACTACACCTAGCAGGGATCTCATCAATTCTAGGAGCTGTAAACTTTATTTCTACAGTAATTAATATACGATCAACCGGAATTACATTTGATCGGATACCTTTATTTGTATGAGCTGTTGTTATTACAGCCCTTCTATTACTTTTATCTCTTCCTGTTCTTGCAGGAGCAATCACTATACTTTTAACAGATCGAAATCTAAATACTTCATTCTTTGACCCTGCAGGAGGAGGGGATCCAGTTTTATATCAAC…		cellularOrganisms	cellularOrganisms	1	Eukaryota	superkingdom	1	Metazoa	kingdom	1	Arthropoda	phylum	1	Insecta	class	1	Coleoptera	order	1	Elateridae	family	1	Hemicrepidius	genus	1	Hemicrepidius_memnonius	species	1
Zotu2749	WP_3_21_8_2019_1st_S54_MLepF1_LepR1	9	AGATTCTGGCTTCTACCACCATCAATTACCATACTACTAATTAGATCAATAGTTGAATCTGGTGTTGGTACTGGATGAACAGTTTACCCCCCTCTATCAAGAAACTTGGGTCACTCAGGGCCAAGAGTTGACTTTGCAATCTTTTCCCTTCACATAGCAGGAATTTCATCAATTCTAGGAGCAATTAACTTCATTACAACAGTAATAAATATACGAAGAACGGGGATAAACATAGACCGAACACCTTTATTTGTTTGATCAGTACTAATTACAGCATTTTTATTATTACTGTCATTACCAGTATTAGCAGGTGCTATTACAATACTATTAACAGACCGTAATTTAAATACATCATTTTTTGACCCATCAGGAGGAGGAGACCCAATCCTTTATCAACAT…		cellularOrganisms	cellularOrganisms	1	Eukaryota	superkingdom	1	Metazoa	kingdom	1	Arthropoda	phylum	1	Insecta	class	1	Hemiptera	order	1	Membracidae	family	1	Telamona	genus	1	Telamona_ampelopsidis	species	0.97
Zotu1614	WP_6_21_8_2019_1st_S60_MLepF1_LepR1	25	TAAGATTTTGACTTTTGCCCCCCTCTTTAATTTTATTATTAATAAGAAGAATAGTTGAATCTGGAACTGGTACAGGATGAACAGTTTACCCTCCTTTATCATCTACTATTGCTCATGCTGGCTCTTCAGTTGATTTATCAATTTTTTCTTTACATATAGCAGGAATTTCTTCAATTTTAGGAGCTATTAATTTTATTACAACTATTATTAATATAAAAATTAAAAATATTAAGTTGGATCAACTTCCTTTATTTTCTTGGTCTGTATTTATTACTGCTATTTTATTATTATTATCTCTTCCTGTATTAGCAGGAGCAATTACTATATTATTAACAGATCGAAATTTAAATACTTCTTTTTTTGATCCAATTGGAGGGGGAGATCCTATTTTATATCAAC…		cellularOrganisms	cellularOrganisms	1	Eukaryota	superkingdom	1	Metazoa	kingdom	1	Arthropoda	phylum	0.99	Insecta	class	0.97	Diptera	order	0.25	Cecidomyiidae	family	0.14	Polyardis	genus	0.12	Polyardis_silvalis	species	0.12
Zotu1242	EA_6_26_8_2019_1st_S15_MLepF1_LepR1	38	TAAGATTTTGATTACTTCCCCCATCATTAAATCTTTTAATTATAAGAAGAGTAGTAGAAACTGGAGCAGGAACCGGTTGAACAGTTTATCCACCTCTTTCATCAAATATTGCTCATGCAGGAGCATCAGTTGATTTAGCAATTTTTAGACTCCATTTAGCAGGAATTTCATCAATCTTAGGAGCTGCAAATTTTGTAACAACTATAATAAATATACGACCTAAACAAATATCATTAGACCAAATACCCTTATTTTGTTGAGCAGTAATAATTACTGCAATTTTATTAATTTTATCTCTTCCAGTTCTTGCAGGAGCAATTACTATACTTTTAACTGATCGAAATTTTAATACATCATTTTTTGATCCAACAGGAGGTGGAGATCCAATCCTTTATCAAC…		cellularOrganisms	cellularOrganisms	1	Eukaryota	superkingdom	1	Metazoa	kingdom	1	Arthropoda	phylum	1	Insecta	class	0.99	Coleoptera	order	0.65	Erotylidae	family	0.3	Dacne	genus	0.29	Dacne_picta	species	0.05
Zotu2405	OV_5_10_9_2019_1st_S38_RonMWASPdeg_HCO2198	5	TAGACTTAATAATATAAGTTTTTGATTATTACCTCCTAGTTTAATATTATTTGTGTTTGCAAGTATTATAGAAAATGGAGTAGGTACAGGTTGAACTTTATACCCTCCTTTATCAGGTATACAAAGTCATAGTGGACCTGGTGTAGATTTAGCTATCTTCGGACTTCACTTATCAGGAGTAAGTAGTTTATTAGGTGCAATGAACTTTATAACTACTGTACTTAACATGAGAAGTCCAGGTATTAGATTACACAAATTGGCTTTATTCGGTTGAGCAGTATTAGTTACTGCTGTTTTATTACTATTATCTTTACCTGTATTAGCGGGTGCTATTACAATGGTTTTAACAGACAGAAACTTTAATACTTCTTTCTTTGAAGTAGCGGGAGGTGGAGATCC…		cellularOrganisms	cellularOrganisms	1	Eukaryota	superkingdom	1	Fungi	kingdom	0.99	Ascomycota	phylum	0.99	Lecanoromycetes	class	0.33	Ostropales	order	0.16	Graphidaceae	family	0.16	Graphis	genus	0.16	Graphis_scripta	species	0.09
Zotu2405	FC_5_30_7_2019_1st_S26_RonMWASPdeg_HCO2198	3	TAGACTTAATAATATAAGTTTTTGATTATTACCTCCTAGTTTAATATTATTTGTGTTTGCAAGTATTATAGAAAATGGAGTAGGTACAGGTTGAACTTTATACCCTCCTTTATCAGGTATACAAAGTCATAGTGGACCTGGTGTAGATTTAGCTATCTTCGGACTTCACTTATCAGGAGTAAGTAGTTTATTAGGTGCAATGAACTTTATAACTACTGTACTTAACATGAGAAGTCCAGGTATTAGATTACACAAATTGGCTTTATTCGGTTGAGCAGTATTAGTTACTGCTGTTTTATTACTATTATCTTTACCTGTATTAGCGGGTGCTATTACAATGGTTTTAACAGACAGAAACTTTAATACTTCTTTCTTTGAAGTAGCGGGAGGTGGAGATCC…		cellularOrganisms	cellularOrganisms	1	Eukaryota	superkingdom	1	Fungi	kingdom	0.99	Ascomycota	phylum	0.99	Lecanoromycetes	class	0.33	Ostropales	order	0.16	Graphidaceae	family	0.16	Graphis	genus	0.16	Graphis_scripta	species	0.09
Zotu1312	WP_1_21_8_2019_1st_S50_MLepF1_LepR1	7	TTTCCTTCTGATTGCTGCCTCCTTCACTTATTTTACTTTTAGCTAGTGCTTTCGTAGAACAAGGAGCTGGAACAGGATGAACTGTATATCCTCCATTATCAGGTATCCAGTCTCACTCAGGAGGATCTGTAGATTTAGCTATCTTCAGTCTTCACTTAGCCGGAATTTCATCAATGTTAGGTGCAATGAACTTTATCACTACAATCATCAATATGCGAAACCCAGGAATGACCTTACATAAATTACCTTTATTCTGTTGAGCTATCATGGTAACAGCGATCTTACTGCTATTATCATTACCTGTCTTAGCAGGAGGTATTACAATGTTATTAACAGATCGAAACTTTAATACATCGTTCTATGACCCAGCAGGAGGGGGAGACCCAATCCTATACCAAC…		cellularOrganisms	cellularOrganisms	1	Eukaryota	superkingdom	0.99	Fungi	kingdom	0.51	Mucoromycota	phylum	0.33	Mucoromycetes	class	0.3	Mucorales	order	0.3	Mucoraceae	family	0.22	Mucor	genus	0.14	Mucor_fragilis	species	0.09
Zotu1312	WP_6_21_8_2019_1st_S60_MLepF1_LepR1	7	TTTCCTTCTGATTGCTGCCTCCTTCACTTATTTTACTTTTAGCTAGTGCTTTCGTAGAACAAGGAGCTGGAACAGGATGAACTGTATATCCTCCATTATCAGGTATCCAGTCTCACTCAGGAGGATCTGTAGATTTAGCTATCTTCAGTCTTCACTTAGCCGGAATTTCATCAATGTTAGGTGCAATGAACTTTATCACTACAATCATCAATATGCGAAACCCAGGAATGACCTTACATAAATTACCTTTATTCTGTTGAGCTATCATGGTAACAGCGATCTTACTGCTATTATCATTACCTGTCTTAGCAGGAGGTATTACAATGTTATTAACAGATCGAAACTTTAATACATCGTTCTATGACCCAGCAGGAGGGGGAGACCCAATCCTATACCAAC…		cellularOrganisms	cellularOrganisms	1	Eukaryota	superkingdom	0.99	Fungi	kingdom	0.51	Mucoromycota	phylum	0.33	Mucoromycetes	class	0.3	Mucorales	order	0.3	Mucoraceae	family	0.22	Mucor	genus	0.14	Mucor_fragilis	species	0.09
Zotu1312	EA_2_1_8_2019_1st_S8_MLepF1_LepR1	4	TTTCCTTCTGATTGCTGCCTCCTTCACTTATTTTACTTTTAGCTAGTGCTTTCGTAGAACAAGGAGCTGGAACAGGATGAACTGTATATCCTCCATTATCAGGTATCCAGTCTCACTCAGGAGGATCTGTAGATTTAGCTATCTTCAGTCTTCACTTAGCCGGAATTTCATCAATGTTAGGTGCAATGAACTTTATCACTACAATCATCAATATGCGAAACCCAGGAATGACCTTACATAAATTACCTTTATTCTGTTGAGCTATCATGGTAACAGCGATCTTACTGCTATTATCATTACCTGTCTTAGCAGGAGGTATTACAATGTTATTAACAGATCGAAACTTTAATACATCGTTCTATGACCCAGCAGGAGGGGGAGACCCAATCCTATACCAAC…		cellularOrganisms	cellularOrganisms	1	Eukaryota	superkingdom	0.99	Fungi	kingdom	0.51	Mucoromycota	phylum	0.33	Mucoromycetes	class	0.3	Mucorales	order	0.3	Mucoraceae	family	0.22	Mucor	genus	0.14	Mucor_fragilis	species	0.09
Zotu1312	WP_4_21_8_2019_1st_S56_MLepF1_LepR1	4	TTTCCTTCTGATTGCTGCCTCCTTCACTTATTTTACTTTTAGCTAGTGCTTTCGTAGAACAAGGAGCTGGAACAGGATGAACTGTATATCCTCCATTATCAGGTATCCAGTCTCACTCAGGAGGATCTGTAGATTTAGCTATCTTCAGTCTTCACTTAGCCGGAATTTCATCAATGTTAGGTGCAATGAACTTTATCACTACAATCATCAATATGCGAAACCCAGGAATGACCTTACATAAATTACCTTTATTCTGTTGAGCTATCATGGTAACAGCGATCTTACTGCTATTATCATTACCTGTCTTAGCAGGAGGTATTACAATGTTATTAACAGATCGAAACTTTAATACATCGTTCTATGACCCAGCAGGAGGGGGAGACCCAATCCTATACCAAC…		cellularOrganisms	cellularOrganisms	1	Eukaryota	superkingdom	0.99	Fungi	kingdom	0.51	Mucoromycota	phylum	0.33	Mucoromycetes	class	0.3	Mucorales	order	0.3	Mucoraceae	family	0.22	Mucor	genus	0.14	Mucor_fragilis	species	0.09
Zotu4581	EA_4_26_8_2019_1st_S12_RonMWASPdeg_HCO2198	3	TGTCAGAATGTATCTTATGATGAGAGGCTTAAGTATTATTTTATATGATACAAAAAATGTACTGTTACTTTTCAGAGCTGAAAAATTATTGTGTTGAGTTTATTAATTTGCCTCATAGAACTATTATACTAACAAGTAAATCAATTCAGATTTTAATAACAATTATAATTTGTTTAACAGAATAATACAGCATGGAAGCGAAATGGTGTACTTTATTTCAGGTGGTGAAACTAGACGTCAAACTGAGTAAGaaaaacaaaaaaaaaaGATACTTTTCATTATAAATTTTCCGAGAAAAACGCATTTGAAAAT	-	cellularOrganisms	cellularOrganisms	1	Eukaryota	superkingdom	0.91	undef_Eukaryota	kingdom	0.35	undef_undef_Eukaryota	phylum	0.25	Spirotrichea	class	0.24	Sporadotrichida	order	0.24	Oxytrichidae	family	0.24	Laurentiella	genus	0.21	Laurentiella_strenua	species	0.21
Zotu5622	WP_6_21_8_2019_1st_S60_RonMWASPdeg_HCO2198	3	AAGACTCAATAATATCAGTTTTTGGCTTCTTGTACCATCTTTCATACTGCTTATGGGATCAGCCTTTGTCTCTGGCGGCGCTGGTACTGGCTGGACAATTTATCCCCCACTCAGTGTTGCAGGACAAAGCGGCCCTGCTGTTGATATGGCAATACTTAGTTTACATTTAGCTGGTATCTCTTCAATACTTGGTGCGATTAATCTAATTGTGACAATATTTAATATGAGAGCTCCTGGTATGATTATGCATAAGATGCCGCTTTTCGTCTGGGCAATACTTATAACTGCATTTCTTCTATTACTAGCACTTCCAGTACTAGGTGGAGCAATCACTATGCTACTCACTGATAGAAATTTTGGAACAAGTTTCTTCGAACCATCAGGTGGCGGTGATCCATT…		cellularOrganisms	cellularOrganisms	1	Bacteria	superkingdom	0.6	undef_Bacteria	kingdom	0.6	Proteobacteria	phylum	0.53	Alphaproteobacteria	class	0.4	Rickettsiales	order	0.34	Rickettsiaceae	family	0.22	Rickettsia	genus	0.21	Rickettsia_rhipicephali	species	0.1
Zotu162	OV_4_24_7_2019_1st_S37_MLepF1_LepR1	1279	TAAGATTTTGAATATTACCACCATCATTAACCCTTCTATTAGCTAGAAGAATAGTTGAAAACGGAGCAGGAACAGGATGAACTGTCTATCCTCCGTTATCTTCAGGAATTGCTCACGGAGGAGCTTCTGTAGATTTAGCCATTTTCTCTCTTCATTTAGCAGGTATTTCTTCGATCTTAGGTGCCGTAAACTTCATTACTACAGTAATTAATATACGTACTACAGGAATTACATTAGACCGAATACCCCTTTTTGTATGATCTGTTCTAATTACTGCAATTTTATTATTACTTTCCTTACCTGTATTAGCAGGTGCTATTACAATACTATTAACCGATCGAAATTTAAACACTTCATTTTTTGACCCAGCAGGCGGGGGAGACCCAATCCTTTACCAAC…		cellularOrganisms	cellularOrganisms	1	Eukaryota	superkingdom	1	Metazoa	kingdom	1	Arthropoda	phylum	0.99	Insecta	class	0.99	Diptera	order	0.82	Hybotidae	family	0.48	Platypalpus	genus	0.48	Platypalpus_dessarti	species	0.3
Zotu2418	WP_1_21_8_2019_1st_S50_MLepF1_LepR1	3	TCTCCTTCTGACTGCTGCCACCTTCTTTAATTTTACTATTAGCTAGTGCTTTTGTAGAACAAGGAGCAGGAACAGGATGAACGGTATATCCACCATTAGCAGGTATCCAATCTCATTCAGGAGGTTCAGTAGATTTAGCTATCTTCAGTCTTCACTTAGCCGGAATTTCATCAATGTTAGGAGCAATGAATTTCATTACAACAATCTTAAACATGCGAAACCCAGGTATGACATTACATAAATTACCTTTATTCTGTTGAGCTATCATGGTAACAGCAATTTTATTACTATTATCATTACCAGTATTAAGAGGAGGTATTACAATGTTATTAACTGACCGAAACTTTAACACTTCATTCTATGATCCAGCAGGAGGAGGTGATCCTATCCTATACCAAC…		cellularOrganisms	cellularOrganisms	1	Eukaryota	superkingdom	0.99	Fungi	kingdom	0.57	Basidiomycota	phylum	0.43	Agaricomycetes	class	0.28	Agaricales	order	0.19	Psathyrellaceae	family	0.07	Psathyrella	genus	0.07	Psathyrella_candolleana	species	0.07
Zotu2418	WP_4_5_9_2019_1st_S57_MLepF1_LepR1	5	TCTCCTTCTGACTGCTGCCACCTTCTTTAATTTTACTATTAGCTAGTGCTTTTGTAGAACAAGGAGCAGGAACAGGATGAACGGTATATCCACCATTAGCAGGTATCCAATCTCATTCAGGAGGTTCAGTAGATTTAGCTATCTTCAGTCTTCACTTAGCCGGAATTTCATCAATGTTAGGAGCAATGAATTTCATTACAACAATCTTAAACATGCGAAACCCAGGTATGACATTACATAAATTACCTTTATTCTGTTGAGCTATCATGGTAACAGCAATTTTATTACTATTATCATTACCAGTATTAAGAGGAGGTATTACAATGTTATTAACTGACCGAAACTTTAACACTTCATTCTATGATCCAGCAGGAGGAGGTGATCCTATCCTATACCAAC…		cellularOrganisms	cellularOrganisms	1	Eukaryota	superkingdom	0.99	Fungi	kingdom	0.57	Basidiomycota	phylum	0.43	Agaricomycetes	class	0.28	Agaricales	order	0.19	Psathyrellaceae	family	0.07	Psathyrella	genus	0.07	Psathyrella_candolleana	species	0.07
Zotu2293	FC_2_28_8_2019_1st_S19_MLepF1_LepR1	8	TAAGATTTTGACTTCTTCCGCCTTCGTTATCACTTCTTCTCCTTAGAAGAATAGTAGAAAGTGGAGCAGGAACTGGTTGACAGTATACCCCCCTCTCTCAAGAAATATTGCCTATGGAGGAGCATCTGTAGACCTAGCAATTTTCAGCCTACATCTAGCAGGAATCTCATCAATCCTGGGAGCAGTAAATTTCATCACTACAGCTATTAATATGCGAGCTGAAGGAATAACCCCAGACTGAATACCTTTGTTTGTATGATCAGTAGCTATTACAGCACTACTGTTACTACTATCATTACCAGTTTCAGCAGGAGATATTACAATACTATTAACAGATCGAAACCTAAATACATCATTTTTCGATCCAGCAGGAGGAGGAGACCCTATCCTATACCAACA…		cellularOrganisms	cellularOrganisms	1	Eukaryota	superkingdom	1	Metazoa	kingdom	0.99	Arthropoda	phylum	0.99	Insecta	class	0.99	Coleoptera	order	0.94	Dermestidae	family	0.9	Anthrenus	genus	0.9	Anthrenus_fuscus	species	0.9
Zotu3368	EA_2_1_8_2019_1st_S8_RonMWASPdeg_HCO2198	4	TCGTTTAAATAATTTAAGATTTTGGTTAGTGCCTGTGGCATTATTATTTATGTCTCTTAGTTTATTAGTTGGTTTAGGAGCTGGTACAGGTTGAACTGTTTATCCTCCTTTATCAAATTCAATTTATCATTTTGGAGGGTCTGTTGATTTGGCTATTTTTAGTTTACATGTAGCAGGTGTTTCTTCTATTTTAGGGGGTATTAATTTTATTACTACTTGTTTAAAAGGTAAGATTAGTTATGTTTTATCTGTTGAATTCTTAACTTTGTTTGTTTGAGCTATAATTGTTACTAGATTTTTATTAGTTTTAAGGTTACCTGTTTTGGCAGGTGGGATTACTATATTGTTATTAGATCGTAATTTTGGTTCTTCTTTTTTTGATCCAAGGGGGGGAGGTAA…		cellularOrganisms	cellularOrganisms	1	Eukaryota	superkingdom	1	Metazoa	kingdom	1	Rotifera	phylum	0.97	Bdelloidea	class	0.97	undef_Bdelloidea	order	0.51	undef_undef_Bdelloidea	family	0.51	Rotaria	genus	0.51	Rotaria_rotatoria	species	0.47
Zotu4543	EA_3_26_8_2019_1st_S10_MLepF1_LepR1	3	TAAGATTTTGATTTCTTCCCCCTTCTTTAACTTTACTTTTATCAAGAAGAATCGTAAGAATCGGAGCAGGAACTGGTTGAACAGTTTATCCCCCACTTTCTTCTACAATCTCCCATACAGGAGCTTCAGTAGATTTAGCAATCTTTTCTCTTCATTTAGCTGGAATTAGATCTATTTTAGGAGCAGTAAATTTTATTTCCACAATTATTAATATAAAACCTATCAATATAACTTCAGAACAAATTCCTCTCTTCGTTTGATCTGTAGGTATTACTGCCTTATTATTATTATTATCTTTACCGGTATTAGCTGGTGCTATTACAATATTATTAACAGATCGCAATCTTAATACATCATTTTTTGATCCCGCAGGAGGAGGTGATCCCATCCTATATCAAC…		cellularOrganisms	cellularOrganisms	1	Eukaryota	superkingdom	1	Metazoa	kingdom	0.98	Arthropoda	phylum	0.96	Insecta	class	0.94	Orthoptera	order	0.04	Gryllidae	family	0.04	Cardiodactylus	genus	0.04	Cardiodactylus_halmahera	species	0.03
Zotu3085	OV_4_10_9_2019_1st_S36_RonMWASPdeg_HCO2198	5	TAGACTTAATAATATTAGCTACTTATCTCTAATACCTAGTATTGTATTATTTTTATTTGCTGGTGGTATAGAAAATGGTGTAGGTACAGGATGGACTCTTTATCCTCCTCTATCGGGAATACAAAGCCACAGTGGTCCAAGTGTTGATTTAGCTATATTTGGGTTACATTTATCTGGTTTAAGTTCTCTTCTTGGAGCTATGAATTTTATTACAACAACATTTAATATGAGAAGTCCTGGTATAAGATTACATAAATTAATATTATTCGCATGAGCAGTTGTTATTACAGCTGTTTTATTATTATTATCACTACCTGTTTTAGCCGGTGGAATTACTATGGTATTAACAGACAGAAACTTTAATACATCATTCTTTGAGGTAGCAGGAGGTGGTGATCC…		cellularOrganisms	cellularOrganisms	1	Eukaryota	superkingdom	1	Fungi	kingdom	1	Ascomycota	phylum	1	Dothideomycetes	class	0.94	Pleosporales	order	0.94	Pleosporaceae	family	0.6	Bipolaris	genus	0.6	Bipolaris_cookei	species	0.6
Zotu3799	WP_3_5_9_2019_1st_S55_RonMWASPdeg_HCO2198	3	CAAAAAGAATGTGAAAAATAATGAAATTTTCCTTCTCGCAGGTGATAATTTTCCCATCGAGATAATAAACGAGCTCTACGGAAAACAAGGAAAACCGATTTCGCAAACAATTTATGACTTTTCACCGAATTTTCTTCACTCAAGAAATTTAACCTATCTTTCCAGTTTTGTTCTTCAATTCTCCTTTCTTTAGACAGCTGGCAGACGGTTTTTATCAAATGGGGTTT		cellularOrganisms	cellularOrganisms	1	Eukaryota	superkingdom	0.79	undef_Eukaryota	kingdom	0.44	undef_undef_Eukaryota	phylum	0.39	Spirotrichea	class	0.38	Urostylida	order	0.2	Urostylidae	family	0.2	Urostyla	genus	0.2	Urostyla_grandis	species	0.2
Zotu226	FC_2_30_7_2019_1st_S20_MLepF1_LepR1	411	AGATTTTGATTTTTACCCCCATCTCTTTCTCTCCTACTAATAAGAAGAATCGTAGAAAACGGTGCAGGAACAGGATGAACTGTTTACCCACCATTATCAGCAAATATTGCCCATAGAGGGTCCTCAGTAGATCTTGCCATTTTTAGATTACACCTAGCTGGGATCTCATCAATCCTAGGGGCAGTAAATTTTATTTCTACAGTTATTAATATACGATCAACTGGAATTACATTTGACCGAATACCCCTATTTGTTTGAGCTGTTGTTATTACAGCACTCCTCTTGTTGCTTTCACTACCAGTACTTGCAGGAGCAATCACCATACTTTTAACAGATCGAAATTTAAACACATCATTTTTTGACCCTGCAGGTGGAGGAGATCCTATTCTATACCAACAT…		cellularOrganisms	cellularOrganisms	1	Eukaryota	superkingdom	1	Metazoa	kingdom	1	Arthropoda	phylum	1	Insecta	class	1	Coleoptera	order	1	Elateridae	family	1	Hemicrepidius	genus	1	Hemicrepidius_brevicollis	species	1
Zotu226	OV_2_24_7_2019_1st_S33_MLepF1_LepR1	3	AGATTTTGATTTTTACCCCCATCTCTTTCTCTCCTACTAATAAGAAGAATCGTAGAAAACGGTGCAGGAACAGGATGAACTGTTTACCCACCATTATCAGCAAATATTGCCCATAGAGGGTCCTCAGTAGATCTTGCCATTTTTAGATTACACCTAGCTGGGATCTCATCAATCCTAGGGGCAGTAAATTTTATTTCTACAGTTATTAATATACGATCAACTGGAATTACATTTGACCGAATACCCCTATTTGTTTGAGCTGTTGTTATTACAGCACTCCTCTTGTTGCTTTCACTACCAGTACTTGCAGGAGCAATCACCATACTTTTAACAGATCGAAATTTAAACACATCATTTTTTGACCCTGCAGGTGGAGGAGATCCTATTCTATACCAACAT…		cellularOrganisms	cellularOrganisms	1	Eukaryota	superkingdom	1	Metazoa	kingdom	1	Arthropoda	phylum	1	Insecta	class	1	Coleoptera	order	1	Elateridae	family	1	Hemicrepidius	genus	1	Hemicrepidius_brevicollis	species	1
Zotu2317	OV_1_24_7_2019_1st_S31_RonMWASPdeg_HCO2198	12	AACACCTGCAAAATGATGTTACCCAGCAGCGAGCCTTCGGTATCGATTTTCGAACCGACGCGCACCGCATCGGCCGCCTGCGCGGTGGCACTCAACGCCATACAAGCGGCCAGCGCCAGCACCGTCCGGCGAAAAGGAGTCAGGGTCATGGTTGATATCCTTCAGTAAAATGGTTTTTTTCGGATGAGATTAAGCGTAGC	-	cellularOrganisms	cellularOrganisms	1	Bacteria	superkingdom	0.94	undef_Bacteria	kingdom	0.94	Chloroflexi	phylum	0.36	undef_Chloroflexi	class	0.36	undef_undef_Chloroflexi	order	0.36	undef_undef_undef_Chloroflexi	family	0.36	undef_undef_undef_undef_Chloroflexi	genus	0.36	Chloroflexi_bacterium	species	0.36
Zotu1590	C1_1st_S2_RonMWASPdeg_HCO2198	21	CCGTATGAATAATATGAGCTTCTGACTCCTTCCCCCCTCTTTCTTACTTCTTCTAGCATCATCCATGGTAGAGGCTGGAGCTGGTACAGGCTGAACAGTCTACCCCCCCTTAGCAGGGAATCTTGCCCATGCTGGAGCCTCTGTGGACCTGACCATTTTCTCACTACATTTAGCAGGAGTGTCTTCAATTCTAGGAGCTATTAACTTTATCACAACAATTATTAACATAAAACCTCCCGCTCTATCTCAATATCAAACACCACTATTCGTCTGATCTGTTCTAATTACAGCCGTGCTTCTTCTGCTATCCCTTCCTGTGCTGGCGGCTGGTATCACAATACTATTAACAGATCGAAACCTAAATACAACTTTTTTTGATCCGGCCGGGGGAGGAGACCC…		cellularOrganisms	cellularOrganisms	1	Eukaryota	superkingdom	1	Metazoa	kingdom	1	Chordata	phylum	1	Mammalia	class	1	Chiroptera	order	1	Vespertilionidae	family	1	Eptesicus	genus	1	Eptesicus_fuscus	species	1
Zotu5046	OV_1_24_7_2019_1st_S31_RonMWASPdeg_HCO2198	3	TCGTTTAAATAATTTAAGTTTTTGATTAGTTCCAGTAGCTTTGTTGTTTATAAGTTTAAGATTATTAGTAGGTTTAGGTCCTGGGACAGGGTGAACTGTTTATCCTCCATTATCAAATTCTGTTTATCATTTTGGGGGTTCAGTTGATTTAGCTATTTTTAGATTGCATGTTGCAGGTGTATCTTCTATTTTAGGAGGTATTAATTTTATTACTACTTGTTTAAAAGGAAAAATTAGTTACGTTTTAAGTCTTGAATTTTTAAATTTGTTTACATGAGCGATGATTGTTACCAGATTTTTATTAGTTTTAAGACTACCTGTTTTGGCAGGTGGAATTACGATATTATTACTAGATCGTAATTTTGGCTCATCTTTTTTTGATCCTAGTGGGGGAGGTAA…		cellularOrganisms	cellularOrganisms	1	Eukaryota	superkingdom	1	Metazoa	kingdom	1	Rotifera	phylum	1	Bdelloidea	class	1	Adinetida	order	0.64	Adinetidae	family	0.64	Adineta	genus	0.64	Adineta_vaga	species	0.62
Zotu521	EA_6_1_8_2019_1st_S14_MLepF1_LepR1	195	TAAGATTTTGATTATTAGTTTCATCAATTATTATTTTAATATTTTCTATAATTTCTTCAAAAGGATCTGGAACTGGATGAACTATTTATCCTCCACTTTCATCAATTGAATTTCATCATGGGGTTTCTATAGATTTAACTATTTTATCTTTACATGCTGCAGGAATTTCATCAATTATAAGATCATTAAATTTTTTATCTTCAGTATTAATTATGCGACAAAAATCTATTTTGATTGAATTATGTTCTTTATTTTCTTGAAGAATTATAATTACTACATTTTTATTATTATTAGCATTGCCAGTTTTGGCAGGAGCAATTACAATATTGTTAACTGATCGAAATTTTAATACATCTTTTTTTAACCCTAATGGAGGAGGAGATCCAATTTTATTTCAAC…		cellularOrganisms	cellularOrganisms	1	Eukaryota	superkingdom	1	Metazoa	kingdom	0.94	Arthropoda	phylum	0.93	Insecta	class	0.78	Hymenoptera	order	0.42	Formicidae	family	0.31	Anochetus	genus	0.27	Anochetus_altisquamis	species	0.17
Zotu1779	EA_4_1_8_2019_1st_S11_RonMWASPdeg_HCO2198	12	CCGTATAAATAATATAAGATTCTGACTTTTACCTCCTTCTTTAATATTTTTACTAATATCTTCTTTTACTGATAACGGAAGAGGGACAGGATGAACTGTCTATCCCCCTTTATCTAGTCAGTTATTTCATGCAGGACAGTCAGTAGATTTAACTATTTTTTCACTTCACCTAGCAGGAATTTCTTCTATCTTAGGGGCTATTAACTTTATTACAACTATTATTAATATACGATCTTCCTCTTCTTCTTTTGAACGAATTCCACTTTTTGTTTGAAGAGTACTTATCACTGCTATTTTACTTTTACTTTCACTACCTGTTTTAGCTGGAGCGATTACTATACTGCTTACAGATCGAAACTTTAATACTTCTTTCTTTGATCCAGCAGGAGGAGGTGATCC…		cellularOrganisms	cellularOrganisms	1	Eukaryota	superkingdom	1	undef_Eukaryota	kingdom	0.12	undef_undef_Eukaryota	phylum	0.12	Spirotrichea	class	0.12	Sporadotrichida	order	0.08	Oxytrichidae	family	0.08	Laurentiella	genus	0.07	Laurentiella_strenua	species	0.07
Zotu2916	WP_3_21_8_2019_1st_S54_MLepF1_LepR1	8	AGATTCTGATTCCTATTTCCTTCACTACTATTAATAATTATTAATTTATTAATTTCAAATAATATTAATACAGGTTGAACTTTATATCCTCCCTTAATTAATCAAAATAATACATCAATCAATTTTATTATTTTTTCTTTACATATTAATGGAATTTCATcaattttaagttcaataaattttattttatcaataatttatttaaaatcatttaatcttaatttaattaacttaaatttattttGTTGATCAATCATAATTACTTCAATATTATTAATTTTATCAATTCCTGTTTTAGCAAGAGGAATTACAATAACATTAACAGATATAAATTTCAAAACAATATTTTTTAATCCAAGAGGAAATGGTAACCCAATTTTATTTCAACACTTATTT		cellularOrganisms	cellularOrganisms	1	Eukaryota	superkingdom	1	Metazoa	kingdom	1	Arthropoda	phylum	1	Insecta	class	1	Hemiptera	order	1	Diaspididae	family	1	Chionaspis	genus	0.47	Chionaspis_pinifoliae	species	0.47
Zotu5249	OV_6_24_7_2019_1st_S41_MLepF1_LepR1	3	TAAGTTTCTGACTTCTACCCCCTTCTTTAACCCTTCTAATTTCCAGAAGAATTGTAGAAAATGGAGCAGGAACAGGATGAACAGTTTACCCCCCACTTTCATCTAATATTGCTCATAGAGGAAGATCTGTAGATTTAGCTATTTTTTCATTACATTTAGCAGGTATTTCTTCAATTTTAGGAGCCATTAACTTTATTACTACAATTATTAACATACGATTGACTAATTTATCATTTGATCAAATACCTCTATTCGTTTGAGCTGTAGGAATTACAGCTTTTTTATTACTTCTTTCTCTTCCTGTATTAGCTGGTGCTATTACCATATTATTAACAGATCGAAACTTAAATACATCATTTTTTGATCCTGCAggggggggAGATCCTATTTTATATCAGC…		cellularOrganisms	cellularOrganisms	1	Eukaryota	superkingdom	1	Metazoa	kingdom	1	Arthropoda	phylum	1	Insecta	class	1	Lepidoptera	order	1	Erebidae	family	1	Hypena	genus	1	Hypena_scabra	species	1
Zotu2996	EA_6_1_8_2019_1st_S14_MLepF1_LepR1	7	TAAGATTTTGATTATTATTACCAAGAATTATGTTATTAATTTCAAGGATGTTTATTGGATTGGGTACTGGTACAGGTTGAACGGTTTATCCTCCTTTATCTTATAATATTTCTCATAGTGGACCATCTGTTGATTTATCTATTTTTTCTTTACATATTGCTGGTATATCTTCAATTATAGCTTCAATTAATTTTATTACTACAATTTTGAATATAAAATTATTTAAATTAGAAAAAGTTACTTTATTTTGTTGATCTATGATATTAACTGCAATTTTATTATTATTATCTTTACCTGTATTAGCTGGTGCTATTACAATATTATTATTTGATCGAAATTTAAACACTTCATTTTTTGATCCTTCTGGTGGTGGGGATCCAATTTTGTATCAACATTTAT…		cellularOrganisms	cellularOrganisms	1	Eukaryota	superkingdom	1	Metazoa	kingdom	1	Arthropoda	phylum	1	Insecta	class	1	Hymenoptera	order	1	Mymaridae	family	1	Anagrus	genus	1	Anagrus_daanei	species	1
Zotu2518	FC_1_30_7_2019_1st_S18_RonMWASPdeg_HCO2198	10	TCGTATAAACAATATAAGATTTTGAATATTACCTCCATCATTAACTCTATTATTAGCAAGAAGAATAGTAGAAAATGGGGCTGGGACAGGATGAACTGTTTATCCCCCTCTATCTTCTTCTATTGCTCATAGAGGAGCTTCAGTTGATTTAGCTATTTTTTCTCTTCATTTAGCAGGAATTTCCTCTATTCTTGGAGCTGTAAATTTCATTACAACAATTATTAATATACGCTCTTCAGGAATTACCTTTGATCGAATACCTTTATTTGTTTGATCCGTAGGTATCACTGCTTTACTTCTATTGCTATCATTGCCAGTTTTAGCTGGAGCTATTACTATATTATTAACAGATCGAAATTTTAATACTTCTTTTTTTGACCCTGCAGGTGGAGGAGATCC…		cellularOrganisms	cellularOrganisms	1	Eukaryota	superkingdom	1	Metazoa	kingdom	1	Arthropoda	phylum	1	Insecta	class	0.99	Diptera	order	0.68	Phoridae	family	0.31	Megaselia	genus	0.25	Megaselia_aequalis	species	0.18
Zotu2694	OV_6_24_7_2019_1st_S41_MLepF1_LepR1	4	TTTCCTTCTGATTGCTGCCTCCTTCTTTAATTTTACTATTAGCTAGTGCTTTTGTAGAACAAGGAGCGGGAACAGGATGAACCGTTTATCCACCATTAGCAGGTATCCAATCTCATTCAGGAGGTTCAGTAGATTTAGCTATCTTCAGTCTTCACTTAGCGGGTATTTCATCAATGTTAGGAGCAATGAATTTTATTACTACAATCTTAAATATGCGAAACCCAGGTATGACATTACATAAATTACCTTTATTCTGTTGAGCTATCATGGTTACAGCAATCTTATTACTACTATCATTACCAGTATTAAGAGGAGGTATTACAATGTTATTAACTGACCGAAACTTTAACACATCATTCTATGACCCAGCAGGAGGAGGTGACCCTATCTTATACCAAC…		cellularOrganisms	cellularOrganisms	1	Eukaryota	superkingdom	0.97	Fungi	kingdom	0.56	Basidiomycota	phylum	0.4	Agaricomycetes	class	0.26	Agaricales	order	0.18	Tricholomataceae	family	0.12	Laccaria	genus	0.09	Laccaria_bicolor	species	0.08
Zotu2467	C1_1st_S2_RonMWASPdeg_HCO2198	10	TCGTCTTAATAATATAAGATTTTGACTATTAATTCCATCCTTTTCTTTTCTTTTGTTATCCTCAATTATCGAAAGAGGTGTAGGAACTGGTTGAACAGTTTATCCTCCATTATCAAGAAATATCTCTCATAGTGGATGTTCTGTAGACTTAGGTATTTTTAGACTTCATTTAGCAGGAGCTAGAAGAATTTTAGGGGCTATCAATTTTATTTCAACAATTTTAAATATACGACCTAAAAATATTTCTTTAGAAAAATTATCCTTATTTACTTGATCAGTATTTATTACTACTATTCTTTTACTTCTTAGATTACCAGTTCTTGCAGGAGCAATCACTATACTTTTAACAGATCGAAATTTTAATACATCATTCTTTGATCCAAGAGGAGGAGGTGATCC…		cellularOrganisms	cellularOrganisms	1	Eukaryota	superkingdom	1	undef_Eukaryota	kingdom	0.06	undef_undef_Eukaryota	phylum	0.05	Spirotrichea	class	0.05	Sporadotrichida	order	0.05	Oxytrichidae	family	0.05	Laurentiella	genus	0.05	Laurentiella_strenua	species	0.05
Zotu516	FC_1_30_7_2019_1st_S18_RonMWASPdeg_HCO2198	102	ACGTATAAATAATATAAGATTTTGATTATTACCTCCTGCTTTAAGATTATTATTAATATCTAGAATAATAGATATAGGTGCTGGTACAGGATGAACTGTATATCCCCCCTTATCTAACCAATTATTCCATGGGGGAACTTCAGTAGATTCAACTATTTTTTCTCTCCACTTAGCCGGAATTTCTTCTATTTTAGGAGCAATTAATTTTATTACAACAATTTTAAATATACGATTATCAATAATAAACTTTGAGCGAATTCCATTATTTGTATGATCAGTATTTATTACCGCTATTTTACTATTACTTTCATTACCTGTTTTAGCAGGAGCTATTACTATATTATTAACCGATCGAAATTTTAATACTTCATTTTTTGATCCTGCCGGTGGCGGAGATCC…		cellularOrganisms	cellularOrganisms	1	Eukaryota	superkingdom	1	Metazoa	kingdom	0.99	Arthropoda	phylum	0.91	Insecta	class	0.85	Lepidoptera	order	0.4	Geometridae	family	0.09	Pitthea	genus	0.01	Pitthea_neavei	species	0.01
Zotu4245	OV_6_24_7_2019_1st_S41_MLepF1_LepR1	4	TAAGATTTTGATTACTACCTCCTTCTATCATACTACTTATTATAGGATTAAGAAAAGAAGGAGCAGGAACAGGATGAACAGTTTATCCTCCACTCTCAACTTTTTACCATTCAGGAATTTCTGTAGATTTAACGATTTTCTCATTACATTTAGCAGGAATCTCATCAATTTTAGGAGCATTAAACTTTATCACAACAATCAAAAATTTAAAAAACGATATTAAATATGATAGAATCCCACTATTTGTTTGATCAGTTATTTTAACAGCTATTTTACTTCTTTTATCTTTACCAGTTTTAGCTGGTGCTATTACTATACTTTTAACTGACCGGAATTTAAATACTACATTTTATGACCCAATAGGTGGAGGAGATCCTGTTTTATACCAACATTTGTTT		cellularOrganisms	cellularOrganisms	1	Eukaryota	superkingdom	1	Metazoa	kingdom	0.9	Arthropoda	phylum	0.89	Insecta	class	0.89	Thysanoptera	order	0.59	Thripidae	family	0.59	Neohydatothrips	genus	0.3	Neohydatothrips_burungae	species	0.27
Zotu4831	FC_2_30_7_2019_1st_S20_RonMWASPdeg_HCO2198	3	AAGACTAAACAACATATCCTTCTGATTGTTACCACCGAGTTTAATATTATTTATATTTGCAAGTGGAATAGAAAATGGAGCAGGAACAGGTTGAACTCTTTATCCTCCTTTATCAGGCATACAAAGCCATAGTGGGCCAAGTGTGGATTTAGCTATATTTGGTTTACATTTATCTGGAATAAGTAGTTTATTAGGAGCAGTTAATTTTATAACAACAATTCTAAACATGAGAAGCCCAGGTATAAGGCTACATAAGTTAGCTCTATTTGGATGAGCAGTAGTAATTACAGCTGTTTTACTTTTATTATCTTTACCTGTTCTTGCAGGCGGGATTACAATGGTTTTAACGGATAGAAATTTCAATACATCCTTTTTTGAAGCTGCTGGAGGGGGGGATCC…		cellularOrganisms	cellularOrganisms	1	Eukaryota	superkingdom	1	Fungi	kingdom	0.9	Ascomycota	phylum	0.88	Arthoniomycetes	class	0.34	Arthoniales	order	0.34	Arthoniaceae	family	0.34	Arthothelium	genus	0.34	Arthothelium_ruanum	species	0.34
Zotu4239	OV_6_10_9_2019_1st_S40_RonMWASPdeg_HCO2198	4	ACGAATAAACAACTTAAGATTTTGGCTTCTTCCACCATCTCTTACCCTTTTAATTATAAGAAGAATTGTAGAGAGAGGGGCAGGAACAGGTTGAACTGTATACCCCCCTTTATCTTCAAATATTGCTCATGGGGGAGCGTCTGTTGATTTAGCTATTTTTAGCTTACATTTAGCAGGTATTTCTTCAATTTTAGGAGCAATTAACTTTATTACAACAATTTTTAATATACGACCGGCAGGAATAAATATAGAAAATCTTCCTCTATTTGTATGATCAGTTTTAATTACCGCTGTCTTACTTTTACTCTCTTTACCAGTTCTTGCAGGAGGAATTACAATATTATTAACAGACCGTAACCTAAACACTTCTTTTTTCGACCCAGCAGGAGGGGGTGACCC…		cellularOrganisms	cellularOrganisms	1	Eukaryota	superkingdom	1	Metazoa	kingdom	1	Arthropoda	phylum	1	Insecta	class	1	Coleoptera	order	0.99	Corylophidae	family	0.99	Clypastraea	genus	0.99	Clypastraea_lunata	species	0.99
Zotu2598	WP_4_21_8_2019_1st_S56_MLepF1_LepR1	10	TAAGTTTTTGATTACTTATTAGTTCTTTTTTAATTTTAATCTCTTCTATATTAACATCAAAGGGCTCAGGGACTGGATGGACTATTTATCCACCTTTATCATCAATTGATTTTCATTCAGGGGCTTCTGTGGACTTGGCAATTTTTGCTTTACATTTAGCAGGTGCATCTTCAATTATAAGTTCATTGAATTTTTTATCTTCAATTTTAGTAATACGACAAAAATCATTAATAATTGAACTTAATTCTATATTTTCATGAAGAATTTTTATTACTACCTTTCTTCTTCTTTTAGCCTTACCTGTTTTAGCAGGAGCTATTACTATATTGTTAACTGATCGAAATTTTAATACTTCATTTTTTAATCCAAGAGGTGGAGGGGATCCAATTTTATTTCAAC…		cellularOrganisms	cellularOrganisms	1	Eukaryota	superkingdom	1	Metazoa	kingdom	0.85	Arthropoda	phylum	0.73	Insecta	class	0.56	Hymenoptera	order	0.28	Formicidae	family	0.09	Anochetus	genus	0.05	Anochetus_altisquamis	species	0.04
Zotu2158	EA_1_1_8_2019_1st_S6_RonMWASPdeg_HCO2198	12	TAGATTAAATAATATAAGTTTTTGATTATTAATCCCTAGTTTATTATTATTTTTATTTGCTAGTGGAATAGAAAATGGAGCTGGAACTGGTTGAACAATGTATCCTCCTTTATCTGGTGTGCAAAGTCATAGTGGGCCTAGTGTAGACCTTGCCATTTTTGCATTACATTTAGCAGGAGTAAGTAGTCTTTTAGGAGCTATGAATTTCATAACTACTATATTAAACATGAGAAGTCCAGGTATAAGATTACATAAGTTAGCTTTATTTGGGTGAGCTGTTGTGGTTACTGCAGTTTTATTGTTATTATCTTTACCAGTTTTAGCAGGAGCAATAACTATGATCTTAACTGATAGAAATTTTAATACTTCATTTTTTGAAGCAGCAGGTGGAGGTGATCC…		cellularOrganisms	cellularOrganisms	1	Eukaryota	superkingdom	1	Fungi	kingdom	0.98	Ascomycota	phylum	0.98	Leotiomycetes	class	0.2	Helotiales	order	0.2	undef_Helotiales	family	0.2	Gamarada	genus	0.16	Gamarada_debralockiae	species	0.16
Zotu3002	EA_6_1_8_2019_1st_S14_MLepF1_LepR1	7	TAAGATTTTGATTATTACCTCCTTCTTTATCTTTACTTTTATTAGGAACATTTATTGATACAAGAGCTGGAACTGGATGAACTATTTATCCTCCTTTATCTTTACTAACTTATCATTTTAATTATTCTGTTGATTTAATTATTTTTTCTTTACATATTGCTGGTATTTCTTCTATTATAAGATCTATTAATTTTATTACTACAATTATTAATATACGGCATAAATTAATATTAATAGAACGTATACCTTTATTTATTTGATCAATTTTAATTACTACTATTTTATTATTACTATCTTTACCTGTATTAGCAGGAGCTATTACTATATTATTAACAGATCGAAATTTTAATACTTCGTTTTTTGATCCAATTGGAGGAGGAGATCCTATTCTATATCAAC…		cellularOrganisms	cellularOrganisms	1	Eukaryota	superkingdom	1	Metazoa	kingdom	0.94	Arthropoda	phylum	0.9	Insecta	class	0.8	Hymenoptera	order	0.36	Formicidae	family	0.1	Anochetus	genus	0.05	Anochetus_altisquamis	species	0.02
Zotu151	OV_4_10_9_2019_1st_S36_MLepF1_LepR1	16	TAAGATTTTGACTACTTCCTCCATCATTCATTCTATTACTTAGCTCTACAATAGTGGAAAGATGATCTATTATTATTACAGCAGTTCTTCTCTTGCTATCCTTGCCCGTTTTAGCAGGTGCTATTACAATACTATTAACAGACCGTAACTTCAATACATCCTTCTTCGACCCAGCAGGAGGAGGGGATCCTATCTTATACCAACATCTCTTT		cellularOrganisms	cellularOrganisms	1	Eukaryota	superkingdom	1	Metazoa	kingdom	0.84	Arthropoda	phylum	0.56	Insecta	class	0.44	Hemiptera	order	0.13	Scutelleridae	family	0.05	Odontoscelis	genus	0.05	Odontoscelis_lineola	species	0.05
Zotu151	EA_4_26_8_2019_1st_S12_MLepF1_LepR1	1553	TAAGATTTTGACTACTTCCTCCATCATTCATTCTATTACTTAGCTCTACAATAGTGGAAAGATGATCTATTATTATTACAGCAGTTCTTCTCTTGCTATCCTTGCCCGTTTTAGCAGGTGCTATTACAATACTATTAACAGACCGTAACTTCAATACATCCTTCTTCGACCCAGCAGGAGGAGGGGATCCTATCTTATACCAACATCTCTTT		cellularOrganisms	cellularOrganisms	1	Eukaryota	superkingdom	1	Metazoa	kingdom	0.84	Arthropoda	phylum	0.56	Insecta	class	0.44	Hemiptera	order	0.13	Scutelleridae	family	0.05	Odontoscelis	genus	0.05	Odontoscelis_lineola	species	0.05
Zotu196	WP_4_21_8_2019_1st_S56_RonMWASPdeg_HCO2198	64	TAGACTAAATAACATTAGTTTCTGATTACTTCCTCCTAGTTTAGTTCTCTTCATATTTGCTAGTACTATAGAAAATGGTGCAGGTACAGGTTGAACTCTATACCCTCCATTATCTGGTATTCAAAGTCACAGTGGACCTAGTGTAGATCTAGCTATATTTGCTCTACATTTATCTGGTATAAGTAGTTTACTAGGTGCAGTTAATTTTATTACTACTATTTTAAATATGAGAAGCCCTGGTATCAGATTACATAAACTAGCATTATTTGGATGAGCAATTTTAGTTACTGCTGTTTTACTATTATTATCATTACCTGTATTAGCAGGTGCAATTACTATGGTTTTAACTGACAGAAACTTCAATACATCATTCTTTGAAGTTGCAGGTGGAGGTGACCC…		cellularOrganisms	cellularOrganisms	1	Eukaryota	superkingdom	1	Fungi	kingdom	0.98	Ascomycota	phylum	0.97	Leotiomycetes	class	0.5	Helotiales	order	0.43	undef_Helotiales	family	0.43	Gamarada	genus	0.42	Gamarada_debralockiae	species	0.42
Zotu196	EA_1_1_8_2019_1st_S6_RonMWASPdeg_HCO2198	36	TAGACTAAATAACATTAGTTTCTGATTACTTCCTCCTAGTTTAGTTCTCTTCATATTTGCTAGTACTATAGAAAATGGTGCAGGTACAGGTTGAACTCTATACCCTCCATTATCTGGTATTCAAAGTCACAGTGGACCTAGTGTAGATCTAGCTATATTTGCTCTACATTTATCTGGTATAAGTAGTTTACTAGGTGCAGTTAATTTTATTACTACTATTTTAAATATGAGAAGCCCTGGTATCAGATTACATAAACTAGCATTATTTGGATGAGCAATTTTAGTTACTGCTGTTTTACTATTATTATCATTACCTGTATTAGCAGGTGCAATTACTATGGTTTTAACTGACAGAAACTTCAATACATCATTCTTTGAAGTTGCAGGTGGAGGTGACCC…		cellularOrganisms	cellularOrganisms	1	Eukaryota	superkingdom	1	Fungi	kingdom	0.98	Ascomycota	phylum	0.97	Leotiomycetes	class	0.5	Helotiales	order	0.43	undef_Helotiales	family	0.43	Gamarada	genus	0.42	Gamarada_debralockiae	species	0.42
Zotu196	EA_4_1_8_2019_1st_S11_RonMWASPdeg_HCO2198	67	TAGACTAAATAACATTAGTTTCTGATTACTTCCTCCTAGTTTAGTTCTCTTCATATTTGCTAGTACTATAGAAAATGGTGCAGGTACAGGTTGAACTCTATACCCTCCATTATCTGGTATTCAAAGTCACAGTGGACCTAGTGTAGATCTAGCTATATTTGCTCTACATTTATCTGGTATAAGTAGTTTACTAGGTGCAGTTAATTTTATTACTACTATTTTAAATATGAGAAGCCCTGGTATCAGATTACATAAACTAGCATTATTTGGATGAGCAATTTTAGTTACTGCTGTTTTACTATTATTATCATTACCTGTATTAGCAGGTGCAATTACTATGGTTTTAACTGACAGAAACTTCAATACATCATTCTTTGAAGTTGCAGGTGGAGGTGACCC…		cellularOrganisms	cellularOrganisms	1	Eukaryota	superkingdom	1	Fungi	kingdom	0.98	Ascomycota	phylum	0.97	Leotiomycetes	class	0.5	Helotiales	order	0.43	undef_Helotiales	family	0.43	Gamarada	genus	0.42	Gamarada_debralockiae	species	0.42
Zotu196	WP_2_5_9_2019_1st_S53_RonMWASPdeg_HCO2198	13	TAGACTAAATAACATTAGTTTCTGATTACTTCCTCCTAGTTTAGTTCTCTTCATATTTGCTAGTACTATAGAAAATGGTGCAGGTACAGGTTGAACTCTATACCCTCCATTATCTGGTATTCAAAGTCACAGTGGACCTAGTGTAGATCTAGCTATATTTGCTCTACATTTATCTGGTATAAGTAGTTTACTAGGTGCAGTTAATTTTATTACTACTATTTTAAATATGAGAAGCCCTGGTATCAGATTACATAAACTAGCATTATTTGGATGAGCAATTTTAGTTACTGCTGTTTTACTATTATTATCATTACCTGTATTAGCAGGTGCAATTACTATGGTTTTAACTGACAGAAACTTCAATACATCATTCTTTGAAGTTGCAGGTGGAGGTGACCC…		cellularOrganisms	cellularOrganisms	1	Eukaryota	superkingdom	1	Fungi	kingdom	0.98	Ascomycota	phylum	0.97	Leotiomycetes	class	0.5	Helotiales	order	0.43	undef_Helotiales	family	0.43	Gamarada	genus	0.42	Gamarada_debralockiae	species	0.42
Zotu196	WP_1_21_8_2019_1st_S50_RonMWASPdeg_HCO2198	74	TAGACTAAATAACATTAGTTTCTGATTACTTCCTCCTAGTTTAGTTCTCTTCATATTTGCTAGTACTATAGAAAATGGTGCAGGTACAGGTTGAACTCTATACCCTCCATTATCTGGTATTCAAAGTCACAGTGGACCTAGTGTAGATCTAGCTATATTTGCTCTACATTTATCTGGTATAAGTAGTTTACTAGGTGCAGTTAATTTTATTACTACTATTTTAAATATGAGAAGCCCTGGTATCAGATTACATAAACTAGCATTATTTGGATGAGCAATTTTAGTTACTGCTGTTTTACTATTATTATCATTACCTGTATTAGCAGGTGCAATTACTATGGTTTTAACTGACAGAAACTTCAATACATCATTCTTTGAAGTTGCAGGTGGAGGTGACCC…		cellularOrganisms	cellularOrganisms	1	Eukaryota	superkingdom	1	Fungi	kingdom	0.98	Ascomycota	phylum	0.97	Leotiomycetes	class	0.5	Helotiales	order	0.43	undef_Helotiales	family	0.43	Gamarada	genus	0.42	Gamarada_debralockiae	species	0.42
Zotu196	EA_6_1_8_2019_1st_S14_RonMWASPdeg_HCO2198	47	TAGACTAAATAACATTAGTTTCTGATTACTTCCTCCTAGTTTAGTTCTCTTCATATTTGCTAGTACTATAGAAAATGGTGCAGGTACAGGTTGAACTCTATACCCTCCATTATCTGGTATTCAAAGTCACAGTGGACCTAGTGTAGATCTAGCTATATTTGCTCTACATTTATCTGGTATAAGTAGTTTACTAGGTGCAGTTAATTTTATTACTACTATTTTAAATATGAGAAGCCCTGGTATCAGATTACATAAACTAGCATTATTTGGATGAGCAATTTTAGTTACTGCTGTTTTACTATTATTATCATTACCTGTATTAGCAGGTGCAATTACTATGGTTTTAACTGACAGAAACTTCAATACATCATTCTTTGAAGTTGCAGGTGGAGGTGACCC…		cellularOrganisms	cellularOrganisms	1	Eukaryota	superkingdom	1	Fungi	kingdom	0.98	Ascomycota	phylum	0.97	Leotiomycetes	class	0.5	Helotiales	order	0.43	undef_Helotiales	family	0.43	Gamarada	genus	0.42	Gamarada_debralockiae	species	0.42
Zotu196	WP_5_21_8_2019_1st_S58_RonMWASPdeg_HCO2198	65	TAGACTAAATAACATTAGTTTCTGATTACTTCCTCCTAGTTTAGTTCTCTTCATATTTGCTAGTACTATAGAAAATGGTGCAGGTACAGGTTGAACTCTATACCCTCCATTATCTGGTATTCAAAGTCACAGTGGACCTAGTGTAGATCTAGCTATATTTGCTCTACATTTATCTGGTATAAGTAGTTTACTAGGTGCAGTTAATTTTATTACTACTATTTTAAATATGAGAAGCCCTGGTATCAGATTACATAAACTAGCATTATTTGGATGAGCAATTTTAGTTACTGCTGTTTTACTATTATTATCATTACCTGTATTAGCAGGTGCAATTACTATGGTTTTAACTGACAGAAACTTCAATACATCATTCTTTGAAGTTGCAGGTGGAGGTGACCC…		cellularOrganisms	cellularOrganisms	1	Eukaryota	superkingdom	1	Fungi	kingdom	0.98	Ascomycota	phylum	0.97	Leotiomycetes	class	0.5	Helotiales	order	0.43	undef_Helotiales	family	0.43	Gamarada	genus	0.42	Gamarada_debralockiae	species	0.42
Zotu196	WP_3_21_8_2019_1st_S54_RonMWASPdeg_HCO2198	24	TAGACTAAATAACATTAGTTTCTGATTACTTCCTCCTAGTTTAGTTCTCTTCATATTTGCTAGTACTATAGAAAATGGTGCAGGTACAGGTTGAACTCTATACCCTCCATTATCTGGTATTCAAAGTCACAGTGGACCTAGTGTAGATCTAGCTATATTTGCTCTACATTTATCTGGTATAAGTAGTTTACTAGGTGCAGTTAATTTTATTACTACTATTTTAAATATGAGAAGCCCTGGTATCAGATTACATAAACTAGCATTATTTGGATGAGCAATTTTAGTTACTGCTGTTTTACTATTATTATCATTACCTGTATTAGCAGGTGCAATTACTATGGTTTTAACTGACAGAAACTTCAATACATCATTCTTTGAAGTTGCAGGTGGAGGTGACCC…		cellularOrganisms	cellularOrganisms	1	Eukaryota	superkingdom	1	Fungi	kingdom	0.98	Ascomycota	phylum	0.97	Leotiomycetes	class	0.5	Helotiales	order	0.43	undef_Helotiales	family	0.43	Gamarada	genus	0.42	Gamarada_debralockiae	species	0.42
Zotu196	EA_4_26_8_2019_1st_S12_RonMWASPdeg_HCO2198	15	TAGACTAAATAACATTAGTTTCTGATTACTTCCTCCTAGTTTAGTTCTCTTCATATTTGCTAGTACTATAGAAAATGGTGCAGGTACAGGTTGAACTCTATACCCTCCATTATCTGGTATTCAAAGTCACAGTGGACCTAGTGTAGATCTAGCTATATTTGCTCTACATTTATCTGGTATAAGTAGTTTACTAGGTGCAGTTAATTTTATTACTACTATTTTAAATATGAGAAGCCCTGGTATCAGATTACATAAACTAGCATTATTTGGATGAGCAATTTTAGTTACTGCTGTTTTACTATTATTATCATTACCTGTATTAGCAGGTGCAATTACTATGGTTTTAACTGACAGAAACTTCAATACATCATTCTTTGAAGTTGCAGGTGGAGGTGACCC…		cellularOrganisms	cellularOrganisms	1	Eukaryota	superkingdom	1	Fungi	kingdom	0.98	Ascomycota	phylum	0.97	Leotiomycetes	class	0.5	Helotiales	order	0.43	undef_Helotiales	family	0.43	Gamarada	genus	0.42	Gamarada_debralockiae	species	0.42
Zotu196	WP_2_21_8_2019_1st_S52_RonMWASPdeg_HCO2198	55	TAGACTAAATAACATTAGTTTCTGATTACTTCCTCCTAGTTTAGTTCTCTTCATATTTGCTAGTACTATAGAAAATGGTGCAGGTACAGGTTGAACTCTATACCCTCCATTATCTGGTATTCAAAGTCACAGTGGACCTAGTGTAGATCTAGCTATATTTGCTCTACATTTATCTGGTATAAGTAGTTTACTAGGTGCAGTTAATTTTATTACTACTATTTTAAATATGAGAAGCCCTGGTATCAGATTACATAAACTAGCATTATTTGGATGAGCAATTTTAGTTACTGCTGTTTTACTATTATTATCATTACCTGTATTAGCAGGTGCAATTACTATGGTTTTAACTGACAGAAACTTCAATACATCATTCTTTGAAGTTGCAGGTGGAGGTGACCC…		cellularOrganisms	cellularOrganisms	1	Eukaryota	superkingdom	1	Fungi	kingdom	0.98	Ascomycota	phylum	0.97	Leotiomycetes	class	0.5	Helotiales	order	0.43	undef_Helotiales	family	0.43	Gamarada	genus	0.42	Gamarada_debralockiae	species	0.42
Zotu196	EA_5_1_8_2019_1st_S13_RonMWASPdeg_HCO2198	380	TAGACTAAATAACATTAGTTTCTGATTACTTCCTCCTAGTTTAGTTCTCTTCATATTTGCTAGTACTATAGAAAATGGTGCAGGTACAGGTTGAACTCTATACCCTCCATTATCTGGTATTCAAAGTCACAGTGGACCTAGTGTAGATCTAGCTATATTTGCTCTACATTTATCTGGTATAAGTAGTTTACTAGGTGCAGTTAATTTTATTACTACTATTTTAAATATGAGAAGCCCTGGTATCAGATTACATAAACTAGCATTATTTGGATGAGCAATTTTAGTTACTGCTGTTTTACTATTATTATCATTACCTGTATTAGCAGGTGCAATTACTATGGTTTTAACTGACAGAAACTTCAATACATCATTCTTTGAAGTTGCAGGTGGAGGTGACCC…		cellularOrganisms	cellularOrganisms	1	Eukaryota	superkingdom	1	Fungi	kingdom	0.98	Ascomycota	phylum	0.97	Leotiomycetes	class	0.5	Helotiales	order	0.43	undef_Helotiales	family	0.43	Gamarada	genus	0.42	Gamarada_debralockiae	species	0.42
Zotu196	OV_4_10_9_2019_1st_S36_RonMWASPdeg_HCO2198	7	TAGACTAAATAACATTAGTTTCTGATTACTTCCTCCTAGTTTAGTTCTCTTCATATTTGCTAGTACTATAGAAAATGGTGCAGGTACAGGTTGAACTCTATACCCTCCATTATCTGGTATTCAAAGTCACAGTGGACCTAGTGTAGATCTAGCTATATTTGCTCTACATTTATCTGGTATAAGTAGTTTACTAGGTGCAGTTAATTTTATTACTACTATTTTAAATATGAGAAGCCCTGGTATCAGATTACATAAACTAGCATTATTTGGATGAGCAATTTTAGTTACTGCTGTTTTACTATTATTATCATTACCTGTATTAGCAGGTGCAATTACTATGGTTTTAACTGACAGAAACTTCAATACATCATTCTTTGAAGTTGCAGGTGGAGGTGACCC…		cellularOrganisms	cellularOrganisms	1	Eukaryota	superkingdom	1	Fungi	kingdom	0.98	Ascomycota	phylum	0.97	Leotiomycetes	class	0.5	Helotiales	order	0.43	undef_Helotiales	family	0.43	Gamarada	genus	0.42	Gamarada_debralockiae	species	0.42
Zotu196	EA_2_1_8_2019_1st_S8_RonMWASPdeg_HCO2198	29	TAGACTAAATAACATTAGTTTCTGATTACTTCCTCCTAGTTTAGTTCTCTTCATATTTGCTAGTACTATAGAAAATGGTGCAGGTACAGGTTGAACTCTATACCCTCCATTATCTGGTATTCAAAGTCACAGTGGACCTAGTGTAGATCTAGCTATATTTGCTCTACATTTATCTGGTATAAGTAGTTTACTAGGTGCAGTTAATTTTATTACTACTATTTTAAATATGAGAAGCCCTGGTATCAGATTACATAAACTAGCATTATTTGGATGAGCAATTTTAGTTACTGCTGTTTTACTATTATTATCATTACCTGTATTAGCAGGTGCAATTACTATGGTTTTAACTGACAGAAACTTCAATACATCATTCTTTGAAGTTGCAGGTGGAGGTGACCC…		cellularOrganisms	cellularOrganisms	1	Eukaryota	superkingdom	1	Fungi	kingdom	0.98	Ascomycota	phylum	0.97	Leotiomycetes	class	0.5	Helotiales	order	0.43	undef_Helotiales	family	0.43	Gamarada	genus	0.42	Gamarada_debralockiae	species	0.42
Zotu196	WP_6_21_8_2019_1st_S60_RonMWASPdeg_HCO2198	27	TAGACTAAATAACATTAGTTTCTGATTACTTCCTCCTAGTTTAGTTCTCTTCATATTTGCTAGTACTATAGAAAATGGTGCAGGTACAGGTTGAACTCTATACCCTCCATTATCTGGTATTCAAAGTCACAGTGGACCTAGTGTAGATCTAGCTATATTTGCTCTACATTTATCTGGTATAAGTAGTTTACTAGGTGCAGTTAATTTTATTACTACTATTTTAAATATGAGAAGCCCTGGTATCAGATTACATAAACTAGCATTATTTGGATGAGCAATTTTAGTTACTGCTGTTTTACTATTATTATCATTACCTGTATTAGCAGGTGCAATTACTATGGTTTTAACTGACAGAAACTTCAATACATCATTCTTTGAAGTTGCAGGTGGAGGTGACCC…		cellularOrganisms	cellularOrganisms	1	Eukaryota	superkingdom	1	Fungi	kingdom	0.98	Ascomycota	phylum	0.97	Leotiomycetes	class	0.5	Helotiales	order	0.43	undef_Helotiales	family	0.43	Gamarada	genus	0.42	Gamarada_debralockiae	species	0.42
Zotu196	EA_3_26_8_2019_1st_S10_RonMWASPdeg_HCO2198	7	TAGACTAAATAACATTAGTTTCTGATTACTTCCTCCTAGTTTAGTTCTCTTCATATTTGCTAGTACTATAGAAAATGGTGCAGGTACAGGTTGAACTCTATACCCTCCATTATCTGGTATTCAAAGTCACAGTGGACCTAGTGTAGATCTAGCTATATTTGCTCTACATTTATCTGGTATAAGTAGTTTACTAGGTGCAGTTAATTTTATTACTACTATTTTAAATATGAGAAGCCCTGGTATCAGATTACATAAACTAGCATTATTTGGATGAGCAATTTTAGTTACTGCTGTTTTACTATTATTATCATTACCTGTATTAGCAGGTGCAATTACTATGGTTTTAACTGACAGAAACTTCAATACATCATTCTTTGAAGTTGCAGGTGGAGGTGACCC…		cellularOrganisms	cellularOrganisms	1	Eukaryota	superkingdom	1	Fungi	kingdom	0.98	Ascomycota	phylum	0.97	Leotiomycetes	class	0.5	Helotiales	order	0.43	undef_Helotiales	family	0.43	Gamarada	genus	0.42	Gamarada_debralockiae	species	0.42
Zotu196	EA_6_26_8_2019_1st_S15_RonMWASPdeg_HCO2198	20	TAGACTAAATAACATTAGTTTCTGATTACTTCCTCCTAGTTTAGTTCTCTTCATATTTGCTAGTACTATAGAAAATGGTGCAGGTACAGGTTGAACTCTATACCCTCCATTATCTGGTATTCAAAGTCACAGTGGACCTAGTGTAGATCTAGCTATATTTGCTCTACATTTATCTGGTATAAGTAGTTTACTAGGTGCAGTTAATTTTATTACTACTATTTTAAATATGAGAAGCCCTGGTATCAGATTACATAAACTAGCATTATTTGGATGAGCAATTTTAGTTACTGCTGTTTTACTATTATTATCATTACCTGTATTAGCAGGTGCAATTACTATGGTTTTAACTGACAGAAACTTCAATACATCATTCTTTGAAGTTGCAGGTGGAGGTGACCC…		cellularOrganisms	cellularOrganisms	1	Eukaryota	superkingdom	1	Fungi	kingdom	0.98	Ascomycota	phylum	0.97	Leotiomycetes	class	0.5	Helotiales	order	0.43	undef_Helotiales	family	0.43	Gamarada	genus	0.42	Gamarada_debralockiae	species	0.42
Zotu196	FC_1_30_7_2019_1st_S18_RonMWASPdeg_HCO2198	8	TAGACTAAATAACATTAGTTTCTGATTACTTCCTCCTAGTTTAGTTCTCTTCATATTTGCTAGTACTATAGAAAATGGTGCAGGTACAGGTTGAACTCTATACCCTCCATTATCTGGTATTCAAAGTCACAGTGGACCTAGTGTAGATCTAGCTATATTTGCTCTACATTTATCTGGTATAAGTAGTTTACTAGGTGCAGTTAATTTTATTACTACTATTTTAAATATGAGAAGCCCTGGTATCAGATTACATAAACTAGCATTATTTGGATGAGCAATTTTAGTTACTGCTGTTTTACTATTATTATCATTACCTGTATTAGCAGGTGCAATTACTATGGTTTTAACTGACAGAAACTTCAATACATCATTCTTTGAAGTTGCAGGTGGAGGTGACCC…		cellularOrganisms	cellularOrganisms	1	Eukaryota	superkingdom	1	Fungi	kingdom	0.98	Ascomycota	phylum	0.97	Leotiomycetes	class	0.5	Helotiales	order	0.43	undef_Helotiales	family	0.43	Gamarada	genus	0.42	Gamarada_debralockiae	species	0.42
Zotu196	WP_6_5_9_2019_1st_S61_RonMWASPdeg_HCO2198	5	TAGACTAAATAACATTAGTTTCTGATTACTTCCTCCTAGTTTAGTTCTCTTCATATTTGCTAGTACTATAGAAAATGGTGCAGGTACAGGTTGAACTCTATACCCTCCATTATCTGGTATTCAAAGTCACAGTGGACCTAGTGTAGATCTAGCTATATTTGCTCTACATTTATCTGGTATAAGTAGTTTACTAGGTGCAGTTAATTTTATTACTACTATTTTAAATATGAGAAGCCCTGGTATCAGATTACATAAACTAGCATTATTTGGATGAGCAATTTTAGTTACTGCTGTTTTACTATTATTATCATTACCTGTATTAGCAGGTGCAATTACTATGGTTTTAACTGACAGAAACTTCAATACATCATTCTTTGAAGTTGCAGGTGGAGGTGACCC…		cellularOrganisms	cellularOrganisms	1	Eukaryota	superkingdom	1	Fungi	kingdom	0.98	Ascomycota	phylum	0.97	Leotiomycetes	class	0.5	Helotiales	order	0.43	undef_Helotiales	family	0.43	Gamarada	genus	0.42	Gamarada_debralockiae	species	0.42
Zotu196	EA_3_1_8_2019_1st_S9_RonMWASPdeg_HCO2198	66	TAGACTAAATAACATTAGTTTCTGATTACTTCCTCCTAGTTTAGTTCTCTTCATATTTGCTAGTACTATAGAAAATGGTGCAGGTACAGGTTGAACTCTATACCCTCCATTATCTGGTATTCAAAGTCACAGTGGACCTAGTGTAGATCTAGCTATATTTGCTCTACATTTATCTGGTATAAGTAGTTTACTAGGTGCAGTTAATTTTATTACTACTATTTTAAATATGAGAAGCCCTGGTATCAGATTACATAAACTAGCATTATTTGGATGAGCAATTTTAGTTACTGCTGTTTTACTATTATTATCATTACCTGTATTAGCAGGTGCAATTACTATGGTTTTAACTGACAGAAACTTCAATACATCATTCTTTGAAGTTGCAGGTGGAGGTGACCC…		cellularOrganisms	cellularOrganisms	1	Eukaryota	superkingdom	1	Fungi	kingdom	0.98	Ascomycota	phylum	0.97	Leotiomycetes	class	0.5	Helotiales	order	0.43	undef_Helotiales	family	0.43	Gamarada	genus	0.42	Gamarada_debralockiae	species	0.42
Zotu5039	OV_1_24_7_2019_1st_S31_MLepF1_LepR1	3	TAAGTTTTTGGTTACTACCACCAGCTTTAACTTTGCTCCTAGCAAGCAGTATAGTAGAAAACGGAGCTGGTACAGGTTGAACTGTTTACCCTCCCCTATCTTCTAATATTGCCCATGGAGGAGCTTCTGTAGATTTAGCTATTTTCTCTTTACACTTAGCTGGAATTTCTTCAATTTTAGGAGCAGTAAATTTTATTACTACTGTAATTAATATGCGATCTACAGGAATTACCTTTGATCGAATACCTTTATTTGTTTGATCCGTAGCTATCACAGCTTTATTATTACTTTTATCTTTACCAGTATTAGCGGGGGCTATCACAATACTATTAACAGATCGAAATTTAAATACATCTTTCTTTGACCCCGCTGGAGGAGGAGATCCAATTTTATACCAAC…		cellularOrganisms	cellularOrganisms	1	Eukaryota	superkingdom	1	Metazoa	kingdom	1	Arthropoda	phylum	1	Insecta	class	1	Diptera	order	0.96	Muscidae	family	0.33	Neodexiopsis	genus	0.16	Neodexiopsis_paranaensis	species	0.12
Zotu3681	OV_2_24_7_2019_1st_S33_MLepF1_LepR1	5	TAAGATTCTGACTTCTTCCTCCATCCTTAACTTTGTTATTAATAGGACTTTATAAAGAAGGAGCGGGGACAGGATGAACTGTATACCCTCCCTTATCAACATTCTATCACTCGGGAATGTCAGTCGATCTAACTATTTTTTCTTTACATTTAGCAGGTATTTCATCTATTCTGGGAGCTTTAAACTTTATTACAACAATCATCAACTTAAAGTCTAAAAGATTATCCGCAGAAAAAATAAGTCTATTTGTTTGATCAGTTATATTAACAGCAATTCTTCTATTATTATCTTTACCTGTTTTAGCCGGAGCTATTACTATACTCTTAACTGACCGAAATTTAAATACCTCATTTTTTGATCCTAGAGGTGGGGGAGATCCTGTTCTTTACCAACATTTAT…		cellularOrganisms	cellularOrganisms	1	Eukaryota	superkingdom	1	Metazoa	kingdom	0.93	Arthropoda	phylum	0.88	Insecta	class	0.85	Thysanoptera	order	0.45	Thripidae	family	0.45	Thrips	genus	0.35	Thrips_alliorum	species	0.23
Zotu1280	FC_6_28_8_2019_1st_S27_MLepF1_LepR1	38	TTAGATTTTGATTATTACCTCCCTCTTTAATAATAATACTATTTAGATTTATAATTAATAATGGAACAGGAACAGGATGAACAATTTATCCACCTTTATCAAATAATATTGCTCATAATAATATTTCAGTAGATTTAACTATTTTTTCCTTACATATAGCAGGAATTTCATCAATTTTAGGAGCAATTAATTTTATTTGTACTATTATAAACATAATACCAAATAATATAAAATTAAATCAAATCCCATTATTCCCCTGGTCAATTTTAATTACAGCTATTTTATTAATTTTATCTTTACCTGTATTAGCTGGTGCTATTACAATATTATTAACAGATCGTAACTTAAATACATCATTTTTTGACCCTGCTGGAGGAGGAGATCCAATTTTATATCAAC…		cellularOrganisms	cellularOrganisms	1	Eukaryota	superkingdom	1	Metazoa	kingdom	1	Arthropoda	phylum	1	Insecta	class	1	Hemiptera	order	1	Phylloxeridae	family	1	Daktulosphaira	genus	1	Daktulosphaira_vitifoliae	species	1
Zotu1586	WP_5_21_8_2019_1st_S58_RonMWASPdeg_HCO2198	26	TCGTTTAAATAATATAAGATTTTGATTATTACCCCCTTCATTAACCCTCCTACTAATAAGAAGAATAGTAGAAAGAGGTGCAGGAACAGGATGAACAGTATACCCCCCACTTTCATCAAATATTGCACATAGAGGCTCTTCTGTTGATTTAGCTATTTTTAGATTACATTTAGCAGGTATTTCTTCAATTCTAGGTGCAATTAATTTTATTACTACAGTTTTAAATATACGACCAAAGGAAATAACTTTTGATCGAATACCTTTATTTGTTTGAGCTGTAGTAATTACAGCATTTTTATTACTTTTATCTTTACCTGTATTAGCAGGTGCTATTACTATATTACTTACAGATCGTAATTTAAATACATCCTTCTTTGACCCAACAGGAGGAGGAGATCC…		cellularOrganisms	cellularOrganisms	1	Eukaryota	superkingdom	1	Metazoa	kingdom	1	Arthropoda	phylum	1	Insecta	class	1	Coleoptera	order	1	Tetratomidae	family	1	Eustrophus	genus	1	Eustrophus_tomentosus	species	1
Zotu2464	WP_6_5_9_2019_1st_S61_MLepF1_LepR1	11	TAAGATTTTGACTTCTTCCCCCATCCTTATCTCTTCTTTTGATAGCTTCTTTTTCATCAATAGGTGTAGGAACCGGATGAACAGTATACCCTCCTTTATCGGCTAATTTAGCTCACAGCTCGATGTCTATCGAAATAACAATTTTCTCGCTCCACTTAGCAGGTGTTTCCTCGATTTTAGGAGCTATTAATTTTTTAGCCACAATTAGAAATATAAAAAGAAAAAGTTTGTCAGCAGAAAAGACTCCTTTATTTGTTGTATCAGTTATAGTTACTGCCATCTTACTTTTATTATCCTTACCAGTGTTAGCAGGAGCTATTACAATACTTCTAACAGACCGGAATTTTAACACAACATTTTTCGACCCCTCTGGAGGAGGAGACCCCATCTTGTATCAAC…		cellularOrganisms	cellularOrganisms	1	Eukaryota	superkingdom	1	undef_Eukaryota	kingdom	0.14	undef_undef_Eukaryota	phylum	0.14	Spirotrichea	class	0.14	Sporadotrichida	order	0.06	Oxytrichidae	family	0.06	Laurentiella	genus	0.04	Laurentiella_strenua	species	0.04
Zotu2197	WP_1_21_8_2019_1st_S50_MLepF1_LepR1	5	TAAGATTTTGACTTCTTCCTCCTTCATTAATTTTATTATTATCTAGAAGATTAGTTAATACAGGAGCTGGGACGGGATGAACAGTTTACCCTCCTTTATCAAGAACTCTTGGGCATACAGGAGCCTCTGTAGATTTAGCTATTTTTTCGTTACATCTAGCTGGTGTTAGATCAATTCTAGGAGCTGTAAATTTTATTACCACCATCATTAATATACGTTCTTGAGGTCTAACTTTGGAACGAATACCTTTATTCGTTTGATCTGTATTTATTACAGCCGTTCTTCTCCTTTTGTCGCTTCCTGTACTTGCTGGTGCAATTACTATACTTTTAACAGACCGAAATTTAAATACTTCATTCTTTGACCCTGCGGGTGGGGGAGACCCTATTTTATACCAAC…		cellularOrganisms	cellularOrganisms	1	Eukaryota	superkingdom	0.99	Metazoa	kingdom	0.99	Arthropoda	phylum	0.86	Insecta	class	0.77	Psocoptera	order	0.13	Psocidae	family	0.11	Longivalvus	genus	0.11	Longivalvus_hyalospilus	species	0.11
Zotu4796	FC_1_30_7_2019_1st_S18_MLepF1_LepR1	3	TCAGCTTCTGACTGTTACCGCCTTCTTTAATTTTACTATTAGCTAGTGCTTTCGTAGAACAAGGAGCAGGAACAGGATGAACAGTCTATCCTCCATTAGCGGGAATCCAATCTCACTCAGGTGGTTCAGTTGATCTGGCAATCTTTAGTCTTCACTTAGCCGGAATTTCATCAATGTTAGGAGCAATGAATTTCATTACTACAATCTTAAATATGCGAAATCCAGGTATGACATTACATAAATTACCTTTATTCTGTTGAGCTATCATGGTAACAGCCATCTTATTACTATTATCATTACCAGTATTAAGAGGAGGTATTACAATGTTATTAACTGACCGAAACTTTAACACATCATTCTATGATCCAGCAGGTGGTGGTGACCCCATTCTATACCAAC…		cellularOrganisms	cellularOrganisms	1	Eukaryota	superkingdom	0.96	Fungi	kingdom	0.59	Basidiomycota	phylum	0.39	Malasseziomycetes	class	0.13	Malasseziales	order	0.13	Malasseziaceae	family	0.13	Malassezia	genus	0.13	Malassezia_obtusa	species	0.06
Zotu2080	FC_6_28_8_2019_1st_S27_MLepF1_LepR1	15	TGAGATTTTGATTATTACCCCCTTCTTTAACATTATTATTGTCAAGCTCAATAATTGAGATGGGTGCAGGTACAGGATGAACCGTTTACCCCCCTCTATCTTCAAATATTGCTCATGCAGGGGCTAGAGTTGATTTAGCTATTTTTTCATTACATTTAGCAGGTATCTCATCCATTCTAGGAGCGGTAAATTTTATTACTACTGTAATTAATATGCGAAGAATTGGTATACATTTTGACCGAATTTCACTATTCGTTTGAGCAGTATTTATTACCGCTATTTTATTATTACTATCATTACCTGTACTAGCAGGGGCTATTACTATACTTTTAACTGATCGTAATCTTAACACAAGATTTTTTGACCCCGCAGGTGGTGGTGACCCTATTCTTTATCAGC…		cellularOrganisms	cellularOrganisms	1	Eukaryota	superkingdom	1	Metazoa	kingdom	1	Arthropoda	phylum	1	Insecta	class	1	Hemiptera	order	1	Cicadellidae	family	1	Alebra	genus	1	Alebra_thoracica	species	0.82
Zotu4525	EA_3_1_8_2019_1st_S9_MLepF1_LepR1	3	TAAGATTTTGATTATTACCCCCATCATTATCATTACTTATTATAAGAAGAATCGTAGAAAGTGGTGCAGGAACTGGATGAACTGTATACCCCCCTTTATCTAGAAATATTGCACATGGTGGATCTTCAGTAGATTAAGCTATTTTTAGATTACATTTAGCAGGAATTTCTTCAATTTTAGGAGCAGTAAATTTTATTACTACAGTTATCAACATACGACCTGCAGGAATAATACTTGATCAAATACCTTTATTTGTTTGATCAGTTGTTATTACTGCAATTCTTTTATTATTATCTCTACCTGTTTTAGCAGGAGCTATTACAATACTATTAACAGATCGAAATTTAAATACTTCCTTCTTTGATCCTGCAGGAGGAGGAGATCCTATTTTATATCAAC…		cellularOrganisms	cellularOrganisms	1	Eukaryota	superkingdom	1	Metazoa	kingdom	1	Arthropoda	phylum	1	Insecta	class	0.99	Coleoptera	order	0.98	Latridiidae	family	0.98	Corticarina	genus	0.98	Corticarina_cavicollis	species	0.98
Zotu3376	OV_6_10_9_2019_1st_S40_MLepF1_LepR1	6	TAAGATTTTGATTATTACCCCCATCATTATCATTACTTATTATAAGAAGAATCGTAGAAAGTGGAGCCGGAACTGGATGAACTGTATACCCTCCTTTATCTAGAAATATTGCACACGGCGGATCTTCAGTAGATTTAGCTATTTTTAGATTACACTTAGCAGGTATTTCTTCAATTTTAGGAGCTGTAAATTTTATTACTACAGTAATTAATATACGACCTGCAGGAATAATGCTTGATCAAATGCCTTTATTTGTTTGATCAGTTGTAATTACTGCAATTCTTTTATTATTATCTCTACCTGTTTTAGCAGGAGCTATTACAATACTACTAACAGATCGTAATTTAAATACTTTTTTCTTTGACCCTGCAGGAGGAGGAGATCCTATTTTATACCAAC…		cellularOrganisms	cellularOrganisms	1	Eukaryota	superkingdom	1	Metazoa	kingdom	1	Arthropoda	phylum	1	Insecta	class	1	Coleoptera	order	0.92	Latridiidae	family	0.9	Corticarina	genus	0.88	Corticarina_cavicollis	species	0.88
Zotu3804	WP_4_5_9_2019_1st_S57_MLepF1_LepR1	4	TCTCATTCTGACTGCTACCTCCTTCACTAATCTTACTATTAGCTAGTGCTTTCGTAGAACAAGGAGCTGGGACAGGATGAACTGTATATCCACCATTAGCAGGTATCCAATCTCACTCAGGAGGGTCTGTAGATTTAGCTATCTTCAGTCTTCACTTAGCGGGAATTTCATCAATGTTAGGTGCAATGAACTTTATCACTACAATTATCAATATGCGAAACCCTGGAATGACCTTCCATAAATTACCTTTATTCTGTTGAGCTATCATGGTAACAGCGATCTTACTGCTATTATCATTACCAGTTCTAGCAGGAGGTATTACAATGTTATTAACAGATCGAAACTTTAATACATCATTCTATGATCCAGCAGGAGGAGGTGATCCTATCCTATACCAAC…		cellularOrganisms	cellularOrganisms	1	Eukaryota	superkingdom	1	Fungi	kingdom	0.49	Mucoromycota	phylum	0.17	Mucoromycetes	class	0.16	Mucorales	order	0.16	Mucoraceae	family	0.09	Parasitella	genus	0.06	Parasitella_parasitica	species	0.06
Zotu5631	WP_6_5_9_2019_1st_S61_MLepF1_LepR1	3	TAAGATTTTGATTTCTTCCCCCTTCTTTAACTTTACTTTTATCAAGAAGAATCGTAAGAACCGGAGCAGGAACTGGTTGAACAGTTTATCCCCCACTCTCTTCTACAATCTCCCATACAGGAGCTTCGGTAGATTTAGCAATCTTTTCTCTTCATTTAGCTGGAATTAGATCTATTTTAGGAGCAGTAAATTTTATTACTACCATTATTAACATACGCTCAGAAAATTTATCTCTAGAACGTATACCATTATTTGTCTGATCAGTTTTTATTACAGCAATCTTACTTTTACTCTCCTTACCTGTTTTAGCAGGAGCAATTACTATACTTTTAACTGACCGAAATATTAATACTTCATTTTTTGACCCTGCCGGAGGAGGGGACCCTATCCTATACCAAC…		cellularOrganisms	cellularOrganisms	1	Eukaryota	superkingdom	1	Metazoa	kingdom	1	Arthropoda	phylum	1	Insecta	class	1	Psocoptera	order	0.99	Amphipsocidae	family	0.99	Polypsocus	genus	0.99	Polypsocus_corruptus	species	0.99
Zotu3352	OV_4_24_7_2019_1st_S37_MLepF1_LepR1	5	TCATTCTGATTTCTTCCTTGATCGTTATATTTATTAACAAGCTCTATGCTTCTTGATGGTGCAGGTACAGGCTGAACTTTATACCCACCCCTATCTTCAATAAAAGGTCATGCCGGCCCTTCTGTTGATCTAGCAATTCTTAGCATGCATCTAGCCGGTGCTTCGTCTATACTTGGTGCAATTAACATGATTGTTACAATTATTAACATGCGACCAAAGGGCATGACATTATTCCGCATGCCTCTTTTTGTGTGATCTGTTTTAATTACATCAGTACTTCTTGTTACAGCACTGCCTGCCTTAGCAGCTGGTATTACTATGGTTCTTACTGACCGCCACTTTAATACAACATTTTTTAGTGCAGCAGGTGGTGGTGACCCTATTTTGTTTCAGCATATA…		cellularOrganisms	cellularOrganisms	1	Eukaryota	superkingdom	0.76	undef_Eukaryota	kingdom	0.2	undef_undef_Eukaryota	phylum	0.2	Spirotrichea	class	0.16	Sporadotrichida	order	0.14	Oxytrichidae	family	0.14	Oxytricha	genus	0.04	Oxytricha_trifallax	species	0.04
Zotu1333	FC_4_30_7_2019_1st_S24_MLepF1_LepR1	30	TAAGATTTTGACTTCTTCCTCCATCCTTATCTCTTCTTCTAATAGCTTCTTTTTCATCAATAGGTGTAGGAACCGGATGAACAGTATACCCTCCTTTATCGGCTAATTTAGCCCACAGCTCGATGTCTATCGAAATAACAATTTTCTCGCTCCACTTAGCAGGTGTTTCCTCGATTTTAGGAGCTATTAATTTTTTAGCCACAATTAGAAATATAAAAAGAAAAAGTTTATCAGCAGAAAAGACTCCTTTATTTGTTGTATCAGTTATAGTTACTGCCATCTTACTTTTATTATCCTTACCAGTGTTAGCAGGAGCTATTACAATACTTCTAACAGACCGGAATTTTAACACAACATTTTTTGACCCCTCTGGAGGAGGAGACCCCATCTTGTATCAAC…		cellularOrganisms	cellularOrganisms	1	Eukaryota	superkingdom	1	Metazoa	kingdom	0.94	Arthropoda	phylum	0.71	Insecta	class	0.61	Diptera	order	0.09	Tachinidae	family	0.05	Metadrinomyia	genus	0.05	Metadrinomyia_flavifrons	species	0.05
Zotu1128	EA_4_1_8_2019_1st_S11_RonMWASPdeg_HCO2198	25	ACGATTAAATAATATTAGATTTTGATTATTACCTCCATCACTTATATTAATAATATTTAGTTTTATAATTAATAATGGAACAGGAACAGGATGAACTGTCTATCCTCCATTATCTAATAATATTGCACATAATAATATTTCAGTAGATTTAACTATTTTTTCACTTCATATAGCTGGAATCTCATCAATTTTAGGAGCAATTAATTTTATTTGTACAATTTTAAATATAATACCTAATAATATAAAATTAAATCAAATTCCTTTATTTCCATGATCTATTTTAATTACAGCAGTTTTATTAATTCTATCATTACCAGTATTAGCTGGTGCTATTACTATATTATTAACAGATCGTAACTTGAATACTTCATTTTTTGACCCTTCAGGAGGAGGGGATCC…		cellularOrganisms	cellularOrganisms	1	Eukaryota	superkingdom	1	Metazoa	kingdom	1	Arthropoda	phylum	1	Insecta	class	1	Hemiptera	order	1	Phylloxeridae	family	0.38	Phylloxera	genus	0.3	Phylloxera_caryaecaulis	species	0.3
Zotu4559	EA_4_26_8_2019_1st_S12_MLepF1_LepR1	3	TTTCATTCTGGTTATTACCACCTTCTTTAATTCTTTTAGTAGCTAGTGCTTTCGTAGAAAACGGAGCAGGTACTGGGTGGACAGTTTACCCTCCATTAGCTAGAGGTATTGCACATGCAGGAGCATCTGTTGATTTAGCAATTTTCTCATTACATCTTGCTGGGGTATCTTCTATTCTAGGAGCAGTAAATTTTATTTCCACAATTATTAATATAAAACCTATCAATATAACTTCAGAACAAATTCCTCTCTTCGTTTGATCTGTAGGTATTACTGCCTTATTATTATTATTATCTTTACCGGTATTAGCTGGTGCTATTACAATATTATTAACAGATCGCAATCTTAATACATCATTTTTTGATCCCGCAGGAGGAGGTGATCCCATCCTATATCAAC…		cellularOrganisms	cellularOrganisms	1	Eukaryota	superkingdom	1	Fungi	kingdom	0.56	Mucoromycota	phylum	0.56	Mucoromycetes	class	0.56	Mucorales	order	0.56	Lichtheimiaceae	family	0.47	Lichtheimia	genus	0.47	Lichtheimia_hongkongensis	species	0.47
Zotu3953	EA_4_1_8_2019_1st_S11_MLepF1_LepR1	3	TAAGTTTCTGATTATTACCACCTAGTTTAATATTATTCGTATTTGCTAGTGTAATAGAAAATGGAGCAGGAACAGGATGAACTCTTTATCCTCCTTTATCAGGAATACAAAGTCATAGTGGACCGAGTGTAGATTTAGCTATATTTGCTTTACACTTATCAGGTATAAGTTCATTATTAGGAGCTATGAATTTTATTACAACAATTTTAAATATGAGAAGTCCAGGTATAAGACTACATAAATTAGCTTTATTTGGATGAGCTGTATTAGTTACAGCTGTATTATTACTATTATCATTACCTGTTTTAGCTGGTGCTATAACAATGGTATTGACAGATAGAAACTTTAATACTTCATTCTTCGAAACAGCTGGAGGTGGAGACCCTATATTATACCAAC…		cellularOrganisms	cellularOrganisms	1	Eukaryota	superkingdom	1	Fungi	kingdom	1	Ascomycota	phylum	1	Leotiomycetes	class	0.27	Helotiales	order	0.13	Chaetomellaceae	family	0.08	Synchaetomella	genus	0.08	Synchaetomella_acerina	species	0.08
Zotu1694	EA_6_26_8_2019_1st_S15_MLepF1_LepR1	16	TAAGATTTTGATTACTACCACCATCCCTAACACTTCTTCTCATGAGAAGTTTAGTAGAAAGAGGAGCAGGAACAGGATGAACAGTTTATCCTCCCTTAGCTAGTGGTATTGCACATGCAGGGGCATCTGTTGATTTAGCAATTTTCTCATTACATCTTGCTGGGGTATCTTCTATTCTAGGAGAAGTAAATTTTATTTCCACAATTATTAATATAAAACCTATCAATATAACTCCAGAACAGATTCCTCTATTCGTTTGATCTGTAGGTATTACTGCCTTATTATTATTATTATCTTTACCGGTACTAGCTGGTGCTATTACAATATTATTAACAAATCGCAATCTCAATACATCATTTTTTGATCCCGCAGGAGGTGGTGACCCCATTCTATATCAAC…		cellularOrganisms	cellularOrganisms	1	Eukaryota	superkingdom	1	Metazoa	kingdom	0.99	Arthropoda	phylum	0.94	Insecta	class	0.93	Blattodea	order	0.31	Ectobiidae	family	0.2	Ectobius	genus	0.2	Ectobius_lapponicus	species	0.2
Zotu1694	EA_4_26_8_2019_1st_S12_MLepF1_LepR1	6	TAAGATTTTGATTACTACCACCATCCCTAACACTTCTTCTCATGAGAAGTTTAGTAGAAAGAGGAGCAGGAACAGGATGAACAGTTTATCCTCCCTTAGCTAGTGGTATTGCACATGCAGGGGCATCTGTTGATTTAGCAATTTTCTCATTACATCTTGCTGGGGTATCTTCTATTCTAGGAGAAGTAAATTTTATTTCCACAATTATTAATATAAAACCTATCAATATAACTCCAGAACAGATTCCTCTATTCGTTTGATCTGTAGGTATTACTGCCTTATTATTATTATTATCTTTACCGGTACTAGCTGGTGCTATTACAATATTATTAACAAATCGCAATCTCAATACATCATTTTTTGATCCCGCAGGAGGTGGTGACCCCATTCTATATCAAC…		cellularOrganisms	cellularOrganisms	1	Eukaryota	superkingdom	1	Metazoa	kingdom	0.99	Arthropoda	phylum	0.94	Insecta	class	0.93	Blattodea	order	0.31	Ectobiidae	family	0.2	Ectobius	genus	0.2	Ectobius_lapponicus	species	0.2
Zotu2652	EA_6_1_8_2019_1st_S14_RonMWASPdeg_HCO2198	9	TCGATTAAATAATTTGAGTTTTTGATTAGTTCCTGTGGCTCTGTTATTTATGACTTTAAGTCTTTTAGTGGGTTTGGGAGCTGGTACTGGTTGAACTGTTTATCCTCCTTTGTCTAATTCTGTGTATCATTTTGGAGGCTCTGTAGATTTAGCTATTTTTAGTTTACATGTTGCTGGTGTTTCTTCTATTTTAGGTGGTATTAATTTTATTACTACTTGTCTAAAAGGTAAAATTAGTTATATTTTATCTTTGGAGtttttgactttgtttgtttgagcaataattgttactagttttttgttagttttaagtttACCTGTTTTAGCAGGAGGAATTACTATATTGTTGCTGGATCGTAATTTTGGCTCGTCTTTTTTTGACCCTAGGGGTGGAGGTAA…		cellularOrganisms	cellularOrganisms	1	Eukaryota	superkingdom	1	Metazoa	kingdom	1	Rotifera	phylum	0.96	Bdelloidea	class	0.96	Adinetida	order	0.48	Adinetidae	family	0.48	Adineta	genus	0.48	Adineta_vaga	species	0.48
Zotu2217	EA_1_1_8_2019_1st_S6_RonMWASPdeg_HCO2198	8	AAGACTAAATAATATCAGTTTCTGATTATTAATTCCAGCATTAATTTTACTTATTGTATCAAGTTTAGCAGAAATCGGTGCAGGAACAGGGTGAACTATTTATCCTCCTTTATCCGGTATTGTTGCACATTCAGGTCCAGCTGTAGATTTAGCGATTTTTAGTTTACATATTGCCGGAGCATCTTCAATAATGGGAGCAATAAATTTTATTGTAACTATAACAAATATGCGTGCACGTGGATTAACATTTTTTATATTACCTCTTTTTGTTTGATCAGTATTAATAACCGCATTTTTATTACTTTTATCATTACCAGTACTTGCTGGTGGAATTACAATGTTATTAACTGATCGAAATTTTAATACTAGTTTTTTTGTTGTAGCCGGTGGTGGAGATCC…		cellularOrganisms	cellularOrganisms	1	Eukaryota	superkingdom	1	undef_Eukaryota	kingdom	0.52	Rhodophyta	phylum	0.27	Florideophyceae	class	0.27	Ceramiales	order	0.22	Rhodomelaceae	family	0.14	Dipterosiphonia	genus	0.04	Dipterosiphonia_australica	species	0.04
Zotu529	WP_2_21_8_2019_1st_S52_MLepF1_LepR1	3	TAAGATTTTGATTACTACCCCCCTCTATTATACTTTTAATTTCCAGTAGAATTGTAGAAAATGGAGCAGGTACAGGATGAACAGTTTACCCCCCACTCTCTTCCAATATTGCTCATAGAGGTAGATCAGTAGATCTTGCTATTTTTTCTTTACATTTAGCTGGTATTTCATCGATCTTAGGAGCTGTAAATTTTATTACAACTATTATTAATATACGACCCAACAATATATCATTAGATCAAATACCTTTATTTGTATGAGCCGTAGGAATTACTGCTTTATTATTACTTTTATCACTTCCAGTATTAGCTGGTGCTATCACTATACTACTTACAGATCGAAATCTTAATACATCATTTTTTGATCCAGCTGGTGGAGGAGATCCTATTTTATATCAAC…		cellularOrganisms	cellularOrganisms	1	Eukaryota	superkingdom	1	Metazoa	kingdom	1	Arthropoda	phylum	1	Insecta	class	1	Lepidoptera	order	1	Tortricidae	family	0.96	Paralobesia	genus	0.84	Paralobesia_yaracana	species	0.78
Zotu529	FC_6_28_8_2019_1st_S27_MLepF1_LepR1	186	TAAGATTTTGATTACTACCCCCCTCTATTATACTTTTAATTTCCAGTAGAATTGTAGAAAATGGAGCAGGTACAGGATGAACAGTTTACCCCCCACTCTCTTCCAATATTGCTCATAGAGGTAGATCAGTAGATCTTGCTATTTTTTCTTTACATTTAGCTGGTATTTCATCGATCTTAGGAGCTGTAAATTTTATTACAACTATTATTAATATACGACCCAACAATATATCATTAGATCAAATACCTTTATTTGTATGAGCCGTAGGAATTACTGCTTTATTATTACTTTTATCACTTCCAGTATTAGCTGGTGCTATCACTATACTACTTACAGATCGAAATCTTAATACATCATTTTTTGATCCAGCTGGTGGAGGAGATCCTATTTTATATCAAC…		cellularOrganisms	cellularOrganisms	1	Eukaryota	superkingdom	1	Metazoa	kingdom	1	Arthropoda	phylum	1	Insecta	class	1	Lepidoptera	order	1	Tortricidae	family	0.96	Paralobesia	genus	0.84	Paralobesia_yaracana	species	0.78
Zotu3636	FC_5_30_7_2019_1st_S26_RonMWASPdeg_HCO2198	3	TCGTTTAAATAATTTAAGATTTTGGTTAGTTCCTGTAGCTTTATTTTTTATAATAATAAGTTTATTATTAGGTTTAGGAGCAGGTACTGGATGAACAGTTTACCCTCCTTTATCTAATTCTGTTTATCATTTTGGAGGTTCCGTTGATTTAGCTATTTTTAGCTTACATGTAGCTGGTGTTTCTTCCATTTTAGGTGGTATTAATTTTATTACTACTTGTTTAAAAGGTAAAATTAGCTATGTCATTAGATTTGAATTTTTAAATTTATTCGTTTGAGCTTTAATTGTCACTAGATTTTTGTTAGTTTTGAGTTTGCCTGTGTTAGCTGGGGGTATTACAATATTGTTGTTAGATCGTAATTTTGGGTCTTCTTTTTTTGACCCTAGAGGAGGGGGAAA…		cellularOrganisms	cellularOrganisms	1	Eukaryota	superkingdom	1	Metazoa	kingdom	0.96	Rotifera	phylum	0.91	Bdelloidea	class	0.91	Philodinida	order	0.66	Philodinidae	family	0.51	Philodina	genus	0.22	Philodina_roseola	species	0.16
Zotu2328	FC_4_30_7_2019_1st_S24_RonMWASPdeg_HCO2198	3	CCGGATAAATAACATAAGATTTTGATTATTGCCTCCTTCTTTGTCCCTCCTTTTAATAAGAAGAATTGTTGACAAAGGAGCTGGAACTGGTTGAACTGTTTATCCCCCCTTATCGGCCAATATTGCACATGAAGGATCTTCAGTAGATTTAGCAATTTTTAGACTACATATAGCAGGTGTATCGTCTATTCTAGGGGCAGTTAACTTCATTTCTACAGTAATTAATATACGACCTAAAGGTATATCTCCTGAACGTATACCTTTATTTGTATGAGCAGTAATTATTACTGCAATTCTACTTTTATTATCATTACCTGTATTAGCAGGAGCCATTACTATATTACTAACAGATCGAAATTTAAATACTTCATTCTTCGATCCTGCTGGTGGAGGTGATCC…		cellularOrganisms	cellularOrganisms	1	Eukaryota	superkingdom	1	Metazoa	kingdom	1	Arthropoda	phylum	1	Insecta	class	1	Coleoptera	order	1	Curculionidae	family	1	Polydrusus	genus	1	Polydrusus_formosus	species	0.55
Zotu2328	OV_6_24_7_2019_1st_S41_RonMWASPdeg_HCO2198	9	CCGGATAAATAACATAAGATTTTGATTATTGCCTCCTTCTTTGTCCCTCCTTTTAATAAGAAGAATTGTTGACAAAGGAGCTGGAACTGGTTGAACTGTTTATCCCCCCTTATCGGCCAATATTGCACATGAAGGATCTTCAGTAGATTTAGCAATTTTTAGACTACATATAGCAGGTGTATCGTCTATTCTAGGGGCAGTTAACTTCATTTCTACAGTAATTAATATACGACCTAAAGGTATATCTCCTGAACGTATACCTTTATTTGTATGAGCAGTAATTATTACTGCAATTCTACTTTTATTATCATTACCTGTATTAGCAGGAGCCATTACTATATTACTAACAGATCGAAATTTAAATACTTCATTCTTCGATCCTGCTGGTGGAGGTGATCC…		cellularOrganisms	cellularOrganisms	1	Eukaryota	superkingdom	1	Metazoa	kingdom	1	Arthropoda	phylum	1	Insecta	class	1	Coleoptera	order	1	Curculionidae	family	1	Polydrusus	genus	1	Polydrusus_formosus	species	0.55
Zotu4641	EA_6_1_8_2019_1st_S14_MLepF1_LepR1	3	TTAGATTTTGGCTATTGTTTCCTGCTATAAGATTCCTAATTTTATCTTCTTTGATTTCTATTGGTGCAGGGACTGGGTGAACAGTTTACCCTCCTCTCTCTAGTATTCTTTATCATAGAGATTTTTCTGTGGATTTAGCCATCTTCTCCCTTCACTTAGGAGGGGTGTCTTCCATTTTAAGTTCTATTAATTTTATTACTACTATTCTTTCCATGCGCTTCTCTGGGTGTTCTTTGTCTCGTCTCCCCCTTTTTATTTGGTCTATATTGGTCACATCTTTCCTCCTTCTTTTCTCTTTACCTGTACTAGCAGGGGCCATTACCATGCTTTTAACTGATCGAAATATTAATACTTCTTTCTTTGACCCCCTGGGGGGAGGAGATCCCATCCTTTACCAAC…		cellularOrganisms	cellularOrganisms	1	Eukaryota	superkingdom	0.94	Metazoa	kingdom	0.92	Arthropoda	phylum	0.62	Arachnida	class	0.24	Trombidiformes	order	0.19	Phytoptidae	family	0.1	Trisetacus	genus	0.04	Trisetacus_pini	species	0.04
Zotu3016	FC_1_28_8_2019_1st_S17_MLepF1_LepR1	3	TAAGATTTTGATTACTACCTCCTTCTCTTTCTCTATTATTAGCAAGAAGTCTAGTAGAAAATGGAGCTGGGACTGGTTGAACTGTCTACCCACCACTCTCTGCAAATATCGCTCACGCTGGTGCCTCTGTAGATTTAGCAATTTTCTCACTTCACTTAGCAGGAATTTCTTCAATTTTAGGGGCAGTAAATTTTATTACAACTACTATTAACATACGAGCTCCAGGAATATCTTTAGATCAAACCCCTCTATTTGTATGAGCTGTAGGTATTACAGCACTTCTTTTACTCCTTTCTTTACCCGTTTTAGCCGGGGCCATTACTATATTATTAACAGATCGAAACTTAAATACTTCATTCTTTGATCCTGCAGGAGGGGGTGACCCCATCCTATACCAAC…		cellularOrganisms	cellularOrganisms	1	Eukaryota	superkingdom	1	Metazoa	kingdom	1	Arthropoda	phylum	1	Insecta	class	1	Orthoptera	order	1	Tettigoniidae	family	1	Meconema	genus	1	Meconema_thalassinum	species	0.72
Zotu3016	FC_3_28_8_2019_1st_S21_MLepF1_LepR1	4	TAAGATTTTGATTACTACCTCCTTCTCTTTCTCTATTATTAGCAAGAAGTCTAGTAGAAAATGGAGCTGGGACTGGTTGAACTGTCTACCCACCACTCTCTGCAAATATCGCTCACGCTGGTGCCTCTGTAGATTTAGCAATTTTCTCACTTCACTTAGCAGGAATTTCTTCAATTTTAGGGGCAGTAAATTTTATTACAACTACTATTAACATACGAGCTCCAGGAATATCTTTAGATCAAACCCCTCTATTTGTATGAGCTGTAGGTATTACAGCACTTCTTTTACTCCTTTCTTTACCCGTTTTAGCCGGGGCCATTACTATATTATTAACAGATCGAAACTTAAATACTTCATTCTTTGATCCTGCAGGAGGGGGTGACCCCATCCTATACCAAC…		cellularOrganisms	cellularOrganisms	1	Eukaryota	superkingdom	1	Metazoa	kingdom	1	Arthropoda	phylum	1	Insecta	class	1	Orthoptera	order	1	Tettigoniidae	family	1	Meconema	genus	1	Meconema_thalassinum	species	0.72
Zotu4995	FC_6_30_7_2019_1st_S28_MLepF1_LepR1	3	TTAGATTTTGATTATTACCTCCCTCTTTAATAATAATACTATTTAGATTTATAATTAATAATGGAACAGGAACAGGATGAACAATTTATCCACCTTTATCAAATAATATTGCTCATAATAATATTTCAGTAGATTTAACTATTTTTTCCTTACATATAGCAGGAATTTCATCAATTTTAGGAGCAATTAATTTTATTTGTACTATTATTAATATACGACCCACAGGAATATCTCCTGATCAAATACCTTTATTTGTATGAGCAGTAAAAATTACAGCAATTTTACTTTTATTATCATTACCAGTACTAGCAGGTGCAATTACAATACTATTAACTGATCGAAACATCAATACATCTTTTTTTGACCCTGCCGGAGGAGGAGACCCCATTCTTTACCAAC…		cellularOrganisms	cellularOrganisms	1	Eukaryota	superkingdom	1	Metazoa	kingdom	1	Arthropoda	phylum	1	Insecta	class	1	Coleoptera	order	0.69	Curculionidae	family	0.69	Polydrusus	genus	0.69	Polydrusus_corruscus	species	0.69
Zotu917	WP_6_21_8_2019_1st_S60_RonMWASPdeg_HCO2198	37	ACGTTTAAATAATATTAGATTTTGACTTTTACCCCCATCATTAATATTAATAATATTTAGTTTTATAATTAATAATGGAACAGGAACAGGATGAACTGTTTATCCCCCTTTATCTAATAATATTGCACATAATAATATTTCAGTAGATTTAACTATTTTTTCACTTCATATAGCCGGAATCTCATCAATTTTAGGAGCAATTAATTTTATTTGTACAATTTTAAATATAATACCAAATAATATAAAATTAAATCAAATTCCTTTATTCCCATGATCAATTTTAATTACTGCTGTATTATTAATTTTATCTTTACCAGTTTTAGCAGGAGCTATTACTATATTATTAACAGATCGAAACTTAAATACTTCATTTTTTGATCCTTCAGGAGGAGGAGATCC…		cellularOrganisms	cellularOrganisms	1	Eukaryota	superkingdom	1	Metazoa	kingdom	1	Arthropoda	phylum	1	Insecta	class	1	Hemiptera	order	0.99	Phylloxeridae	family	0.56	Phylloxera	genus	0.56	Phylloxera_caryaecaulis	species	0.56
Zotu466	EA_6_26_8_2019_1st_S15_RonMWASPdeg_HCO2198	3	TAGACTAAATAACATTAGTTTCTGATTGCTTCCTCCTAGTTTAGTTCTGTTTATATTTGCTAGTACTATAGAAAATGGTGCCGGTACAGGTTGAACTCTGTATCCTCCATTATCTGGTATTCAAAGTCACAGTGGACCTAGTGTAGATTTAGCTATATTTGCCTTACATTTATCTGGTATAAGTAGTTTACTAGGTGCAGTTAATTTTATTACTACTATTTTAAATATGAGAAGCCCTGGTATCAGATTACATAAATTAGCATTATTTGGATGAGCAATTTTAGTTACTGCTGTTTTATTATTATTATCATTACCTGTATTAGCAGGTGCTATTACTATGGTTTTAACTGACAGAAACTTCAATACATCATTCTTTGAAGTTGCAGGTGGAGGTGATCC…		cellularOrganisms	cellularOrganisms	1	Eukaryota	superkingdom	1	Fungi	kingdom	0.99	Ascomycota	phylum	0.97	Leotiomycetes	class	0.38	Helotiales	order	0.38	undef_Helotiales	family	0.38	Gamarada	genus	0.36	Gamarada_debralockiae	species	0.36
Zotu466	FC_1_30_7_2019_1st_S18_RonMWASPdeg_HCO2198	9	TAGACTAAATAACATTAGTTTCTGATTGCTTCCTCCTAGTTTAGTTCTGTTTATATTTGCTAGTACTATAGAAAATGGTGCCGGTACAGGTTGAACTCTGTATCCTCCATTATCTGGTATTCAAAGTCACAGTGGACCTAGTGTAGATTTAGCTATATTTGCCTTACATTTATCTGGTATAAGTAGTTTACTAGGTGCAGTTAATTTTATTACTACTATTTTAAATATGAGAAGCCCTGGTATCAGATTACATAAATTAGCATTATTTGGATGAGCAATTTTAGTTACTGCTGTTTTATTATTATTATCATTACCTGTATTAGCAGGTGCTATTACTATGGTTTTAACTGACAGAAACTTCAATACATCATTCTTTGAAGTTGCAGGTGGAGGTGATCC…		cellularOrganisms	cellularOrganisms	1	Eukaryota	superkingdom	1	Fungi	kingdom	0.99	Ascomycota	phylum	0.97	Leotiomycetes	class	0.38	Helotiales	order	0.38	undef_Helotiales	family	0.38	Gamarada	genus	0.36	Gamarada_debralockiae	species	0.36
Zotu466	OV_6_24_7_2019_1st_S41_RonMWASPdeg_HCO2198	6	TAGACTAAATAACATTAGTTTCTGATTGCTTCCTCCTAGTTTAGTTCTGTTTATATTTGCTAGTACTATAGAAAATGGTGCCGGTACAGGTTGAACTCTGTATCCTCCATTATCTGGTATTCAAAGTCACAGTGGACCTAGTGTAGATTTAGCTATATTTGCCTTACATTTATCTGGTATAAGTAGTTTACTAGGTGCAGTTAATTTTATTACTACTATTTTAAATATGAGAAGCCCTGGTATCAGATTACATAAATTAGCATTATTTGGATGAGCAATTTTAGTTACTGCTGTTTTATTATTATTATCATTACCTGTATTAGCAGGTGCTATTACTATGGTTTTAACTGACAGAAACTTCAATACATCATTCTTTGAAGTTGCAGGTGGAGGTGATCC…		cellularOrganisms	cellularOrganisms	1	Eukaryota	superkingdom	1	Fungi	kingdom	0.99	Ascomycota	phylum	0.97	Leotiomycetes	class	0.38	Helotiales	order	0.38	undef_Helotiales	family	0.38	Gamarada	genus	0.36	Gamarada_debralockiae	species	0.36
Zotu466	EA_3_1_8_2019_1st_S9_RonMWASPdeg_HCO2198	16	TAGACTAAATAACATTAGTTTCTGATTGCTTCCTCCTAGTTTAGTTCTGTTTATATTTGCTAGTACTATAGAAAATGGTGCCGGTACAGGTTGAACTCTGTATCCTCCATTATCTGGTATTCAAAGTCACAGTGGACCTAGTGTAGATTTAGCTATATTTGCCTTACATTTATCTGGTATAAGTAGTTTACTAGGTGCAGTTAATTTTATTACTACTATTTTAAATATGAGAAGCCCTGGTATCAGATTACATAAATTAGCATTATTTGGATGAGCAATTTTAGTTACTGCTGTTTTATTATTATTATCATTACCTGTATTAGCAGGTGCTATTACTATGGTTTTAACTGACAGAAACTTCAATACATCATTCTTTGAAGTTGCAGGTGGAGGTGATCC…		cellularOrganisms	cellularOrganisms	1	Eukaryota	superkingdom	1	Fungi	kingdom	0.99	Ascomycota	phylum	0.97	Leotiomycetes	class	0.38	Helotiales	order	0.38	undef_Helotiales	family	0.38	Gamarada	genus	0.36	Gamarada_debralockiae	species	0.36
Zotu466	EA_5_1_8_2019_1st_S13_RonMWASPdeg_HCO2198	51	TAGACTAAATAACATTAGTTTCTGATTGCTTCCTCCTAGTTTAGTTCTGTTTATATTTGCTAGTACTATAGAAAATGGTGCCGGTACAGGTTGAACTCTGTATCCTCCATTATCTGGTATTCAAAGTCACAGTGGACCTAGTGTAGATTTAGCTATATTTGCCTTACATTTATCTGGTATAAGTAGTTTACTAGGTGCAGTTAATTTTATTACTACTATTTTAAATATGAGAAGCCCTGGTATCAGATTACATAAATTAGCATTATTTGGATGAGCAATTTTAGTTACTGCTGTTTTATTATTATTATCATTACCTGTATTAGCAGGTGCTATTACTATGGTTTTAACTGACAGAAACTTCAATACATCATTCTTTGAAGTTGCAGGTGGAGGTGATCC…		cellularOrganisms	cellularOrganisms	1	Eukaryota	superkingdom	1	Fungi	kingdom	0.99	Ascomycota	phylum	0.97	Leotiomycetes	class	0.38	Helotiales	order	0.38	undef_Helotiales	family	0.38	Gamarada	genus	0.36	Gamarada_debralockiae	species	0.36
Zotu466	EA_2_1_8_2019_1st_S8_RonMWASPdeg_HCO2198	12	TAGACTAAATAACATTAGTTTCTGATTGCTTCCTCCTAGTTTAGTTCTGTTTATATTTGCTAGTACTATAGAAAATGGTGCCGGTACAGGTTGAACTCTGTATCCTCCATTATCTGGTATTCAAAGTCACAGTGGACCTAGTGTAGATTTAGCTATATTTGCCTTACATTTATCTGGTATAAGTAGTTTACTAGGTGCAGTTAATTTTATTACTACTATTTTAAATATGAGAAGCCCTGGTATCAGATTACATAAATTAGCATTATTTGGATGAGCAATTTTAGTTACTGCTGTTTTATTATTATTATCATTACCTGTATTAGCAGGTGCTATTACTATGGTTTTAACTGACAGAAACTTCAATACATCATTCTTTGAAGTTGCAGGTGGAGGTGATCC…		cellularOrganisms	cellularOrganisms	1	Eukaryota	superkingdom	1	Fungi	kingdom	0.99	Ascomycota	phylum	0.97	Leotiomycetes	class	0.38	Helotiales	order	0.38	undef_Helotiales	family	0.38	Gamarada	genus	0.36	Gamarada_debralockiae	species	0.36
Zotu466	EA_6_1_8_2019_1st_S14_RonMWASPdeg_HCO2198	8	TAGACTAAATAACATTAGTTTCTGATTGCTTCCTCCTAGTTTAGTTCTGTTTATATTTGCTAGTACTATAGAAAATGGTGCCGGTACAGGTTGAACTCTGTATCCTCCATTATCTGGTATTCAAAGTCACAGTGGACCTAGTGTAGATTTAGCTATATTTGCCTTACATTTATCTGGTATAAGTAGTTTACTAGGTGCAGTTAATTTTATTACTACTATTTTAAATATGAGAAGCCCTGGTATCAGATTACATAAATTAGCATTATTTGGATGAGCAATTTTAGTTACTGCTGTTTTATTATTATTATCATTACCTGTATTAGCAGGTGCTATTACTATGGTTTTAACTGACAGAAACTTCAATACATCATTCTTTGAAGTTGCAGGTGGAGGTGATCC…		cellularOrganisms	cellularOrganisms	1	Eukaryota	superkingdom	1	Fungi	kingdom	0.99	Ascomycota	phylum	0.97	Leotiomycetes	class	0.38	Helotiales	order	0.38	undef_Helotiales	family	0.38	Gamarada	genus	0.36	Gamarada_debralockiae	species	0.36
Zotu466	FC_4_30_7_2019_1st_S24_RonMWASPdeg_HCO2198	9	TAGACTAAATAACATTAGTTTCTGATTGCTTCCTCCTAGTTTAGTTCTGTTTATATTTGCTAGTACTATAGAAAATGGTGCCGGTACAGGTTGAACTCTGTATCCTCCATTATCTGGTATTCAAAGTCACAGTGGACCTAGTGTAGATTTAGCTATATTTGCCTTACATTTATCTGGTATAAGTAGTTTACTAGGTGCAGTTAATTTTATTACTACTATTTTAAATATGAGAAGCCCTGGTATCAGATTACATAAATTAGCATTATTTGGATGAGCAATTTTAGTTACTGCTGTTTTATTATTATTATCATTACCTGTATTAGCAGGTGCTATTACTATGGTTTTAACTGACAGAAACTTCAATACATCATTCTTTGAAGTTGCAGGTGGAGGTGATCC…		cellularOrganisms	cellularOrganisms	1	Eukaryota	superkingdom	1	Fungi	kingdom	0.99	Ascomycota	phylum	0.97	Leotiomycetes	class	0.38	Helotiales	order	0.38	undef_Helotiales	family	0.38	Gamarada	genus	0.36	Gamarada_debralockiae	species	0.36
Zotu466	FC_2_30_7_2019_1st_S20_RonMWASPdeg_HCO2198	6	TAGACTAAATAACATTAGTTTCTGATTGCTTCCTCCTAGTTTAGTTCTGTTTATATTTGCTAGTACTATAGAAAATGGTGCCGGTACAGGTTGAACTCTGTATCCTCCATTATCTGGTATTCAAAGTCACAGTGGACCTAGTGTAGATTTAGCTATATTTGCCTTACATTTATCTGGTATAAGTAGTTTACTAGGTGCAGTTAATTTTATTACTACTATTTTAAATATGAGAAGCCCTGGTATCAGATTACATAAATTAGCATTATTTGGATGAGCAATTTTAGTTACTGCTGTTTTATTATTATTATCATTACCTGTATTAGCAGGTGCTATTACTATGGTTTTAACTGACAGAAACTTCAATACATCATTCTTTGAAGTTGCAGGTGGAGGTGATCC…		cellularOrganisms	cellularOrganisms	1	Eukaryota	superkingdom	1	Fungi	kingdom	0.99	Ascomycota	phylum	0.97	Leotiomycetes	class	0.38	Helotiales	order	0.38	undef_Helotiales	family	0.38	Gamarada	genus	0.36	Gamarada_debralockiae	species	0.36
Zotu466	OV_3_10_9_2019_1st_S34_RonMWASPdeg_HCO2198	3	TAGACTAAATAACATTAGTTTCTGATTGCTTCCTCCTAGTTTAGTTCTGTTTATATTTGCTAGTACTATAGAAAATGGTGCCGGTACAGGTTGAACTCTGTATCCTCCATTATCTGGTATTCAAAGTCACAGTGGACCTAGTGTAGATTTAGCTATATTTGCCTTACATTTATCTGGTATAAGTAGTTTACTAGGTGCAGTTAATTTTATTACTACTATTTTAAATATGAGAAGCCCTGGTATCAGATTACATAAATTAGCATTATTTGGATGAGCAATTTTAGTTACTGCTGTTTTATTATTATTATCATTACCTGTATTAGCAGGTGCTATTACTATGGTTTTAACTGACAGAAACTTCAATACATCATTCTTTGAAGTTGCAGGTGGAGGTGATCC…		cellularOrganisms	cellularOrganisms	1	Eukaryota	superkingdom	1	Fungi	kingdom	0.99	Ascomycota	phylum	0.97	Leotiomycetes	class	0.38	Helotiales	order	0.38	undef_Helotiales	family	0.38	Gamarada	genus	0.36	Gamarada_debralockiae	species	0.36
Zotu466	EA_1_26_8_2019_1st_S7_RonMWASPdeg_HCO2198	8	TAGACTAAATAACATTAGTTTCTGATTGCTTCCTCCTAGTTTAGTTCTGTTTATATTTGCTAGTACTATAGAAAATGGTGCCGGTACAGGTTGAACTCTGTATCCTCCATTATCTGGTATTCAAAGTCACAGTGGACCTAGTGTAGATTTAGCTATATTTGCCTTACATTTATCTGGTATAAGTAGTTTACTAGGTGCAGTTAATTTTATTACTACTATTTTAAATATGAGAAGCCCTGGTATCAGATTACATAAATTAGCATTATTTGGATGAGCAATTTTAGTTACTGCTGTTTTATTATTATTATCATTACCTGTATTAGCAGGTGCTATTACTATGGTTTTAACTGACAGAAACTTCAATACATCATTCTTTGAAGTTGCAGGTGGAGGTGATCC…		cellularOrganisms	cellularOrganisms	1	Eukaryota	superkingdom	1	Fungi	kingdom	0.99	Ascomycota	phylum	0.97	Leotiomycetes	class	0.38	Helotiales	order	0.38	undef_Helotiales	family	0.38	Gamarada	genus	0.36	Gamarada_debralockiae	species	0.36
Zotu466	FC_5_30_7_2019_1st_S26_RonMWASPdeg_HCO2198	5	TAGACTAAATAACATTAGTTTCTGATTGCTTCCTCCTAGTTTAGTTCTGTTTATATTTGCTAGTACTATAGAAAATGGTGCCGGTACAGGTTGAACTCTGTATCCTCCATTATCTGGTATTCAAAGTCACAGTGGACCTAGTGTAGATTTAGCTATATTTGCCTTACATTTATCTGGTATAAGTAGTTTACTAGGTGCAGTTAATTTTATTACTACTATTTTAAATATGAGAAGCCCTGGTATCAGATTACATAAATTAGCATTATTTGGATGAGCAATTTTAGTTACTGCTGTTTTATTATTATTATCATTACCTGTATTAGCAGGTGCTATTACTATGGTTTTAACTGACAGAAACTTCAATACATCATTCTTTGAAGTTGCAGGTGGAGGTGATCC…		cellularOrganisms	cellularOrganisms	1	Eukaryota	superkingdom	1	Fungi	kingdom	0.99	Ascomycota	phylum	0.97	Leotiomycetes	class	0.38	Helotiales	order	0.38	undef_Helotiales	family	0.38	Gamarada	genus	0.36	Gamarada_debralockiae	species	0.36
Zotu466	OV_5_10_9_2019_1st_S38_RonMWASPdeg_HCO2198	16	TAGACTAAATAACATTAGTTTCTGATTGCTTCCTCCTAGTTTAGTTCTGTTTATATTTGCTAGTACTATAGAAAATGGTGCCGGTACAGGTTGAACTCTGTATCCTCCATTATCTGGTATTCAAAGTCACAGTGGACCTAGTGTAGATTTAGCTATATTTGCCTTACATTTATCTGGTATAAGTAGTTTACTAGGTGCAGTTAATTTTATTACTACTATTTTAAATATGAGAAGCCCTGGTATCAGATTACATAAATTAGCATTATTTGGATGAGCAATTTTAGTTACTGCTGTTTTATTATTATTATCATTACCTGTATTAGCAGGTGCTATTACTATGGTTTTAACTGACAGAAACTTCAATACATCATTCTTTGAAGTTGCAGGTGGAGGTGATCC…		cellularOrganisms	cellularOrganisms	1	Eukaryota	superkingdom	1	Fungi	kingdom	0.99	Ascomycota	phylum	0.97	Leotiomycetes	class	0.38	Helotiales	order	0.38	undef_Helotiales	family	0.38	Gamarada	genus	0.36	Gamarada_debralockiae	species	0.36
Zotu466	EA_1_1_8_2019_1st_S6_RonMWASPdeg_HCO2198	74	TAGACTAAATAACATTAGTTTCTGATTGCTTCCTCCTAGTTTAGTTCTGTTTATATTTGCTAGTACTATAGAAAATGGTGCCGGTACAGGTTGAACTCTGTATCCTCCATTATCTGGTATTCAAAGTCACAGTGGACCTAGTGTAGATTTAGCTATATTTGCCTTACATTTATCTGGTATAAGTAGTTTACTAGGTGCAGTTAATTTTATTACTACTATTTTAAATATGAGAAGCCCTGGTATCAGATTACATAAATTAGCATTATTTGGATGAGCAATTTTAGTTACTGCTGTTTTATTATTATTATCATTACCTGTATTAGCAGGTGCTATTACTATGGTTTTAACTGACAGAAACTTCAATACATCATTCTTTGAAGTTGCAGGTGGAGGTGATCC…		cellularOrganisms	cellularOrganisms	1	Eukaryota	superkingdom	1	Fungi	kingdom	0.99	Ascomycota	phylum	0.97	Leotiomycetes	class	0.38	Helotiales	order	0.38	undef_Helotiales	family	0.38	Gamarada	genus	0.36	Gamarada_debralockiae	species	0.36
Zotu4343	WP_3_5_9_2019_1st_S55_MLepF1_LepR1	4	TAAGTTTTTGACTGCTACCTCCGTCTTTAATTTTATTACTAATAAGATCAATAGTAGAAACCGGAGCGGGGACTGGTTGAACAGTTTACCCCCCTCTTTCATCTAATATTGCTCATTCGGGAGCAAGAGTAGATTTGGCAATTTTCTCGCTACACTTAGCGGGGATTTCTTCAATCCTAGGAGCAGTAAATTTTATCACTACAGTGATCAATATACGTTCTGCAAGTCTAACCTTAGATCGTGTACCTTTATTTGTTTGATCAGTAGTTATCACAGCCATTCTTTTACTTTTATCTCTTCCTGTTCTTGCCGGAGCAATTACTATACTATTAACTGATCGTAATTTAAATACCTCATTTTTTGATCCTTCAGGAGGGGGGGACCCTATTTTATACCAAC…		cellularOrganisms	cellularOrganisms	1	Eukaryota	superkingdom	1	Metazoa	kingdom	1	Arthropoda	phylum	1	Insecta	class	1	Hemiptera	order	1	Cicadellidae	family	1	Erythridula	genus	1	Erythridula_scytha	species	0.56
Zotu927	OV_1_24_7_2019_1st_S31_MLepF1_LepR1	71	TGAGGTTTTGGCTCCTTTTTCCTGCTATAACATTCCTAATTTTATCCACTCATATTTCTTTGGGGGCAGGGACAGGTTGAACCGTGTATCCCCCTCTTTCAAGAATCAGATTTCATAATGATATTTCTGTAGATCTGGCAATTTTTTCTTTGCATTTAGGTGGAGTTTCTTCTATTCTTAGTTCTATTAATTTCATTACAACTATTTTTGTTATACGATCTGGAGGTGGGACTTTTGATCGGATACCTCTTTTTATTTGATCAATTTTAGTAACTTCCTTTTTATTATTGTTCTCTCTCCCAGTATTAGCAGGGGCTATTACGATGTTGCTTACTGATCGAAATTTGAATACTTCTTTTTTTGACCCTCTTGGTGGTGGGGATCCTGTTCTTTATCAAC…		cellularOrganisms	cellularOrganisms	1	Eukaryota	superkingdom	0.97	Metazoa	kingdom	0.91	Arthropoda	phylum	0.61	Arachnida	class	0.36	Trombidiformes	order	0.27	Eriophyidae	family	0.18	Aceria	genus	0.12	Aceria_chibaensis	species	0.07
Zotu2984	EA_5_1_8_2019_1st_S13_MLepF1_LepR1	7	TAAGATTCTGATTACTACCACCATCAATTACACTTCTAATTATATCATCAGTAACAAATACAGGATCAGGTACAGGATGAACCGTTTATCCACCACTATCAAATCAATTATTCCACAGAGGATCATCAGTAGATTTAACAATCTTTTCACTACATATAGCAGGAATCTCTTCAATTCTAGGAGCAATTAACTTTATTACAACAATCATCAATATACGAACAAAACTAATAAATTTTGAACGAATTCCACTATTTGTATGATCAGTAATAATCACAGCTATCTTATTATTATTATCATTACCCGTTCTAGCAGGAGCAATTACAATATTATTAACAGATCGAAATTTCAACACATCATTCTTTGATCCAGCAGGAGGAGGAGATCCAATTCTATACCAAC…		cellularOrganisms	cellularOrganisms	1	Eukaryota	superkingdom	1	Metazoa	kingdom	0.99	Arthropoda	phylum	0.97	Insecta	class	0.94	Hemiptera	order	0.53	Scutelleridae	family	0.14	Tectocoris	genus	0.1	Tectocoris_diophthalmus	species	0.1
Zotu945	FC_6_30_7_2019_1st_S28_MLepF1_LepR1	69	TAAGATTCTGACTTCTACTATCTTCTTTAATCCTCTTATCTACTTCTCTTATTGTCTCTCAAGGAAGAGGAACAGGATGAACTGTCTATCCCCCTTTATCAAATGTTATTTTTCACTCTGGAAATTCAGTTGATCTTGCCATTTTTTCTCTTCACTTAGCTGGAGCCTCTTCAATTATAAGATCACTTAATTTTATTATTACTATTTTAAATATAAAGCCAAAGACAATATCATTAGAATATATCCCACTATTTGCCTGAAGTGTTCTTCTAACTACAATTCTTCTTCTATTAGCTCTCCCAGTATTAGCTGGAGCTATTACAATACTATTAACAGATCGAAATTTTAATACTTCATTCTTTGATCCTAGTGGGGGAGGAGATCCAATTTTATACCAAC…		cellularOrganisms	cellularOrganisms	1	Eukaryota	superkingdom	1	Metazoa	kingdom	0.98	Arthropoda	phylum	0.92	Arachnida	class	0.49	Trombidiformes	order	0.45	Scutacaridae	family	0.41	Archidispus	genus	0.41	Archidispus_bembidii	species	0.41
Zotu3555	EA_6_26_8_2019_1st_S15_MLepF1_LepR1	3	TAAGATTTTGATTATTACCACAATCCTTAACACTCCTTCTCATAAGAAGTTTAGTAGAAAGAGGAGCAGGAACAAGATGAACAGTTTAGCTAGTGGTATTGCACATGCAGGGGCATCTGTTGATTTAGCAATTTTCTCATTACATCTTGCTGGGGTATCCTCTATTCTAGGAGCAGTAAATTTTATTTCCACAATTATTAATATAAAACCTATCAATATAACTTCAGAACAAATTCCTCTCTTCGTTTGATCTGTAGGTATTACTGCCTTATTATTATTATTATCTTTACCGGTATTAGCTGGTGCTATTACAATATTATTAACAGATCGCAATCTTAATACATCATTTTTTGATCCCGCAGGAGGAGGTGATCCCATCCTATATCAACATTTATTT		cellularOrganisms	cellularOrganisms	1	Eukaryota	superkingdom	1	Metazoa	kingdom	1	Arthropoda	phylum	0.99	Insecta	class	0.98	Orthoptera	order	0.14	Gryllidae	family	0.1	Cardiodactylus	genus	0.08	Cardiodactylus_halmahera	species	0.06
Zotu1302	EA_3_1_8_2019_1st_S9_MLepF1_LepR1	36	TAAGATTTTGATTATTACCTCCTTCTTTATGTTTATTATTAATAAGAAGATTAGTGGAATCTGGAACAGGAACAGGATGAACAGTTTATCCTCCACTATCTTCAATAATTGCTCATTCTGGATCTTCTGTTGATTTATCAATTTTTTCTTTACATATAGCTGGAATTTCTTCTATTTTAGGAGCAATTAATTTTATTACAACAATTTTTAATAtaaaaattaaaaaaattaaaTTAGATCAAATTCCTTTATTTTCTTGATCTGTTCTTATTACTGCAATTTTATTATTATTATCTTTACCTGTATTAGCTGGAGCTATTACTATATTATTGACTGATCGAAATTTAAATACTTCTTTTTTTGATCCTATTGGAGGAGGAGACCCAATTTTATATCAAC…		cellularOrganisms	cellularOrganisms	1	Eukaryota	superkingdom	1	Metazoa	kingdom	0.96	Arthropoda	phylum	0.94	Insecta	class	0.92	Diptera	order	0.4	Cecidomyiidae	family	0.34	Polyardis	genus	0.25	Polyardis_silvalis	species	0.25
Zotu4098	FC_5_30_7_2019_1st_S26_MLepF1_LepR1	4	TAAGATTTTGACTTCTTCCTCCGTCTCTTTCCCTTTTATTAATAAGAAGAATAGTTGAAAGCGGTTCAGGAACCGGATGAACTGTTTATCCTCCTTTATCATCAACTCTTTCTCATTCTGGAAGTTCTGTTGATTTAACTATTTTTTCTCTTCATTTAGCTGGTGTATCATCTATTTTAGGAGCTGTAAATTTTATTACTACAGTTATTAATATACGATCTCCAGGAATAAATATAGATATAATACCTTTATTTGTATGATCTGTATTTATTACGGCTATTCTTCTTCTTCTTTCTCTTCCTGTTTTAGCAGGTGCTATTACTATATTATTAACAGATCGAAATCTAAATACATCATTTTTTGACCCTGCGGGAGGTGGAGACCCAATTTTGTACCAAC…		cellularOrganisms	cellularOrganisms	1	Eukaryota	superkingdom	1	Metazoa	kingdom	1	Arthropoda	phylum	0.99	Insecta	class	0.88	Diptera	order	0.29	Hybotidae	family	0.03	Elaphropeza	genus	0.03	Elaphropeza_incerta	species	0.03
Zotu25	OV_5_10_9_2019_1st_S38_MLepF1_LepR1	84	TAAGTTTTTGATTATTACCCCCTTCATTAACTTTATTATTGTCTAGTTCTATTGTAGAAAATGGAGCTGGTACAGGTTGAACAGTTTATCCTCCCTTATCCTCAGGTATTGCTCATGCTGGAGCTTCTGTTGATTTAGCAATTTTTTCTCTTCATTTAGCAGGAATTTCTTCTATTCTTGGAGCTGTAAATTTTATCACAACAGTAATTAATATACGTTCTAATGGAATTACATTAGATCGAATACCTTTATTTGTGTGATCAGTTATTATTACGGCTATTCTTTTATTACTTTCTTTACCTGTATTAGCTGGAGCTATTACAATATTATTAACAGATCGAAACTTAAATACTTCATTTTTTGACCCTGCTGGAGGAGGGGATCCTATTCTTTATCAAC…		cellularOrganisms	cellularOrganisms	1	Eukaryota	superkingdom	1	Metazoa	kingdom	1	Arthropoda	phylum	1	Insecta	class	1	Diptera	order	1	Chironomidae	family	1	Orthocladius	genus	1	Orthocladius_mallochi	species	1
Zotu25	FC_5_30_7_2019_1st_S26_MLepF1_LepR1	6954	TAAGTTTTTGATTATTACCCCCTTCATTAACTTTATTATTGTCTAGTTCTATTGTAGAAAATGGAGCTGGTACAGGTTGAACAGTTTATCCTCCCTTATCCTCAGGTATTGCTCATGCTGGAGCTTCTGTTGATTTAGCAATTTTTTCTCTTCATTTAGCAGGAATTTCTTCTATTCTTGGAGCTGTAAATTTTATCACAACAGTAATTAATATACGTTCTAATGGAATTACATTAGATCGAATACCTTTATTTGTGTGATCAGTTATTATTACGGCTATTCTTTTATTACTTTCTTTACCTGTATTAGCTGGAGCTATTACAATATTATTAACAGATCGAAACTTAAATACTTCATTTTTTGACCCTGCTGGAGGAGGGGATCCTATTCTTTATCAAC…		cellularOrganisms	cellularOrganisms	1	Eukaryota	superkingdom	1	Metazoa	kingdom	1	Arthropoda	phylum	1	Insecta	class	1	Diptera	order	1	Chironomidae	family	1	Orthocladius	genus	1	Orthocladius_mallochi	species	1
Zotu1526	WP_1_5_9_2019_1st_S51_MLepF1_LepR1	28	TAAGATTTTGATTACTTCCTCCTTCTTTAACTCTTTTAATCTCTAGAAGTTTAATTAACACCGGAGCTGGAACAGGTTGAACAGTTTATCCACCTTTAGCAAGAACTTTAGGCCACCCTGGAGCATCCGTTGATTTAGCAATCTTTTCTCTTCATTTAGCAGGAGTAAGATCAATTTTAGGAGCAGTAAATTTTATTACTACTATTATTAATATACGATCCGAAGGATTAACCCTTGAAAAAATACCTTTATTTGTCTGATCTGTTTTAATTACTGCAGTTCTACTACTTTTGTCTCTTCCTGTTTTAGCTGGGGCTATTACTATATTATTAACAGACCGAAATCTTAACACATCTTTTTTTGATCCTGCAGGAGGAGGAGACCCAATTTTGTATCAAC…		cellularOrganisms	cellularOrganisms	1	Eukaryota	superkingdom	1	Metazoa	kingdom	0.99	Arthropoda	phylum	0.97	Insecta	class	0.89	Diptera	order	0.34	Syrphidae	family	0.16	Palpada	genus	0.04	Palpada_ruficeps	species	0.04
Zotu607	WP_3_21_8_2019_1st_S54_MLepF1_LepR1	7	TTTCTTTCTGACTGCTGCCTCCTTCACTTATTTTACTATTAGCTAGTGCTTTTGTAGAACAAGGAGCTGGTACAGGATGAACAGTATATCCTCCATTAGCAGGTATCCAGTCTCACTCAGGAGGATCTGTAGATTTAGCTATCTTCAGTCTTCACTTAGCGGGAATTTCATCAATGTTAGGTGCAATGAACTTTATCACTACAATCATCAATATGCGAAACCCTGGAATGACATTCCATAAATTACCTTTATTCTGTTGAGCTATCATGGTAACAGCAATCTTACTGCTATTATCACTACCTGTTTTAGCAGGAGGTATTACAATGTTATTAACAGATCGAAACTTTAATACATCGTTCTATGACCCAGCAGGAGGGGGAGATCCTATCCTATACCAAC…		cellularOrganisms	cellularOrganisms	1	Eukaryota	superkingdom	0.99	Fungi	kingdom	0.41	Mucoromycota	phylum	0.19	Mucoromycetes	class	0.14	Mucorales	order	0.14	Mucoraceae	family	0.1	Mucor	genus	0.06	Mucor_fragilis	species	0.03
Zotu607	FC_3_28_8_2019_1st_S21_MLepF1_LepR1	9	TTTCTTTCTGACTGCTGCCTCCTTCACTTATTTTACTATTAGCTAGTGCTTTTGTAGAACAAGGAGCTGGTACAGGATGAACAGTATATCCTCCATTAGCAGGTATCCAGTCTCACTCAGGAGGATCTGTAGATTTAGCTATCTTCAGTCTTCACTTAGCGGGAATTTCATCAATGTTAGGTGCAATGAACTTTATCACTACAATCATCAATATGCGAAACCCTGGAATGACATTCCATAAATTACCTTTATTCTGTTGAGCTATCATGGTAACAGCAATCTTACTGCTATTATCACTACCTGTTTTAGCAGGAGGTATTACAATGTTATTAACAGATCGAAACTTTAATACATCGTTCTATGACCCAGCAGGAGGGGGAGATCCTATCCTATACCAAC…		cellularOrganisms	cellularOrganisms	1	Eukaryota	superkingdom	0.99	Fungi	kingdom	0.41	Mucoromycota	phylum	0.19	Mucoromycetes	class	0.14	Mucorales	order	0.14	Mucoraceae	family	0.1	Mucor	genus	0.06	Mucor_fragilis	species	0.03
Zotu607	OV_4_24_7_2019_1st_S37_MLepF1_LepR1	5	TTTCTTTCTGACTGCTGCCTCCTTCACTTATTTTACTATTAGCTAGTGCTTTTGTAGAACAAGGAGCTGGTACAGGATGAACAGTATATCCTCCATTAGCAGGTATCCAGTCTCACTCAGGAGGATCTGTAGATTTAGCTATCTTCAGTCTTCACTTAGCGGGAATTTCATCAATGTTAGGTGCAATGAACTTTATCACTACAATCATCAATATGCGAAACCCTGGAATGACATTCCATAAATTACCTTTATTCTGTTGAGCTATCATGGTAACAGCAATCTTACTGCTATTATCACTACCTGTTTTAGCAGGAGGTATTACAATGTTATTAACAGATCGAAACTTTAATACATCGTTCTATGACCCAGCAGGAGGGGGAGATCCTATCCTATACCAAC…		cellularOrganisms	cellularOrganisms	1	Eukaryota	superkingdom	0.99	Fungi	kingdom	0.41	Mucoromycota	phylum	0.19	Mucoromycetes	class	0.14	Mucorales	order	0.14	Mucoraceae	family	0.1	Mucor	genus	0.06	Mucor_fragilis	species	0.03
Zotu607	WP_6_21_8_2019_1st_S60_MLepF1_LepR1	5	TTTCTTTCTGACTGCTGCCTCCTTCACTTATTTTACTATTAGCTAGTGCTTTTGTAGAACAAGGAGCTGGTACAGGATGAACAGTATATCCTCCATTAGCAGGTATCCAGTCTCACTCAGGAGGATCTGTAGATTTAGCTATCTTCAGTCTTCACTTAGCGGGAATTTCATCAATGTTAGGTGCAATGAACTTTATCACTACAATCATCAATATGCGAAACCCTGGAATGACATTCCATAAATTACCTTTATTCTGTTGAGCTATCATGGTAACAGCAATCTTACTGCTATTATCACTACCTGTTTTAGCAGGAGGTATTACAATGTTATTAACAGATCGAAACTTTAATACATCGTTCTATGACCCAGCAGGAGGGGGAGATCCTATCCTATACCAAC…		cellularOrganisms	cellularOrganisms	1	Eukaryota	superkingdom	0.99	Fungi	kingdom	0.41	Mucoromycota	phylum	0.19	Mucoromycetes	class	0.14	Mucorales	order	0.14	Mucoraceae	family	0.1	Mucor	genus	0.06	Mucor_fragilis	species	0.03
Zotu607	WP_5_21_8_2019_1st_S58_MLepF1_LepR1	5	TTTCTTTCTGACTGCTGCCTCCTTCACTTATTTTACTATTAGCTAGTGCTTTTGTAGAACAAGGAGCTGGTACAGGATGAACAGTATATCCTCCATTAGCAGGTATCCAGTCTCACTCAGGAGGATCTGTAGATTTAGCTATCTTCAGTCTTCACTTAGCGGGAATTTCATCAATGTTAGGTGCAATGAACTTTATCACTACAATCATCAATATGCGAAACCCTGGAATGACATTCCATAAATTACCTTTATTCTGTTGAGCTATCATGGTAACAGCAATCTTACTGCTATTATCACTACCTGTTTTAGCAGGAGGTATTACAATGTTATTAACAGATCGAAACTTTAATACATCGTTCTATGACCCAGCAGGAGGGGGAGATCCTATCCTATACCAAC…		cellularOrganisms	cellularOrganisms	1	Eukaryota	superkingdom	0.99	Fungi	kingdom	0.41	Mucoromycota	phylum	0.19	Mucoromycetes	class	0.14	Mucorales	order	0.14	Mucoraceae	family	0.1	Mucor	genus	0.06	Mucor_fragilis	species	0.03
Zotu607	WP_4_21_8_2019_1st_S56_MLepF1_LepR1	41	TTTCTTTCTGACTGCTGCCTCCTTCACTTATTTTACTATTAGCTAGTGCTTTTGTAGAACAAGGAGCTGGTACAGGATGAACAGTATATCCTCCATTAGCAGGTATCCAGTCTCACTCAGGAGGATCTGTAGATTTAGCTATCTTCAGTCTTCACTTAGCGGGAATTTCATCAATGTTAGGTGCAATGAACTTTATCACTACAATCATCAATATGCGAAACCCTGGAATGACATTCCATAAATTACCTTTATTCTGTTGAGCTATCATGGTAACAGCAATCTTACTGCTATTATCACTACCTGTTTTAGCAGGAGGTATTACAATGTTATTAACAGATCGAAACTTTAATACATCGTTCTATGACCCAGCAGGAGGGGGAGATCCTATCCTATACCAAC…		cellularOrganisms	cellularOrganisms	1	Eukaryota	superkingdom	0.99	Fungi	kingdom	0.41	Mucoromycota	phylum	0.19	Mucoromycetes	class	0.14	Mucorales	order	0.14	Mucoraceae	family	0.1	Mucor	genus	0.06	Mucor_fragilis	species	0.03
Zotu607	OV_5_24_7_2019_1st_S39_MLepF1_LepR1	3	TTTCTTTCTGACTGCTGCCTCCTTCACTTATTTTACTATTAGCTAGTGCTTTTGTAGAACAAGGAGCTGGTACAGGATGAACAGTATATCCTCCATTAGCAGGTATCCAGTCTCACTCAGGAGGATCTGTAGATTTAGCTATCTTCAGTCTTCACTTAGCGGGAATTTCATCAATGTTAGGTGCAATGAACTTTATCACTACAATCATCAATATGCGAAACCCTGGAATGACATTCCATAAATTACCTTTATTCTGTTGAGCTATCATGGTAACAGCAATCTTACTGCTATTATCACTACCTGTTTTAGCAGGAGGTATTACAATGTTATTAACAGATCGAAACTTTAATACATCGTTCTATGACCCAGCAGGAGGGGGAGATCCTATCCTATACCAAC…		cellularOrganisms	cellularOrganisms	1	Eukaryota	superkingdom	0.99	Fungi	kingdom	0.41	Mucoromycota	phylum	0.19	Mucoromycetes	class	0.14	Mucorales	order	0.14	Mucoraceae	family	0.1	Mucor	genus	0.06	Mucor_fragilis	species	0.03
Zotu607	WP_4_5_9_2019_1st_S57_MLepF1_LepR1	11	TTTCTTTCTGACTGCTGCCTCCTTCACTTATTTTACTATTAGCTAGTGCTTTTGTAGAACAAGGAGCTGGTACAGGATGAACAGTATATCCTCCATTAGCAGGTATCCAGTCTCACTCAGGAGGATCTGTAGATTTAGCTATCTTCAGTCTTCACTTAGCGGGAATTTCATCAATGTTAGGTGCAATGAACTTTATCACTACAATCATCAATATGCGAAACCCTGGAATGACATTCCATAAATTACCTTTATTCTGTTGAGCTATCATGGTAACAGCAATCTTACTGCTATTATCACTACCTGTTTTAGCAGGAGGTATTACAATGTTATTAACAGATCGAAACTTTAATACATCGTTCTATGACCCAGCAGGAGGGGGAGATCCTATCCTATACCAAC…		cellularOrganisms	cellularOrganisms	1	Eukaryota	superkingdom	0.99	Fungi	kingdom	0.41	Mucoromycota	phylum	0.19	Mucoromycetes	class	0.14	Mucorales	order	0.14	Mucoraceae	family	0.1	Mucor	genus	0.06	Mucor_fragilis	species	0.03
Zotu607	WP_3_5_9_2019_1st_S55_MLepF1_LepR1	3	TTTCTTTCTGACTGCTGCCTCCTTCACTTATTTTACTATTAGCTAGTGCTTTTGTAGAACAAGGAGCTGGTACAGGATGAACAGTATATCCTCCATTAGCAGGTATCCAGTCTCACTCAGGAGGATCTGTAGATTTAGCTATCTTCAGTCTTCACTTAGCGGGAATTTCATCAATGTTAGGTGCAATGAACTTTATCACTACAATCATCAATATGCGAAACCCTGGAATGACATTCCATAAATTACCTTTATTCTGTTGAGCTATCATGGTAACAGCAATCTTACTGCTATTATCACTACCTGTTTTAGCAGGAGGTATTACAATGTTATTAACAGATCGAAACTTTAATACATCGTTCTATGACCCAGCAGGAGGGGGAGATCCTATCCTATACCAAC…		cellularOrganisms	cellularOrganisms	1	Eukaryota	superkingdom	0.99	Fungi	kingdom	0.41	Mucoromycota	phylum	0.19	Mucoromycetes	class	0.14	Mucorales	order	0.14	Mucoraceae	family	0.1	Mucor	genus	0.06	Mucor_fragilis	species	0.03
Zotu607	WP_1_21_8_2019_1st_S50_MLepF1_LepR1	35	TTTCTTTCTGACTGCTGCCTCCTTCACTTATTTTACTATTAGCTAGTGCTTTTGTAGAACAAGGAGCTGGTACAGGATGAACAGTATATCCTCCATTAGCAGGTATCCAGTCTCACTCAGGAGGATCTGTAGATTTAGCTATCTTCAGTCTTCACTTAGCGGGAATTTCATCAATGTTAGGTGCAATGAACTTTATCACTACAATCATCAATATGCGAAACCCTGGAATGACATTCCATAAATTACCTTTATTCTGTTGAGCTATCATGGTAACAGCAATCTTACTGCTATTATCACTACCTGTTTTAGCAGGAGGTATTACAATGTTATTAACAGATCGAAACTTTAATACATCGTTCTATGACCCAGCAGGAGGGGGAGATCCTATCCTATACCAAC…		cellularOrganisms	cellularOrganisms	1	Eukaryota	superkingdom	0.99	Fungi	kingdom	0.41	Mucoromycota	phylum	0.19	Mucoromycetes	class	0.14	Mucorales	order	0.14	Mucoraceae	family	0.1	Mucor	genus	0.06	Mucor_fragilis	species	0.03
Zotu1716	WP_3_21_8_2019_1st_S54_MLepF1_LepR1	3	TTAGTTTCTGATTGCTTCCACCTTCTTTAATTTTACTATTAGCTAGTGCTTTTGTAGAACAAGGAGCTGGAACAGGATGAACAGTATATCCTCCTTTAGCTGGGATCCAATCTCACTCAGGTGGTTCAGTTGATTTAGCTATCTTCAGTCTTCACTTAGCCGGAATTTCATCAATGTTAGGAGCGATGAACTTTATTACAACTATCCTTAACATGCGAAACCCAGGAATGACACTACACAAACTACCATTATTCTGTTGAGCTATCTTCGTAACAGCTATTTTACTACTACTATCATTACCGGTATTAGCAGGAGGTATTACAATGTTACTAACAGATCGAAACTTCAATACATCATTCTATGACCCAGCAGGAGGAGGTGACCCTATTCTATACCAAC…		cellularOrganisms	cellularOrganisms	1	Eukaryota	superkingdom	0.96	Fungi	kingdom	0.54	Basidiomycota	phylum	0.48	Microbotryomycetes	class	0.3	Sporidiobolales	order	0.15	Sporidiobolaceae	family	0.15	Rhodotorula	genus	0.15	Rhodotorula_taiwanensis	species	0.15
Zotu1716	FC_3_28_8_2019_1st_S21_MLepF1_LepR1	15	TTAGTTTCTGATTGCTTCCACCTTCTTTAATTTTACTATTAGCTAGTGCTTTTGTAGAACAAGGAGCTGGAACAGGATGAACAGTATATCCTCCTTTAGCTGGGATCCAATCTCACTCAGGTGGTTCAGTTGATTTAGCTATCTTCAGTCTTCACTTAGCCGGAATTTCATCAATGTTAGGAGCGATGAACTTTATTACAACTATCCTTAACATGCGAAACCCAGGAATGACACTACACAAACTACCATTATTCTGTTGAGCTATCTTCGTAACAGCTATTTTACTACTACTATCATTACCGGTATTAGCAGGAGGTATTACAATGTTACTAACAGATCGAAACTTCAATACATCATTCTATGACCCAGCAGGAGGAGGTGACCCTATTCTATACCAAC…		cellularOrganisms	cellularOrganisms	1	Eukaryota	superkingdom	0.96	Fungi	kingdom	0.54	Basidiomycota	phylum	0.48	Microbotryomycetes	class	0.3	Sporidiobolales	order	0.15	Sporidiobolaceae	family	0.15	Rhodotorula	genus	0.15	Rhodotorula_taiwanensis	species	0.15
Zotu4301	WP_2_21_8_2019_1st_S52_MLepF1_LepR1	4	AGGTTTTGACTCTTATTACCAGCTATGAATTTTTTGATATTATCTTCTTTATTTTCTGCAGGGGCTGGCACTGGGTGAACTGTTTATCCACCTCTTTCTAGTTCTTCTTTTCACAACGATTTTTCGGTAGATTTAGCTATTTTCTCTTTGCATTTGGGTGGGGTTTCTTCTATCTTAAGTTCCATTAATTTTATTACCACTATTTTGACTATGCGTTTTTCTGGTCTCTACATAGAAACTATTCCTCTTTTTCTCTGATCTATCTTAGTAACTTCTTTTCTCTTATTATTCTCTCTTCCAGTTTTGGCTGGAGCCATTACTATATTACTTTTTGATCGAAATTTTAATACCTCTTTTTTTGACCCCCTgggggggggTGACCCCATTCTTTACCAACAT…		cellularOrganisms	cellularOrganisms	1	Eukaryota	superkingdom	0.97	undef_Eukaryota	kingdom	0.18	undef_undef_Eukaryota	phylum	0.18	Spirotrichea	class	0.17	Sporadotrichida	order	0.17	Oxytrichidae	family	0.17	Oxytricha	genus	0.1	Oxytricha_trifallax	species	0.1
Zotu5500	WP_4_5_9_2019_1st_S57_MLepF1_LepR1	3	TAAGTTTTTGACTTTTACCACCATCTTTAACTCTCCTTCTTTCTAGTTCTATTGTAGAAAATGGGGCAGGAACTGGATGAACAGTTTACCCCCCTCTATCAGCAGCAATTGCGCATAGTGGGGCTTCTGTTGATCTTGCCATTTTTTCTCTTCACTTAGCAGGAGTATCATCAATTTTAGGATCTGTAAATTTTATTACAACAGTTATTAATATACGAGCTAATGGAATTACATTAGACCGAATACCTTTATTTGTCTGATCAGTAGTTATTACAACTGTTTTACTACTTTTATCATTACCAGTTCTAGCTGGTGCCATTACCATACTCTTAACAGATCGAAATTTAAACACATCATTCTTTGACCCTGCCGGAGGAGGGGACCCTATCCTATACCAAC…		cellularOrganisms	cellularOrganisms	1	Eukaryota	superkingdom	1	Metazoa	kingdom	1	Arthropoda	phylum	0.94	Insecta	class	0.93	Diptera	order	0.77	Chironomidae	family	0.59	Chironomus	genus	0.46	Chironomus_zealandicus	species	0.11
Zotu1023	WP_4_21_8_2019_1st_S56_RonMWASPdeg_HCO2198	3	TAGACTAAATAACATTAGTTTCTGATTACTTCCTCCTAGTTTAGTTCTTTTCATATTTGCTAGTACTATAGAAAATGGTGCGGGTACAGGTTGAACTCTATACCCTCCATTATCTGGTATTCAAAGTCACAGTGGACCTAGTGTAGATCTAGCTATATTTGCTTTACATCTATCTGGTATAAGTAGTTTACTTGGTGCAGTTAATTTTATTACTACTATTTTAAATATGAGAAGCCCTGGTATCAGATTACATAAACTAGCTTTATTTGGATGAGCAATTTTAGTTACTGCTGTTTTACTATTATTATCATTACCAGTATTAGCAGGTGCAATAACTATGGTTTTAACTGATAGAAACTTTAACACATCATTCTTTGAAGTTGCAGGTGGAGGTGACCC…		cellularOrganisms	cellularOrganisms	1	Eukaryota	superkingdom	1	Fungi	kingdom	1	Ascomycota	phylum	1	Leotiomycetes	class	0.36	Helotiales	order	0.31	undef_Helotiales	family	0.3	Gamarada	genus	0.21	Gamarada_debralockiae	species	0.21
Zotu1023	WP_2_21_8_2019_1st_S52_RonMWASPdeg_HCO2198	13	TAGACTAAATAACATTAGTTTCTGATTACTTCCTCCTAGTTTAGTTCTTTTCATATTTGCTAGTACTATAGAAAATGGTGCGGGTACAGGTTGAACTCTATACCCTCCATTATCTGGTATTCAAAGTCACAGTGGACCTAGTGTAGATCTAGCTATATTTGCTTTACATCTATCTGGTATAAGTAGTTTACTTGGTGCAGTTAATTTTATTACTACTATTTTAAATATGAGAAGCCCTGGTATCAGATTACATAAACTAGCTTTATTTGGATGAGCAATTTTAGTTACTGCTGTTTTACTATTATTATCATTACCAGTATTAGCAGGTGCAATAACTATGGTTTTAACTGATAGAAACTTTAACACATCATTCTTTGAAGTTGCAGGTGGAGGTGACCC…		cellularOrganisms	cellularOrganisms	1	Eukaryota	superkingdom	1	Fungi	kingdom	1	Ascomycota	phylum	1	Leotiomycetes	class	0.36	Helotiales	order	0.31	undef_Helotiales	family	0.3	Gamarada	genus	0.21	Gamarada_debralockiae	species	0.21
Zotu1023	WP_1_21_8_2019_1st_S50_RonMWASPdeg_HCO2198	8	TAGACTAAATAACATTAGTTTCTGATTACTTCCTCCTAGTTTAGTTCTTTTCATATTTGCTAGTACTATAGAAAATGGTGCGGGTACAGGTTGAACTCTATACCCTCCATTATCTGGTATTCAAAGTCACAGTGGACCTAGTGTAGATCTAGCTATATTTGCTTTACATCTATCTGGTATAAGTAGTTTACTTGGTGCAGTTAATTTTATTACTACTATTTTAAATATGAGAAGCCCTGGTATCAGATTACATAAACTAGCTTTATTTGGATGAGCAATTTTAGTTACTGCTGTTTTACTATTATTATCATTACCAGTATTAGCAGGTGCAATAACTATGGTTTTAACTGATAGAAACTTTAACACATCATTCTTTGAAGTTGCAGGTGGAGGTGACCC…		cellularOrganisms	cellularOrganisms	1	Eukaryota	superkingdom	1	Fungi	kingdom	1	Ascomycota	phylum	1	Leotiomycetes	class	0.36	Helotiales	order	0.31	undef_Helotiales	family	0.3	Gamarada	genus	0.21	Gamarada_debralockiae	species	0.21
Zotu1023	WP_5_21_8_2019_1st_S58_RonMWASPdeg_HCO2198	11	TAGACTAAATAACATTAGTTTCTGATTACTTCCTCCTAGTTTAGTTCTTTTCATATTTGCTAGTACTATAGAAAATGGTGCGGGTACAGGTTGAACTCTATACCCTCCATTATCTGGTATTCAAAGTCACAGTGGACCTAGTGTAGATCTAGCTATATTTGCTTTACATCTATCTGGTATAAGTAGTTTACTTGGTGCAGTTAATTTTATTACTACTATTTTAAATATGAGAAGCCCTGGTATCAGATTACATAAACTAGCTTTATTTGGATGAGCAATTTTAGTTACTGCTGTTTTACTATTATTATCATTACCAGTATTAGCAGGTGCAATAACTATGGTTTTAACTGATAGAAACTTTAACACATCATTCTTTGAAGTTGCAGGTGGAGGTGACCC…		cellularOrganisms	cellularOrganisms	1	Eukaryota	superkingdom	1	Fungi	kingdom	1	Ascomycota	phylum	1	Leotiomycetes	class	0.36	Helotiales	order	0.31	undef_Helotiales	family	0.3	Gamarada	genus	0.21	Gamarada_debralockiae	species	0.21
Zotu1023	WP_3_21_8_2019_1st_S54_RonMWASPdeg_HCO2198	18	TAGACTAAATAACATTAGTTTCTGATTACTTCCTCCTAGTTTAGTTCTTTTCATATTTGCTAGTACTATAGAAAATGGTGCGGGTACAGGTTGAACTCTATACCCTCCATTATCTGGTATTCAAAGTCACAGTGGACCTAGTGTAGATCTAGCTATATTTGCTTTACATCTATCTGGTATAAGTAGTTTACTTGGTGCAGTTAATTTTATTACTACTATTTTAAATATGAGAAGCCCTGGTATCAGATTACATAAACTAGCTTTATTTGGATGAGCAATTTTAGTTACTGCTGTTTTACTATTATTATCATTACCAGTATTAGCAGGTGCAATAACTATGGTTTTAACTGATAGAAACTTTAACACATCATTCTTTGAAGTTGCAGGTGGAGGTGACCC…		cellularOrganisms	cellularOrganisms	1	Eukaryota	superkingdom	1	Fungi	kingdom	1	Ascomycota	phylum	1	Leotiomycetes	class	0.36	Helotiales	order	0.31	undef_Helotiales	family	0.3	Gamarada	genus	0.21	Gamarada_debralockiae	species	0.21
Zotu1820	WP_4_5_9_2019_1st_S57_MLepF1_LepR1	17	TCTCATTCTGACTGCTACCTCCTTCTTTAATTCTATTATTAGCTAGTGCTTTTGTAGAACAAGGAGCAGGAACAGGTTGAACAGTATATCCCCCTTTAGCAGGTATCCAATCACACTCAGGAGGGTCAGTTGATTTAGCGATCTTTAGTCTTCACTTAGCAGGAATCTCATCAATGTTAGGAGCAATGAACTTTATTACTACAATTATCAATATGCGAAACCCAGGAATGACTCTACACAAACTTCCTTTATTCTGTTGAGCTATTATGGTAACAGCTATCTTACTATTACTATCATTACCAGTATTAGCAGGTGCAATTACAATGTTATTAACTGATCGAAACTTTAATACATCATTCTATGATCCAGCAGGAGGAGGTGATCCTATCCTATACCAAC…		cellularOrganisms	cellularOrganisms	1	Eukaryota	superkingdom	0.99	Metazoa	kingdom	0.46	Porifera	phylum	0.06	Homoscleromorpha	class	0.04	Homosclerophorida	order	0.04	Plakinidae	family	0.04	Oscarella	genus	0.04	Oscarella_balibaloi	species	0.04
Zotu2227	OV_4_24_7_2019_1st_S37_RonMWASPdeg_HCO2198	13	TCGATTAAACAACATTTCTTTCTGACTGTTACCTCCTTCATTAATTTTACTATTAGCTAGTGCATTTGTAGAACAAGGAGCTGGAACAGGTTGAACGGTCTACCCACCGTTATCTGGGATTCAATCTCATTCAGGGGGATCTGTAGATTTAGCCATCTTTAGTTTACACTTATCCGGTATTTCTTCAATGTTAGGAGCTATGAATTTTATTACTACAATTTTAAATATGCGAAATCCTGGTATGACATTGCATAAATTACCTCTGTTTGCTTGAGCTGTAATGGTAACTGCAATTTTACTATTGCTATCTTTACCTGTTTTAGCAGGAGGTATTACAATGTTATTAACAGACCGAAACTTTAATACATCCTTCTACGATCCAGCTGGAGGAGGAGATCC…		cellularOrganisms	cellularOrganisms	1	Eukaryota	superkingdom	0.98	undef_Eukaryota	kingdom	0.22	undef_undef_Eukaryota	phylum	0.13	Spirotrichea	class	0.08	Sporadotrichida	order	0.08	Oxytrichidae	family	0.08	Laurentiella	genus	0.08	Laurentiella_strenua	species	0.08
Zotu2789	EA_4_1_8_2019_1st_S11_MLepF1_LepR1	5	TAAGATTCTGATTTTTACCACCTTCATTAACATTATTAATTTCTAGAAGACTGGTTAATACTGGAGCTGGTACTGGATGAACAGTTTACCCCCCTCTCTCAAGAGCAATCGCCCATACTGGGGCATCAGTTGATTTAGCTATTTTTTCTCTTCATCTAGCAGGAATTAGATCTATCCTAGGAGCAGTAAATTTTATTACTACTATTATTAATATACGTTCCGTAAGATTAACACTAGAGCGAATACCTTTATTTGTTTGGTCAGTATTTATTACGGCTATTTTACTTTTATTATCACTACCTGTTTTAGCAGGAGCTATTACTATACTACTAACAGATCGTAATATTAATACTTCTTTTTTTGACCCTGCAGGAGGGGGTGACCCAATTCTTTACCAAC…		cellularOrganisms	cellularOrganisms	1	Eukaryota	superkingdom	1	Metazoa	kingdom	1	Arthropoda	phylum	1	Insecta	class	0.98	Psocoptera	order	0.61	Caeciliusidae	family	0.57	Valenzuela	genus	0.57	Valenzuela_burmeisteri	species	0.57
Zotu1519	FC_4_30_7_2019_1st_S24_MLepF1_LepR1	28	TAAGTTTCTGAATATTACCACCATCATTAACTCTATTATTAGCCAGAAGAATGGTAGAAAACGGAGCCGGTACAGGTTGAACAGTCTATCCACCTCTATCAAGAGGAATCGCTCATGGAGGAGCATCAGTAGATCTTGCTATTTTCTCTCTTCACTTAGCAGGAATCTCATCTATTTTAGGTGCAGTAAATTTTATTACAACAGTAATTAATATACGATCTACAGGAATTACTCTAGATCGTATACCCTTATTTGTCTGATCAGTAGTTATTACTGCCATCCTACTATTACTTTCATTACCTGTTCTAGCAGGTGCTATTACAATACTCCTTACTGACCGAAATTTAAATACATCATTTTTTGACCCAGCAGGAGGGGGTGACCCAATTTTATATCAGC…		cellularOrganisms	cellularOrganisms	1	Eukaryota	superkingdom	1	Metazoa	kingdom	1	Arthropoda	phylum	0.99	Insecta	class	0.96	Diptera	order	0.66	Drosophilidae	family	0.18	Drosophila	genus	0.17	Drosophila_pseudobaimaii	species	0.12
Zotu4083	FC_3_30_7_2019_1st_S22_RonMWASPdeg_HCO2198	4	TAGATTAAATAACATAAGTTTCTGATTACTTCCTCCAAGTCTAATATTATTTTTATTTGCTAGTACTATTGAAAATGGAGCCGGGACAGGTTGAACATTGTACCCTCCACTATCAGGAATCCAAAGTCACAGTGGTCCTAGTGTAGATTTAGCTATCTTTGCTTTACATCTATCAGGAGTAAGTAGTTTATTAGGAGCAATGAATTTCATTACAACTATACTGAACATGAGAGCTCCAGGTATAAGATTACATAAATTAGCCTTGTTTGGATGAGCAGTTGTTGTAACAGCTGTATTATTATTACTTTCTTTACCAGTATTGGCAGGAGGTATCACTATGATATTAACTGATAGAAATTTTAATACATCTTTCTTTGAAGTTGCAGGAGGAGGAGATCC…		cellularOrganisms	cellularOrganisms	1	Eukaryota	superkingdom	1	Fungi	kingdom	0.98	Ascomycota	phylum	0.98	Dothideomycetes	class	0.33	Capnodiales	order	0.33	Teratosphaeriaceae	family	0.29	Hortaea	genus	0.29	Hortaea_werneckii	species	0.29
Zotu2832	FC_3_30_7_2019_1st_S22_MLepF1_LepR1	5	TAAGATTCTGATTACTTCCCCCATCAATTACATTGTTAATTTCAAGAAGAATTGTTGAAAATGGAGCAGGAACTGGATGAACAGTTTACCCCCCTTTATCCTCAAATATTGCTCATGGAGGAAGATCTGTAGATTTAGCTATTTTCTCCTTACATTTAGCAGGAATTTCTTCAATTTTAGGAGCAATTAATTTTATTACTACTATTATTAATATACGATTAAATAATATATCATTTGATCAACTATCATTATTTATTTGATCTGTAGGAATTACAGCATTCCTACTATTATTATCTTTACCTGTTTTAGCGGGAGCTATTACTATATTATTAACAGATCGTAATTTAAATACTTCTTTTTTTGATCCTGCAGGAGGAGGAGATCCAATTTTATATCAAC…		cellularOrganisms	cellularOrganisms	1	Eukaryota	superkingdom	1	Metazoa	kingdom	1	Arthropoda	phylum	1	Insecta	class	1	Lepidoptera	order	1	Geometridae	family	1	Idaea	genus	1	Idaea_dimidiata	species	0.99
Zotu3312	FC_6_28_8_2019_1st_S27_MLepF1_LepR1	6	TAAGATTTTGATTACTTCCACCATCTTTAAATTTTCTTCTATTAAGAAGATTAGTGGAAAGAGGAACAGGAACTGGTTGAACTGTCTATCCCCCACTTGCAAGAACAGTAGGGCATATAGGAAGTTCTGTAGATTTATCAATTTTTTCTCTTCATATAGCTGGTATCTCTTCTATTTTAGGAGCTATTAATTTTATTACTACTTGTATAAGAATAAAACCAATAGGTATAAATTTAGATCAAATACCCTTATTTGTTTGATCAGTTTTAATTACTGCATTATTACTTCTCTTATCTTTACCAGTCTTAGCCGGAGCTATTACAATATTATTAACAGATCGTAATCTTAATACATCTTTTTTTGACCCTGCCGGGGGAGGAGACCCTATTCTATATCAAC…		cellularOrganisms	cellularOrganisms	1	Eukaryota	superkingdom	1	Metazoa	kingdom	1	Arthropoda	phylum	1	Insecta	class	1	Trichoptera	order	1	Leptoceridae	family	1	Triaenodes	genus	1	Triaenodes_tardus	species	0.98
Zotu4415	WP_6_21_8_2019_1st_S60_RonMWASPdeg_HCO2198	3	TCGTATGAACAATATTAGTTTTTGGCTTCTGGTTCCGTCAATATTACTTTTAATTTTGTCTACATTAGAGGGATCAGGTGCAGGGACAGGGTGGACAATTTATCCACCTTTAAGCTCTCTGTTAGGCCATCCTGACGCTTCAGTTGATCTAGCACTTTTTAGTCTTCATTTGGCAGGAATATCTTCTATTTTGGGCGCAATTAATTTCATCACGACAATTTTTAATATGCGCGCTCCTGGCATGAGCTTACATAAAATGCCTCTTTTTGTTTGGTCAATGCTTGTAACAGCTTTTTTATTGTTACTTGCTGTTCCTGTACTTGCAGGAGGATTGACCATGTTAATTACTGATCGTAATTTTGGAACTACATTTTTTGATCCTGCAGGAGGTGGAGATCC…		cellularOrganisms	cellularOrganisms	1	Eukaryota	superkingdom	0.73	undef_Eukaryota	kingdom	0.43	undef_undef_Eukaryota	phylum	0.21	Phaeophyceae	class	0.17	Fucales	order	0.01	Notheiaceae	family	0.01	Notheia	genus	0.01	Notheia_anomala	species	0.01
Zotu3903	EA_3_1_8_2019_1st_S9_MLepF1_LepR1	4	TAAGATTTTGATTATTACCTCCTGCCCTTTCTCTTTTAATTATAAGAAGAATAGTAGAAAGGGGCGCAGGGACGGGATGAACAGTATACCCCCCGCTCTCCTCTAACATCGCACATGGGGGTTCCTCAGTCGATTTAGCTATTTTTAGACTTCATCTAGCAGGAATTTCCTCTATCCTGGGGGCAGTTAATTTCATTACTACAATTATTAATATACGACCAATAGGAATATCTCTTGACCGAATACCCTTATTTGTATGGTCAGTATTGATTACAGCGGTCCTCCTTTTATTATCTCTTCCTGTTCTTGCAGGAGCAATTACTATACTTTTAACTGATCGAAATCTTAATACATCATTTTTTGACCCGGCGGGAGGAGGTGACCCTATTTTATACCAGC…		cellularOrganisms	cellularOrganisms	1	Eukaryota	superkingdom	1	Metazoa	kingdom	0.99	Arthropoda	phylum	0.96	Insecta	class	0.94	Coleoptera	order	0.67	Scarabaeidae	family	0.11	Onthophagus	genus	0.07	Onthophagus_minutus	species	0.01
Zotu3690	EA_4_26_8_2019_1st_S12_MLepF1_LepR1	3	TAAGATTCTGATTATTACCCCCAGCAATTATACTTTTAAGAAGAAGAAGATTGGTAGAAAGAGGAGCCGGAACCGGCTGAACAGTTTACCCTCCCCTTTCATCAAATCTTTATCACACTGGAAGATCGGTGGATTTGGCAATCTTTTCATTACACCTAGCAGGTGTTTCATCAATCCTAGGAGCTGTTAATTTCATCTCTACAATTATTAATATACGCCCAGAAGGAATAACTCCTGAACGAATACCCCTATTTGTATGATCTGTGGGAATTACGGCCCTTTTACTTTTATTATCCCTACCAGTTCTTGCTGGTGCAATCACCATACTATTAACAGATCGAAATCTTAATACATCATTCTTTGACCCTGCGGGAGGGGGTGACCCAATTCTTTACCAAC…		cellularOrganisms	cellularOrganisms	1	Eukaryota	superkingdom	1	Metazoa	kingdom	1	Arthropoda	phylum	0.98	Insecta	class	0.96	Coleoptera	order	0.34	Laemophloeidae	family	0.18	Laemophloeus	genus	0.18	Laemophloeus_fasciatus	species	0.18
Zotu4505	EA_2_1_8_2019_1st_S8_RonMWASPdeg_HCO2198	3	GAGATTAAATAATTTAAGTTTTTGATTATTACCTGCTTCTGTTTTATTGTTAGTTTTATCAAGTCTTTTTGAAGTCGGTGCAGGAACTGGGTGAACAGTTTATCCACCATTAAGTAGCATTGAAGCACATTCAGGACCTTCTGTAGATTTAGCAATTTTTAGTTTACATTTATCAGGTGCATCTTCGATTGCAGGAGCTATAAATTTTATAGTAACTATTATTAATATGCGTGGACGCGGCTTAGAATTTTATCGCTTACCTTTATTTGTATGAGCAGTTTTCGTGACTGCAATTTTATTATTATTATCTTTACCAGTCCTTGCTGGAGCAATTACCATGTTATTATTTGATCGAAATCTTGGAACAGttttttttAATGCTGCTGGGGGTGGAGATCC…		cellularOrganisms	cellularOrganisms	1	Eukaryota	superkingdom	0.98	undef_Eukaryota	kingdom	0.49	Rhodophyta	phylum	0.33	Florideophyceae	class	0.33	Ceramiales	order	0.33	Rhodomelaceae	family	0.27	Osmundaria	genus	0.1	Osmundaria_fimbriata	species	0.1
Zotu4780	FC_1_30_7_2019_1st_S18_MLepF1_LepR1	3	AGATTCTGATTACTTCCTCCCTCATTAACTCTTTTGTTAATAAGAAGAATTGTTGAAAACGGAGCAGGAACAGGATGAACCGTTTACCCCCCTCTATCGTCTAACATTGCCCACGGAGGAGCATCAGTAGATTTAGCAATTTTTAGACTTCACCTAGCAGGAATTTCATCAATTCTAGGAGCAGTAAATTTTATTACTACAGTAATCAATATACGACCTCAAGGAATAAGATTCGACCGAATACCATTATTTGTATGAGCAGTAGTAATTACTGCAGTACTCCTTCTTCTTTCATTACCTGTTTTAGCAGGAGCTATTACAATACTACTAACAGACCGAAATATTAATACATCCTTCTTTGACCCTGCGGGAGGAGGAGATCCTATTCTATACCAACAT…		cellularOrganisms	cellularOrganisms	1	Eukaryota	superkingdom	1	Metazoa	kingdom	1	Arthropoda	phylum	0.99	Insecta	class	0.99	Coleoptera	order	0.85	Tenebrionidae	family	0.43	Uloma	genus	0.12	Uloma_tenebrionoides	species	0.07
Zotu1777	FC_1_30_7_2019_1st_S18_MLepF1_LepR1	3	AGCTTCTGACTGCTTCCTCCTAGTCTAATACTTTTTATATTCGCAAGTACCATTGAAAATGGTGCAGGAACAGGTTGAACATTATATCCCCCCCTATCAGGTATACAAAGCCACAGTGGTCCCAGTGTAGATCTGGCTATTTTTGCTCTACACCTTTCAGGTATAAGTAGTTTACTTGGGGCAATGAACTTCATAACAACAATATTAAACATGAGAGCACCTGGTATTAGATTACATAAACTTGCTTTATTTGGATGAGCAATATTGGTAACAGCCGTTTTACTTTTATTATCTTTACCTGTGTTAGCTGGTGCAATAACTATGGTATTAACAGATAGGAATTTCAACACGTCTTTCTTTGAAGTTGCAGGTGGAGGAGATCCTATATTATACCAACAT…		cellularOrganisms	cellularOrganisms	1	Eukaryota	superkingdom	1	Fungi	kingdom	0.97	Ascomycota	phylum	0.95	Dothideomycetes	class	0.45	Capnodiales	order	0.45	Teratosphaeriaceae	family	0.38	Hortaea	genus	0.38	Hortaea_werneckii	species	0.38
Zotu1777	OV_2_10_9_2019_1st_S32_MLepF1_LepR1	5	AGCTTCTGACTGCTTCCTCCTAGTCTAATACTTTTTATATTCGCAAGTACCATTGAAAATGGTGCAGGAACAGGTTGAACATTATATCCCCCCCTATCAGGTATACAAAGCCACAGTGGTCCCAGTGTAGATCTGGCTATTTTTGCTCTACACCTTTCAGGTATAAGTAGTTTACTTGGGGCAATGAACTTCATAACAACAATATTAAACATGAGAGCACCTGGTATTAGATTACATAAACTTGCTTTATTTGGATGAGCAATATTGGTAACAGCCGTTTTACTTTTATTATCTTTACCTGTGTTAGCTGGTGCAATAACTATGGTATTAACAGATAGGAATTTCAACACGTCTTTCTTTGAAGTTGCAGGTGGAGGAGATCCTATATTATACCAACAT…		cellularOrganisms	cellularOrganisms	1	Eukaryota	superkingdom	1	Fungi	kingdom	0.97	Ascomycota	phylum	0.95	Dothideomycetes	class	0.45	Capnodiales	order	0.45	Teratosphaeriaceae	family	0.38	Hortaea	genus	0.38	Hortaea_werneckii	species	0.38
Zotu3242	EA_6_26_8_2019_1st_S15_MLepF1_LepR1	6	TAAGACTTTGACTATTACCAATATCAATCACACTACTTATTTCAAGTTCAACAACCGCATCAGGGTCAGGAACAGGATGAACTGTTTATCCTCCCCTTTCTGCACAAGAAGCACATTCGGGACCATCAGTTGACTTAACAATCTTTTCATTACACATTGCAGGGATTAGATCAATTATAGGAGCAATCAACTTCATTTCAACAATTATAAATATACGAGTAAAAGGAATAACAATAGAAAAAACACCACTTTTTTGTTGATCAGTATTGATTACAGCAGTTCTACTAATTGTATCACTACCTGTATTAGCTGGAGCAATTACAATATTACTACTAGATCGAAATTTTAATACATCATTTTTTGATCCATCAGGTGGTGGTGACCCAATTTTATATCAAC…		cellularOrganisms	cellularOrganisms	1	Eukaryota	superkingdom	1	Metazoa	kingdom	1	Arthropoda	phylum	1	Insecta	class	1	Hemiptera	order	1	Pentatomidae	family	0.98	Nezara	genus	0.98	Nezara_antennata	species	0.98
Zotu5372	WP_2_21_8_2019_1st_S52_MLepF1_LepR1	3	TAAGTTTTTGACTTCTTTTGGCTTCATTTTTCATTTTAATTTTATCCATATTAACTTCTAAAGGATCAGGGACCGGATGAACTATTTATCCTCCTTTATCTTCAGTTGAATATCATTCTGGTTCTTCTGTTGATTTAGCTATTTTTTCTCTTCATTTGGCTGGGGCTTCTTCTATCATAAGATCTTTAAATTTTCTATCTTCCATTATTATTATACGTCAAAAATCCATATCAATTGAGTTAAACTCTATATTTTCATGAAGTATTTTTATTACTACATTTTTATTACTTTTGGCTTTGCCAGTTTTAGCTGGAGCTATTACAATACTTCTAACAGATCGAAATTTCAATACTTCTTTTTTCAATCCTAGAGGAGGAGGGGATCCAATTTTATTTCAAC…		cellularOrganisms	cellularOrganisms	1	Eukaryota	superkingdom	0.99	Metazoa	kingdom	0.95	Arthropoda	phylum	0.9	Arachnida	class	0.23	Trombidiformes	order	0.12	Tarsonemidae	family	0.1	Acarapis	genus	0.1	Acarapis_dorsalis	species	0.1
Zotu4241	OV_6_24_7_2019_1st_S41_MLepF1_LepR1	4	TCATTCTGGATCCTTCCTCCGGCTATTGTGCTAATTTTAGCCAGTGTATTCGTAGAACAAGGGATGGGAACAGGTTGGACAATGTATGTTCCACTTTCAGGTGTACAAGCTCACTCAGGTGGATCTGTTGATCTAGCTATCTTTTCTCTTCACCTATCAGGAATCTCATCTATGCTAGGTGCTATGAACATTATTACAACAATCATTAATATGCGAGCTCCAGGTATGACACTACACAAAATGCCACTATTTGTTTGGGCTATGCTAATGCAATCTGTAATTATCGTACTATGTATTCCAGTTCTAGCTGGTGCAATTACAATGATTCTTACAGATCGAAACTTCAACACTTCATTCTACGACCCTGCAGGTGGAGGTGACCCAGTACTATACCAACAC…		cellularOrganisms	cellularOrganisms	1	Eukaryota	superkingdom	0.69	Fungi	kingdom	0.68	Basidiomycota	phylum	0.68	Tremellomycetes	class	0.61	Tremellales	order	0.61	Bulleribasidiaceae	family	0.56	Hannaella	genus	0.56	Hannaella_oryzae	species	0.56
Zotu3512	EA_4_26_8_2019_1st_S12_MLepF1_LepR1	5	AGTTTTTGATTACTACCTCCTTCATTAATATTATTATTTGTTTCTTCAATAGTAGAAATAGGAGTAGGAGCTGGGTGGACAGTTTACCCTCCTTTATCTTCTTTGGAAGGACATGCTGGTAGATCTGTAGATTTTGCTATTTTTTCTTTACATTTAGCTGGTGCTTCATCTATTATAGGAGCTATTAATTTTATTTCTACTATTTTAAATATACGTTCTTTTGGAATAAGAATAGAAAAGGTTTCTCTTTTTGTCTGATCTGTTCTTATTACTGCTGTTTTATTGTTACTTTCTTTACCTGTATTAGCAGGAGCTATTACTATATTATTGACGGATCGAAATTTTAATACTTCATTTTTTGATCCTGCGGGTGGGGGAGACCCTATTCTATATCAACAT…		cellularOrganisms	cellularOrganisms	1	Eukaryota	superkingdom	1	Metazoa	kingdom	1	Arthropoda	phylum	1	Arachnida	class	1	Araneae	order	1	Theridiidae	family	1	Enoplognatha	genus	1	Enoplognatha_latimana	species	0.99
Zotu1382	C1_1st_S2_MLepF1_LepR1	6	TAAGATTTTGATTACTTCCACCATCTTTAACTCTACTTCTTATAAGAAGTATAACTAATGTAGGTGCGGGTACAGGCTGAACAGTATACCCACCCCTTTCCGCAGCCGTAGCTCATGCAGGAGCCTCTGTAGACTTGGCTATTTTTTCACTACACCTAGCCGGGATTAGATCAATTCTAGGAGCAGTAAATTTTATCTCAACTGTTATTAACATACGATCAGATGGTTTAACTTTAGAACGATTACCACTATTTGTTTGATCTGTTTTCTTAACCACCATTCTTCTTTTACTTTCTCTCCCTGTTTTAGCTGGGGCAATTACTATATTACTTACAGATCGTAATTTAAATACTTCCTTTTTTGATCCTGCGGGGGGTGGGGACCCAATTCTTTATCAAC…		cellularOrganisms	cellularOrganisms	1	Eukaryota	superkingdom	1	Metazoa	kingdom	1	Arthropoda	phylum	1	Insecta	class	1	Psocoptera	order	1	Lepidopsocidae	family	1	Echmepteryx	genus	1	Echmepteryx_hageni	species	1
Zotu1382	WP_3_21_8_2019_1st_S54_MLepF1_LepR1	9	TAAGATTTTGATTACTTCCACCATCTTTAACTCTACTTCTTATAAGAAGTATAACTAATGTAGGTGCGGGTACAGGCTGAACAGTATACCCACCCCTTTCCGCAGCCGTAGCTCATGCAGGAGCCTCTGTAGACTTGGCTATTTTTTCACTACACCTAGCCGGGATTAGATCAATTCTAGGAGCAGTAAATTTTATCTCAACTGTTATTAACATACGATCAGATGGTTTAACTTTAGAACGATTACCACTATTTGTTTGATCTGTTTTCTTAACCACCATTCTTCTTTTACTTTCTCTCCCTGTTTTAGCTGGGGCAATTACTATATTACTTACAGATCGTAATTTAAATACTTCCTTTTTTGATCCTGCGGGGGGTGGGGACCCAATTCTTTATCAAC…		cellularOrganisms	cellularOrganisms	1	Eukaryota	superkingdom	1	Metazoa	kingdom	1	Arthropoda	phylum	1	Insecta	class	1	Psocoptera	order	1	Lepidopsocidae	family	1	Echmepteryx	genus	1	Echmepteryx_hageni	species	1
Zotu1382	OV_5_10_9_2019_1st_S38_MLepF1_LepR1	4	TAAGATTTTGATTACTTCCACCATCTTTAACTCTACTTCTTATAAGAAGTATAACTAATGTAGGTGCGGGTACAGGCTGAACAGTATACCCACCCCTTTCCGCAGCCGTAGCTCATGCAGGAGCCTCTGTAGACTTGGCTATTTTTTCACTACACCTAGCCGGGATTAGATCAATTCTAGGAGCAGTAAATTTTATCTCAACTGTTATTAACATACGATCAGATGGTTTAACTTTAGAACGATTACCACTATTTGTTTGATCTGTTTTCTTAACCACCATTCTTCTTTTACTTTCTCTCCCTGTTTTAGCTGGGGCAATTACTATATTACTTACAGATCGTAATTTAAATACTTCCTTTTTTGATCCTGCGGGGGGTGGGGACCCAATTCTTTATCAAC…		cellularOrganisms	cellularOrganisms	1	Eukaryota	superkingdom	1	Metazoa	kingdom	1	Arthropoda	phylum	1	Insecta	class	1	Psocoptera	order	1	Lepidopsocidae	family	1	Echmepteryx	genus	1	Echmepteryx_hageni	species	1
Zotu1382	OV_2_10_9_2019_1st_S32_MLepF1_LepR1	4	TAAGATTTTGATTACTTCCACCATCTTTAACTCTACTTCTTATAAGAAGTATAACTAATGTAGGTGCGGGTACAGGCTGAACAGTATACCCACCCCTTTCCGCAGCCGTAGCTCATGCAGGAGCCTCTGTAGACTTGGCTATTTTTTCACTACACCTAGCCGGGATTAGATCAATTCTAGGAGCAGTAAATTTTATCTCAACTGTTATTAACATACGATCAGATGGTTTAACTTTAGAACGATTACCACTATTTGTTTGATCTGTTTTCTTAACCACCATTCTTCTTTTACTTTCTCTCCCTGTTTTAGCTGGGGCAATTACTATATTACTTACAGATCGTAATTTAAATACTTCCTTTTTTGATCCTGCGGGGGGTGGGGACCCAATTCTTTATCAAC…		cellularOrganisms	cellularOrganisms	1	Eukaryota	superkingdom	1	Metazoa	kingdom	1	Arthropoda	phylum	1	Insecta	class	1	Psocoptera	order	1	Lepidopsocidae	family	1	Echmepteryx	genus	1	Echmepteryx_hageni	species	1
Zotu1382	EA_4_26_8_2019_1st_S12_MLepF1_LepR1	9	TAAGATTTTGATTACTTCCACCATCTTTAACTCTACTTCTTATAAGAAGTATAACTAATGTAGGTGCGGGTACAGGCTGAACAGTATACCCACCCCTTTCCGCAGCCGTAGCTCATGCAGGAGCCTCTGTAGACTTGGCTATTTTTTCACTACACCTAGCCGGGATTAGATCAATTCTAGGAGCAGTAAATTTTATCTCAACTGTTATTAACATACGATCAGATGGTTTAACTTTAGAACGATTACCACTATTTGTTTGATCTGTTTTCTTAACCACCATTCTTCTTTTACTTTCTCTCCCTGTTTTAGCTGGGGCAATTACTATATTACTTACAGATCGTAATTTAAATACTTCCTTTTTTGATCCTGCGGGGGGTGGGGACCCAATTCTTTATCAAC…		cellularOrganisms	cellularOrganisms	1	Eukaryota	superkingdom	1	Metazoa	kingdom	1	Arthropoda	phylum	1	Insecta	class	1	Psocoptera	order	1	Lepidopsocidae	family	1	Echmepteryx	genus	1	Echmepteryx_hageni	species	1
Zotu3464	WP_6_5_9_2019_1st_S61_RonMWASPdeg_HCO2198	6	GATGAAAGACGGCAGATAATTTTTGCACTGTAGGTTCTTTGAAACATGTACTATCACCTGTAAAATGTTTGCAAAATTCTACAAGTTCAGCTTGGGACTGTTTCCGTGTCAGTATAAATAAATGACATTTTATAAGATTTAAGAAAAGTATTAATAGACAAAAAATTATCAGTGGATGGAAGGAATTGAAATTATTCCCCGAGTTTTCC	-	cellularOrganisms	cellularOrganisms	1	Eukaryota	superkingdom	0.73	undef_Eukaryota	kingdom	0.22	undef_undef_Eukaryota	phylum	0.13	Spirotrichea	class	0.11	Sporadotrichida	order	0.07	Oxytrichidae	family	0.07	Laurentiella	genus	0.05	Laurentiella_strenua	species	0.05
Zotu1750	OV_1_24_7_2019_1st_S31_MLepF1_LepR1	21	TAAGATTTTGGCTACTTCCACCATCCTTGACTCTCCTTTTATCTAGAAGACTAGTAAATACCGGGGCGGGGACAGGATGAACAGTTTATCCCCCTCTTTCTAGATCTTTAGCCCACCCTGGGGCCTCTGTAGATTTAGCAATTTTTTCCCTTCATTTAGCTGGTGTTAGTTCTATTTTAGGGGCAGTCAATTTCATTACTACTATTATTAACATGCGACCTCAAAGAATTACTTTAGAACGAGTCCCTTTATTCGTTTGATCAGTATTTATTACTGCCATTCTTCTTCTTCTTTCTCTACCGGTTCTTGCTGGAGCAATCACTATATTGTTAACTGACCGAAACTTAAATACCTCATTTTTTGACCCTGCAGGTGGTGGTGACCCAATTTTATACCAAC…		cellularOrganisms	cellularOrganisms	1	Eukaryota	superkingdom	1	Metazoa	kingdom	1	Arthropoda	phylum	1	Insecta	class	1	Psocoptera	order	1	Lachesillidae	family	1	Lachesilla	genus	1	Lachesilla_contraforcepeta	species	1
Zotu3848	WP_6_5_9_2019_1st_S61_MLepF1_LepR1	5	TAAGATTTTGATTACTAAATTCAGCCATATGCCTAATATTATCGTCAATAGTTACATCAAAGGGAAGAGGAACAGGATGAACAGTATACCCACCCCTATCAAATCAAATATTTCATTACGGCTTATCAGTAGATATAACAATTCTATCTCTCCACCTAGCTGGAGTATCTTCAATCATAAGATCACTCAATTTTATTGTCACCATTATAAGAATAAAATCAAATTCCCTCAAATCAGAACAGATACCACTATTCGCCTGAAGAATTTTAATTACAACAATACTCTTATTATTAGCACTTCCAGTACTAGCAGGAGCAATTACAATACTATTGACAGACCGAAATTTTAATACATCATTTTTCGACCCATCCGGGGGAGGAGATCCAATCTTATATCAAC…		cellularOrganisms	cellularOrganisms	1	Eukaryota	superkingdom	0.98	Metazoa	kingdom	0.9	Arthropoda	phylum	0.83	Insecta	class	0.65	Phasmatodea	order	0.15	Phylliidae	family	0.15	Phyllium	genus	0.15	Phyllium_tibetense	species	0.15
Zotu3667	FC_1_30_7_2019_1st_S18_RonMWASPdeg_HCO2198	3	TCGTATAAATAATATAAGCTTCTGGCTACTACCCCCATCCCTTATATTTTTAATCATATCCGCATTCACTGACAGAGGAAGAGGAACAGGATGAACAGTCTACCCACCTCTATCTAACCAAGTATTCCATAGAGGACAGTCAGTAGATCTGACTATTTTTTCGCTGCACTTAGCAGGGATTTCTTCTATTTTAGGAGCCATTAATTTTATTACTACAATTTTTAATATACGATCTAACTCTTTCTCTTTTGAACGAATCCCCCTTTTTGTATGAAGAGTTCTTATTACAGCGGTATTATTACTTTTATCTCTTCCAGTTTTAGCTGGTGCTATTACAATACTCTTAACAGACCGAAACTTTAATACCTCTTTCTTTGACCCAGCAGGAGGAGGAGACCC…		cellularOrganisms	cellularOrganisms	1	Eukaryota	superkingdom	0.99	Metazoa	kingdom	0.98	Arthropoda	phylum	0.78	Insecta	class	0.63	Diptera	order	0.06	Drosophilidae	family	0	Phortica	genus	0	Phortica_sexpunctata	species	0
Zotu341	EA_5_1_8_2019_1st_S13_RonMWASPdeg_HCO2198	12	TAGACTTAATAACATAAGTTTTTGATTATTGCCTCCTAGTTTAATATTATTTTTATTTGCTAGTGGAATAGAAAACGGAGCAGGAACAGGTTGAACTCTATATCCACCTTTATCAGGGATACAAAGCCACAGTGGACCTAGTGTAGATTTAGCAATTTTTGCCCTACATCTATCAGGTATAAGTAGTTTACTAGGTGCTATGAATTTTATAACAACAATACTTAACATGAGAAGTCCAGGTATAAGACTACATAAATTAGCTTTATTTGGATGAGCAGTTGTTATAACAGCAGTTTTGTTACTACTTTCTTTACCTGTTTTAGCCGGAGCAATTACTATGATTTTAACAGATAGAAACTTCAATACTTCATTTTTTGAAGTAGCAGGAGGTGGTGATCC…		cellularOrganisms	cellularOrganisms	1	Eukaryota	superkingdom	1	Fungi	kingdom	1	Ascomycota	phylum	1	Eurotiomycetes	class	0.23	Chaetothyriales	order	0.17	Herpotrichiellaceae	family	0.17	Cladophialophora	genus	0.17	Cladophialophora_carrionii	species	0.12
Zotu341	C1_1st_S2_RonMWASPdeg_HCO2198	17	TAGACTTAATAACATAAGTTTTTGATTATTGCCTCCTAGTTTAATATTATTTTTATTTGCTAGTGGAATAGAAAACGGAGCAGGAACAGGTTGAACTCTATATCCACCTTTATCAGGGATACAAAGCCACAGTGGACCTAGTGTAGATTTAGCAATTTTTGCCCTACATCTATCAGGTATAAGTAGTTTACTAGGTGCTATGAATTTTATAACAACAATACTTAACATGAGAAGTCCAGGTATAAGACTACATAAATTAGCTTTATTTGGATGAGCAGTTGTTATAACAGCAGTTTTGTTACTACTTTCTTTACCTGTTTTAGCCGGAGCAATTACTATGATTTTAACAGATAGAAACTTCAATACTTCATTTTTTGAAGTAGCAGGAGGTGGTGATCC…		cellularOrganisms	cellularOrganisms	1	Eukaryota	superkingdom	1	Fungi	kingdom	1	Ascomycota	phylum	1	Eurotiomycetes	class	0.23	Chaetothyriales	order	0.17	Herpotrichiellaceae	family	0.17	Cladophialophora	genus	0.17	Cladophialophora_carrionii	species	0.12
Zotu341	EA_2_1_8_2019_1st_S8_RonMWASPdeg_HCO2198	14	TAGACTTAATAACATAAGTTTTTGATTATTGCCTCCTAGTTTAATATTATTTTTATTTGCTAGTGGAATAGAAAACGGAGCAGGAACAGGTTGAACTCTATATCCACCTTTATCAGGGATACAAAGCCACAGTGGACCTAGTGTAGATTTAGCAATTTTTGCCCTACATCTATCAGGTATAAGTAGTTTACTAGGTGCTATGAATTTTATAACAACAATACTTAACATGAGAAGTCCAGGTATAAGACTACATAAATTAGCTTTATTTGGATGAGCAGTTGTTATAACAGCAGTTTTGTTACTACTTTCTTTACCTGTTTTAGCCGGAGCAATTACTATGATTTTAACAGATAGAAACTTCAATACTTCATTTTTTGAAGTAGCAGGAGGTGGTGATCC…		cellularOrganisms	cellularOrganisms	1	Eukaryota	superkingdom	1	Fungi	kingdom	1	Ascomycota	phylum	1	Eurotiomycetes	class	0.23	Chaetothyriales	order	0.17	Herpotrichiellaceae	family	0.17	Cladophialophora	genus	0.17	Cladophialophora_carrionii	species	0.12
Zotu341	OV_4_10_9_2019_1st_S36_RonMWASPdeg_HCO2198	12	TAGACTTAATAACATAAGTTTTTGATTATTGCCTCCTAGTTTAATATTATTTTTATTTGCTAGTGGAATAGAAAACGGAGCAGGAACAGGTTGAACTCTATATCCACCTTTATCAGGGATACAAAGCCACAGTGGACCTAGTGTAGATTTAGCAATTTTTGCCCTACATCTATCAGGTATAAGTAGTTTACTAGGTGCTATGAATTTTATAACAACAATACTTAACATGAGAAGTCCAGGTATAAGACTACATAAATTAGCTTTATTTGGATGAGCAGTTGTTATAACAGCAGTTTTGTTACTACTTTCTTTACCTGTTTTAGCCGGAGCAATTACTATGATTTTAACAGATAGAAACTTCAATACTTCATTTTTTGAAGTAGCAGGAGGTGGTGATCC…		cellularOrganisms	cellularOrganisms	1	Eukaryota	superkingdom	1	Fungi	kingdom	1	Ascomycota	phylum	1	Eurotiomycetes	class	0.23	Chaetothyriales	order	0.17	Herpotrichiellaceae	family	0.17	Cladophialophora	genus	0.17	Cladophialophora_carrionii	species	0.12
Zotu341	EA_6_26_8_2019_1st_S15_RonMWASPdeg_HCO2198	23	TAGACTTAATAACATAAGTTTTTGATTATTGCCTCCTAGTTTAATATTATTTTTATTTGCTAGTGGAATAGAAAACGGAGCAGGAACAGGTTGAACTCTATATCCACCTTTATCAGGGATACAAAGCCACAGTGGACCTAGTGTAGATTTAGCAATTTTTGCCCTACATCTATCAGGTATAAGTAGTTTACTAGGTGCTATGAATTTTATAACAACAATACTTAACATGAGAAGTCCAGGTATAAGACTACATAAATTAGCTTTATTTGGATGAGCAGTTGTTATAACAGCAGTTTTGTTACTACTTTCTTTACCTGTTTTAGCCGGAGCAATTACTATGATTTTAACAGATAGAAACTTCAATACTTCATTTTTTGAAGTAGCAGGAGGTGGTGATCC…		cellularOrganisms	cellularOrganisms	1	Eukaryota	superkingdom	1	Fungi	kingdom	1	Ascomycota	phylum	1	Eurotiomycetes	class	0.23	Chaetothyriales	order	0.17	Herpotrichiellaceae	family	0.17	Cladophialophora	genus	0.17	Cladophialophora_carrionii	species	0.12
Zotu341	FC_3_30_7_2019_1st_S22_RonMWASPdeg_HCO2198	13	TAGACTTAATAACATAAGTTTTTGATTATTGCCTCCTAGTTTAATATTATTTTTATTTGCTAGTGGAATAGAAAACGGAGCAGGAACAGGTTGAACTCTATATCCACCTTTATCAGGGATACAAAGCCACAGTGGACCTAGTGTAGATTTAGCAATTTTTGCCCTACATCTATCAGGTATAAGTAGTTTACTAGGTGCTATGAATTTTATAACAACAATACTTAACATGAGAAGTCCAGGTATAAGACTACATAAATTAGCTTTATTTGGATGAGCAGTTGTTATAACAGCAGTTTTGTTACTACTTTCTTTACCTGTTTTAGCCGGAGCAATTACTATGATTTTAACAGATAGAAACTTCAATACTTCATTTTTTGAAGTAGCAGGAGGTGGTGATCC…		cellularOrganisms	cellularOrganisms	1	Eukaryota	superkingdom	1	Fungi	kingdom	1	Ascomycota	phylum	1	Eurotiomycetes	class	0.23	Chaetothyriales	order	0.17	Herpotrichiellaceae	family	0.17	Cladophialophora	genus	0.17	Cladophialophora_carrionii	species	0.12
Zotu341	OV_6_24_7_2019_1st_S41_RonMWASPdeg_HCO2198	3	TAGACTTAATAACATAAGTTTTTGATTATTGCCTCCTAGTTTAATATTATTTTTATTTGCTAGTGGAATAGAAAACGGAGCAGGAACAGGTTGAACTCTATATCCACCTTTATCAGGGATACAAAGCCACAGTGGACCTAGTGTAGATTTAGCAATTTTTGCCCTACATCTATCAGGTATAAGTAGTTTACTAGGTGCTATGAATTTTATAACAACAATACTTAACATGAGAAGTCCAGGTATAAGACTACATAAATTAGCTTTATTTGGATGAGCAGTTGTTATAACAGCAGTTTTGTTACTACTTTCTTTACCTGTTTTAGCCGGAGCAATTACTATGATTTTAACAGATAGAAACTTCAATACTTCATTTTTTGAAGTAGCAGGAGGTGGTGATCC…		cellularOrganisms	cellularOrganisms	1	Eukaryota	superkingdom	1	Fungi	kingdom	1	Ascomycota	phylum	1	Eurotiomycetes	class	0.23	Chaetothyriales	order	0.17	Herpotrichiellaceae	family	0.17	Cladophialophora	genus	0.17	Cladophialophora_carrionii	species	0.12
Zotu341	EA_3_1_8_2019_1st_S9_RonMWASPdeg_HCO2198	12	TAGACTTAATAACATAAGTTTTTGATTATTGCCTCCTAGTTTAATATTATTTTTATTTGCTAGTGGAATAGAAAACGGAGCAGGAACAGGTTGAACTCTATATCCACCTTTATCAGGGATACAAAGCCACAGTGGACCTAGTGTAGATTTAGCAATTTTTGCCCTACATCTATCAGGTATAAGTAGTTTACTAGGTGCTATGAATTTTATAACAACAATACTTAACATGAGAAGTCCAGGTATAAGACTACATAAATTAGCTTTATTTGGATGAGCAGTTGTTATAACAGCAGTTTTGTTACTACTTTCTTTACCTGTTTTAGCCGGAGCAATTACTATGATTTTAACAGATAGAAACTTCAATACTTCATTTTTTGAAGTAGCAGGAGGTGGTGATCC…		cellularOrganisms	cellularOrganisms	1	Eukaryota	superkingdom	1	Fungi	kingdom	1	Ascomycota	phylum	1	Eurotiomycetes	class	0.23	Chaetothyriales	order	0.17	Herpotrichiellaceae	family	0.17	Cladophialophora	genus	0.17	Cladophialophora_carrionii	species	0.12
Zotu341	FC_2_30_7_2019_1st_S20_RonMWASPdeg_HCO2198	19	TAGACTTAATAACATAAGTTTTTGATTATTGCCTCCTAGTTTAATATTATTTTTATTTGCTAGTGGAATAGAAAACGGAGCAGGAACAGGTTGAACTCTATATCCACCTTTATCAGGGATACAAAGCCACAGTGGACCTAGTGTAGATTTAGCAATTTTTGCCCTACATCTATCAGGTATAAGTAGTTTACTAGGTGCTATGAATTTTATAACAACAATACTTAACATGAGAAGTCCAGGTATAAGACTACATAAATTAGCTTTATTTGGATGAGCAGTTGTTATAACAGCAGTTTTGTTACTACTTTCTTTACCTGTTTTAGCCGGAGCAATTACTATGATTTTAACAGATAGAAACTTCAATACTTCATTTTTTGAAGTAGCAGGAGGTGGTGATCC…		cellularOrganisms	cellularOrganisms	1	Eukaryota	superkingdom	1	Fungi	kingdom	1	Ascomycota	phylum	1	Eurotiomycetes	class	0.23	Chaetothyriales	order	0.17	Herpotrichiellaceae	family	0.17	Cladophialophora	genus	0.17	Cladophialophora_carrionii	species	0.12
Zotu341	FC_2_28_8_2019_1st_S19_RonMWASPdeg_HCO2198	4	TAGACTTAATAACATAAGTTTTTGATTATTGCCTCCTAGTTTAATATTATTTTTATTTGCTAGTGGAATAGAAAACGGAGCAGGAACAGGTTGAACTCTATATCCACCTTTATCAGGGATACAAAGCCACAGTGGACCTAGTGTAGATTTAGCAATTTTTGCCCTACATCTATCAGGTATAAGTAGTTTACTAGGTGCTATGAATTTTATAACAACAATACTTAACATGAGAAGTCCAGGTATAAGACTACATAAATTAGCTTTATTTGGATGAGCAGTTGTTATAACAGCAGTTTTGTTACTACTTTCTTTACCTGTTTTAGCCGGAGCAATTACTATGATTTTAACAGATAGAAACTTCAATACTTCATTTTTTGAAGTAGCAGGAGGTGGTGATCC…		cellularOrganisms	cellularOrganisms	1	Eukaryota	superkingdom	1	Fungi	kingdom	1	Ascomycota	phylum	1	Eurotiomycetes	class	0.23	Chaetothyriales	order	0.17	Herpotrichiellaceae	family	0.17	Cladophialophora	genus	0.17	Cladophialophora_carrionii	species	0.12
Zotu341	EA_6_1_8_2019_1st_S14_RonMWASPdeg_HCO2198	148	TAGACTTAATAACATAAGTTTTTGATTATTGCCTCCTAGTTTAATATTATTTTTATTTGCTAGTGGAATAGAAAACGGAGCAGGAACAGGTTGAACTCTATATCCACCTTTATCAGGGATACAAAGCCACAGTGGACCTAGTGTAGATTTAGCAATTTTTGCCCTACATCTATCAGGTATAAGTAGTTTACTAGGTGCTATGAATTTTATAACAACAATACTTAACATGAGAAGTCCAGGTATAAGACTACATAAATTAGCTTTATTTGGATGAGCAGTTGTTATAACAGCAGTTTTGTTACTACTTTCTTTACCTGTTTTAGCCGGAGCAATTACTATGATTTTAACAGATAGAAACTTCAATACTTCATTTTTTGAAGTAGCAGGAGGTGGTGATCC…		cellularOrganisms	cellularOrganisms	1	Eukaryota	superkingdom	1	Fungi	kingdom	1	Ascomycota	phylum	1	Eurotiomycetes	class	0.23	Chaetothyriales	order	0.17	Herpotrichiellaceae	family	0.17	Cladophialophora	genus	0.17	Cladophialophora_carrionii	species	0.12
Zotu341	WP_3_21_8_2019_1st_S54_RonMWASPdeg_HCO2198	4	TAGACTTAATAACATAAGTTTTTGATTATTGCCTCCTAGTTTAATATTATTTTTATTTGCTAGTGGAATAGAAAACGGAGCAGGAACAGGTTGAACTCTATATCCACCTTTATCAGGGATACAAAGCCACAGTGGACCTAGTGTAGATTTAGCAATTTTTGCCCTACATCTATCAGGTATAAGTAGTTTACTAGGTGCTATGAATTTTATAACAACAATACTTAACATGAGAAGTCCAGGTATAAGACTACATAAATTAGCTTTATTTGGATGAGCAGTTGTTATAACAGCAGTTTTGTTACTACTTTCTTTACCTGTTTTAGCCGGAGCAATTACTATGATTTTAACAGATAGAAACTTCAATACTTCATTTTTTGAAGTAGCAGGAGGTGGTGATCC…		cellularOrganisms	cellularOrganisms	1	Eukaryota	superkingdom	1	Fungi	kingdom	1	Ascomycota	phylum	1	Eurotiomycetes	class	0.23	Chaetothyriales	order	0.17	Herpotrichiellaceae	family	0.17	Cladophialophora	genus	0.17	Cladophialophora_carrionii	species	0.12
Zotu341	FC_4_30_7_2019_1st_S24_RonMWASPdeg_HCO2198	5	TAGACTTAATAACATAAGTTTTTGATTATTGCCTCCTAGTTTAATATTATTTTTATTTGCTAGTGGAATAGAAAACGGAGCAGGAACAGGTTGAACTCTATATCCACCTTTATCAGGGATACAAAGCCACAGTGGACCTAGTGTAGATTTAGCAATTTTTGCCCTACATCTATCAGGTATAAGTAGTTTACTAGGTGCTATGAATTTTATAACAACAATACTTAACATGAGAAGTCCAGGTATAAGACTACATAAATTAGCTTTATTTGGATGAGCAGTTGTTATAACAGCAGTTTTGTTACTACTTTCTTTACCTGTTTTAGCCGGAGCAATTACTATGATTTTAACAGATAGAAACTTCAATACTTCATTTTTTGAAGTAGCAGGAGGTGGTGATCC…		cellularOrganisms	cellularOrganisms	1	Eukaryota	superkingdom	1	Fungi	kingdom	1	Ascomycota	phylum	1	Eurotiomycetes	class	0.23	Chaetothyriales	order	0.17	Herpotrichiellaceae	family	0.17	Cladophialophora	genus	0.17	Cladophialophora_carrionii	species	0.12
Zotu341	FC_6_30_7_2019_1st_S28_RonMWASPdeg_HCO2198	4	TAGACTTAATAACATAAGTTTTTGATTATTGCCTCCTAGTTTAATATTATTTTTATTTGCTAGTGGAATAGAAAACGGAGCAGGAACAGGTTGAACTCTATATCCACCTTTATCAGGGATACAAAGCCACAGTGGACCTAGTGTAGATTTAGCAATTTTTGCCCTACATCTATCAGGTATAAGTAGTTTACTAGGTGCTATGAATTTTATAACAACAATACTTAACATGAGAAGTCCAGGTATAAGACTACATAAATTAGCTTTATTTGGATGAGCAGTTGTTATAACAGCAGTTTTGTTACTACTTTCTTTACCTGTTTTAGCCGGAGCAATTACTATGATTTTAACAGATAGAAACTTCAATACTTCATTTTTTGAAGTAGCAGGAGGTGGTGATCC…		cellularOrganisms	cellularOrganisms	1	Eukaryota	superkingdom	1	Fungi	kingdom	1	Ascomycota	phylum	1	Eurotiomycetes	class	0.23	Chaetothyriales	order	0.17	Herpotrichiellaceae	family	0.17	Cladophialophora	genus	0.17	Cladophialophora_carrionii	species	0.12
Zotu341	EA_4_26_8_2019_1st_S12_RonMWASPdeg_HCO2198	27	TAGACTTAATAACATAAGTTTTTGATTATTGCCTCCTAGTTTAATATTATTTTTATTTGCTAGTGGAATAGAAAACGGAGCAGGAACAGGTTGAACTCTATATCCACCTTTATCAGGGATACAAAGCCACAGTGGACCTAGTGTAGATTTAGCAATTTTTGCCCTACATCTATCAGGTATAAGTAGTTTACTAGGTGCTATGAATTTTATAACAACAATACTTAACATGAGAAGTCCAGGTATAAGACTACATAAATTAGCTTTATTTGGATGAGCAGTTGTTATAACAGCAGTTTTGTTACTACTTTCTTTACCTGTTTTAGCCGGAGCAATTACTATGATTTTAACAGATAGAAACTTCAATACTTCATTTTTTGAAGTAGCAGGAGGTGGTGATCC…		cellularOrganisms	cellularOrganisms	1	Eukaryota	superkingdom	1	Fungi	kingdom	1	Ascomycota	phylum	1	Eurotiomycetes	class	0.23	Chaetothyriales	order	0.17	Herpotrichiellaceae	family	0.17	Cladophialophora	genus	0.17	Cladophialophora_carrionii	species	0.12
Zotu341	FC_5_30_7_2019_1st_S26_RonMWASPdeg_HCO2198	5	TAGACTTAATAACATAAGTTTTTGATTATTGCCTCCTAGTTTAATATTATTTTTATTTGCTAGTGGAATAGAAAACGGAGCAGGAACAGGTTGAACTCTATATCCACCTTTATCAGGGATACAAAGCCACAGTGGACCTAGTGTAGATTTAGCAATTTTTGCCCTACATCTATCAGGTATAAGTAGTTTACTAGGTGCTATGAATTTTATAACAACAATACTTAACATGAGAAGTCCAGGTATAAGACTACATAAATTAGCTTTATTTGGATGAGCAGTTGTTATAACAGCAGTTTTGTTACTACTTTCTTTACCTGTTTTAGCCGGAGCAATTACTATGATTTTAACAGATAGAAACTTCAATACTTCATTTTTTGAAGTAGCAGGAGGTGGTGATCC…		cellularOrganisms	cellularOrganisms	1	Eukaryota	superkingdom	1	Fungi	kingdom	1	Ascomycota	phylum	1	Eurotiomycetes	class	0.23	Chaetothyriales	order	0.17	Herpotrichiellaceae	family	0.17	Cladophialophora	genus	0.17	Cladophialophora_carrionii	species	0.12
Zotu341	OV_5_10_9_2019_1st_S38_RonMWASPdeg_HCO2198	5	TAGACTTAATAACATAAGTTTTTGATTATTGCCTCCTAGTTTAATATTATTTTTATTTGCTAGTGGAATAGAAAACGGAGCAGGAACAGGTTGAACTCTATATCCACCTTTATCAGGGATACAAAGCCACAGTGGACCTAGTGTAGATTTAGCAATTTTTGCCCTACATCTATCAGGTATAAGTAGTTTACTAGGTGCTATGAATTTTATAACAACAATACTTAACATGAGAAGTCCAGGTATAAGACTACATAAATTAGCTTTATTTGGATGAGCAGTTGTTATAACAGCAGTTTTGTTACTACTTTCTTTACCTGTTTTAGCCGGAGCAATTACTATGATTTTAACAGATAGAAACTTCAATACTTCATTTTTTGAAGTAGCAGGAGGTGGTGATCC…		cellularOrganisms	cellularOrganisms	1	Eukaryota	superkingdom	1	Fungi	kingdom	1	Ascomycota	phylum	1	Eurotiomycetes	class	0.23	Chaetothyriales	order	0.17	Herpotrichiellaceae	family	0.17	Cladophialophora	genus	0.17	Cladophialophora_carrionii	species	0.12
Zotu341	T1_1st_S43_RonMWASPdeg_HCO2198	11	TAGACTTAATAACATAAGTTTTTGATTATTGCCTCCTAGTTTAATATTATTTTTATTTGCTAGTGGAATAGAAAACGGAGCAGGAACAGGTTGAACTCTATATCCACCTTTATCAGGGATACAAAGCCACAGTGGACCTAGTGTAGATTTAGCAATTTTTGCCCTACATCTATCAGGTATAAGTAGTTTACTAGGTGCTATGAATTTTATAACAACAATACTTAACATGAGAAGTCCAGGTATAAGACTACATAAATTAGCTTTATTTGGATGAGCAGTTGTTATAACAGCAGTTTTGTTACTACTTTCTTTACCTGTTTTAGCCGGAGCAATTACTATGATTTTAACAGATAGAAACTTCAATACTTCATTTTTTGAAGTAGCAGGAGGTGGTGATCC…		cellularOrganisms	cellularOrganisms	1	Eukaryota	superkingdom	1	Fungi	kingdom	1	Ascomycota	phylum	1	Eurotiomycetes	class	0.23	Chaetothyriales	order	0.17	Herpotrichiellaceae	family	0.17	Cladophialophora	genus	0.17	Cladophialophora_carrionii	species	0.12
Zotu341	WP_4_21_8_2019_1st_S56_RonMWASPdeg_HCO2198	3	TAGACTTAATAACATAAGTTTTTGATTATTGCCTCCTAGTTTAATATTATTTTTATTTGCTAGTGGAATAGAAAACGGAGCAGGAACAGGTTGAACTCTATATCCACCTTTATCAGGGATACAAAGCCACAGTGGACCTAGTGTAGATTTAGCAATTTTTGCCCTACATCTATCAGGTATAAGTAGTTTACTAGGTGCTATGAATTTTATAACAACAATACTTAACATGAGAAGTCCAGGTATAAGACTACATAAATTAGCTTTATTTGGATGAGCAGTTGTTATAACAGCAGTTTTGTTACTACTTTCTTTACCTGTTTTAGCCGGAGCAATTACTATGATTTTAACAGATAGAAACTTCAATACTTCATTTTTTGAAGTAGCAGGAGGTGGTGATCC…		cellularOrganisms	cellularOrganisms	1	Eukaryota	superkingdom	1	Fungi	kingdom	1	Ascomycota	phylum	1	Eurotiomycetes	class	0.23	Chaetothyriales	order	0.17	Herpotrichiellaceae	family	0.17	Cladophialophora	genus	0.17	Cladophialophora_carrionii	species	0.12
Zotu341	EA_1_1_8_2019_1st_S6_RonMWASPdeg_HCO2198	7	TAGACTTAATAACATAAGTTTTTGATTATTGCCTCCTAGTTTAATATTATTTTTATTTGCTAGTGGAATAGAAAACGGAGCAGGAACAGGTTGAACTCTATATCCACCTTTATCAGGGATACAAAGCCACAGTGGACCTAGTGTAGATTTAGCAATTTTTGCCCTACATCTATCAGGTATAAGTAGTTTACTAGGTGCTATGAATTTTATAACAACAATACTTAACATGAGAAGTCCAGGTATAAGACTACATAAATTAGCTTTATTTGGATGAGCAGTTGTTATAACAGCAGTTTTGTTACTACTTTCTTTACCTGTTTTAGCCGGAGCAATTACTATGATTTTAACAGATAGAAACTTCAATACTTCATTTTTTGAAGTAGCAGGAGGTGGTGATCC…		cellularOrganisms	cellularOrganisms	1	Eukaryota	superkingdom	1	Fungi	kingdom	1	Ascomycota	phylum	1	Eurotiomycetes	class	0.23	Chaetothyriales	order	0.17	Herpotrichiellaceae	family	0.17	Cladophialophora	genus	0.17	Cladophialophora_carrionii	species	0.12
Zotu674	OV_4_24_7_2019_1st_S37_MLepF1_LepR1	122	TAAGATTTTGATTGCTCCCTCCTTCATTAATTATATTAATTAACAGAATGATCACAGATCAAGGAACTGGGACAGGATGAACTCTTTACCCCCCTTTAACTTCAACTATAAATCACTCTGGCTCCTCCCTAGATTTTACAATTTTTTCTCTTCACATTGCCGGAATTAGATCAATTATAGGATCAATTAACTTCATAGCAACCTTAATAATAATAAAACCATTAAAACTTAATAATGAACAAACTTCTTTATTTTGCTGATCAATTTTTATTACTACTATCCTTCTTCTAATTTCTCTCCCTGTGCTAGCTGGAGCAATCACTATAATTCTTTCTGACCGAAATTTAAATACAACATTTTTTGACCCAAGTGGGGGAGGAGACCCAATTCTATATCAAC…		cellularOrganisms	cellularOrganisms	1	Eukaryota	superkingdom	1	undef_Eukaryota	kingdom	0.13	undef_undef_Eukaryota	phylum	0.13	Spirotrichea	class	0.13	Sporadotrichida	order	0.13	Oxytrichidae	family	0.13	Laurentiella	genus	0.13	Laurentiella_strenua	species	0.13
Zotu2010	FC_5_30_7_2019_1st_S26_RonMWASPdeg_HCO2198	10	ACGACTAAACAATTTTAGTTACTGGATATTACCCCCTTCTTTAATTCTTATCTCTTCAAGTTTATTTATTGGGAGAGGGTCTGGGACTGGGTGAACAGTTTATCCTCCTTTATCTAATAGAGTTTTTCATTCAAGAAGAAGAGTTGATTTAGTAATTTTTTCTTTACATCTGGCGGGTATCAGATCAATCCTAGGAGCTATTAACTTTATTTCTACAAGGTTAGATTTATGAATTTTTTCATCTAATTATAAACTTTTACCTTTATACAGAGCTTCAGTTTTTATTACAGCTGTTTTACTTTTATTATCGTTACCTGTATTGGCTGGTGCAATCACTATGCTTTTGTTTGACCGTAATTTTAATACTTCCTTTTTTGACCCTTCAGGAGGAGGGGATCC…		cellularOrganisms	cellularOrganisms	1	Eukaryota	superkingdom	1	undef_Eukaryota	kingdom	0.15	undef_undef_Eukaryota	phylum	0.11	Spirotrichea	class	0.1	Sporadotrichida	order	0.09	Oxytrichidae	family	0.09	Oxytricha	genus	0.09	Oxytricha_trifallax	species	0.09
Zotu2010	FC_3_30_7_2019_1st_S22_RonMWASPdeg_HCO2198	6	ACGACTAAACAATTTTAGTTACTGGATATTACCCCCTTCTTTAATTCTTATCTCTTCAAGTTTATTTATTGGGAGAGGGTCTGGGACTGGGTGAACAGTTTATCCTCCTTTATCTAATAGAGTTTTTCATTCAAGAAGAAGAGTTGATTTAGTAATTTTTTCTTTACATCTGGCGGGTATCAGATCAATCCTAGGAGCTATTAACTTTATTTCTACAAGGTTAGATTTATGAATTTTTTCATCTAATTATAAACTTTTACCTTTATACAGAGCTTCAGTTTTTATTACAGCTGTTTTACTTTTATTATCGTTACCTGTATTGGCTGGTGCAATCACTATGCTTTTGTTTGACCGTAATTTTAATACTTCCTTTTTTGACCCTTCAGGAGGAGGGGATCC…		cellularOrganisms	cellularOrganisms	1	Eukaryota	superkingdom	1	undef_Eukaryota	kingdom	0.15	undef_undef_Eukaryota	phylum	0.11	Spirotrichea	class	0.1	Sporadotrichida	order	0.09	Oxytrichidae	family	0.09	Oxytricha	genus	0.09	Oxytricha_trifallax	species	0.09
Zotu841	WP_3_5_9_2019_1st_S55_MLepF1_LepR1	10	TGAGATTTTGAATGCTTTTTCCAGCTATGACCTTTCTTATTTTGTCTTCTTTTATTTCCTTGGGGGCAGGAACTGGGTGGACGGTTTATCCTCCTCTTTCTAGAATTAGCTATCACAGAGACATTTCGGTGGATTTAGCTATTTTCTCTCTACATTTAGGAGGGGTGTCTTCAATTCTTAGGTCTATTAATTTTATTACGACAATCTTTACAATGCGATTTTCTGGCTTCAGGATAGATCGACTTCCCCTATTTGTCTGGTCTATACTAGTGACTTCCTTTCTCCTTCTGTTCTCTCTTCCCGTGCTAGCTGGGGCTATTACTATGCTTTTAACTGATCGAAATTTAAACACTTCTTTTTTTGACCCCCTAGGAGGTGGCGACCCCATTCTTTACCAAC…		cellularOrganisms	cellularOrganisms	1	Eukaryota	superkingdom	0.95	Metazoa	kingdom	0.78	Arthropoda	phylum	0.59	Malacostraca	class	0.1	Amphipoda	order	0.1	Allocrangonyctidae	family	0.07	Pseudoniphargus	genus	0.07	Pseudoniphargus_mateusorum	species	0.07
Zotu841	WP_3_21_8_2019_1st_S54_MLepF1_LepR1	77	TGAGATTTTGAATGCTTTTTCCAGCTATGACCTTTCTTATTTTGTCTTCTTTTATTTCCTTGGGGGCAGGAACTGGGTGGACGGTTTATCCTCCTCTTTCTAGAATTAGCTATCACAGAGACATTTCGGTGGATTTAGCTATTTTCTCTCTACATTTAGGAGGGGTGTCTTCAATTCTTAGGTCTATTAATTTTATTACGACAATCTTTACAATGCGATTTTCTGGCTTCAGGATAGATCGACTTCCCCTATTTGTCTGGTCTATACTAGTGACTTCCTTTCTCCTTCTGTTCTCTCTTCCCGTGCTAGCTGGGGCTATTACTATGCTTTTAACTGATCGAAATTTAAACACTTCTTTTTTTGACCCCCTAGGAGGTGGCGACCCCATTCTTTACCAAC…		cellularOrganisms	cellularOrganisms	1	Eukaryota	superkingdom	0.95	Metazoa	kingdom	0.78	Arthropoda	phylum	0.59	Malacostraca	class	0.1	Amphipoda	order	0.1	Allocrangonyctidae	family	0.07	Pseudoniphargus	genus	0.07	Pseudoniphargus_mateusorum	species	0.07
Zotu1639	C1_1st_S2_MLepF1_LepR1	20	TAAGATTTTGGTTATTGCCTCCATCATTGGTATTTTTATTAATAAGAAGTTTTATAGGATCAGGGGCAGGGACAGGTTGGACAGTGTATCCTCCTTTATCTTTGAATTTAAGTCATTCTGGGGTGTCTGTAGATTTAGCTATTTTTTCATTACATTTGGCAGGTATATCTTCAATCATAGGGGCAATTAATTTTATTAGAACAATTGTAAATATGCGTTTATTTGGTGTAAAATTGGATAATATTAGTTTATTTTCTTGATCGGTAAATATTACGGCTGTTTTGTTGTTATTATCATTACCAGTTTTAGCTGGGGCTATTACAATATTGTTAAGAGATCGAAATTTAAATACTAGATTTTTTGATCCTTCAGGAGGAGGGGATCCAATTTTATACCAAC…		cellularOrganisms	cellularOrganisms	1	Eukaryota	superkingdom	0.99	Metazoa	kingdom	0.89	Arthropoda	phylum	0.79	Insecta	class	0.68	Hymenoptera	order	0.49	Braconidae	family	0.38	Leiophron	genus	0.1	Leiophron_apicalis	species	0.03
Zotu1458	FC_6_30_7_2019_1st_S28_MLepF1_LepR1	4	TAAGATTTTGATTAATTATATCTTCGATTTTAAATCTATTATTTTCTTTATTTTCTTCAAAAGGGTCTGGAACTGGTTGAACTATTTATCCTCCCCTTTCATCTGGAGATTATCATTCTGGATCTTCCATAGATTTAACTATTTTTTCTTTACATTTAGCTGGAATTTCTTCTTTAATAAGCTCTCTAAATTTTCTATCTTCTAATTATACGTCAAAAATCTATtttattagaattttccacattattttcttgaagaatttttattactactttttaattattattaGCTTTACCTGTTTTAGCAGGCGCGATTATTATGTTATTGACAGATCGAAATTTTAATACATCttttttttCTCCAAGAGGAGATCCAATCTTATTTCAACATTTATTT		cellularOrganisms	cellularOrganisms	1	Eukaryota	superkingdom	0.99	undef_Eukaryota	kingdom	0.5	undef_undef_Eukaryota	phylum	0.49	Spirotrichea	class	0.49	Sporadotrichida	order	0.49	Oxytrichidae	family	0.49	Laurentiella	genus	0.39	Laurentiella_strenua	species	0.39
Zotu1458	FC_4_30_7_2019_1st_S24_MLepF1_LepR1	4	TAAGATTTTGATTAATTATATCTTCGATTTTAAATCTATTATTTTCTTTATTTTCTTCAAAAGGGTCTGGAACTGGTTGAACTATTTATCCTCCCCTTTCATCTGGAGATTATCATTCTGGATCTTCCATAGATTTAACTATTTTTTCTTTACATTTAGCTGGAATTTCTTCTTTAATAAGCTCTCTAAATTTTCTATCTTCTAATTATACGTCAAAAATCTATtttattagaattttccacattattttcttgaagaatttttattactactttttaattattattaGCTTTACCTGTTTTAGCAGGCGCGATTATTATGTTATTGACAGATCGAAATTTTAATACATCttttttttCTCCAAGAGGAGATCCAATCTTATTTCAACATTTATTT		cellularOrganisms	cellularOrganisms	1	Eukaryota	superkingdom	0.99	undef_Eukaryota	kingdom	0.5	undef_undef_Eukaryota	phylum	0.49	Spirotrichea	class	0.49	Sporadotrichida	order	0.49	Oxytrichidae	family	0.49	Laurentiella	genus	0.39	Laurentiella_strenua	species	0.39
Zotu1458	FC_2_30_7_2019_1st_S20_MLepF1_LepR1	22	TAAGATTTTGATTAATTATATCTTCGATTTTAAATCTATTATTTTCTTTATTTTCTTCAAAAGGGTCTGGAACTGGTTGAACTATTTATCCTCCCCTTTCATCTGGAGATTATCATTCTGGATCTTCCATAGATTTAACTATTTTTTCTTTACATTTAGCTGGAATTTCTTCTTTAATAAGCTCTCTAAATTTTCTATCTTCTAATTATACGTCAAAAATCTATtttattagaattttccacattattttcttgaagaatttttattactactttttaattattattaGCTTTACCTGTTTTAGCAGGCGCGATTATTATGTTATTGACAGATCGAAATTTTAATACATCttttttttCTCCAAGAGGAGATCCAATCTTATTTCAACATTTATTT		cellularOrganisms	cellularOrganisms	1	Eukaryota	superkingdom	0.99	undef_Eukaryota	kingdom	0.5	undef_undef_Eukaryota	phylum	0.49	Spirotrichea	class	0.49	Sporadotrichida	order	0.49	Oxytrichidae	family	0.49	Laurentiella	genus	0.39	Laurentiella_strenua	species	0.39
Zotu315	OV_1_24_7_2019_1st_S31_MLepF1_LepR1	422	TAAGATTTTGACTTCTTCCACCATCTCTATCATTATTAATTTTAAGAAGAATGATTGAAAGAGGTGCAGGAACAGGATGAACTGTTTATCCCCCTCTTTCAGCAAATATTGCCCACAGAGGCCCTTCAGTTGATTTAGCTATTTTTAGACTCCATTTAGCTGGTGTATCATCAATTCTAGGTGCTGTAAATTTTATTTCTACAATTATTAATATACGTCCTATTAATATAACATTTGATCAAATACCTCTATTTGTTTGAGCTATTTTAATTACAACTATTCTTTTATTATTAAGTTTACCAGTTCTTGCAGGAGCAATTACAATACTTCTAACAGATCGTAATTTAAATTCGTCATTTTTTGACCCTGCGGGAGGAGGTGATCCAATTCTTTATCAAC…		cellularOrganisms	cellularOrganisms	1	Eukaryota	superkingdom	1	Metazoa	kingdom	1	Arthropoda	phylum	1	Insecta	class	1	Coleoptera	order	1	Lampyridae	family	1	Lucidota	genus	1	Lucidota_atra	species	1
Zotu415	WP_2_21_8_2019_1st_S52_RonMWASPdeg_HCO2198	19	TCGCATAAATAATATTTCATTTTGATTGTTGGTTCCGAGTTTAATGTTATTATTAGCAAGTACACTCATTGAAGGTGGTGCTGGTACTGGTTGAACTGTTTATCCACCTTTATCAGGAACACAAAGTCATTCTGGAGCCTCTGTAGACTTAGCTATTTTTTCTCTTCATTTGAGTGGGCTTAGTTCTTTACTTGGTGCAATAAATTTTATTACTACTGTTCTAAATATAAGAAGTCCAGGAATAGTTATGCACAAAGTGCCATTATTTGCATGATCGCTCTTTATTACGGCCATTTTGCTATTATTAGCCTTACCTGTTTTAGCTGGAGGGATTACGATGCTATTAACGGACCGAAATTTTAACACCTCGTTTTACGACCCCGCAGGAGGAGGGGATCC…		cellularOrganisms	cellularOrganisms	1	Eukaryota	superkingdom	0.95	undef_Eukaryota	kingdom	0.35	Rhodophyta	phylum	0.29	Florideophyceae	class	0.29	Ceramiales	order	0.16	Dasyaceae	family	0.05	Dipterocladia	genus	0.05	Dipterocladia_arabiensis	species	0.05
Zotu415	EA_5_1_8_2019_1st_S13_RonMWASPdeg_HCO2198	31	TCGCATAAATAATATTTCATTTTGATTGTTGGTTCCGAGTTTAATGTTATTATTAGCAAGTACACTCATTGAAGGTGGTGCTGGTACTGGTTGAACTGTTTATCCACCTTTATCAGGAACACAAAGTCATTCTGGAGCCTCTGTAGACTTAGCTATTTTTTCTCTTCATTTGAGTGGGCTTAGTTCTTTACTTGGTGCAATAAATTTTATTACTACTGTTCTAAATATAAGAAGTCCAGGAATAGTTATGCACAAAGTGCCATTATTTGCATGATCGCTCTTTATTACGGCCATTTTGCTATTATTAGCCTTACCTGTTTTAGCTGGAGGGATTACGATGCTATTAACGGACCGAAATTTTAACACCTCGTTTTACGACCCCGCAGGAGGAGGGGATCC…		cellularOrganisms	cellularOrganisms	1	Eukaryota	superkingdom	0.95	undef_Eukaryota	kingdom	0.35	Rhodophyta	phylum	0.29	Florideophyceae	class	0.29	Ceramiales	order	0.16	Dasyaceae	family	0.05	Dipterocladia	genus	0.05	Dipterocladia_arabiensis	species	0.05
Zotu415	OV_4_10_9_2019_1st_S36_RonMWASPdeg_HCO2198	4	TCGCATAAATAATATTTCATTTTGATTGTTGGTTCCGAGTTTAATGTTATTATTAGCAAGTACACTCATTGAAGGTGGTGCTGGTACTGGTTGAACTGTTTATCCACCTTTATCAGGAACACAAAGTCATTCTGGAGCCTCTGTAGACTTAGCTATTTTTTCTCTTCATTTGAGTGGGCTTAGTTCTTTACTTGGTGCAATAAATTTTATTACTACTGTTCTAAATATAAGAAGTCCAGGAATAGTTATGCACAAAGTGCCATTATTTGCATGATCGCTCTTTATTACGGCCATTTTGCTATTATTAGCCTTACCTGTTTTAGCTGGAGGGATTACGATGCTATTAACGGACCGAAATTTTAACACCTCGTTTTACGACCCCGCAGGAGGAGGGGATCC…		cellularOrganisms	cellularOrganisms	1	Eukaryota	superkingdom	0.95	undef_Eukaryota	kingdom	0.35	Rhodophyta	phylum	0.29	Florideophyceae	class	0.29	Ceramiales	order	0.16	Dasyaceae	family	0.05	Dipterocladia	genus	0.05	Dipterocladia_arabiensis	species	0.05
Zotu415	EA_2_1_8_2019_1st_S8_RonMWASPdeg_HCO2198	17	TCGCATAAATAATATTTCATTTTGATTGTTGGTTCCGAGTTTAATGTTATTATTAGCAAGTACACTCATTGAAGGTGGTGCTGGTACTGGTTGAACTGTTTATCCACCTTTATCAGGAACACAAAGTCATTCTGGAGCCTCTGTAGACTTAGCTATTTTTTCTCTTCATTTGAGTGGGCTTAGTTCTTTACTTGGTGCAATAAATTTTATTACTACTGTTCTAAATATAAGAAGTCCAGGAATAGTTATGCACAAAGTGCCATTATTTGCATGATCGCTCTTTATTACGGCCATTTTGCTATTATTAGCCTTACCTGTTTTAGCTGGAGGGATTACGATGCTATTAACGGACCGAAATTTTAACACCTCGTTTTACGACCCCGCAGGAGGAGGGGATCC…		cellularOrganisms	cellularOrganisms	1	Eukaryota	superkingdom	0.95	undef_Eukaryota	kingdom	0.35	Rhodophyta	phylum	0.29	Florideophyceae	class	0.29	Ceramiales	order	0.16	Dasyaceae	family	0.05	Dipterocladia	genus	0.05	Dipterocladia_arabiensis	species	0.05
Zotu415	FC_6_28_8_2019_1st_S27_RonMWASPdeg_HCO2198	5	TCGCATAAATAATATTTCATTTTGATTGTTGGTTCCGAGTTTAATGTTATTATTAGCAAGTACACTCATTGAAGGTGGTGCTGGTACTGGTTGAACTGTTTATCCACCTTTATCAGGAACACAAAGTCATTCTGGAGCCTCTGTAGACTTAGCTATTTTTTCTCTTCATTTGAGTGGGCTTAGTTCTTTACTTGGTGCAATAAATTTTATTACTACTGTTCTAAATATAAGAAGTCCAGGAATAGTTATGCACAAAGTGCCATTATTTGCATGATCGCTCTTTATTACGGCCATTTTGCTATTATTAGCCTTACCTGTTTTAGCTGGAGGGATTACGATGCTATTAACGGACCGAAATTTTAACACCTCGTTTTACGACCCCGCAGGAGGAGGGGATCC…		cellularOrganisms	cellularOrganisms	1	Eukaryota	superkingdom	0.95	undef_Eukaryota	kingdom	0.35	Rhodophyta	phylum	0.29	Florideophyceae	class	0.29	Ceramiales	order	0.16	Dasyaceae	family	0.05	Dipterocladia	genus	0.05	Dipterocladia_arabiensis	species	0.05
Zotu415	WP_6_21_8_2019_1st_S60_RonMWASPdeg_HCO2198	7	TCGCATAAATAATATTTCATTTTGATTGTTGGTTCCGAGTTTAATGTTATTATTAGCAAGTACACTCATTGAAGGTGGTGCTGGTACTGGTTGAACTGTTTATCCACCTTTATCAGGAACACAAAGTCATTCTGGAGCCTCTGTAGACTTAGCTATTTTTTCTCTTCATTTGAGTGGGCTTAGTTCTTTACTTGGTGCAATAAATTTTATTACTACTGTTCTAAATATAAGAAGTCCAGGAATAGTTATGCACAAAGTGCCATTATTTGCATGATCGCTCTTTATTACGGCCATTTTGCTATTATTAGCCTTACCTGTTTTAGCTGGAGGGATTACGATGCTATTAACGGACCGAAATTTTAACACCTCGTTTTACGACCCCGCAGGAGGAGGGGATCC…		cellularOrganisms	cellularOrganisms	1	Eukaryota	superkingdom	0.95	undef_Eukaryota	kingdom	0.35	Rhodophyta	phylum	0.29	Florideophyceae	class	0.29	Ceramiales	order	0.16	Dasyaceae	family	0.05	Dipterocladia	genus	0.05	Dipterocladia_arabiensis	species	0.05
Zotu415	FC_3_30_7_2019_1st_S22_RonMWASPdeg_HCO2198	5	TCGCATAAATAATATTTCATTTTGATTGTTGGTTCCGAGTTTAATGTTATTATTAGCAAGTACACTCATTGAAGGTGGTGCTGGTACTGGTTGAACTGTTTATCCACCTTTATCAGGAACACAAAGTCATTCTGGAGCCTCTGTAGACTTAGCTATTTTTTCTCTTCATTTGAGTGGGCTTAGTTCTTTACTTGGTGCAATAAATTTTATTACTACTGTTCTAAATATAAGAAGTCCAGGAATAGTTATGCACAAAGTGCCATTATTTGCATGATCGCTCTTTATTACGGCCATTTTGCTATTATTAGCCTTACCTGTTTTAGCTGGAGGGATTACGATGCTATTAACGGACCGAAATTTTAACACCTCGTTTTACGACCCCGCAGGAGGAGGGGATCC…		cellularOrganisms	cellularOrganisms	1	Eukaryota	superkingdom	0.95	undef_Eukaryota	kingdom	0.35	Rhodophyta	phylum	0.29	Florideophyceae	class	0.29	Ceramiales	order	0.16	Dasyaceae	family	0.05	Dipterocladia	genus	0.05	Dipterocladia_arabiensis	species	0.05
Zotu415	FC_1_30_7_2019_1st_S18_RonMWASPdeg_HCO2198	19	TCGCATAAATAATATTTCATTTTGATTGTTGGTTCCGAGTTTAATGTTATTATTAGCAAGTACACTCATTGAAGGTGGTGCTGGTACTGGTTGAACTGTTTATCCACCTTTATCAGGAACACAAAGTCATTCTGGAGCCTCTGTAGACTTAGCTATTTTTTCTCTTCATTTGAGTGGGCTTAGTTCTTTACTTGGTGCAATAAATTTTATTACTACTGTTCTAAATATAAGAAGTCCAGGAATAGTTATGCACAAAGTGCCATTATTTGCATGATCGCTCTTTATTACGGCCATTTTGCTATTATTAGCCTTACCTGTTTTAGCTGGAGGGATTACGATGCTATTAACGGACCGAAATTTTAACACCTCGTTTTACGACCCCGCAGGAGGAGGGGATCC…		cellularOrganisms	cellularOrganisms	1	Eukaryota	superkingdom	0.95	undef_Eukaryota	kingdom	0.35	Rhodophyta	phylum	0.29	Florideophyceae	class	0.29	Ceramiales	order	0.16	Dasyaceae	family	0.05	Dipterocladia	genus	0.05	Dipterocladia_arabiensis	species	0.05
Zotu415	EA_3_1_8_2019_1st_S9_RonMWASPdeg_HCO2198	8	TCGCATAAATAATATTTCATTTTGATTGTTGGTTCCGAGTTTAATGTTATTATTAGCAAGTACACTCATTGAAGGTGGTGCTGGTACTGGTTGAACTGTTTATCCACCTTTATCAGGAACACAAAGTCATTCTGGAGCCTCTGTAGACTTAGCTATTTTTTCTCTTCATTTGAGTGGGCTTAGTTCTTTACTTGGTGCAATAAATTTTATTACTACTGTTCTAAATATAAGAAGTCCAGGAATAGTTATGCACAAAGTGCCATTATTTGCATGATCGCTCTTTATTACGGCCATTTTGCTATTATTAGCCTTACCTGTTTTAGCTGGAGGGATTACGATGCTATTAACGGACCGAAATTTTAACACCTCGTTTTACGACCCCGCAGGAGGAGGGGATCC…		cellularOrganisms	cellularOrganisms	1	Eukaryota	superkingdom	0.95	undef_Eukaryota	kingdom	0.35	Rhodophyta	phylum	0.29	Florideophyceae	class	0.29	Ceramiales	order	0.16	Dasyaceae	family	0.05	Dipterocladia	genus	0.05	Dipterocladia_arabiensis	species	0.05
Zotu415	FC_2_30_7_2019_1st_S20_RonMWASPdeg_HCO2198	16	TCGCATAAATAATATTTCATTTTGATTGTTGGTTCCGAGTTTAATGTTATTATTAGCAAGTACACTCATTGAAGGTGGTGCTGGTACTGGTTGAACTGTTTATCCACCTTTATCAGGAACACAAAGTCATTCTGGAGCCTCTGTAGACTTAGCTATTTTTTCTCTTCATTTGAGTGGGCTTAGTTCTTTACTTGGTGCAATAAATTTTATTACTACTGTTCTAAATATAAGAAGTCCAGGAATAGTTATGCACAAAGTGCCATTATTTGCATGATCGCTCTTTATTACGGCCATTTTGCTATTATTAGCCTTACCTGTTTTAGCTGGAGGGATTACGATGCTATTAACGGACCGAAATTTTAACACCTCGTTTTACGACCCCGCAGGAGGAGGGGATCC…		cellularOrganisms	cellularOrganisms	1	Eukaryota	superkingdom	0.95	undef_Eukaryota	kingdom	0.35	Rhodophyta	phylum	0.29	Florideophyceae	class	0.29	Ceramiales	order	0.16	Dasyaceae	family	0.05	Dipterocladia	genus	0.05	Dipterocladia_arabiensis	species	0.05
Zotu415	WP_1_21_8_2019_1st_S50_RonMWASPdeg_HCO2198	38	TCGCATAAATAATATTTCATTTTGATTGTTGGTTCCGAGTTTAATGTTATTATTAGCAAGTACACTCATTGAAGGTGGTGCTGGTACTGGTTGAACTGTTTATCCACCTTTATCAGGAACACAAAGTCATTCTGGAGCCTCTGTAGACTTAGCTATTTTTTCTCTTCATTTGAGTGGGCTTAGTTCTTTACTTGGTGCAATAAATTTTATTACTACTGTTCTAAATATAAGAAGTCCAGGAATAGTTATGCACAAAGTGCCATTATTTGCATGATCGCTCTTTATTACGGCCATTTTGCTATTATTAGCCTTACCTGTTTTAGCTGGAGGGATTACGATGCTATTAACGGACCGAAATTTTAACACCTCGTTTTACGACCCCGCAGGAGGAGGGGATCC…		cellularOrganisms	cellularOrganisms	1	Eukaryota	superkingdom	0.95	undef_Eukaryota	kingdom	0.35	Rhodophyta	phylum	0.29	Florideophyceae	class	0.29	Ceramiales	order	0.16	Dasyaceae	family	0.05	Dipterocladia	genus	0.05	Dipterocladia_arabiensis	species	0.05
Zotu415	EA_6_1_8_2019_1st_S14_RonMWASPdeg_HCO2198	6	TCGCATAAATAATATTTCATTTTGATTGTTGGTTCCGAGTTTAATGTTATTATTAGCAAGTACACTCATTGAAGGTGGTGCTGGTACTGGTTGAACTGTTTATCCACCTTTATCAGGAACACAAAGTCATTCTGGAGCCTCTGTAGACTTAGCTATTTTTTCTCTTCATTTGAGTGGGCTTAGTTCTTTACTTGGTGCAATAAATTTTATTACTACTGTTCTAAATATAAGAAGTCCAGGAATAGTTATGCACAAAGTGCCATTATTTGCATGATCGCTCTTTATTACGGCCATTTTGCTATTATTAGCCTTACCTGTTTTAGCTGGAGGGATTACGATGCTATTAACGGACCGAAATTTTAACACCTCGTTTTACGACCCCGCAGGAGGAGGGGATCC…		cellularOrganisms	cellularOrganisms	1	Eukaryota	superkingdom	0.95	undef_Eukaryota	kingdom	0.35	Rhodophyta	phylum	0.29	Florideophyceae	class	0.29	Ceramiales	order	0.16	Dasyaceae	family	0.05	Dipterocladia	genus	0.05	Dipterocladia_arabiensis	species	0.05
Zotu415	FC_4_30_7_2019_1st_S24_RonMWASPdeg_HCO2198	4	TCGCATAAATAATATTTCATTTTGATTGTTGGTTCCGAGTTTAATGTTATTATTAGCAAGTACACTCATTGAAGGTGGTGCTGGTACTGGTTGAACTGTTTATCCACCTTTATCAGGAACACAAAGTCATTCTGGAGCCTCTGTAGACTTAGCTATTTTTTCTCTTCATTTGAGTGGGCTTAGTTCTTTACTTGGTGCAATAAATTTTATTACTACTGTTCTAAATATAAGAAGTCCAGGAATAGTTATGCACAAAGTGCCATTATTTGCATGATCGCTCTTTATTACGGCCATTTTGCTATTATTAGCCTTACCTGTTTTAGCTGGAGGGATTACGATGCTATTAACGGACCGAAATTTTAACACCTCGTTTTACGACCCCGCAGGAGGAGGGGATCC…		cellularOrganisms	cellularOrganisms	1	Eukaryota	superkingdom	0.95	undef_Eukaryota	kingdom	0.35	Rhodophyta	phylum	0.29	Florideophyceae	class	0.29	Ceramiales	order	0.16	Dasyaceae	family	0.05	Dipterocladia	genus	0.05	Dipterocladia_arabiensis	species	0.05
Zotu415	WP_5_21_8_2019_1st_S58_RonMWASPdeg_HCO2198	15	TCGCATAAATAATATTTCATTTTGATTGTTGGTTCCGAGTTTAATGTTATTATTAGCAAGTACACTCATTGAAGGTGGTGCTGGTACTGGTTGAACTGTTTATCCACCTTTATCAGGAACACAAAGTCATTCTGGAGCCTCTGTAGACTTAGCTATTTTTTCTCTTCATTTGAGTGGGCTTAGTTCTTTACTTGGTGCAATAAATTTTATTACTACTGTTCTAAATATAAGAAGTCCAGGAATAGTTATGCACAAAGTGCCATTATTTGCATGATCGCTCTTTATTACGGCCATTTTGCTATTATTAGCCTTACCTGTTTTAGCTGGAGGGATTACGATGCTATTAACGGACCGAAATTTTAACACCTCGTTTTACGACCCCGCAGGAGGAGGGGATCC…		cellularOrganisms	cellularOrganisms	1	Eukaryota	superkingdom	0.95	undef_Eukaryota	kingdom	0.35	Rhodophyta	phylum	0.29	Florideophyceae	class	0.29	Ceramiales	order	0.16	Dasyaceae	family	0.05	Dipterocladia	genus	0.05	Dipterocladia_arabiensis	species	0.05
Zotu415	WP_3_21_8_2019_1st_S54_RonMWASPdeg_HCO2198	8	TCGCATAAATAATATTTCATTTTGATTGTTGGTTCCGAGTTTAATGTTATTATTAGCAAGTACACTCATTGAAGGTGGTGCTGGTACTGGTTGAACTGTTTATCCACCTTTATCAGGAACACAAAGTCATTCTGGAGCCTCTGTAGACTTAGCTATTTTTTCTCTTCATTTGAGTGGGCTTAGTTCTTTACTTGGTGCAATAAATTTTATTACTACTGTTCTAAATATAAGAAGTCCAGGAATAGTTATGCACAAAGTGCCATTATTTGCATGATCGCTCTTTATTACGGCCATTTTGCTATTATTAGCCTTACCTGTTTTAGCTGGAGGGATTACGATGCTATTAACGGACCGAAATTTTAACACCTCGTTTTACGACCCCGCAGGAGGAGGGGATCC…		cellularOrganisms	cellularOrganisms	1	Eukaryota	superkingdom	0.95	undef_Eukaryota	kingdom	0.35	Rhodophyta	phylum	0.29	Florideophyceae	class	0.29	Ceramiales	order	0.16	Dasyaceae	family	0.05	Dipterocladia	genus	0.05	Dipterocladia_arabiensis	species	0.05
Zotu415	EA_4_26_8_2019_1st_S12_RonMWASPdeg_HCO2198	10	TCGCATAAATAATATTTCATTTTGATTGTTGGTTCCGAGTTTAATGTTATTATTAGCAAGTACACTCATTGAAGGTGGTGCTGGTACTGGTTGAACTGTTTATCCACCTTTATCAGGAACACAAAGTCATTCTGGAGCCTCTGTAGACTTAGCTATTTTTTCTCTTCATTTGAGTGGGCTTAGTTCTTTACTTGGTGCAATAAATTTTATTACTACTGTTCTAAATATAAGAAGTCCAGGAATAGTTATGCACAAAGTGCCATTATTTGCATGATCGCTCTTTATTACGGCCATTTTGCTATTATTAGCCTTACCTGTTTTAGCTGGAGGGATTACGATGCTATTAACGGACCGAAATTTTAACACCTCGTTTTACGACCCCGCAGGAGGAGGGGATCC…		cellularOrganisms	cellularOrganisms	1	Eukaryota	superkingdom	0.95	undef_Eukaryota	kingdom	0.35	Rhodophyta	phylum	0.29	Florideophyceae	class	0.29	Ceramiales	order	0.16	Dasyaceae	family	0.05	Dipterocladia	genus	0.05	Dipterocladia_arabiensis	species	0.05
Zotu415	OV_1_24_7_2019_1st_S31_RonMWASPdeg_HCO2198	7	TCGCATAAATAATATTTCATTTTGATTGTTGGTTCCGAGTTTAATGTTATTATTAGCAAGTACACTCATTGAAGGTGGTGCTGGTACTGGTTGAACTGTTTATCCACCTTTATCAGGAACACAAAGTCATTCTGGAGCCTCTGTAGACTTAGCTATTTTTTCTCTTCATTTGAGTGGGCTTAGTTCTTTACTTGGTGCAATAAATTTTATTACTACTGTTCTAAATATAAGAAGTCCAGGAATAGTTATGCACAAAGTGCCATTATTTGCATGATCGCTCTTTATTACGGCCATTTTGCTATTATTAGCCTTACCTGTTTTAGCTGGAGGGATTACGATGCTATTAACGGACCGAAATTTTAACACCTCGTTTTACGACCCCGCAGGAGGAGGGGATCC…		cellularOrganisms	cellularOrganisms	1	Eukaryota	superkingdom	0.95	undef_Eukaryota	kingdom	0.35	Rhodophyta	phylum	0.29	Florideophyceae	class	0.29	Ceramiales	order	0.16	Dasyaceae	family	0.05	Dipterocladia	genus	0.05	Dipterocladia_arabiensis	species	0.05
Zotu415	EA_4_1_8_2019_1st_S11_RonMWASPdeg_HCO2198	11	TCGCATAAATAATATTTCATTTTGATTGTTGGTTCCGAGTTTAATGTTATTATTAGCAAGTACACTCATTGAAGGTGGTGCTGGTACTGGTTGAACTGTTTATCCACCTTTATCAGGAACACAAAGTCATTCTGGAGCCTCTGTAGACTTAGCTATTTTTTCTCTTCATTTGAGTGGGCTTAGTTCTTTACTTGGTGCAATAAATTTTATTACTACTGTTCTAAATATAAGAAGTCCAGGAATAGTTATGCACAAAGTGCCATTATTTGCATGATCGCTCTTTATTACGGCCATTTTGCTATTATTAGCCTTACCTGTTTTAGCTGGAGGGATTACGATGCTATTAACGGACCGAAATTTTAACACCTCGTTTTACGACCCCGCAGGAGGAGGGGATCC…		cellularOrganisms	cellularOrganisms	1	Eukaryota	superkingdom	0.95	undef_Eukaryota	kingdom	0.35	Rhodophyta	phylum	0.29	Florideophyceae	class	0.29	Ceramiales	order	0.16	Dasyaceae	family	0.05	Dipterocladia	genus	0.05	Dipterocladia_arabiensis	species	0.05
Zotu415	WP_2_5_9_2019_1st_S53_RonMWASPdeg_HCO2198	6	TCGCATAAATAATATTTCATTTTGATTGTTGGTTCCGAGTTTAATGTTATTATTAGCAAGTACACTCATTGAAGGTGGTGCTGGTACTGGTTGAACTGTTTATCCACCTTTATCAGGAACACAAAGTCATTCTGGAGCCTCTGTAGACTTAGCTATTTTTTCTCTTCATTTGAGTGGGCTTAGTTCTTTACTTGGTGCAATAAATTTTATTACTACTGTTCTAAATATAAGAAGTCCAGGAATAGTTATGCACAAAGTGCCATTATTTGCATGATCGCTCTTTATTACGGCCATTTTGCTATTATTAGCCTTACCTGTTTTAGCTGGAGGGATTACGATGCTATTAACGGACCGAAATTTTAACACCTCGTTTTACGACCCCGCAGGAGGAGGGGATCC…		cellularOrganisms	cellularOrganisms	1	Eukaryota	superkingdom	0.95	undef_Eukaryota	kingdom	0.35	Rhodophyta	phylum	0.29	Florideophyceae	class	0.29	Ceramiales	order	0.16	Dasyaceae	family	0.05	Dipterocladia	genus	0.05	Dipterocladia_arabiensis	species	0.05
Zotu415	WP_4_21_8_2019_1st_S56_RonMWASPdeg_HCO2198	8	TCGCATAAATAATATTTCATTTTGATTGTTGGTTCCGAGTTTAATGTTATTATTAGCAAGTACACTCATTGAAGGTGGTGCTGGTACTGGTTGAACTGTTTATCCACCTTTATCAGGAACACAAAGTCATTCTGGAGCCTCTGTAGACTTAGCTATTTTTTCTCTTCATTTGAGTGGGCTTAGTTCTTTACTTGGTGCAATAAATTTTATTACTACTGTTCTAAATATAAGAAGTCCAGGAATAGTTATGCACAAAGTGCCATTATTTGCATGATCGCTCTTTATTACGGCCATTTTGCTATTATTAGCCTTACCTGTTTTAGCTGGAGGGATTACGATGCTATTAACGGACCGAAATTTTAACACCTCGTTTTACGACCCCGCAGGAGGAGGGGATCC…		cellularOrganisms	cellularOrganisms	1	Eukaryota	superkingdom	0.95	undef_Eukaryota	kingdom	0.35	Rhodophyta	phylum	0.29	Florideophyceae	class	0.29	Ceramiales	order	0.16	Dasyaceae	family	0.05	Dipterocladia	genus	0.05	Dipterocladia_arabiensis	species	0.05
Zotu4320	WP_2_5_9_2019_1st_S53_MLepF1_LepR1	4	TGAGTTTCTGATTGCTCCCACCTTCTCTAACCCTTTTGTCTGCTTCTGCCTTTGCAGGAATAGGGGCTGGAACCGGTTGAACGGTATACCCGCCTTTAGCTGGAAATTTATTTCATTCTGGAATTTCTGTTGATCTGGCTATCTTCAGCCTCCACTTAGCAGGAGCTTCCTCAATTTTAGGAGCGATTAACTTTATCACTACAATTCTGAACATACGTTCATCTTCTCTAACGCTAGATTCTATCCCCCTTTTTGTTTGATCTGTTCTAATCACCGCCGTGCTATTACTTTTATCTCTTCCAGTACTTGCAGGAGCTATCACAATGCTTTTAACAGATCGAAACTTTAACACCTCGTTTTTCGATCCCTCTGGAGGGGGGGACCCAATTCTTTACCAAC…		cellularOrganisms	cellularOrganisms	1	Eukaryota	superkingdom	0.99	Metazoa	kingdom	0.83	Arthropoda	phylum	0.57	Insecta	class	0.39	Diptera	order	0.07	Drosophilidae	family	0.03	Phortica	genus	0.02	Phortica_melanopous	species	0.01
Zotu1817	EA_4_26_8_2019_1st_S12_MLepF1_LepR1	8	AGTTTCTGACTCCTTCCGCCATCTCTTACACTTCTGATCATAAGAAGAGTTGTAGAGAGTGGAGCAGGAACAGGATGAACAGTCTACCCCCCTCTTTCATCCAACATTGCCCACGGAGGGGCATCTGTTGACCTTGCAATCTTTAGCCTTCATCTAGCAGGGATTTCATCAATTCTTGGTGCTATTAATTTTTTTACTACAGTTTTCAATATACGACCAGCTGGGATAAAAATAGAAAATTTACCTCTATTTGTTTGGTCAGTTCTTATTACTGCAGTTTTACTACTGCTTTCACTACCAGTACTTGCAGGAGAAATCACAATAATGCTAACCGATCAAAACCTAAATACTTCTTTTTTCGACCCAGCAGGAGGAGGGGACCCAATTCTTTACCAACAT…		cellularOrganisms	cellularOrganisms	1	Eukaryota	superkingdom	1	Metazoa	kingdom	1	Arthropoda	phylum	1	Insecta	class	1	Coleoptera	order	1	Corylophidae	family	1	Clypastraea	genus	1	Clypastraea_lunata	species	1
Zotu2470	EA_1_1_8_2019_1st_S6_MLepF1_LepR1	10	AGATTTTGACTTCTTCCCCCCTCTATCTTTTTATTAATAATAAGAAGAATAGTAGAAATAGGAACAGGTACTGGATGAACCGTTTACCCTCCTTTATCTTCTATTATTTTTCATAATAGAACTTCTGTAGATTTATCAATCTTTTCCTTACATTTAGCAGGAATTTCATCAATTTTAGGAGCAATTAACTTTATTTCATCTATTATTAATATAAAAATTAATAACATAAAAATAGATCAACTTTCATTATTCTCTTGATCAGTATTAATTACTGCTATATTATTAATTCTATCACTTCCAGTTCTTGCAGGAGCAATTACTATATTATTAACAGATCGAAATATTAATACATCATTTTTTGACCCAACATCTGGAGGTGATCCAATTTTATATCAACAT…		cellularOrganisms	cellularOrganisms	1	Eukaryota	superkingdom	1	Metazoa	kingdom	1	Arthropoda	phylum	0.99	Insecta	class	0.98	Hymenoptera	order	0.36	Halictidae	family	0.1	Patellapis	genus	0.04	Patellapis_inelegans	species	0.02
Zotu2496	C1_1st_S2_RonMWASPdeg_HCO2198	4	TCGAATAAATAACATAAGATTTTGAATACTTCCCCCTTCATTAACCCTCCTCCTTTCTGGGGGTATAGTAGAAAGTGGGGCTGGAACAGGGTGAACTGTTTACCCCCCACTTTCTGCAGGAACTGCCCATGCAGGAGCATCTGTGGATCTTTCTATTTTTTCTCTTCATTTAGCAGGAATTTCCTCTATTTTAGGGGCAGTAAATTTTATTACTACAGTAATTAATATACGAACTTCTGGTATTACTTTAGACCGTCTACCCTTATTTGTTTGATCCGTAGTAATTACAGCAGTTTTATTACTCTTATCTCTCCCAGTCCTTGCAGGAGCTATTACTATACTTTTAACTGACCGAAATCTAAATACTTCTTTTTTTGACCCAACAGGGGGAGGAGACCC…		cellularOrganisms	cellularOrganisms	1	Eukaryota	superkingdom	1	Metazoa	kingdom	1	Arthropoda	phylum	1	Insecta	class	1	Diptera	order	1	Culicidae	family	1	Coquillettidia	genus	1	Coquillettidia_perturbans	species	1
Zotu2837	FC_4_30_7_2019_1st_S24_RonMWASPdeg_HCO2198	8	CCGGATAAATAACATAAGATTCTGGCTTCTTCCCCCCTCTCTAACCCTTTTATTAACAGGAGGGTTAGTAGAAAGAGGAGCTGGAACTGGATGAACGGTTTATCCCCCTTTAGCTGCGGGTATTGCTCACGCAGGAGCCTCAGTTGACCTCTCAATTTTTAGCCTACACTTAGCAGGTGCTTCTTCAATTCTAGGGGCTGTAAATTTTATTACAACTATTATTAATATACGAACACCCGGCATATCCTGAGATCAAACACCTTTATTTGTTTGATCAGTTTTTTTAACAGCCATTTTACTTCTTCTTTCTTTACCTGTTTTAGCTGGTGCTATTACCATATTATTAACAGATCGAAATCTTAATACATCTTTTTTTGACCCTGCGGGTGGAGGTGACCC…		cellularOrganisms	cellularOrganisms	1	Eukaryota	superkingdom	1	Metazoa	kingdom	1	Arthropoda	phylum	1	Collembola	class	1	Entomobryomorpha	order	1	Entomobryidae	family	1	Entomobrya	genus	1	Entomobrya_nivalis	species	1
Zotu3315	FC_6_30_7_2019_1st_S28_MLepF1_LepR1	3	TTAGTTTTTGATTGTTACCTCCAAGTTTAATTTTATTATTAGCAAGTGCTTTAGTTGAAGGTGGTGCAGGTACTGGGTGAACGGTCTATCCGCCTTTGTCTGGATTAACTTCTCATTCAGGTGGTTCAGTAGATCTTGCTATTTTTAGTCTTCATCTAGCAGGTATTTCTTCACTAGCTGGAGCTATTAATTTGCTTGCAACTATGGCAAACATGCGTGCTTTAGGTATAGGATATCATCGAGTTCCTTTATTTGTATGAGCAATTACAGTTACTGCAGTTTTATTATTATTAAGTTTACCAGTATTAGCTGGTGGTATTACAATGTTATTAACTGATCGAAATTTAAATACAAGTTTCTTTGATCCAGCAGGAGGTGGTGACCCTGTATTATATCAAC…		cellularOrganisms	cellularOrganisms	1	Eukaryota	superkingdom	0.96	Fungi	kingdom	0.23	Basidiomycota	phylum	0.16	Malasseziomycetes	class	0.08	Malasseziales	order	0.08	Malasseziaceae	family	0.08	Malassezia	genus	0.08	Malassezia_yamatoensis	species	0.08
Zotu267	EA_2_1_8_2019_1st_S8_MLepF1_LepR1	635	TGAGATTTTGACTTTTACCCCCTTCTTTAAGTTTATTGTTAAGATCTGCTATTGTAGGTAGGGGGGTAGGTACTGGATGAACAGTTTACCCTCCTCTATCTAATGGAATTTTCCACTCAGGTCCTGCCTTAGATTTTGGTATTTTAAGACTTCATATTGCCGGTGTTTCTTCTATTTTAGGTGCTATTAATTTTATTGTTACTATTTTTAATATAAAAGTTTTAGGGTGTGAGTGATCGAACGTACCATTATTTGTGTGATCagttttaattacatcttttttattagctttttctttacctgttttagctgctgctttaACAATATTGCTTACTGATCGGAATTTTAATACTACTTTTTTTGACCCAATTGGTGGTGGGGATCCTATTCTTTATCAAC…		cellularOrganisms	cellularOrganisms	1	Eukaryota	superkingdom	1	Metazoa	kingdom	1	Arthropoda	phylum	0.95	Arachnida	class	0.88	Sarcoptiformes	order	0.85	Psoroptidae	family	0.29	Chorioptes	genus	0.28	Chorioptes_sweatmani	species	0.28
Zotu1594	EA_4_1_8_2019_1st_S11_MLepF1_LepR1	25	TAAGTTTTTGATTACTTCCCCCCTCTTTAACTTTATTAATTTCAAGAAGAATTGTAGAAAATGGAGCAGGAACAGGATGAACAGTGTACCCCCCACTTTCATCTAATATTGCTCATGGAGGAAGTTCTGTAGATTTAGCTATTTTTTCTCTTCATTTAGCTGGTATTTCTTCTATTTTAGGAGCTATTAACTTTATTACGACAATTATTAATATACGTTTAAATAATTTATCTTTTGATCAAATACCTTTATTTATTTGAGCTGTAGGAATCACTGCATTTTTATTATTACTATCATTACCTGTTTTAGCAGGTGCTATCACAATACTATTAACAGATCGAAATTTAAATACATCATTTTTTGACCCTGCGGGAGGAGGAGATCCAATTTTATATCAAC…		cellularOrganisms	cellularOrganisms	1	Eukaryota	superkingdom	1	Metazoa	kingdom	1	Arthropoda	phylum	1	Insecta	class	1	Lepidoptera	order	1	Noctuidae	family	1	Amphipoea	genus	1	Amphipoea_velata	species	1
Zotu3855	C1_1st_S2_MLepF1_LepR1	4	TAAGATTTTGATTACTTCCTCCATCAATTACATTATTAATTATAAGAAGAATTGTTGAAAATGGGGCAGGAACAGGATGAACTGTTTATCCCCCATTATCAGCTAATATTGCTCATAATGGTGCATCTGTAGATCTAGCCATTTTCTCATTACATTTAGCTGGAGTATCATCAATCTTAGGAGCAGTAAATTTTATTTCTACAATCATTAATATACGCCCAGCAGGGATAAGTGCTGAACGAATCCCTTTATTTGTTTGATCAGTAGGTATTACTGCCCTATTATTATTATTATCATTACCTGTATTAGCAGGAGCCATTACTATATTATTAACAGATCGAAACTTTAATACATCATTTTTTGATCCAGCAGGAGGAGGTGACCCTATTTTATATCAAC…		cellularOrganisms	cellularOrganisms	1	Eukaryota	superkingdom	1	Metazoa	kingdom	1	Arthropoda	phylum	1	Insecta	class	1	Hemiptera	order	1	Miridae	family	1	Lygocoris	genus	1	Lygocoris_omnivagus	species	1
Zotu3147	WP_3_5_9_2019_1st_S55_MLepF1_LepR1	7	TAAGATTTTGACTTTTACCACCTTCACTCACCTTACTATTAGCTAGTTCAATTGTAGAAAACGGGGCTGGAACCGGTTGAACAGTTTACCCCCCTTTAGCGTCTGGAATTGCTCATGCTGGAGCATCTGTTGATTTAGCTATTTTTTCATTACATTTGGCTGGAATTTCTTCAATTTTAGGGGCTGTAAATTTTATTACAACTGTAATTAATATACGATCAAATGGAATTACATTAGATCGTATACCTTTATTTGTTTGATCTGTTGTTATTACAGCTGTATTATTGCTTCTTTCACTCCCTGTATTAGCTGGGGCTATTACAATATTATTAACTGATCGAAATCTAAATACATCATTTTTTGATCCAGCTGGAGGAGGAGATCCAATTTTATATCAAC…		cellularOrganisms	cellularOrganisms	1	Eukaryota	superkingdom	1	Metazoa	kingdom	1	Arthropoda	phylum	1	Insecta	class	1	Diptera	order	1	Chironomidae	family	1	Procladius	genus	1	Procladius_bellus	species	1
Zotu4950	FC_6_28_8_2019_1st_S27_MLepF1_LepR1	3	TGAGATTTTGATTATTACCCCCTTCTTTAACATTATTATTGTCAAGCTCAATAATTGAGATGGGTGCAGGTACAGGATGAACCGTTTACCCCCCTCTATCTTCAAATATTGCTCATGCAGGGGCTAGAGTTGATTTAGCTATTTTTTCATTACATTTAGCAGGTATCTCATCCATTCTAGGAGCGGTAAATTTTATTACTACTGTAATTAATATGCGAAGAATTGGTATACATTTTGACCGAATTTCACTATTCGTTTGAGCAGTATTTATTACCGCTATTTTATTATTACTATCATTACCTGTACTAGCAGGGGCTATTACTATACTTTTAACTGATCGAAATATTAATACATCATTTTTTGACCCTGCTGGAGGAGGAGATCCAATTTTATATCAAC…		cellularOrganisms	cellularOrganisms	1	Eukaryota	superkingdom	1	Metazoa	kingdom	1	Arthropoda	phylum	1	Insecta	class	1	Hemiptera	order	0.9	Cicadellidae	family	0.9	Alebra	genus	0.88	Alebra_thoracica	species	0.54
Zotu3666	FC_4_30_7_2019_1st_S24_RonMWASPdeg_HCO2198	3	AAGAATGAATAATTTAAGTTTTTGACTTTTAGTTCCTGCTTTTATTTTTGTTAATTTATCTGTTTTAATAGAAATGGGGGCAGGTACTGGTTGAACTATGTATCCTCCTTTAAGTGACGTTCTTTATCATCCCGGACCTTCTGTAGATTTAGTTATTTTTAGTTTACATATGTCAGGAGTTTCTTCTTTATTAGGTTCAATAAATTATTTAGTCACTATATATAATATGAGGTTAAAAGGTACTACTTGAGATAAAATTCCTCTTTTTATATGATCAATGGTAGTTACATCCGTTTTATTATTATTATCTTTACCTGTTTTAGCGGGGGCTTTAACAATGTTATTAACGGATAGACATTTTAATACTTCTTTTTTTGATACATTTAATGGTGGAGATCC…		cellularOrganisms	cellularOrganisms	1	Eukaryota	superkingdom	0.99	undef_Eukaryota	kingdom	0.49	undef_undef_Eukaryota	phylum	0.38	Spirotrichea	class	0.16	Sporadotrichida	order	0.16	Oxytrichidae	family	0.16	Laurentiella	genus	0.1	Laurentiella_strenua	species	0.1
Zotu3593	FC_2_30_7_2019_1st_S20_MLepF1_LepR1	5	TAAGATTTTgaatattaatatcttcaataatattaataataatatcaatagtatattatTCTGGAACTGGAAGTGGTTGAACTTTGTACCCACCTTTATCTTCAATAGAATTTCATTGTGACTATTCTGTTGATATGACAATCTTATCTTTACATTTAGCTGGTATTTCTTCTATTATAAGATCTATTAATTTTTTATCTTCTATTCTAATTATACGTCAAAAATCTTTACTAATAGAATTAAATTCTTTATTCTCTTGAAGTATTATAATTACCACGTTTTTACTTGTATTAGCATTACCAGTTTTAGCTGGAGCCATTACTATGTTAATTATAGACCGAAATTTTAATACTTCATTCTTTAACCCTAGTGGGGGAGGGGATCCAATCCTATTTCAAC…		cellularOrganisms	cellularOrganisms	1	Eukaryota	superkingdom	0.99	Metazoa	kingdom	0.79	Arthropoda	phylum	0.7	Insecta	class	0.6	Lepidoptera	order	0.21	Hesperiidae	family	0.11	Zinaida	genus	0.09	Zinaida_kiraizana	species	0.09
Zotu4091	FC_4_30_7_2019_1st_S24_RonMWASPdeg_HCO2198	4	TCGTTTAAATAATATAAGATTTTGATTACTTCCCCCTTCAATACTTTTATTAATTTATAGAAGATTAATTAGAAGAGGAACTGGGACAGGTTGAACAATTTATCCTCCCTTATCATTAATAAATAATATTTCAATTGATTATAGAATTTTTTCTTTACATTTAGCTGGTATTTCATCTATTCTAGGCTCAATTAACTTTATCTGCACAATTTTAAATATACATTCAAAAAAATTAAATATAGAAGTTAACTCTTTATTTACATGATCAATTTTTATTACTACAATTTTATTACTTTTATCCTTACCGGTATTAGCAGGGGCTATTACTATACTATTAAGAGACCGAAATTTTAATACATCTTTTTATGACCCTAGAGGAGGAGGTGATCCAGTTTTATA…		cellularOrganisms	cellularOrganisms	1	Eukaryota	superkingdom	1	undef_Eukaryota	kingdom	0.15	undef_undef_Eukaryota	phylum	0.11	Spirotrichea	class	0.1	Sporadotrichida	order	0.1	Oxytrichidae	family	0.1	Oxytricha	genus	0.09	Oxytricha_trifallax	species	0.09
Zotu2988	FC_5_30_7_2019_1st_S26_MLepF1_LepR1	4	TAAGATTTTGATTATTACCTCCTTCATTAACACTATTATTAGCAGGAAGTATGGTTGAAAGAGGAGCTGGAACAGGTTGAACAGTATACCCTCCTTTGGCTGGTGCAATTGCCCATGCAGGAGCATCAGTAGATCTAACTATTTTTTCTTTACATTTAGCTGGAGTATCTTCAATTCTTGGTGCTATTAATTTTATTACTACAACAATTAATATAAAGTCACCAGGAATAAAGATAGATCAAATACCTTTATTTGTATGAGCTGTTGTAATTACAGCTGTACTTTTATTATTATCATTACCTGTTTTGGCTGGTGCAATTACTATATTATTAACTGACCGAAATATTAATACATCATTTTTTGATCCAGCAGGAGGAGGTGATCCAATTTTATATCAAC…		cellularOrganisms	cellularOrganisms	1	Eukaryota	superkingdom	1	Metazoa	kingdom	1	Arthropoda	phylum	1	Insecta	class	1	Odonata	order	1	Aeshnidae	family	1	Aeshna	genus	1	Aeshna_umbrosa	species	1
Zotu2988	EA_5_1_8_2019_1st_S13_MLepF1_LepR1	3	TAAGATTTTGATTATTACCTCCTTCATTAACACTATTATTAGCAGGAAGTATGGTTGAAAGAGGAGCTGGAACAGGTTGAACAGTATACCCTCCTTTGGCTGGTGCAATTGCCCATGCAGGAGCATCAGTAGATCTAACTATTTTTTCTTTACATTTAGCTGGAGTATCTTCAATTCTTGGTGCTATTAATTTTATTACTACAACAATTAATATAAAGTCACCAGGAATAAAGATAGATCAAATACCTTTATTTGTATGAGCTGTTGTAATTACAGCTGTACTTTTATTATTATCATTACCTGTTTTGGCTGGTGCAATTACTATATTATTAACTGACCGAAATATTAATACATCATTTTTTGATCCAGCAGGAGGAGGTGATCCAATTTTATATCAAC…		cellularOrganisms	cellularOrganisms	1	Eukaryota	superkingdom	1	Metazoa	kingdom	1	Arthropoda	phylum	1	Insecta	class	1	Odonata	order	1	Aeshnidae	family	1	Aeshna	genus	1	Aeshna_umbrosa	species	1
Zotu1663	OV_3_10_9_2019_1st_S34_RonMWASPdeg_HCO2198	3	TCGAATAAACAACATAAGCTTTTGACTCCTTCCTCCTTCTTTAATATTATTACTACTATCTTCCTACTCAGATATGGGAACTGGAACCGGATGAACAATCTATCCCCCTCTCTCAAATAACACATTTCATAATAGAGTATCAGTCGATCTAACTATTTTCAGTTTACATATAGCCGGTATTTCTTCAATTATAGGAGCTATCAACTTTATTTGTACAATTATTAATATACGTCCCATAAAAATAAAAATTGAACAAATACCTTTATTTGTTTGATCTATTCTAATTACAACAATCTTATTACTTCTTTCACTGCCCGTCCTTGCAGGAGCAATTACAATACTCTTAACAGATCGTAACTTTAATACTTGTTTCTTTGATCCTTGTGGGGGAGGAGATCC…		cellularOrganisms	cellularOrganisms	1	Eukaryota	superkingdom	1	Metazoa	kingdom	0.95	Arthropoda	phylum	0.7	Insecta	class	0.62	Coleoptera	order	0.09	Lampyridae	family	0.03	Pterotus	genus	0.03	Pterotus_obscuripennis	species	0.03
Zotu1663	OV_1_24_7_2019_1st_S31_RonMWASPdeg_HCO2198	17	TCGAATAAACAACATAAGCTTTTGACTCCTTCCTCCTTCTTTAATATTATTACTACTATCTTCCTACTCAGATATGGGAACTGGAACCGGATGAACAATCTATCCCCCTCTCTCAAATAACACATTTCATAATAGAGTATCAGTCGATCTAACTATTTTCAGTTTACATATAGCCGGTATTTCTTCAATTATAGGAGCTATCAACTTTATTTGTACAATTATTAATATACGTCCCATAAAAATAAAAATTGAACAAATACCTTTATTTGTTTGATCTATTCTAATTACAACAATCTTATTACTTCTTTCACTGCCCGTCCTTGCAGGAGCAATTACAATACTCTTAACAGATCGTAACTTTAATACTTGTTTCTTTGATCCTTGTGGGGGAGGAGATCC…		cellularOrganisms	cellularOrganisms	1	Eukaryota	superkingdom	1	Metazoa	kingdom	0.95	Arthropoda	phylum	0.7	Insecta	class	0.62	Coleoptera	order	0.09	Lampyridae	family	0.03	Pterotus	genus	0.03	Pterotus_obscuripennis	species	0.03
Zotu2827	FC_3_28_8_2019_1st_S21_MLepF1_LepR1	8	AGATTTTGATTACTACCTCCTTCTCTCTCTCTCTGTTATTAGCAAGAAGTCTAGTAGAAAATGGAGCTGGGACTGGTTGAACTGTCTATCCGCCGCTCTCTGCAAACATTGCTCATGCAGGAGCCTCTGTAGACTTGGCAATTTTCTCACTTCATTTAGCAGGAATTTCCTCAATTTTAGGGGCAGTAAATTTTATTACAACTACTATTAATATACGAGCCCCAGGAATATCTTTAGACCAAACCCCTCTAGTTGTATGGGCTGTAGGTATTACAGCACTACTTTTACTCCTTTCTTTACCTGTCTTAGCTGGAGCCATTACTATATTATTAACAGATCGAAACTTAAATACTTCATTCTTTGATCCCGCAGGACCCTATCCTATATCAACACTTATTT		cellularOrganisms	cellularOrganisms	1	Eukaryota	superkingdom	1	Metazoa	kingdom	1	Arthropoda	phylum	1	Insecta	class	1	Orthoptera	order	0.93	Tettigoniidae	family	0.93	Meconema	genus	0.92	Meconema_meridionale	species	0.92
Zotu3333	OV_1_24_7_2019_1st_S31_MLepF1_LepR1	6	TAAGTTTTTGACTTCTTCCTCCTTCTTTAACTCTACTTTTGGCAAGTAGTCTAGTTGAAAATGGGGCTGGTACAGGATGAACTGTTTATCCTCCTTTATCATCAGGGATTGCTCATGCTGGAGCTTCTGTTGATTTAGCTATTTTTTCTTTACATTTAGCAGGAGTATCATCAATTTTAGGAGCAGTAAATTTTATTACTACAGTAATTAATATACGATCAACAGGGATTACCTTTGATCGAATACCTTTATTTGTTTGAGCTGTAGTAATTACAGCTGTATTATTATTATTATCTTTACCTGTTTTAGCAGGGGCTATTACTATATTATTAACAGATCGAAATTTTAATACATCATTTTTCGACCCTGCAGGTGGGGGTGACCCTATTCTATATCAAC…		cellularOrganisms	cellularOrganisms	1	Eukaryota	superkingdom	1	Metazoa	kingdom	1	Arthropoda	phylum	1	Insecta	class	1	Diptera	order	1	Limoniidae	family	1	Symplecta	genus	1	Symplecta_cana	species	1
Zotu2859	FC_6_30_7_2019_1st_S28_RonMWASPdeg_HCO2198	3	TCGTTTGAATAATTTAAGATTTTGATTGGTTCCGGTAGCTTTATTGTTTATGTGTTTAAGATTATTGGTTGGACTAGGTCCAGGTACAGGATGAACTGTTTATCCTCCTTTATCTAATTCTGTTTATCATTTTGGTGGTTCTATTGATTTAGCTATTTTTAGGTTACATGTTGCTGGTGTATCTTCTATTTTAGGTGGTATTAATTTTATTACTACTTGTTTGAAGGGAAAAATTAGTTATGTTTTAAGATTAGAATTTTTAACTTTATTTGTGTGAGCCATGATTGTTACTAGCTTTTTATTGGTTTTAAGTTTGCCTGTTTTAGCTGGTGGGATTACTATGTTATTATTAGATCGTAATTTTGGTTCGTCCTTTTTTGATCCTAGTGGGGGTGGGAA…		cellularOrganisms	cellularOrganisms	1	Eukaryota	superkingdom	1	Metazoa	kingdom	1	Rotifera	phylum	0.96	Bdelloidea	class	0.96	Adinetida	order	0.7	Adinetidae	family	0.7	Adineta	genus	0.7	Adineta_vaga	species	0.67
Zotu2859	FC_2_30_7_2019_1st_S20_RonMWASPdeg_HCO2198	3	TCGTTTGAATAATTTAAGATTTTGATTGGTTCCGGTAGCTTTATTGTTTATGTGTTTAAGATTATTGGTTGGACTAGGTCCAGGTACAGGATGAACTGTTTATCCTCCTTTATCTAATTCTGTTTATCATTTTGGTGGTTCTATTGATTTAGCTATTTTTAGGTTACATGTTGCTGGTGTATCTTCTATTTTAGGTGGTATTAATTTTATTACTACTTGTTTGAAGGGAAAAATTAGTTATGTTTTAAGATTAGAATTTTTAACTTTATTTGTGTGAGCCATGATTGTTACTAGCTTTTTATTGGTTTTAAGTTTGCCTGTTTTAGCTGGTGGGATTACTATGTTATTATTAGATCGTAATTTTGGTTCGTCCTTTTTTGATCCTAGTGGGGGTGGGAA…		cellularOrganisms	cellularOrganisms	1	Eukaryota	superkingdom	1	Metazoa	kingdom	1	Rotifera	phylum	0.96	Bdelloidea	class	0.96	Adinetida	order	0.7	Adinetidae	family	0.7	Adineta	genus	0.7	Adineta_vaga	species	0.67
Zotu4152	WP_4_5_9_2019_1st_S57_MLepF1_LepR1	3	TTAGTTTCTGATTGCTACCTCCTTCTTTAATTCTATTATTAGCTAGTGCTTTTGTAGAACAAGGAGCAGGAACAGGTTGAACAGTATATCCCCCTTTAGCAGGTATCCAATCACATTCAGGAGGGTCAGTAGATTTAGCGATCTTTAGTCTTCACCTAGCAGGAATTTCATCAATGTTAGGAGCAATGAACTTTATCACTACAATTATCAATATGCGAAACCCAGGAATGACTCTACACAAACTGCCTTTATTCTGTTGAGCTATCATGGTAACTGCTATCCTATTATTACTATCATTACCAGTATTAGCAGGAGCAATTACAATGTTATTAACAGATCGAAACTTTAATACATCATTCTATGATCCAGCAGGAGGAGGTGATCCAATCCTATACCAAC…		cellularOrganisms	cellularOrganisms	1	Eukaryota	superkingdom	1	Fungi	kingdom	0.59	Mucoromycota	phylum	0.3	Mucoromycetes	class	0.29	Mucorales	order	0.29	Cunninghamellaceae	family	0.19	Absidia	genus	0.19	Absidia_glauca	species	0.19
Zotu4967	FC_6_28_8_2019_1st_S27_RonMWASPdeg_HCO2198	3	TTCTATTGGACGGCAAAATACAATATTATAGAAAAATCATATTCAAAATGTACACACAATGCAAATTCATTTGGaaaaaaaaTCCCATAAGAAATGTACGCAGTCTGTATATTTCAAATGTAAAATAAGATAAACAAAAAGTTGCATTCATTTGTTGTGATCTATCTTTATTCCGAAATTCACGTGTTAATTTTTTGTATGCCGCG	-	cellularOrganisms	cellularOrganisms	1	Eukaryota	superkingdom	0.91	undef_Eukaryota	kingdom	0.43	undef_undef_Eukaryota	phylum	0.34	Spirotrichea	class	0.23	Sporadotrichida	order	0.23	Oxytrichidae	family	0.23	Oxytricha	genus	0.12	Oxytricha_trifallax	species	0.12
Zotu1266	FC_6_30_7_2019_1st_S28_MLepF1_LepR1	36	TGAGATTTTGATTGTTAATTTCTTCTTTAATTATTTTAATATTTTCAATGCTATCATCAAATGGATCTGGTACTGGATGAACTATTTATCCTCCCTTATCTTCAGTAGAATATCATTATGGTATTTCTATAGATTTAACTATTTTATCTTTACATGCTGCTGGTGTTTCTTCTATTATAAGATCATTAAATTTTCTTTCTTCAGTTTTAATTATGCGACAAAAATCAATTTTAATTGAATTATGTTCATTATTTTCTTGAAGTATTATAATTACTACTTTTTTATTATTATTAGCATTACCTGTATTAGCTGGGGCAATTACTATATTATTGACTGATCGAAATTTTAATACTTCTTTTTTTAATCCAAATGGTGGAGGTGATCCAATTTTATTTCAGC…		cellularOrganisms	cellularOrganisms	1	Eukaryota	superkingdom	0.99	undef_Eukaryota	kingdom	0.26	undef_undef_Eukaryota	phylum	0.26	Spirotrichea	class	0.24	Sporadotrichida	order	0.24	Oxytrichidae	family	0.24	Laurentiella	genus	0.22	Laurentiella_strenua	species	0.22
Zotu3009	EA_6_26_8_2019_1st_S15_MLepF1_LepR1	7	TAAGATTTTGACTTCTACCCCCTTCTTTAACTTTACTTTTAATAAGAAGTATAGTTGAAAGAGGAGCAGGAACAGGATGAACCGTATATCCTCCTTTATCTTCCAATATTGCTCATGGAGGATCATCTGTAGATTTAGCTATTTTTAGATTACATTTAGCTGGAATTTCATCAATTTTAGGAGCTGTAAATTTCATTTCTACAGTAATCAATATACGATCAATAGGAATATCTTTCGATAAAATACCTTTATTTGTATGATCAGTAGCAATTACTGCTTTATTACTTTTATTATCATTACCAGTTTTAGCTGGTGCTATTACTATATTATTAACTGATCGAAATTTAAATACTTCATTTTTTGATCCAGCAGGAGGAGGTGACCCAATCTTATACCAAC…		cellularOrganisms	cellularOrganisms	1	Eukaryota	superkingdom	1	Metazoa	kingdom	1	Arthropoda	phylum	1	Insecta	class	1	Coleoptera	order	0.77	Staphylinidae	family	0.58	Hydrosmecta	genus	0.06	Hydrosmecta_gracilicornis	species	0.06
Zotu20	C1_1st_S2_MLepF1_LepR1	8467	TAAGTTTTTGACTCCTCCCTCCTGCATTAACTTTATTATTAGTAAGTAGTATAGTAGAAAACGGAGCTGGAACAGGATGAACAGTTTACCCCCCCTTATCTTCTAATATTGCTCATGGAGGAGCTTCTGTAGATTTAGCTATTTTTTCCCTACATTTAGCCGGGATTTCTTCAATTTTAGGAGCAGTAAATTTTATTACTACAGTTATTAATATACGATCAACAGGAATTACTTTTGACCGAATGCCATTATTTGTTTGATCCGTAGTAATTACAGCTTTATTACTTTTACTATCTTTACCAGTATTAGCTGGAGCTATTACTATACTTTTAACTGATCGAAACCTTAATACTTCATTCTTTGACCCTGCCGGAGGGGGAGACCCAATTTTATACCAAC…		cellularOrganisms	cellularOrganisms	1	Eukaryota	superkingdom	1	Metazoa	kingdom	1	Arthropoda	phylum	1	Insecta	class	1	Diptera	order	1	Calliphoridae	family	1	Lucilia	genus	1	Lucilia_coeruleiviridis	species	0.78
Zotu1374	FC_2_28_8_2019_1st_S19_MLepF1_LepR1	26	TAAgttattgattattattatcatctttaactttattattattatctatAGTTACTTCTACTGGAGTAGGAACTGGATGAACAGTTTATCCTCCTTTATCTAATCAAATTTCTCATTCTGGTTTATCTGTTGATTTATCTATTTTTTCACTTCATTTAGCTGGAGTTTCTTCTATTATAAGTTCTTTAAATTTTATTGTAACTATTATAAATATAAAGCCTAAATCTATTTGATCTGAACATGTTACATTATTTGCTTGAAGAATTTTAATTACAACATTTTTACTATTATTATCTTTGCCAGTTTTAGGAGGAGCTATTACTATACTTTTAACTGATCGAAATTTTAATACTTCATTTTTTGATCCTAGAGGAGGAGGAGATCCAATTTTATATCAAC…		cellularOrganisms	cellularOrganisms	1	Eukaryota	superkingdom	1	Metazoa	kingdom	1	Arthropoda	phylum	1	Arachnida	class	0.97	Trombidiformes	order	0.97	Pygmephoridae	family	0.97	Elattoma	genus	0.97	Elattoma_abeskoun	species	0.97
Zotu3610	FC_3_30_7_2019_1st_S22_RonMWASPdeg_HCO2198	5	TCGTTTAAATAATATAAGATTTTGATTACTTCCTCCTTCATTAACTTTATTGTTATCTAGTAGATTAGTAGATAGAGGAACAGGAACAGGTTGAACAGTTTACCCTCCTTTATCTTCTACTTTATCTCATTCAGGTGCATCAGTAGATTTATCTATTTTCTCTTTGCATTTAGCAGGAATTTCTTCAATTTTAGGAGCTGTCAATTTTATTTCTACAATTATTAATATACGGGCACCTGGAATATCATTTGATAAACTTCCATTATTTGTGTGATCGGTATTAATTACAGCTATTTTATTATTATTATCTTTACCTGTATTAGCAGGAGCAATTACTATATTATTAACAGATCGAAATTTAAATACTTCATTTTTTGACCCTGCTGGAGGTGGTGATCC…		cellularOrganisms	cellularOrganisms	1	Eukaryota	superkingdom	1	Metazoa	kingdom	1	Arthropoda	phylum	0.99	Insecta	class	0.99	Diptera	order	0.57	Sciaridae	family	0.54	Ctenosciara	genus	0.39	Ctenosciara_alexanderkoenigi	species	0.35
Zotu3550	EA_6_1_8_2019_1st_S14_MLepF1_LepR1	5	TAAGATTTTGACTACTCCCCCCATCATTAATTTTATTAATTATAAGAAGAGTGGTAGAAAATGGAGCAGGCACTGGATGAACAGTATATCCACCTCTTTCATCCAATATTGCCCATGCAGGCCCTTCAGTTGATCTAGCAATCTTTAGTTTACATCTAGCAGGAATTTCTTCTATTCTTGGGGCAGTAAATTTCATTACAACCGTAATTAATATACGACCTCAGGGAATAACTTTTGATCGTTTACCTTTATTTATTTGAGCAGTAAAAATTACTGCAATCTTACTACTTCTCTCTCTTCCAGTTTTAGCTGGAGCAATTACTATACTTTTAACTGATCGTAATTTAAATACATCTTTTTTTGATCCTGCCGGTGGGGGAGATCCTATTTTATATCAAC…		cellularOrganisms	cellularOrganisms	1	Eukaryota	superkingdom	1	Metazoa	kingdom	1	Arthropoda	phylum	1	Insecta	class	1	Coleoptera	order	0.57	Cerambycidae	family	0.26	Hayashiechthistatus	genus	0.05	Hayashiechthistatus_inexpectus	species	0.05
Zotu2287	OV_5_10_9_2019_1st_S38_RonMWASPdeg_HCO2198	5	TAGACTTAATAATATAAGTTTTTGACTACTACCTCCTAGTTTATTATTATTGGTATTTTCGGCTTGTATAGAAGGAGGAGCAGGAACAGGATGAACTCTTTATCCCCCTTTAGCTGGAGTACAAAGTCATAGTGGACCTAGTGTAGATTTAGCTATTTTTGCTTTACATTTATCTGGTGTAAGTAGTTTATTAGGAGCAGTAAATTTTATAACAACTATAGCTAATATGAGAACTCCTGGTATAAGATTACATAAATTATCTTTATTTGGATGAGCAGTTGTTATAACTGCTATACTATTATTATTATCCTTACCTGTATTAGCTGGGGGAATAACTATGGTTTTAACTGATAGAAATTTTAATACCTCATTTTTTGAAACGGCAGGTGGAGGTGATCC…		cellularOrganisms	cellularOrganisms	1	Eukaryota	superkingdom	1	Fungi	kingdom	1	Ascomycota	phylum	1	Sordariomycetes	class	0.81	Hypocreales	order	0.57	Nectriaceae	family	0.47	Calonectria	genus	0.37	Calonectria_colhounii	species	0.37
Zotu2264	FC_2_30_7_2019_1st_S20_MLepF1_LepR1	5	TCAGTTTCTGACTTTTACCTCCATCTTTAATTTTACTATTAGCTAGTGCTTTCGTAGAACAAGGAGCAGGTACAGGATGAACAGTATATCCTCCGTTAGCGGGAATCCAATCTCACTCAGGTGGTTCAGTTGATCTGGCAATCTTTAGTCTTCACTTAGCCGGAATTTCATCAATGTTAGGAGCAATGAATTTTATTACTACAATCTTAAATATGCGAAATCCAGGTATGACATTACACAAATTACCTTTATTCTGTTGAGCTATTATGGTTACAGCAATCTTATTACTATTATCATTACCAGTATTAAGAGGAGGTATTACAATGTTATTAACTGACCGAAACTTTAACACTTCATTCTATGATCCAGCTGGAGGAGGTGACCCAATCCTATACCAAC…		cellularOrganisms	cellularOrganisms	1	Eukaryota	superkingdom	0.97	Fungi	kingdom	0.55	Basidiomycota	phylum	0.47	Agaricomycetes	class	0.26	Cantharellales	order	0.14	Ceratobasidiaceae	family	0.12	Rhizoctonia	genus	0.12	Rhizoctonia_solani	species	0.12
Zotu4206	OV_5_10_9_2019_1st_S38_MLepF1_LepR1	4	TAAGATTTTGATTATTACCCCCTTCCTTAACCTTACTTTTAATAAGAAGAATTGTAGAAAAAGGAGCAGGCACAGGATGAACTGTTTATCCCCCTCTTTCTTCAAATATTGCCCATGGAGGATCATCTGTTGATTTAGCTATTTTTAGATTACATATAGCCGGAATTTCCTCAATTCTAGGAGCTGTAAATTTTATTTCTACAGTAATTAATATACGACCAGAAGGAATAACCCTTGAACGAATACCCCTTTTCGTTTGAGCAGTTATTATCACTGCTGTATTATTACTCCTATCTTTACCTGTCCTAGCAGGAGCAATTACTATACTTCTAACAGATCGAAATATTAATACATCATTCTTTGACCCTGCAGGAGGGGGAGACCCTATTCTTTACCAAC…		cellularOrganisms	cellularOrganisms	1	Eukaryota	superkingdom	1	Metazoa	kingdom	1	Arthropoda	phylum	1	Insecta	class	1	Coleoptera	order	1	Laemophloeidae	family	1	Laemophloeus	genus	1	Laemophloeus_fasciatus	species	1
Zotu5382	WP_2_21_8_2019_1st_S52_RonMWASPdeg_HCO2198	3	TAGACTTAATAATATTAGTTTCTGATTATTACCACCTAGTTTATTATTATTTATATTTGCTAGTAGTATAGAAAACGGTGTAGGTACAGGTTGAACTCTTTACCCTCCTTTAAGTGGAGTACAGAGTCATAGTGGTCCTAGCGTTGATTTAGCTATATTTGGATTACATTTATCTGGTATAAGTAGTTTATTAGGAGCTATTAACTTTATAACTACTATACTAAATATGAGAAGTCCAGGTATTAGATTACACAAATTGGCTTTATTTGGATGAGCTGTAGTAGTTACAGCCGTATTATTATTATTATCTTTACCTGTTTTAGCAGGAGCTATTACTATATTATTAACAGACCGAAATTTAAATACTTCCTTTTTTGATCCTGCCGGAGGAGGAGACCC…		cellularOrganisms	cellularOrganisms	1	Eukaryota	superkingdom	1	Fungi	kingdom	1	Ascomycota	phylum	1	Leotiomycetes	class	0.63	Helotiales	order	0.58	undef_Helotiales	family	0.53	Phialocephala	genus	0.2	Phialocephala_subalpina	species	0.2
Zotu1472	EA_2_1_8_2019_1st_S8_MLepF1_LepR1	15	TAAGATTTTGATTATTACCCCCTTCTTTAATTTTACTTTTAATAAGTAGATTGGTAGAAACAGGAACAGGAACAGGATGAACAGTTTATCCTCCCCTATCATCTATTATTGCCCACACCGGAGCCTCAGTTGATTTATCAATTTTTTCTTTACATATAGCTGGAATTTCTTCAATTTTAGGAGCAATTAATTTCATTACAACAATAATTAACATACGTATTAAAAATATTAAATTTGATCAAATTCCTCTTTTTTCATGATCTGTAATTATTACAGCCATTTTATTACTTTTATCATTACCAGTCCTAGCAGGAGCAATCACCATGCTATTAACTGATCGAAATCTTAATACGTCATTTTTTGATCCAAGAGGAGGGGGGGATCCAATTTTATACCAAC…		cellularOrganisms	cellularOrganisms	1	Eukaryota	superkingdom	1	Metazoa	kingdom	0.99	Arthropoda	phylum	0.97	Insecta	class	0.96	Lepidoptera	order	0.34	Papilionidae	family	0.09	Parides	genus	0.09	Parides_zacynthus	species	0.09
Zotu1472	FC_2_30_7_2019_1st_S20_MLepF1_LepR1	8	TAAGATTTTGATTATTACCCCCTTCTTTAATTTTACTTTTAATAAGTAGATTGGTAGAAACAGGAACAGGAACAGGATGAACAGTTTATCCTCCCCTATCATCTATTATTGCCCACACCGGAGCCTCAGTTGATTTATCAATTTTTTCTTTACATATAGCTGGAATTTCTTCAATTTTAGGAGCAATTAATTTCATTACAACAATAATTAACATACGTATTAAAAATATTAAATTTGATCAAATTCCTCTTTTTTCATGATCTGTAATTATTACAGCCATTTTATTACTTTTATCATTACCAGTCCTAGCAGGAGCAATCACCATGCTATTAACTGATCGAAATCTTAATACGTCATTTTTTGATCCAAGAGGAGGGGGGGATCCAATTTTATACCAAC…		cellularOrganisms	cellularOrganisms	1	Eukaryota	superkingdom	1	Metazoa	kingdom	0.99	Arthropoda	phylum	0.97	Insecta	class	0.96	Lepidoptera	order	0.34	Papilionidae	family	0.09	Parides	genus	0.09	Parides_zacynthus	species	0.09
Zotu3487	EA_2_1_8_2019_1st_S8_MLepF1_LepR1	5	TAAGTTTTTGATTACTTCCCCCTAGATTAATATTATTACTTATAAGAATATTTTTAGGTAGAGGGACTGGTACTGGTTGAACTGTTTATCCTCCTTTATCAGGAAATTTATCACATAGAGGTCCTTCTGTTGATTTATCTATTTTTTCTCTACATATTGCTGGAATTTCTTCAATTATAGCATCAATTAATTTTATTACAACAATTTTAAATATAAAAATTTATAAAATAGAAAATATTTCTTTATTTTCTTGATCAATTTTACTAACATCTATTTTATTATTATTATCATTACCTGTATTAGCCGGAGCTATTACTATATTATTATTTGACCGTAATTTAAATACTTCTTTTTTTGATCCAATTGGTGGAGGAGATCCAATTTTATATCAGCATTTAT…		cellularOrganisms	cellularOrganisms	1	Eukaryota	superkingdom	1	Metazoa	kingdom	1	Arthropoda	phylum	1	Insecta	class	1	Hymenoptera	order	0.97	Eulophidae	family	0.51	Aprostocetus	genus	0.42	Aprostocetus_crypturgus	species	0.22
Zotu4383	WP_4_5_9_2019_1st_S57_MLepF1_LepR1	4	TTAGTTTCTGATTGCTACCCCCTTCTTTAATTTTACTATTAGCTAGTGCTTTCGTAGAACAAGGAGCTGGGACAGGATGAACTGTATATCCACCATTAGCAGGTATCCAATCTCACTCAGGAGGGTCTGTAGATTTAGCTATCTTCAGTCTTCACTTAGCGGGAATTTCATCAATGTTAGGTGCAATGAACTTTATCACTACAATTATCAATATGCGAAACCCTGGAATGACATTACATAAATTACCTTTATTCTGTTGAGCTATCATGGTAACAGCGATCTTACTGCTATTATCATTACCAGTTCTAGCAGGAGGTATTACAATGTTACTAACAGATCGAAACTTTAATACATCGTTCTATGATCCAGCGGGAGGGGGAGACCCTATCCTATACCAAC…		cellularOrganisms	cellularOrganisms	1	Eukaryota	superkingdom	1	Fungi	kingdom	0.6	Ascomycota	phylum	0.13	Taphrinomycetes	class	0.1	Taphrinales	order	0.1	Taphrinaceae	family	0.1	Taphrina	genus	0.1	Taphrina_wiesneri	species	0.09
Zotu857	OV_2_24_7_2019_1st_S33_MLepF1_LepR1	10	TCAGTTTCTGACTTTTACCTCCATCTTTAATTTTACTATTAGCTAGTGCTTTCGTAGAACAAGGAGCAGGTACAGGATGAACAGTATATCCTCCGTTAGCGGGAATCCAATCTCACTCAGGTGGTTCAGTTGATCTGGCAATCTTTAGTCTTCACTTAGCCGGAATTTCATCAATGTTAGGAGCAATGAATTTTATTACTACAATCTTAAATATGCGAAACCCAGGTATGACATTACATAAATTACCTTTATTCTGTTGAGCTATCATGGTAACAGCAATCTTATTACTATTATCATTACCAGTATTAAGAGGAGGTATTACAATGTTATTAACTGACCGAAACTTTAACACTTCATTCTATGATCCAGCTGGAGGAGGTGACCCAATTCTATACCAAC…		cellularOrganisms	cellularOrganisms	1	Eukaryota	superkingdom	0.99	Fungi	kingdom	0.54	Basidiomycota	phylum	0.4	Agaricomycetes	class	0.25	Cantharellales	order	0.1	Ceratobasidiaceae	family	0.04	Rhizoctonia	genus	0.04	Rhizoctonia_solani	species	0.04
Zotu857	OV_5_24_7_2019_1st_S39_MLepF1_LepR1	53	TCAGTTTCTGACTTTTACCTCCATCTTTAATTTTACTATTAGCTAGTGCTTTCGTAGAACAAGGAGCAGGTACAGGATGAACAGTATATCCTCCGTTAGCGGGAATCCAATCTCACTCAGGTGGTTCAGTTGATCTGGCAATCTTTAGTCTTCACTTAGCCGGAATTTCATCAATGTTAGGAGCAATGAATTTTATTACTACAATCTTAAATATGCGAAACCCAGGTATGACATTACATAAATTACCTTTATTCTGTTGAGCTATCATGGTAACAGCAATCTTATTACTATTATCATTACCAGTATTAAGAGGAGGTATTACAATGTTATTAACTGACCGAAACTTTAACACTTCATTCTATGATCCAGCTGGAGGAGGTGACCCAATTCTATACCAAC…		cellularOrganisms	cellularOrganisms	1	Eukaryota	superkingdom	0.99	Fungi	kingdom	0.54	Basidiomycota	phylum	0.4	Agaricomycetes	class	0.25	Cantharellales	order	0.1	Ceratobasidiaceae	family	0.04	Rhizoctonia	genus	0.04	Rhizoctonia_solani	species	0.04
Zotu857	FC_6_28_8_2019_1st_S27_MLepF1_LepR1	5	TCAGTTTCTGACTTTTACCTCCATCTTTAATTTTACTATTAGCTAGTGCTTTCGTAGAACAAGGAGCAGGTACAGGATGAACAGTATATCCTCCGTTAGCGGGAATCCAATCTCACTCAGGTGGTTCAGTTGATCTGGCAATCTTTAGTCTTCACTTAGCCGGAATTTCATCAATGTTAGGAGCAATGAATTTTATTACTACAATCTTAAATATGCGAAACCCAGGTATGACATTACATAAATTACCTTTATTCTGTTGAGCTATCATGGTAACAGCAATCTTATTACTATTATCATTACCAGTATTAAGAGGAGGTATTACAATGTTATTAACTGACCGAAACTTTAACACTTCATTCTATGATCCAGCTGGAGGAGGTGACCCAATTCTATACCAAC…		cellularOrganisms	cellularOrganisms	1	Eukaryota	superkingdom	0.99	Fungi	kingdom	0.54	Basidiomycota	phylum	0.4	Agaricomycetes	class	0.25	Cantharellales	order	0.1	Ceratobasidiaceae	family	0.04	Rhizoctonia	genus	0.04	Rhizoctonia_solani	species	0.04
Zotu857	OV_4_24_7_2019_1st_S37_MLepF1_LepR1	5	TCAGTTTCTGACTTTTACCTCCATCTTTAATTTTACTATTAGCTAGTGCTTTCGTAGAACAAGGAGCAGGTACAGGATGAACAGTATATCCTCCGTTAGCGGGAATCCAATCTCACTCAGGTGGTTCAGTTGATCTGGCAATCTTTAGTCTTCACTTAGCCGGAATTTCATCAATGTTAGGAGCAATGAATTTTATTACTACAATCTTAAATATGCGAAACCCAGGTATGACATTACATAAATTACCTTTATTCTGTTGAGCTATCATGGTAACAGCAATCTTATTACTATTATCATTACCAGTATTAAGAGGAGGTATTACAATGTTATTAACTGACCGAAACTTTAACACTTCATTCTATGATCCAGCTGGAGGAGGTGACCCAATTCTATACCAAC…		cellularOrganisms	cellularOrganisms	1	Eukaryota	superkingdom	0.99	Fungi	kingdom	0.54	Basidiomycota	phylum	0.4	Agaricomycetes	class	0.25	Cantharellales	order	0.1	Ceratobasidiaceae	family	0.04	Rhizoctonia	genus	0.04	Rhizoctonia_solani	species	0.04
Zotu1236	WP_5_21_8_2019_1st_S58_RonMWASPdeg_HCO2198	38	TCGTTTAAATAATATAAGATTTTGATTATTACCCCCTTCATTAACCCTCCTACTAATAAGAAGAATAGTAGAAAGAGGTGCAGGAACAGGATGAACAGTATACCCCCCACTTTCATCAAATATTGCACATAGAGGCTCTTCTGTTGATTTAGCTATTTTTAGATTACATTTAGCAGGTATTTCTTCAATTCTAGGTGCAATTAATTTTATTACTACAGTTTTAAATATACGACCAAAGGAAATAACTTTTGATCGAATACCTTTATTTGTTTGAGCTGTAGTAATTACAGCATTTTTACTACTTTTATCTTTACCTGTATTAGCAGGTGCTATTACTATATTACTTACAGATCGTAATTTAAATACATCCTTCTTTGACCCAACAGGAGGAGGAGATCC…		cellularOrganisms	cellularOrganisms	1	Eukaryota	superkingdom	1	Metazoa	kingdom	1	Arthropoda	phylum	1	Insecta	class	1	Coleoptera	order	1	Tetratomidae	family	1	Eustrophus	genus	1	Eustrophus_tomentosus	species	1
Zotu5640	WP_6_5_9_2019_1st_S61_MLepF1_LepR1	3	TAAGTTTTTGACTTCTTCCCCCTTCTCTTACACTTTTACTTTCTAGTTCATTTGTAGAAAATGGAGCAGGAACAGGATGAACAGTTTATCCCCCCCTTTCTGCAGCTATTGCCCATAGAGGTGCTTCTGTTGATTTAGCTATTTTTTCTCTTCATTTAGCAGGTGTTTCTTCTATTTTAGGATCTGTAAATTTTATTACTACAGTTATTAATATACGAGCTAATGGAATTACATTAGACCGAATACCTTTATTTGTTTGATCTGTAGTTATTACAACAGTTCTTTTACTTTTATCATTACCTGTTTTAGCTGGAGCTATTACAATGCTTTTAACCGATCGAAATTTAAACACATCATTCTTTGACCCTGCCGGAGGAGGGGACCCTATCCTATACCAAC…		cellularOrganisms	cellularOrganisms	1	Eukaryota	superkingdom	1	Metazoa	kingdom	1	Arthropoda	phylum	1	Insecta	class	1	Diptera	order	0.93	Chironomidae	family	0.82	Chironomus	genus	0.74	Chironomus_heterodentatus	species	0.33
Zotu4898	FC_5_30_7_2019_1st_S26_MLepF1_LepR1	3	TAAGATTTTGATTATTACCCCCTTCATTAACATTACTCTTAATAAGAAGAATAGTTGAAAGAGGAGCAGGAACAGGATGAACAGTTTATCCTCCCCTATCTTCTAATATTGCTCATGGAGGATCTTCTGTAGATTTAGCTATTTTTAGACTTCATTTAGCAGGAATTTCATCTATTTTAGGAGCAGTAAATTTTATTTCTACAGTAATCAATATACGATCCCCAAGAATAACTTTTGATCGAATACCATTATTTGTATGAAGAGTTGCAATTACTGCTCTTTTACTTTTACTTTCTTTACCTGTTCTTGCTGGTGCAATTACTATACTTTTAACAGATCGAAATCTCAATACATCTTTTTTTGATCCAGCAGGAGGTGGAGATCCAATTTTATACCAAC…		cellularOrganisms	cellularOrganisms	1	Eukaryota	superkingdom	1	Metazoa	kingdom	1	Arthropoda	phylum	1	Insecta	class	1	Coleoptera	order	1	Staphylinidae	family	1	Anomognathus	genus	1	Anomognathus_cuspidatus	species	1
Zotu510	EA_2_1_8_2019_1st_S8_MLepF1_LepR1	193	TGAGATTTTGACTTTTACCCCCTTCTTTAAGTTTACTGTTAAGATCTGCTATTGTAGGTAGGGGGGTAGGTACTGGATGAACAGTTTACCCTCCTCTATCTAATGGAATTTTCCACTCAGGTCCTGCCTTAGATTTTGGTATTTTAAGACTTCATATTGCGGGTGTTTCTTCTATTTTAGGTGCTATTAATTTTATTGTTACTATTTTTAATATAAAAGTTTTAGGGTGTGAGTGATCGAACGTACCATTATTTGTGTGATCagttttaattacatcttttttattagctttttctttacctgttttagctgctgctttaACAATATTGCTTACTGATCGGAATTTTAATACTACTTTTTTTGACCCAATTGGTGGTGGGGATCCTATTCTTTATCAAC…		cellularOrganisms	cellularOrganisms	1	Eukaryota	superkingdom	1	Metazoa	kingdom	0.99	Arthropoda	phylum	0.94	Arachnida	class	0.88	Sarcoptiformes	order	0.84	Psoroptidae	family	0.26	Chorioptes	genus	0.26	Chorioptes_sweatmani	species	0.26
Zotu633	EA_4_1_8_2019_1st_S11_RonMWASPdeg_HCO2198	119	TCGTATAAATAATATAAGATTTTGACTTTTACCTCCCTCCCTGAGTCTTTTACTAGCAGGGGGGATAGTAGAAAGAGGAGCAGGAACAGGCTGAACAGTTTACCCACCTTTATCTGCTAACCTAGCTCACGCTGGTAGCTCTGTTGATTTATCTATTTTTAGACTTCACTTAGCAGGAGCTTCTTCAATTCTTGGAGCTGTGAATTTTATCACCACTATTATTAATATACGAACAGTAGGGATAACTTGAGACCAAATCCCTTTATTTGTTTGGTCCGTGTTTTTAACCGCAATTTTACTTCTTCTTTCTCTACCAGTTTTAGCTGGGGCTATTACTATACTTCTCACTGATCGAAATTTAAATACTTCTTTTTTTGACCCAGCCGGAGGAGGAGACCC…		cellularOrganisms	cellularOrganisms	1	Eukaryota	superkingdom	1	Metazoa	kingdom	1	Arthropoda	phylum	0.97	Collembola	class	0.35	Entomobryomorpha	order	0.28	Entomobryidae	family	0.25	Sinella	genus	0.13	Sinella_qufuensis	species	0.13
Zotu257	FC_6_30_7_2019_1st_S28_MLepF1_LepR1	626	TAAGATTTTGACTATTACCTCCTTCACTTACTTTACTTGTATTAAGAAGAGTTGTAGAAAGAGGAGCTGGAACTGGTTGAACTGTATATCCACCTTTATCTTCTAATATTGCCCATGGTGGCTCTTCAGTAGATTTAGCTATTTTTAGTTTACATCTTGCGGGTGTCTCATCAATTTTAGGGGCAGTAAATTTTATTACAACAATTATTAATATACGACCAGAAGGAATAAGATTTGATCGAATACCTTTATTTGTTTGAGCTGTAGGAATTACAGCCCTCCTTCTTTTATTATCTCTTCCTGTATTAGCCGGGGCCATTACGATGTTATTAACTGATCGTAATTTAAATACCTCTTTTTTTGATCCAGCCGGTGGTGGAGACCCAATTCTCTATCAAC…		cellularOrganisms	cellularOrganisms	1	Eukaryota	superkingdom	1	Metazoa	kingdom	1	Arthropoda	phylum	1	Insecta	class	1	Coleoptera	order	1	Anthribidae	family	1	Anthribus	genus	1	Anthribus_nebulosus	species	1
Zotu257	FC_5_30_7_2019_1st_S26_MLepF1_LepR1	4	TAAGATTTTGACTATTACCTCCTTCACTTACTTTACTTGTATTAAGAAGAGTTGTAGAAAGAGGAGCTGGAACTGGTTGAACTGTATATCCACCTTTATCTTCTAATATTGCCCATGGTGGCTCTTCAGTAGATTTAGCTATTTTTAGTTTACATCTTGCGGGTGTCTCATCAATTTTAGGGGCAGTAAATTTTATTACAACAATTATTAATATACGACCAGAAGGAATAAGATTTGATCGAATACCTTTATTTGTTTGAGCTGTAGGAATTACAGCCCTCCTTCTTTTATTATCTCTTCCTGTATTAGCCGGGGCCATTACGATGTTATTAACTGATCGTAATTTAAATACCTCTTTTTTTGATCCAGCCGGTGGTGGAGACCCAATTCTCTATCAAC…		cellularOrganisms	cellularOrganisms	1	Eukaryota	superkingdom	1	Metazoa	kingdom	1	Arthropoda	phylum	1	Insecta	class	1	Coleoptera	order	1	Anthribidae	family	1	Anthribus	genus	1	Anthribus_nebulosus	species	1
Zotu2727	OV_5_10_9_2019_1st_S38_RonMWASPdeg_HCO2198	9	TCGACTTAATAACATAAGATTTTGACTTTTACCCCCATCCCTAACTCTTTTAATAATAAGTTCCTTAATTGAAATAGGAGTGGGAACGGGATGAACAATTTATCCGCCCCTATCAAGAAATATTGCCCATGCAGGGCCAAGAGTAGACATATCTATTTTCTCATTGCATTTAGCAGGGATTTCTTCTATTCTAGGAGCAGTTAATTTCATTACTACAGTAATAAATATACGACCTGCAGGAATATATATAGACCGAACACCATTATTTGTTTGATCAGTCCTTATTACTGCAATTTTACTACTGCTTTCCCTGCCAGTATTAGCAGGTGCAATTACTATATTATTAACAGACCGTAATATCAATACGACGTTCTTTGATCCATCAGGTGGAGGTGATCC…		cellularOrganisms	cellularOrganisms	1	Eukaryota	superkingdom	1	Metazoa	kingdom	1	Arthropoda	phylum	1	Insecta	class	1	Hemiptera	order	1	Cicadellidae	family	1	Scaphoideus	genus	1	Scaphoideus_cinerosus	species	1
Zotu3725	OV_6_24_7_2019_1st_S41_RonMWASPdeg_HCO2198	5	TCGTCTTAATAACATAAGATTCTGACTTTTACCCCCTTCTCTAACTTTATTAATTATAAGAAGAATTGTAGAAAGTGGTGCAGGGACAGGATGAACAGTTTATCCCCCTTTATCAAGAAATATTGCTCATGGGGGATCCTCAGTTGATTTAGCAATTTTTAGATTACATCTTGCAGGAATTTCCTCAATTTTAGGAGCTGTAAATTTTATTACTACAGTAATTAATATGCGACCCGCTGGAATAATTTTGGAAAAAATACCTTTATTTGTATGATCAGTAGTTATTACAGCTGTTCTTTTATTGCTTTCACTACCTGTATTAGCTGGGGCCATTACTATACTTCTAACGGATCGAAATTTAAATACTTCATTTTTTGACCCAGCAGGAGGTGGAGACCC…		cellularOrganisms	cellularOrganisms	1	Eukaryota	superkingdom	1	Metazoa	kingdom	1	Arthropoda	phylum	0.99	Insecta	class	0.99	Coleoptera	order	0.96	Latridiidae	family	0.96	Melanophthalma	genus	0.96	Melanophthalma_pumila	species	0.96
Zotu1186	FC_4_30_7_2019_1st_S24_MLepF1_LepR1	12	TAAGTTTTTGATTATTACCTCCTAGTTTAATATTACTAGTATTTTCTGCTGTAATAGAAGGTGGAGCAGGTACAGGTTGAACTATTTATCCTCCTTTATCAGGATTACAAAGTCATAGTGGACCTAGTGTAGATTTAGCTATTTTTGCTTTACATTTATCAGGAGTTAGTAGTTTATTAGGAGCTATTAACTTTATTACTACAGTAATAAACATGAGAACACCTGGAATAAGTTTACATAAATTAACTTTATTTGGATGAGCAGTAATTATTACAGCTGTATTATTATTATTATCATTACCTGTATTAGCTGGAGGTATAACTATGGTTTTAACTGATAGAAATTTTAATACTTCATTCTTTGAAGTAGCAGGTGGAGGAGACCCTATATTATTCCAAC…		cellularOrganisms	cellularOrganisms	1	Eukaryota	superkingdom	1	Fungi	kingdom	1	Ascomycota	phylum	1	Sordariomycetes	class	0.97	Hypocreales	order	0.63	undef_Hypocreales	family	0.12	Acremonium	genus	0.12	Acremonium_chrysogenum	species	0.11
Zotu1186	FC_2_30_7_2019_1st_S20_MLepF1_LepR1	24	TAAGTTTTTGATTATTACCTCCTAGTTTAATATTACTAGTATTTTCTGCTGTAATAGAAGGTGGAGCAGGTACAGGTTGAACTATTTATCCTCCTTTATCAGGATTACAAAGTCATAGTGGACCTAGTGTAGATTTAGCTATTTTTGCTTTACATTTATCAGGAGTTAGTAGTTTATTAGGAGCTATTAACTTTATTACTACAGTAATAAACATGAGAACACCTGGAATAAGTTTACATAAATTAACTTTATTTGGATGAGCAGTAATTATTACAGCTGTATTATTATTATTATCATTACCTGTATTAGCTGGAGGTATAACTATGGTTTTAACTGATAGAAATTTTAATACTTCATTCTTTGAAGTAGCAGGTGGAGGAGACCCTATATTATTCCAAC…		cellularOrganisms	cellularOrganisms	1	Eukaryota	superkingdom	1	Fungi	kingdom	1	Ascomycota	phylum	1	Sordariomycetes	class	0.97	Hypocreales	order	0.63	undef_Hypocreales	family	0.12	Acremonium	genus	0.12	Acremonium_chrysogenum	species	0.11
Zotu1186	FC_1_30_7_2019_1st_S18_MLepF1_LepR1	5	TAAGTTTTTGATTATTACCTCCTAGTTTAATATTACTAGTATTTTCTGCTGTAATAGAAGGTGGAGCAGGTACAGGTTGAACTATTTATCCTCCTTTATCAGGATTACAAAGTCATAGTGGACCTAGTGTAGATTTAGCTATTTTTGCTTTACATTTATCAGGAGTTAGTAGTTTATTAGGAGCTATTAACTTTATTACTACAGTAATAAACATGAGAACACCTGGAATAAGTTTACATAAATTAACTTTATTTGGATGAGCAGTAATTATTACAGCTGTATTATTATTATTATCATTACCTGTATTAGCTGGAGGTATAACTATGGTTTTAACTGATAGAAATTTTAATACTTCATTCTTTGAAGTAGCAGGTGGAGGAGACCCTATATTATTCCAAC…		cellularOrganisms	cellularOrganisms	1	Eukaryota	superkingdom	1	Fungi	kingdom	1	Ascomycota	phylum	1	Sordariomycetes	class	0.97	Hypocreales	order	0.63	undef_Hypocreales	family	0.12	Acremonium	genus	0.12	Acremonium_chrysogenum	species	0.11
Zotu3197	EA_2_1_8_2019_1st_S8_RonMWASPdeg_HCO2198	6	TCGATTAAATAATCTAAGTTTTTGATTTCTTCCGTGGTCATTTTATTTACTACTCAGCTCTATGTTTTTAGACGCAGCAGGAACCGGTTGAACACTTTATCCACCGCTAAGTGGAATTAAGTCTCACGCAGGGCCTTCTGTTGATTTAGCCATATTAAGTATGCATTTAGCTGGAGCTTCCTCTATACTAGGTGCAATTAATATGATCGTTACTATACTAAACATGAGGCCAAAAAATATGACACTTTTTCGTATGCCATTGTTTGTGTGGTCTGTATTAATCACTTCGGTACTTCTAGTTGTAGCTTTACCGGCATTAGCGGCCGGCATTACAATGGTACTAACAGATAGGCATTTTAATACAACttttttttCACCTGTAGGTGGTGGAGACCCTAT…		cellularOrganisms	cellularOrganisms	1	Eukaryota	superkingdom	0.93	undef_Eukaryota	kingdom	0.53	undef_undef_Eukaryota	phylum	0.5	Spirotrichea	class	0.41	Sporadotrichida	order	0.35	Oxytrichidae	family	0.35	Laurentiella	genus	0.31	Laurentiella_strenua	species	0.31
Zotu1369	FC_3_28_8_2019_1st_S21_MLepF1_LepR1	15	TAAGATTTTGATTACTACCTCCTTCTCTTTCTCTATTATTAGCAAGAAGTCTAGTAGAAAACGGAGCTGGGACTGGTTGAACTGTCTACCCACCACTCTCTGCAAATATCGCTCACGCTGGTGCCTCTGTAGATTTAGCAATTTTCTCACTTCACTTAGCAGGAATTTCTTCAATTTTAGGGGCAGTAAATTTTATTACAACTACTATTAACATACGAGCTCCAGGAATATCTTTAGACCAAACCCCTCTATTTGTATGAGCTGTAGGTATCACAGCACTTCTTTTACTCCTTTCTTTACCCGTTTTAGCTGGAGCCATTACTATATTATTAACAGATCGAAACTTAAATACTTCATTCTTTGACTCTGCAGGAGGAGGTGATCCTATCCTATACCAAC…		cellularOrganisms	cellularOrganisms	1	Eukaryota	superkingdom	1	Metazoa	kingdom	1	Arthropoda	phylum	1	Insecta	class	1	Orthoptera	order	1	Tettigoniidae	family	1	Meconema	genus	1	Meconema_thalassinum	species	0.59
Zotu1369	OV_4_10_9_2019_1st_S36_MLepF1_LepR1	3	TAAGATTTTGATTACTACCTCCTTCTCTTTCTCTATTATTAGCAAGAAGTCTAGTAGAAAACGGAGCTGGGACTGGTTGAACTGTCTACCCACCACTCTCTGCAAATATCGCTCACGCTGGTGCCTCTGTAGATTTAGCAATTTTCTCACTTCACTTAGCAGGAATTTCTTCAATTTTAGGGGCAGTAAATTTTATTACAACTACTATTAACATACGAGCTCCAGGAATATCTTTAGACCAAACCCCTCTATTTGTATGAGCTGTAGGTATCACAGCACTTCTTTTACTCCTTTCTTTACCCGTTTTAGCTGGAGCCATTACTATATTATTAACAGATCGAAACTTAAATACTTCATTCTTTGACTCTGCAGGAGGAGGTGATCCTATCCTATACCAAC…		cellularOrganisms	cellularOrganisms	1	Eukaryota	superkingdom	1	Metazoa	kingdom	1	Arthropoda	phylum	1	Insecta	class	1	Orthoptera	order	1	Tettigoniidae	family	1	Meconema	genus	1	Meconema_thalassinum	species	0.59
Zotu1369	FC_1_28_8_2019_1st_S17_MLepF1_LepR1	15	TAAGATTTTGATTACTACCTCCTTCTCTTTCTCTATTATTAGCAAGAAGTCTAGTAGAAAACGGAGCTGGGACTGGTTGAACTGTCTACCCACCACTCTCTGCAAATATCGCTCACGCTGGTGCCTCTGTAGATTTAGCAATTTTCTCACTTCACTTAGCAGGAATTTCTTCAATTTTAGGGGCAGTAAATTTTATTACAACTACTATTAACATACGAGCTCCAGGAATATCTTTAGACCAAACCCCTCTATTTGTATGAGCTGTAGGTATCACAGCACTTCTTTTACTCCTTTCTTTACCCGTTTTAGCTGGAGCCATTACTATATTATTAACAGATCGAAACTTAAATACTTCATTCTTTGACTCTGCAGGAGGAGGTGATCCTATCCTATACCAAC…		cellularOrganisms	cellularOrganisms	1	Eukaryota	superkingdom	1	Metazoa	kingdom	1	Arthropoda	phylum	1	Insecta	class	1	Orthoptera	order	1	Tettigoniidae	family	1	Meconema	genus	1	Meconema_thalassinum	species	0.59
Zotu1969	WP_2_21_8_2019_1st_S52_MLepF1_LepR1	17	CGCTTTCTGACTATTGGTACCTAGTATTCTTCTAGCTATCCTTAGTTGTGTAATAGACGAGGGTCCTGGTACTGGTTGAACGGTTTATCCTCCACTCTCATCATTACAAAGTCACTCCGGTTCATCTGTTGATTTAGTTATCTTCTCTCTGCACTTATCAGGGCTATCGTCTCTGTTAGGTTCAATTAACCTGATGGTAACTATCTTCAATATGAGAGCCAATGGTATGTCACTGCTTAATCTAAACTTGTTCACTTGATCTGTTATAATTACAGCAGTACTATTGCTTATAACATTACCTGTGTTAGCAGCTGGTCTAACTATGCTGTTAGCAGATCGTAATTTCAACACTGGTTTCTTCGTAGTATCAGCCGGTGGTGATCCACTTCTATATGAGCA…		cellularOrganisms	cellularOrganisms	1	Eukaryota	superkingdom	0.86	Fungi	kingdom	0.27	Chytridiomycota	phylum	0.1	Chytridiomycetes	class	0.1	Chytridiales	order	0.1	Chytriomycetaceae	family	0.1	Chytriomyces	genus	0.1	Chytriomyces_confervae	species	0.1
Zotu1901	FC_2_30_7_2019_1st_S20_RonMWASPdeg_HCO2198	10	TCGATAAATAATATTAGTTTTTGGTTATTACCACCTTATTAATATTATTATCTTATCTGCTTTTGTTGAAGTAGGTGCAGGAACTGGATGGACTGTTATCCTCCTTTATCTCAATTAGTGGACATTCGGAGCATCTGTAGATTTCGCATCTTCAGCTTGCATTTAGCAGGTGTTTCTTCATTATTAGGAGCTATAAATTTATTTGTACTATTTTTAATATGAGAGTTCCTGGATTAACTTTTCATAGACTTTCTTTATTTGTTTGGGCTGTTTAATTACTGCTGTATTATTGTTATTATCTTTACCAGTTTAGCTGGCGCTATACAATGTTATTAACTGACGAAACTTTAATACAACCTTTTTTGATCTAGTGGGGGAGGAGATCCTATACTTTACAAC…		cellularOrganisms	cellularOrganisms	1	Eukaryota	superkingdom	1	undef_Eukaryota	kingdom	0.56	undef_undef_Eukaryota	phylum	0.41	Spirotrichea	class	0.2	Sporadotrichida	order	0.2	Oxytrichidae	family	0.2	Laurentiella	genus	0.14	Laurentiella_strenua	species	0.14
Zotu785	FC_1_30_7_2019_1st_S18_RonMWASPdeg_HCO2198	49	TCGTATAAATAATATGAGATTTTGATTATTACCTCCTTCCTTAATATTTTTATTAATGTCTTCTTTTACAGATAACGGAAGAGGTACAGGATGGACTGTTTACCCTCCTTTATCTAGTCAATTATTTCATAGAGGTCAATCAGTAGACTTAACTATCTTCTCCCTTCATTTAGCTGGGATCTCATCAATTTTAGGAGCCATTAATTTTATCACAACTATTATTAATATACGATCCTCATCTTCTTCTTTTGAACGAATCCCTCTTTTTGTATGAAGAGTTCTCATTACTGCGGTTTTACTACTTCTCTCATTACCTGTACTAGCTGGAGCAATCACTATATTATTGACTGATCGAAACTTTAATACTTCATTTTTTGATCCTGCAGGAGGAGGAGATCC…		cellularOrganisms	cellularOrganisms	1	Eukaryota	superkingdom	1	Metazoa	kingdom	0.95	Arthropoda	phylum	0.86	Insecta	class	0.69	Lepidoptera	order	0.24	Nymphalidae	family	0.08	Euphaedra	genus	0	Euphaedra_medon	species	0
Zotu785	FC_4_30_7_2019_1st_S24_RonMWASPdeg_HCO2198	13	TCGTATAAATAATATGAGATTTTGATTATTACCTCCTTCCTTAATATTTTTATTAATGTCTTCTTTTACAGATAACGGAAGAGGTACAGGATGGACTGTTTACCCTCCTTTATCTAGTCAATTATTTCATAGAGGTCAATCAGTAGACTTAACTATCTTCTCCCTTCATTTAGCTGGGATCTCATCAATTTTAGGAGCCATTAATTTTATCACAACTATTATTAATATACGATCCTCATCTTCTTCTTTTGAACGAATCCCTCTTTTTGTATGAAGAGTTCTCATTACTGCGGTTTTACTACTTCTCTCATTACCTGTACTAGCTGGAGCAATCACTATATTATTGACTGATCGAAACTTTAATACTTCATTTTTTGATCCTGCAGGAGGAGGAGATCC…		cellularOrganisms	cellularOrganisms	1	Eukaryota	superkingdom	1	Metazoa	kingdom	0.95	Arthropoda	phylum	0.86	Insecta	class	0.69	Lepidoptera	order	0.24	Nymphalidae	family	0.08	Euphaedra	genus	0	Euphaedra_medon	species	0
Zotu785	FC_6_30_7_2019_1st_S28_RonMWASPdeg_HCO2198	26	TCGTATAAATAATATGAGATTTTGATTATTACCTCCTTCCTTAATATTTTTATTAATGTCTTCTTTTACAGATAACGGAAGAGGTACAGGATGGACTGTTTACCCTCCTTTATCTAGTCAATTATTTCATAGAGGTCAATCAGTAGACTTAACTATCTTCTCCCTTCATTTAGCTGGGATCTCATCAATTTTAGGAGCCATTAATTTTATCACAACTATTATTAATATACGATCCTCATCTTCTTCTTTTGAACGAATCCCTCTTTTTGTATGAAGAGTTCTCATTACTGCGGTTTTACTACTTCTCTCATTACCTGTACTAGCTGGAGCAATCACTATATTATTGACTGATCGAAACTTTAATACTTCATTTTTTGATCCTGCAGGAGGAGGAGATCC…		cellularOrganisms	cellularOrganisms	1	Eukaryota	superkingdom	1	Metazoa	kingdom	0.95	Arthropoda	phylum	0.86	Insecta	class	0.69	Lepidoptera	order	0.24	Nymphalidae	family	0.08	Euphaedra	genus	0	Euphaedra_medon	species	0
Zotu1389	EA_3_26_8_2019_1st_S10_MLepF1_LepR1	32	TAAGATTTTGATTTCTTCCCCCTTCTTTAACTTTACTTTTATCAAGAAGAATTGTAAGAACCGGAGCAGGAACTGGTTGAACAGTTTATCCCCCACTTTCTTCTACAATCTCCCACACAGGAGCTTCAGTAGATTTAGCAATCTTTTCTCTTCATTTAGCTGGAATTAGATCTATTTTAGGAGCAGTAAATTTTATTACTACCATTATTAACATGCGCTCAGAAAATTTATCTCTAGAACGTATACCATTATTTGTCTGATCAGTTTTTATTACAGCAATCTTACTTTTACTCTCCTTACCTGTTTTAGCAGGAGCAATTACTATACTTTTAACTGACCGAAATATTAATACTTCATTTTTTGACCCAGCTGGCGGAGGAGACCCAATTTTATATCAAC…		cellularOrganisms	cellularOrganisms	1	Eukaryota	superkingdom	1	Metazoa	kingdom	1	Arthropoda	phylum	1	Insecta	class	1	Psocoptera	order	1	Amphipsocidae	family	1	Polypsocus	genus	1	Polypsocus_corruptus	species	1
Zotu3878	EA_1_26_8_2019_1st_S7_MLepF1_LepR1	4	TTAGATTTTGGCTATTGTTTCCTGCTATAAGATTTTTAATTTTATCCTCTTTGATTTCCATTGGTGCAGGAACTGGGTGAACGGTTTATCCTCCCCTTTCTAGTATTCTATATCATAGAGATTTTTCTGTGGATTTAGCTATTTTCTCCCTTCACTTAGGAGGGGTGTCTTCCATTTTAAGGTCTATTAATTTTATTACTACCATTCTCTCCATACGCTTCTCTGGGTGTTCTCTATCTCGTCTCCCCCTTTTTATTTGGTCTATATTGGTTACATCTTTTCTCCTTCTTTTTTCTTTACCTGTGTTAGCGGGGGCCATTACTATGCTTTTAACTGACCGAAATATTAACACCTCTTTCTTCGACCCTTTGGGGGGAGGGGACCCTATTCTCTATCAAC…		cellularOrganisms	cellularOrganisms	1	Eukaryota	superkingdom	0.96	Metazoa	kingdom	0.89	Arthropoda	phylum	0.6	Insecta	class	0.32	Hemiptera	order	0.09	Cicadellidae	family	0.08	Petalocephala	genus	0.08	Petalocephala_ochracea	species	0.08
Zotu1022	WP_3_5_9_2019_1st_S55_MLepF1_LepR1	52	AGCTTTTGACTACTCCCACCATCGTTGTCACTATTATTAATATCATCATTTACTGACACAGGAGTAGGAACAGGATGAACAGTATATCCACCTCTATCCAATCAAAATTTTCACAGAAGAATTTCAGTAGACTTAACTATCTTCTCTCTTCATTTAGCAGGAATTTCATCAATTTTAGGAGCAATCAACTTTATTACTACAATCATTAACATACGACCAAAAACAATAAAAATAGAACAAATCCCACTATTTGTATGATCAGTAATAATCACAGCTATTCTACTACTACTATCCTTACCTGTTTTAGCAGGAGCAATTACAATATTACTAACAGATCGTAACATCAATACATCCTTTTTTGACCCATCAGGAGGAGGAGACCCAATTCTATACCAACAT…		cellularOrganisms	cellularOrganisms	1	Eukaryota	superkingdom	1	Metazoa	kingdom	0.99	Arthropoda	phylum	0.92	Insecta	class	0.8	Blattodea	order	0.14	Rhinotermitidae	family	0.12	Coptotermes	genus	0.08	Coptotermes_brunneus	species	0.07
Zotu3805	WP_4_21_8_2019_1st_S56_RonMWASPdeg_HCO2198	5	CAGATTAAACAATATAATTACCTTCTTCATTCGTTCTTCTAATCAGCTCTATAATAGTAGAAAAAGGGCCAGGAACAGGACAAACTATCTAGCCCCAATTTTAAAAAAATACCGCTTATAGAGGGCCCTCAGTAGACCTAACTATTTTTTCTCTTCATTTAGTAAGAATCTCCTCAATTTTAAAGGCTATCAATTTTATCACTACCGTAATGAACATAGGAACAATGGGAATAGTATATGAACATCTACCCATCTTTATTTGATCTATTATTATTACTGACGTTCTTCTATTGCTATTATTACCAGTTTTAGCAGGGGCTATTACTATACTTCTTACAGATTGTAACTCCCAACAGATCTTTCTTTGACCCGGCAGGAGCGGGGGAGACCCTATCTTAC…		cellularOrganisms	cellularOrganisms	1	Eukaryota	superkingdom	0.96	Metazoa	kingdom	0.81	Arthropoda	phylum	0.6	Arachnida	class	0.06	Opiliones	order	0.06	Leiobunidae	family	0.05	Leiobunum	genus	0.05	Leiobunum_formosum	species	0.05
Zotu1065	EA_4_1_8_2019_1st_S11_MLepF1_LepR1	4	TAAGATTCTGATTATTACCCCCAGCAATTATACTTTTAAGAAGAAGAAGATTAGTAGAAAGAGGAGTCGGGACCGGCTGAACAGTTTACCCTCCCCTTTCATCAAATCTTTATCACACTGGAAGATCGGTGGATTTAGCAATTTTTTCATTACACCTAGCAGGTATTTCATCAATCCTAGGAGCTGTTAATTTCATCTCTACAATTATTAATATACGCCCAGAAGGAATAACTCCTGAACGAATACCCTTATTTGTATGATCTGTAGGAATTACAGCCCTTTTACTTTTATTATCCCTACCAGTACTTGCTGGTGCAATCACCATACTATTAACAGATCGAAACCTTAATACATCATTCTTCGACCCTGCGGGTGGGGGAGACCCTATTCTATATCAAC…		cellularOrganisms	cellularOrganisms	1	Eukaryota	superkingdom	1	Metazoa	kingdom	0.99	Arthropoda	phylum	0.91	Insecta	class	0.88	Hemiptera	order	0.39	Pentatomidae	family	0.1	Brochymena	genus	0.02	Brochymena_carolinensis	species	0.01
Zotu1065	OV_6_10_9_2019_1st_S40_MLepF1_LepR1	3	TAAGATTCTGATTATTACCCCCAGCAATTATACTTTTAAGAAGAAGAAGATTAGTAGAAAGAGGAGTCGGGACCGGCTGAACAGTTTACCCTCCCCTTTCATCAAATCTTTATCACACTGGAAGATCGGTGGATTTAGCAATTTTTTCATTACACCTAGCAGGTATTTCATCAATCCTAGGAGCTGTTAATTTCATCTCTACAATTATTAATATACGCCCAGAAGGAATAACTCCTGAACGAATACCCTTATTTGTATGATCTGTAGGAATTACAGCCCTTTTACTTTTATTATCCCTACCAGTACTTGCTGGTGCAATCACCATACTATTAACAGATCGAAACCTTAATACATCATTCTTCGACCCTGCGGGTGGGGGAGACCCTATTCTATATCAAC…		cellularOrganisms	cellularOrganisms	1	Eukaryota	superkingdom	1	Metazoa	kingdom	0.99	Arthropoda	phylum	0.91	Insecta	class	0.88	Hemiptera	order	0.39	Pentatomidae	family	0.1	Brochymena	genus	0.02	Brochymena_carolinensis	species	0.01
Zotu1065	OV_2_10_9_2019_1st_S32_MLepF1_LepR1	27	TAAGATTCTGATTATTACCCCCAGCAATTATACTTTTAAGAAGAAGAAGATTAGTAGAAAGAGGAGTCGGGACCGGCTGAACAGTTTACCCTCCCCTTTCATCAAATCTTTATCACACTGGAAGATCGGTGGATTTAGCAATTTTTTCATTACACCTAGCAGGTATTTCATCAATCCTAGGAGCTGTTAATTTCATCTCTACAATTATTAATATACGCCCAGAAGGAATAACTCCTGAACGAATACCCTTATTTGTATGATCTGTAGGAATTACAGCCCTTTTACTTTTATTATCCCTACCAGTACTTGCTGGTGCAATCACCATACTATTAACAGATCGAAACCTTAATACATCATTCTTCGACCCTGCGGGTGGGGGAGACCCTATTCTATATCAAC…		cellularOrganisms	cellularOrganisms	1	Eukaryota	superkingdom	1	Metazoa	kingdom	0.99	Arthropoda	phylum	0.91	Insecta	class	0.88	Hemiptera	order	0.39	Pentatomidae	family	0.1	Brochymena	genus	0.02	Brochymena_carolinensis	species	0.01
Zotu1065	EA_4_26_8_2019_1st_S12_MLepF1_LepR1	9	TAAGATTCTGATTATTACCCCCAGCAATTATACTTTTAAGAAGAAGAAGATTAGTAGAAAGAGGAGTCGGGACCGGCTGAACAGTTTACCCTCCCCTTTCATCAAATCTTTATCACACTGGAAGATCGGTGGATTTAGCAATTTTTTCATTACACCTAGCAGGTATTTCATCAATCCTAGGAGCTGTTAATTTCATCTCTACAATTATTAATATACGCCCAGAAGGAATAACTCCTGAACGAATACCCTTATTTGTATGATCTGTAGGAATTACAGCCCTTTTACTTTTATTATCCCTACCAGTACTTGCTGGTGCAATCACCATACTATTAACAGATCGAAACCTTAATACATCATTCTTCGACCCTGCGGGTGGGGGAGACCCTATTCTATATCAAC…		cellularOrganisms	cellularOrganisms	1	Eukaryota	superkingdom	1	Metazoa	kingdom	0.99	Arthropoda	phylum	0.91	Insecta	class	0.88	Hemiptera	order	0.39	Pentatomidae	family	0.1	Brochymena	genus	0.02	Brochymena_carolinensis	species	0.01
Zotu1065	EA_1_1_8_2019_1st_S6_MLepF1_LepR1	4	TAAGATTCTGATTATTACCCCCAGCAATTATACTTTTAAGAAGAAGAAGATTAGTAGAAAGAGGAGTCGGGACCGGCTGAACAGTTTACCCTCCCCTTTCATCAAATCTTTATCACACTGGAAGATCGGTGGATTTAGCAATTTTTTCATTACACCTAGCAGGTATTTCATCAATCCTAGGAGCTGTTAATTTCATCTCTACAATTATTAATATACGCCCAGAAGGAATAACTCCTGAACGAATACCCTTATTTGTATGATCTGTAGGAATTACAGCCCTTTTACTTTTATTATCCCTACCAGTACTTGCTGGTGCAATCACCATACTATTAACAGATCGAAACCTTAATACATCATTCTTCGACCCTGCGGGTGGGGGAGACCCTATTCTATATCAAC…		cellularOrganisms	cellularOrganisms	1	Eukaryota	superkingdom	1	Metazoa	kingdom	0.99	Arthropoda	phylum	0.91	Insecta	class	0.88	Hemiptera	order	0.39	Pentatomidae	family	0.1	Brochymena	genus	0.02	Brochymena_carolinensis	species	0.01
Zotu1065	EA_1_26_8_2019_1st_S7_MLepF1_LepR1	6	TAAGATTCTGATTATTACCCCCAGCAATTATACTTTTAAGAAGAAGAAGATTAGTAGAAAGAGGAGTCGGGACCGGCTGAACAGTTTACCCTCCCCTTTCATCAAATCTTTATCACACTGGAAGATCGGTGGATTTAGCAATTTTTTCATTACACCTAGCAGGTATTTCATCAATCCTAGGAGCTGTTAATTTCATCTCTACAATTATTAATATACGCCCAGAAGGAATAACTCCTGAACGAATACCCTTATTTGTATGATCTGTAGGAATTACAGCCCTTTTACTTTTATTATCCCTACCAGTACTTGCTGGTGCAATCACCATACTATTAACAGATCGAAACCTTAATACATCATTCTTCGACCCTGCGGGTGGGGGAGACCCTATTCTATATCAAC…		cellularOrganisms	cellularOrganisms	1	Eukaryota	superkingdom	1	Metazoa	kingdom	0.99	Arthropoda	phylum	0.91	Insecta	class	0.88	Hemiptera	order	0.39	Pentatomidae	family	0.1	Brochymena	genus	0.02	Brochymena_carolinensis	species	0.01
Zotu2051	EA_5_1_8_2019_1st_S13_RonMWASPdeg_HCO2198	3	ACGCATAAACAATATAAgattttgattattaatttcttctttaattttattatttttttCTATAATATCTTCTACTGGAAGTGGAACTGGATGAACAATCTATCCTCCTCTTTCATCATCTGAATTTCATTATGGAAGATCTGTAGATATAACAATTTTTTCTTTACATATTGCTGGAGTCTCATCTATTATAAGATCATTAAATTTCTTATCAACAATTTTAATTATACGACAAAAATCAATTTTAATTGAATTATGTTCTTTATTTTCATGAAGAATTGTAATTACAGTATTTTTATTATTACTAGCTCTTCCAGTTTTAGCAGGAGCAATTACTATACTTCTAACTGATCGAAATTTTAATACATCATTTTTTAATCCTAATGGGGGAGGAGATCC…		cellularOrganisms	cellularOrganisms	1	Eukaryota	superkingdom	1	Metazoa	kingdom	0.97	Arthropoda	phylum	0.95	Insecta	class	0.9	Hymenoptera	order	0.57	Formicidae	family	0.28	Anochetus	genus	0.14	Anochetus_altisquamis	species	0.08
Zotu2051	OV_4_10_9_2019_1st_S36_RonMWASPdeg_HCO2198	3	ACGCATAAACAATATAAgattttgattattaatttcttctttaattttattatttttttCTATAATATCTTCTACTGGAAGTGGAACTGGATGAACAATCTATCCTCCTCTTTCATCATCTGAATTTCATTATGGAAGATCTGTAGATATAACAATTTTTTCTTTACATATTGCTGGAGTCTCATCTATTATAAGATCATTAAATTTCTTATCAACAATTTTAATTATACGACAAAAATCAATTTTAATTGAATTATGTTCTTTATTTTCATGAAGAATTGTAATTACAGTATTTTTATTATTACTAGCTCTTCCAGTTTTAGCAGGAGCAATTACTATACTTCTAACTGATCGAAATTTTAATACATCATTTTTTAATCCTAATGGGGGAGGAGATCC…		cellularOrganisms	cellularOrganisms	1	Eukaryota	superkingdom	1	Metazoa	kingdom	0.97	Arthropoda	phylum	0.95	Insecta	class	0.9	Hymenoptera	order	0.57	Formicidae	family	0.28	Anochetus	genus	0.14	Anochetus_altisquamis	species	0.08
Zotu2051	OV_5_10_9_2019_1st_S38_RonMWASPdeg_HCO2198	8	ACGCATAAACAATATAAgattttgattattaatttcttctttaattttattatttttttCTATAATATCTTCTACTGGAAGTGGAACTGGATGAACAATCTATCCTCCTCTTTCATCATCTGAATTTCATTATGGAAGATCTGTAGATATAACAATTTTTTCTTTACATATTGCTGGAGTCTCATCTATTATAAGATCATTAAATTTCTTATCAACAATTTTAATTATACGACAAAAATCAATTTTAATTGAATTATGTTCTTTATTTTCATGAAGAATTGTAATTACAGTATTTTTATTATTACTAGCTCTTCCAGTTTTAGCAGGAGCAATTACTATACTTCTAACTGATCGAAATTTTAATACATCATTTTTTAATCCTAATGGGGGAGGAGATCC…		cellularOrganisms	cellularOrganisms	1	Eukaryota	superkingdom	1	Metazoa	kingdom	0.97	Arthropoda	phylum	0.95	Insecta	class	0.9	Hymenoptera	order	0.57	Formicidae	family	0.28	Anochetus	genus	0.14	Anochetus_altisquamis	species	0.08
Zotu4802	FC_1_30_7_2019_1st_S18_RonMWASPdeg_HCO2198	3	ACGTCTAAATAATATTTCATTTTGGCTACTACCTCCTTCACTAATTCTACTACTAGCTAGTGCATTTGTAGAACAAGGAGCAGGTACAGGTTGGACAATTTATCCACCACTAAGTAGTCTACAAAGTCATTCAGGAGGATCAGTAGATCTAGCTATTTTCAGTATGCATCTAGCAGGTATTAGTTCAATGCTAGGAGCTATGAACCTAATTACAACAATTCTAAATATGCGAAACCCAGGTATGACACTACATAAACTACCACTATTTGTATGGGCAATTTTCATTACAGCAATTCTACTGCTACTATCACTACCAGTACTAGCTGGTGCAATTACTATGCTACTAACAGATCGAAACTTTAATACTTCATTCTATGATCCAGCAGGAGGTGGAGATCC…		cellularOrganisms	cellularOrganisms	1	Eukaryota	superkingdom	1	Fungi	kingdom	1	Basidiomycota	phylum	1	Exobasidiomycetes	class	0.9	Microstromatales	order	0.82	undef_Microstromatales	family	0.82	undef_undef_Microstromatales	genus	0.56	uncultured_Jaminaea	species	0.56
Zotu5510	WP_4_5_9_2019_1st_S57_MLepF1_LepR1	3	TCTCATTCTGACTGCTACCTCCTTCACTAATCTTACTATTAGCTAGTGCTTTCGTAGAACAAGGAGCTGGGACAGGATGAACTGTATATCCACCATTAGCAGGTATCCAATCACATTCAGGAGGGTCAGTAGATTTAGCGATCTTTAGTCTTCACCTAGCAGGAATTTCATCAATGTTAGGAGCAATGAACTTTATCACTACAATTATCAATATGCGAAACCCAGGAATGACTCTACACAAACTGCCTTTATTCTGTTGAGCTATCATGGTAACTGCTATCCTATTATTACTATCATTACCAGTATTAGCAGGAGCAATTACAATGTTATTAACAGATCGAAACTTTAATACATCGTTCTATGATCCAGCAGGAGGGGGAGACCCTATCCTATACCAAC…		cellularOrganisms	cellularOrganisms	1	Eukaryota	superkingdom	1	Fungi	kingdom	0.57	Mucoromycota	phylum	0.3	Mucoromycetes	class	0.29	Mucorales	order	0.29	Phycomycetaceae	family	0.17	Phycomyces	genus	0.17	Phycomyces_blakesleeanus	species	0.17
Zotu673	OV_2_10_9_2019_1st_S32_RonMWASPdeg_HCO2198	119	TCGTTTAAATAATATTAGTTTTTGATTATTACCCCCATCATTACTACTATTATTATTAAGAAATTTATTTTCAATAAGACCAGGAACAGGATGAACTGTTTATCCACCTTTATCATCATATTTATTTCACCCATCCCCATCAGTAGACTTAGCTATTTTTTCCTTACATATATCAGGAATTTCATCAATTTTAGGAGCTATTAATTTTATAGTTACTATTATAATAATAAAAAATATTTCATTAAATTATGACTCTATTCCATTATTTTCATGAGCAGTATTTATTACAGCAATTTTATTACTTTTATCATTACCAGTATTAGCAGGAGCTATTACTATATTATTATTTGATCGAAATTTAAATACATCTTTTTTTGATCCTATAGGAGGTGGAGATCC…		cellularOrganisms	cellularOrganisms	1	Eukaryota	superkingdom	1	Metazoa	kingdom	1	Arthropoda	phylum	1	Insecta	class	1	Hymenoptera	order	1	Apidae	family	1	Ceratina	genus	1	Ceratina_calcarata	species	0.97
Zotu2255	WP_6_21_8_2019_1st_S60_RonMWASPdeg_HCO2198	7	CCGTATGAATAATTTAAGTTTTTGACTTTTACCCCCTTCTCTTTTTATATTATTTATTTCTTCTATGGTGGATATAGGGGTAGGAGCTGGTTGAACTGTTTACCCACCTCTTGCTTCTTTAGAAGGTCATCCTGGAAGATCTGTGGATTTTGCTATTTTTTCTTTACATTTAGCTGGGGCTTCATCTATTATGGGGGCTATCAATTTTATTTCAACTATTATTAATATGCGAATAAGAGGAGTTTCAATAGAGAAGGTCCCTCTTTTTGTCTGGTCTGTTTTGATTACTGCTGTGCTATTATTGCTATCTTTACCAGTTTTAGCTGGAGCTATTACTATATTATTAACAGATCGAAATTTTAATACTTCTTTTTTCGACCCTTCTggggggggggATCC…		cellularOrganisms	cellularOrganisms	1	Eukaryota	superkingdom	1	Metazoa	kingdom	1	Arthropoda	phylum	1	Arachnida	class	1	Araneae	order	1	Tetragnathidae	family	1	Tetragnatha	genus	1	Tetragnatha_guatemalensis	species	1
Zotu1822	WP_2_21_8_2019_1st_S52_RonMWASPdeg_HCO2198	18	TAGACTTAATAATATTAGTTTCTGATTATTACCACCTAGTTTATTATTATTTATATTTGCTAGTAGTATAGAAAACGGTGTAGGTACAGGTTGAACTCTTTACCCTCCTTTAAGTGGAGTACAGAGTCATAGTGGTCCTAGCGTTGATTTAGCTATATTTGGATTACATTTATCTGGTATAAGTAGTTTATTAGGAGCTATTAACTTTATAACTACTATACTAAATATGAGAAGTCCAGGTATTAGATTACACAAATTGGCTTTATTTGGATGAGCTGTAGTAGTTACAGCCGTATTATTATTATTATCCTTACCAGTGTTAGCTGGAGGAATCACAATGGTTTTAACTGATAGAAATTTTAATACATCATTCTTTGAAGCTGCAGGAGGTGGTGATCC…		cellularOrganisms	cellularOrganisms	1	Eukaryota	superkingdom	1	Fungi	kingdom	1	Ascomycota	phylum	1	Leotiomycetes	class	0.79	Helotiales	order	0.68	undef_Helotiales	family	0.42	Phialocephala	genus	0.18	Phialocephala_subalpina	species	0.18
Zotu752	OV_6_24_7_2019_1st_S41_RonMWASPdeg_HCO2198	58	TAGATTAAATAATTTAAGTTTTTGATTATTACCACCATCTTTATTATTATTAATATCTTCTAGTTTTATAGGTGCAGGTGCAGGTACAGGTTGAACAGTGTATCCACCATTATCAGCTATTGCTTCTGATGCATCAGTTGATTTTGCTATATTTAGTTCACATTTAGCAGGTATATCTTCTATATTAGGAGCTATAAATTTTATAGTTACAATTTTTAATATGAGAGTGCCTGGTATGAAAATGAATTTAATACCTTTATTTACTTGAGCTGTTTTAATTACAGCTTTTTTATTACTAATATCTTTACCTGTTTTAGCAGCAGGTATTACTATGTTACTAACAGATAGAAATTTTAATAGTTCTTTTTTTAATCCATCTGGAGGAGGAGATCCTATTTT…		cellularOrganisms	cellularOrganisms	1	Eukaryota	superkingdom	1	undef_Eukaryota	kingdom	0.39	undef_undef_Eukaryota	phylum	0.28	Spirotrichea	class	0.09	Sporadotrichida	order	0.09	Oxytrichidae	family	0.09	Oxytricha	genus	0.08	Oxytricha_trifallax	species	0.08
Zotu752	FC_5_30_7_2019_1st_S26_RonMWASPdeg_HCO2198	14	TAGATTAAATAATTTAAGTTTTTGATTATTACCACCATCTTTATTATTATTAATATCTTCTAGTTTTATAGGTGCAGGTGCAGGTACAGGTTGAACAGTGTATCCACCATTATCAGCTATTGCTTCTGATGCATCAGTTGATTTTGCTATATTTAGTTCACATTTAGCAGGTATATCTTCTATATTAGGAGCTATAAATTTTATAGTTACAATTTTTAATATGAGAGTGCCTGGTATGAAAATGAATTTAATACCTTTATTTACTTGAGCTGTTTTAATTACAGCTTTTTTATTACTAATATCTTTACCTGTTTTAGCAGCAGGTATTACTATGTTACTAACAGATAGAAATTTTAATAGTTCTTTTTTTAATCCATCTGGAGGAGGAGATCCTATTTT…		cellularOrganisms	cellularOrganisms	1	Eukaryota	superkingdom	1	undef_Eukaryota	kingdom	0.39	undef_undef_Eukaryota	phylum	0.28	Spirotrichea	class	0.09	Sporadotrichida	order	0.09	Oxytrichidae	family	0.09	Oxytricha	genus	0.08	Oxytricha_trifallax	species	0.08
Zotu752	OV_5_10_9_2019_1st_S38_RonMWASPdeg_HCO2198	31	TAGATTAAATAATTTAAGTTTTTGATTATTACCACCATCTTTATTATTATTAATATCTTCTAGTTTTATAGGTGCAGGTGCAGGTACAGGTTGAACAGTGTATCCACCATTATCAGCTATTGCTTCTGATGCATCAGTTGATTTTGCTATATTTAGTTCACATTTAGCAGGTATATCTTCTATATTAGGAGCTATAAATTTTATAGTTACAATTTTTAATATGAGAGTGCCTGGTATGAAAATGAATTTAATACCTTTATTTACTTGAGCTGTTTTAATTACAGCTTTTTTATTACTAATATCTTTACCTGTTTTAGCAGCAGGTATTACTATGTTACTAACAGATAGAAATTTTAATAGTTCTTTTTTTAATCCATCTGGAGGAGGAGATCCTATTTT…		cellularOrganisms	cellularOrganisms	1	Eukaryota	superkingdom	1	undef_Eukaryota	kingdom	0.39	undef_undef_Eukaryota	phylum	0.28	Spirotrichea	class	0.09	Sporadotrichida	order	0.09	Oxytrichidae	family	0.09	Oxytricha	genus	0.08	Oxytricha_trifallax	species	0.08
Zotu3189	EA_1_26_8_2019_1st_S7_MLepF1_LepR1	4	TGAGCTTTTGACTTCTCCCTCCATCCTTCTTTCTTCTACTAGCTTCTTCCACAGTTGAAGCCGGGGCTGGCACAGGCTGAACAGTCTACCCCCCTCTAGCTGGAAACCTCGCCCATGCAGGCCCATCTGTAGATTTAGCTATCTTCTCACTACATTTAGCTGGGGTATCCTCTATTCTAGGGGCTATTAATTTTATTACTACAATTATTAACATAAAACCATCCTCAACTACACAATACCAAACACCTCTATTTGTCTGATCAGTCTTAATCACCGCAGTTCTACTACTTTTATCTCTCCCAGTACTAGCTGCCGGAATTACTATACTCCTCACAGATCGAAACCTAAACACCACATTTTTCGACCCTGCAGGAGGTGGAGATCCTGTTCTCTACCAAC…		cellularOrganisms	cellularOrganisms	1	Eukaryota	superkingdom	1	Metazoa	kingdom	1	Chordata	phylum	1	Amphibia	class	1	Anura	order	1	Ranidae	family	1	Rana	genus	1	Rana_clamitans	species	1
Zotu780	OV_1_24_7_2019_1st_S31_MLepF1_LepR1	94	TAAGATTTTGACTTTTACCTCCTTCTTTAACCCTTCTTCTTTCTAGTTCAATTGTAGAAAATGGGGCCGGAACAGGTTGAACTGTTTACCCTCCTCTTTCAGCAAGTATTGCCCATAGAGGAGCTTCTGTTGATTTAGCTATTTTTTCATTACATCTAGCAGGTGTTTCTTCAATTTTAGGTTCAGTAAATTTTATTACTACTGTAATTAACATACGATCAAAAGGAATTACTTTAGATCGAATACCTTTATTTGTGTGATCAATTGTAATTACAACAGTTTTATTACTTTTATCTTTACCTGTTCTTGCCGGAGCAATTACTATATTATTAACAGATCGAAATTTAAATACATCTTTTTTTGACCCTGCGGGTGGGGGAGACCCTATTTTATACCAAC…		cellularOrganisms	cellularOrganisms	1	Eukaryota	superkingdom	1	Metazoa	kingdom	1	Arthropoda	phylum	1	Insecta	class	1	Diptera	order	0.84	Chironomidae	family	0.67	Polypedilum	genus	0.57	Polypedilum_tamahinoense	species	0.18
Zotu2374	OV_5_24_7_2019_1st_S39_MLepF1_LepR1	4	AGCTTTTGATTATTACCAGCTTCAGTTTTACTATTAATTTTATCAAGTCTTTTTGAAGTTGGTGCAGGAACTGGATGAACTGTTTATCCTCCATTAAGTAGTATTGAAGCTCATTCAGGACCTTCAGTTGATTTAGCCATTTTTAGCTTACATTTATCTGGTGCATCTTCAATTGCAGGAGCAATCAATTTTATTGTAACTATTATTAATATGCGCGGACGTGGTCTTGAGTTTTACCGATTACCTTTATTTGTATGAGCAGTTTTCGTCACTGCAATTTTATTACTATTATCTTTACCAGTGCTTGCTGGTGCAATTACAATGTTGTTATTTGATCGTAATCTTGGAACAGttttttttAATGCTGCCGGAGGTGGGGATCCAGTTTTATACCAACAT…		cellularOrganisms	cellularOrganisms	1	Eukaryota	superkingdom	0.99	undef_Eukaryota	kingdom	0.58	Rhodophyta	phylum	0.41	Florideophyceae	class	0.41	Ceramiales	order	0.36	Rhodomelaceae	family	0.35	Dipterosiphonia	genus	0.22	Dipterosiphonia_australica	species	0.22
Zotu4535	EA_3_1_8_2019_1st_S9_RonMWASPdeg_HCO2198	3	ACGTTTAAATAATCTAAGGTTTTGATTAGTTCCAGTAGCTTTGTTATTTATAAGTTTAAGATTATTAGTAGGTTTAGGTCCCGGTACTGGTTGAACCGTGTACCCTCCTTTATCAAATTCTGTTTATCATTTTGGAGGTTCAATTGATTTGGCTATTTTTAGATTACATGTTGCTGGTGTTTCTTCAATTTTAGGTGGTATTAATTTTATTACTACATGTTTAAAAGGTAAGATTAGTTATGTGCTAAGTCTTGAGTTTTTGAATTTGTTTACTTGAGCTATAATTGTTACTAGATTTTCGTTAGTTCTCAGTTTACCGGTTTTAGCGGGTGGTATTACTATGTTATTGTTAGATCGAAATTTTGGCTCATCTTTTTTTGATCCAAGAGGTGGAGGTAA…		cellularOrganisms	cellularOrganisms	1	Eukaryota	superkingdom	1	Metazoa	kingdom	1	Rotifera	phylum	0.99	Bdelloidea	class	0.99	Adinetida	order	0.74	Adinetidae	family	0.74	Adineta	genus	0.74	Adineta_vaga	species	0.74
Zotu4244	OV_6_24_7_2019_1st_S41_MLepF1_LepR1	3	TGTCTTTTTGGTTGTTGCCACCTTCTATTTTTTTACTTTTGACTTCTAGTCTGGTAGAAAATGGTGTAGGTACAGGTTGAACTGTTTATCCCCCTTTAAGTTCTGTTTTAGCTCATTCAGGATGTGCCGTGGATTTAGCTATATTTAGTTTACATATAGCAGGTGTATCATCTATTGCTGGAGCTATTAATTTTATAGTAACTATTATAAATATGAGATGTCCTGGTTTATATTTTCGTAGATTACCTTTGTTTGTGTGATCTGTTTTTGTAACCGCTATTTTATTGTTATTATCATTACCTGTTTTAGCTGGTGCTATCACTATGCTTTTAACAGATAGAAATTTAAATACCACATTTTATGATCCAATAGGTGGAGGAGATCCTGTTTTATACCAAC…		cellularOrganisms	cellularOrganisms	1	Eukaryota	superkingdom	1	undef_Eukaryota	kingdom	0.57	Rhodophyta	phylum	0.39	Florideophyceae	class	0.39	Ceramiales	order	0.26	Ceramiaceae	family	0.12	Aglaothamnion	genus	0.11	Aglaothamnion_callophyllidicola	species	0.11
Zotu3759	WP_2_21_8_2019_1st_S52_MLepF1_LepR1	5	TAAGATTCTGATTCTTACCACCTTCGTTAACTTTATTAATCTCAAGAAGATTAGTTAATACAGGAGCAGGTACTGGATGAACAGTATACCCCCCTCTCTCTAGAGCAATTGCTCATACTGGAGCTTCAGTAGATCTAGCAATTTTTTCGCTACATTTAGCCGGAATTAGATCCATCTTAGGAGCAGTAAATTTTATTACTACTATCATTAACATACGATCTAGAAGACTAACTTTAGAACGTATACCTCTATTTGTATGGTCAGTATTTATTACTGCTATTTTATTATTATTGTCACTCCCAGTCCTGGCAGGAGCAATCACTATACTACTAACAGACCGAAATATTAATACTTCCTTTTTTGACCCAGCAGGAGGGGGTGACCCAATCCTATACCAAC…		cellularOrganisms	cellularOrganisms	1	Eukaryota	superkingdom	1	Metazoa	kingdom	1	Arthropoda	phylum	0.95	Insecta	class	0.87	Psocoptera	order	0.15	Amphipsocidae	family	0.1	Amphipsocus	genus	0.1	Amphipsocus_japonicus	species	0.1
Zotu289	FC_2_30_7_2019_1st_S20_RonMWASPdeg_HCO2198	37	TCGAATAAATAATATAAGATTTTGATTGTTACCCCCATCATTAACTTTATTATTAACAGGAGGAATAGTTGAAAGAGGAGCGGGAACTGGATGAACAGTATATCCACCTCTGTCGACAACTATTTCTCACTCTGGAGGTAGTGTAGATTTATCTATCTTTAGTCTTCATCTAGCAGGTATTTCATCAATCTTAGGAGCGATTAATTTTATTACTACTATTATTAACATGCGATCACCAGGAATAACATGGGATCAAACACCCCTATTTGTTTGATCAGTGTTTTTAACAGCAATTCTACTTCTTTTATCGCTTCCTGTGCTTGCTGGTGCAATTACGATACTTCTTACCGACCGTAACTTAAACACAACATTCTTTGATCCAGCTGGTGGTGGAGACCC…		cellularOrganisms	cellularOrganisms	1	Eukaryota	superkingdom	1	Metazoa	kingdom	0.97	Arthropoda	phylum	0.84	Insecta	class	0.77	Coleoptera	order	0.25	Dytiscidae	family	0.04	Sandracottus	genus	0.03	Sandracottus_insignis	species	0.03
Zotu289	FC_4_30_7_2019_1st_S24_RonMWASPdeg_HCO2198	7	TCGAATAAATAATATAAGATTTTGATTGTTACCCCCATCATTAACTTTATTATTAACAGGAGGAATAGTTGAAAGAGGAGCGGGAACTGGATGAACAGTATATCCACCTCTGTCGACAACTATTTCTCACTCTGGAGGTAGTGTAGATTTATCTATCTTTAGTCTTCATCTAGCAGGTATTTCATCAATCTTAGGAGCGATTAATTTTATTACTACTATTATTAACATGCGATCACCAGGAATAACATGGGATCAAACACCCCTATTTGTTTGATCAGTGTTTTTAACAGCAATTCTACTTCTTTTATCGCTTCCTGTGCTTGCTGGTGCAATTACGATACTTCTTACCGACCGTAACTTAAACACAACATTCTTTGATCCAGCTGGTGGTGGAGACCC…		cellularOrganisms	cellularOrganisms	1	Eukaryota	superkingdom	1	Metazoa	kingdom	0.97	Arthropoda	phylum	0.84	Insecta	class	0.77	Coleoptera	order	0.25	Dytiscidae	family	0.04	Sandracottus	genus	0.03	Sandracottus_insignis	species	0.03
Zotu289	FC_1_30_7_2019_1st_S18_RonMWASPdeg_HCO2198	111	TCGAATAAATAATATAAGATTTTGATTGTTACCCCCATCATTAACTTTATTATTAACAGGAGGAATAGTTGAAAGAGGAGCGGGAACTGGATGAACAGTATATCCACCTCTGTCGACAACTATTTCTCACTCTGGAGGTAGTGTAGATTTATCTATCTTTAGTCTTCATCTAGCAGGTATTTCATCAATCTTAGGAGCGATTAATTTTATTACTACTATTATTAACATGCGATCACCAGGAATAACATGGGATCAAACACCCCTATTTGTTTGATCAGTGTTTTTAACAGCAATTCTACTTCTTTTATCGCTTCCTGTGCTTGCTGGTGCAATTACGATACTTCTTACCGACCGTAACTTAAACACAACATTCTTTGATCCAGCTGGTGGTGGAGACCC…		cellularOrganisms	cellularOrganisms	1	Eukaryota	superkingdom	1	Metazoa	kingdom	0.97	Arthropoda	phylum	0.84	Insecta	class	0.77	Coleoptera	order	0.25	Dytiscidae	family	0.04	Sandracottus	genus	0.03	Sandracottus_insignis	species	0.03
Zotu289	FC_3_30_7_2019_1st_S22_RonMWASPdeg_HCO2198	119	TCGAATAAATAATATAAGATTTTGATTGTTACCCCCATCATTAACTTTATTATTAACAGGAGGAATAGTTGAAAGAGGAGCGGGAACTGGATGAACAGTATATCCACCTCTGTCGACAACTATTTCTCACTCTGGAGGTAGTGTAGATTTATCTATCTTTAGTCTTCATCTAGCAGGTATTTCATCAATCTTAGGAGCGATTAATTTTATTACTACTATTATTAACATGCGATCACCAGGAATAACATGGGATCAAACACCCCTATTTGTTTGATCAGTGTTTTTAACAGCAATTCTACTTCTTTTATCGCTTCCTGTGCTTGCTGGTGCAATTACGATACTTCTTACCGACCGTAACTTAAACACAACATTCTTTGATCCAGCTGGTGGTGGAGACCC…		cellularOrganisms	cellularOrganisms	1	Eukaryota	superkingdom	1	Metazoa	kingdom	0.97	Arthropoda	phylum	0.84	Insecta	class	0.77	Coleoptera	order	0.25	Dytiscidae	family	0.04	Sandracottus	genus	0.03	Sandracottus_insignis	species	0.03
Zotu2733	OV_6_24_7_2019_1st_S41_MLepF1_LepR1	9	TAAGATTTTGATTATTACCACCCTCTATTAGTATACTAATTTTATCCTCATTTGCAGAAAGAGGAGCAGGTACAGGTTGAACTGTATATCCTCCTTTATCAAATTACATATTTCATAGAGGAAGATCAGTTGATTTTACTATTTTCTCTTTACATATAGCAGGTATTTCTTCTATTCTTGGGGCTATTAATTTTATTTCTACTATTATAAATATACGATCACCTTTTATGAGTTTTGAACGTATATCTTTATTTGTTTGATCTGTTTTTATTACTGCTATTTTACTATTATTATCACTACCTGTATTAGCAGGGGCTATTACCATGTTATTAACAGATCGGAATTTTAATACTTCATTTTTTGATCCTGCTGGGGGAGGGGATCCAATTTTATATCAAC…		cellularOrganisms	cellularOrganisms	1	Eukaryota	superkingdom	1	Metazoa	kingdom	1	Arthropoda	phylum	0.86	Arachnida	class	0.34	Araneae	order	0.26	Thomisidae	family	0.06	Mecaphesa	genus	0.06	Mecaphesa_juncta	species	0.03
Zotu3954	EA_5_1_8_2019_1st_S13_RonMWASPdeg_HCO2198	4	AGCCTGAAAATAAGAACCAGCCTGATTGCCAACCGTGTTTTGGTCTAGCATATAAATTACATTTCCTCCTAACAATGCTGCTTGAATTTTTAGCTTTCTAAAAGCTCTTTCTTTCACGGTAGTAATGTTTGATAGGGTAGTAGTTCCCACCGCTTTTGCATATACTTCATCCAGTTTATAAAGTCCTTTGGTTTCAGATTCAAGGTGCGTTAAATTAACTTTATCAAAATCATGCGCATAATTTACTTCATTAAGTGCTAATGATTCTTTGAAAAGCTGTACTCTGCCTGAATTAAATC		cellularOrganisms	cellularOrganisms	1	Eukaryota	superkingdom	0.82	undef_Eukaryota	kingdom	0.48	undef_undef_Eukaryota	phylum	0.44	Spirotrichea	class	0.42	Sporadotrichida	order	0.4	Oxytrichidae	family	0.4	Oxytricha	genus	0.16	Oxytricha_trifallax	species	0.16
Zotu2953	C1_1st_S2_MLepF1_LepR1	7	TAAGATTTTGACTTTTACCTCCGTCCCTAACATTACTTATCTCTAGTAGTCTTATTAATACTGGAGCAGGTACTGGTTGAACAGTCTATCCCCCCCTTTCAAGAACTTTAGGACATACAGGACCATCTGTAGATTTAGCAATTTTTTCCCTTCACTTAGCAGGAGTAAGATCAATTTTAGGAGCAATTAATTTCATTACAACAATCATCAATATGCGATCCCAAGGATTAACCCTTGAACGTATACCACTATTTGTTTGATCAGTTCTTATTACAGCCATACTTTTACTTCTATCTCTACCTGTTTTAGCAGGTGCTATTACTATATTATTAACTGATCGAAATTTAAATACTTCTTTTTTTGACCCAGCAGGAGGGGGAGACCCTATTTTATATCAAC…		cellularOrganisms	cellularOrganisms	1	Eukaryota	superkingdom	1	Metazoa	kingdom	1	Arthropoda	phylum	0.93	Insecta	class	0.9	Lepidoptera	order	0.35	Nymphalidae	family	0.13	Chloreuptychia	genus	0.02	Chloreuptychia_catharina	species	0.02
Zotu2352	WP_5_21_8_2019_1st_S58_MLepF1_LepR1	12	TAAGTTTTTGGTTGCTCCCCCCTTCTCTTTTACTTTTATCCACTTCAGCTTTTGCTGGGATAGGAGCAGGCACAGGATGAACTGTTTACCCCCCCTTGTCCGGAAACTTATTCCATTCTGGAATTTCCGTAGACATAGCCATTTTTAGTTTACATTTAGCTGGAGCCTCCTCAATCCTAGGAGCCATTAATTTTATCACGACCATTATAAACATACGTTCTTCTACTATCACATTGGATTCTATCCCTTTGTTTGTGTGATCTGTTTTAATTACGGCTGTTCTTCTTCTGCTATCCCTACCAGTTTTAGCTGGAGCCATTACCATGTTACTTTCAGATCGAAATTTTAATACTTCATTTTTTGACCCTTCAGGAGGAGGGGATCCAATCCTATATCAAC…		cellularOrganisms	cellularOrganisms	1	Eukaryota	superkingdom	1	Metazoa	kingdom	0.92	Arthropoda	phylum	0.8	Arachnida	class	0.38	Sarcoptiformes	order	0.24	Scutoverticidae	family	0.22	Scutovertex	genus	0.22	Scutovertex_pictus	species	0.22
Zotu3207	EA_4_26_8_2019_1st_S12_MLepF1_LepR1	3	TAAGATTTTGACTCCTCCCTCCATCATTCATTCTTCTACTTAGCTCCACTATAGTGGAGAGAGGAGCAGGGACCGGATGAACCGTGTATCCCCCCCTTTCAAGAAACACAGCTCATAGAGGGCCTTCAGTGGATTTAACCATCTTTTCTCTTCACTTGGCAGGAATCTCCTCAATTTTAGGGGCTATTAACTTCATTACTACTGTTATGAATATACGAACAAAGGGGATAGTATACGAACGACTTCCCCTCTTTGTTTGATCTATTATTATTACAGCAGTTCTTCTCTTGCTATCTTTGCCCGTTTTAGCAGGTGCTATTACGATGCTATTAACAGACCGTAACTTCAATACATCCTTCTTCGATCCGGCAGGGGGAGGGGACCCTATCTTATACCAAC…		cellularOrganisms	cellularOrganisms	1	Eukaryota	superkingdom	0.94	undef_Eukaryota	kingdom	0.05	undef_undef_Eukaryota	phylum	0.04	Spirotrichea	class	0.04	Urostylida	order	0.04	Urostylidae	family	0.04	Urostyla	genus	0.04	Urostyla_grandis	species	0.04
Zotu2111	EA_4_1_8_2019_1st_S11_RonMWASPdeg_HCO2198	5	TCGTTTAAATAATTTGAGTTTTTGATTATTACCTACGGCTATATTATTAATTTTAGATGCTTGTTTTGTTGATATGGGTGCCGGGACTAGTTGAACTATTTATCCTCCTTTGAGTACTTTAGGTCATCCAGGTAGAAGAGTGGACCTAGCAATTTTTAGTTTACATTGTGCGGGTGTAAGTTCTATTTTAGGTGGAATTAATTTTATGTGTACTACAAAGAATTTACGTAGTAGCTCAATTTCCTTGGAGCATATAAGTTTATTTGTTTGAACAGTTTTTGTCACTGTGTTTCTTTTAGTATTGTCTTTACCCGTTCTAGCAGGAGCTATTACTATGTTATTAACGGATCGTAACATTAATACATCTTTTTTTGATCCTAGTTCAGGTGGTAATCCTCT…		cellularOrganisms	cellularOrganisms	1	Eukaryota	superkingdom	1	Metazoa	kingdom	1	Nematoda	phylum	1	Chromadorea	class	1	Rhabditida	order	0.91	Cloacinidae	family	0.15	Oesophagostomum	genus	0.11	Oesophagostomum_muntiacum	species	0.11
Zotu2111	EA_6_1_8_2019_1st_S14_RonMWASPdeg_HCO2198	4	TCGTTTAAATAATTTGAGTTTTTGATTATTACCTACGGCTATATTATTAATTTTAGATGCTTGTTTTGTTGATATGGGTGCCGGGACTAGTTGAACTATTTATCCTCCTTTGAGTACTTTAGGTCATCCAGGTAGAAGAGTGGACCTAGCAATTTTTAGTTTACATTGTGCGGGTGTAAGTTCTATTTTAGGTGGAATTAATTTTATGTGTACTACAAAGAATTTACGTAGTAGCTCAATTTCCTTGGAGCATATAAGTTTATTTGTTTGAACAGTTTTTGTCACTGTGTTTCTTTTAGTATTGTCTTTACCCGTTCTAGCAGGAGCTATTACTATGTTATTAACGGATCGTAACATTAATACATCTTTTTTTGATCCTAGTTCAGGTGGTAATCCTCT…		cellularOrganisms	cellularOrganisms	1	Eukaryota	superkingdom	1	Metazoa	kingdom	1	Nematoda	phylum	1	Chromadorea	class	1	Rhabditida	order	0.91	Cloacinidae	family	0.15	Oesophagostomum	genus	0.11	Oesophagostomum_muntiacum	species	0.11
Zotu2326	OV_5_24_7_2019_1st_S39_MLepF1_LepR1	11	TAAGATTCTGACTTTTACCCCCTTCTCTTACTCTTTTACTTATGGGAGGAATAGTAGAAAGAGGGGCAGGAACCGGATGAACTGTTTATCCCCCCTTAGCAGCAGGAATTGCCCATGCGGGCTCTTCTGTAGATTTATCCATTTTTAGCCTACATTTAGCCGGGGCATCATCCATTTTAGGAGCTGTAAATTTTATTACTACTATTATTAACATACGTATACCAGGAATATCATGAGACCACACTCCTTTATTTGTTTGATCAGTTTTTTTAACAGCTATTCTTTTACTTCTTTCCCTCCCAGTTTTAGCAGGAGCCATTACAATACTTCTTACTGATCGTAACCTTAATACTGCATTTTTTGACCCAGCGGGGGGAGGGGACCCCATTTTATACCAAC…		cellularOrganisms	cellularOrganisms	1	Eukaryota	superkingdom	1	Metazoa	kingdom	0.97	Arthropoda	phylum	0.8	Insecta	class	0.65	Lepidoptera	order	0.12	Noctuidae	family	0.05	Belciades	genus	0.05	Belciades_niveola	species	0.05
Zotu1831	EA_6_1_8_2019_1st_S14_RonMWASPdeg_HCO2198	19	TCGGATAAATAATTTAAGATTTTGGCTTTTACCCCCATCTTTGTTTTTGTTATTTATTTCTTCTATAGTTGAAATGGGGGTGGGGTCTGGATGAACTGTTTATCCTCCTTTGGCTTCTTTAGAGGGGCACTCTGGAAGAGCTGTAGATTTTGCTATTTTTTCTCTTCATTTAGCAGGGGCTTCTTCTATTATAGGGGCTATTAATTTTATTTCCACTATTTTAAATATGCGTGGGTATGGTATAACTATAGAGAAAGTTCCTTTGTTTGTTTGATCGGTTTTAATTACTGCAGTTTTATTATTATTATCTTTACCTGTTTTAGCAGGGGCTATTACTATATTGTTAACTGATCGTAATTTTAATACGTCTTTCTTTGATCCAGCTGGGGGAGGGGATCC…		cellularOrganisms	cellularOrganisms	1	Eukaryota	superkingdom	1	Metazoa	kingdom	1	Arthropoda	phylum	1	Arachnida	class	1	Araneae	order	1	Mimetidae	family	1	Mimetus	genus	1	Mimetus_puritanus	species	1
Zotu2779	EA_1_26_8_2019_1st_S7_MLepF1_LepR1	3	TCTCATTCTGACTTCTACCTCCTTCACTAATTCTACTTCTTGCTAGTGCATTTGTAGAAAATGGAGTCGGAACAGGATGAACGGTATATCCGCCTCTTGCAGGTATCCAAAGTCACTCTGGTGGATCTGTCGATCTTGCCATCTTTAGTCTTCACCTTGCTGGTATCAGTAGTCTTCTTGGAGCGATGAATTTCATTACGACAATTCTTAACATGCGAGCTCCAGGAATGACTCTACACAAGCTTCCACTATTCTGCTGAGCGATCTTCGTAACAGCTGTATTGCTTCTACTAGCACTTCCAGTACTAGCGGGTGCAATTACAATGCTACTTACAGACCGAAATCTAAATACATCGTTCTACGATCCGGCTGGTGGAGGTGATCCTATTCTATACCAAC…		cellularOrganisms	cellularOrganisms	1	Eukaryota	superkingdom	0.91	Fungi	kingdom	0.62	Basidiomycota	phylum	0.57	Malasseziomycetes	class	0.49	Malasseziales	order	0.49	Malasseziaceae	family	0.49	Malassezia	genus	0.49	Malassezia_obtusa	species	0.32
Zotu2779	FC_1_30_7_2019_1st_S18_MLepF1_LepR1	3	TCTCATTCTGACTTCTACCTCCTTCACTAATTCTACTTCTTGCTAGTGCATTTGTAGAAAATGGAGTCGGAACAGGATGAACGGTATATCCGCCTCTTGCAGGTATCCAAAGTCACTCTGGTGGATCTGTCGATCTTGCCATCTTTAGTCTTCACCTTGCTGGTATCAGTAGTCTTCTTGGAGCGATGAATTTCATTACGACAATTCTTAACATGCGAGCTCCAGGAATGACTCTACACAAGCTTCCACTATTCTGCTGAGCGATCTTCGTAACAGCTGTATTGCTTCTACTAGCACTTCCAGTACTAGCGGGTGCAATTACAATGCTACTTACAGACCGAAATCTAAATACATCGTTCTACGATCCGGCTGGTGGAGGTGATCCTATTCTATACCAAC…		cellularOrganisms	cellularOrganisms	1	Eukaryota	superkingdom	0.91	Fungi	kingdom	0.62	Basidiomycota	phylum	0.57	Malasseziomycetes	class	0.49	Malasseziales	order	0.49	Malasseziaceae	family	0.49	Malassezia	genus	0.49	Malassezia_obtusa	species	0.32
Zotu2624	EA_2_1_8_2019_1st_S8_RonMWASPdeg_HCO2198	9	TCGTATAAATAATATGAGATTTTGAATATTAATTCCAAGGTTATTATTATTAATATCTTCAATATTTGTAGGTACAGGTACAGGTACAGGATGAACTATTTATCCTCCTTTATCTAATAATTTATCTCATAGGAGGCCTAGAATAGATCTTTCTATTTTTTCATTACATATTGCTGGAATATCTTCTATTATAGCTTCAATTAATTTTATTACTACTATTATTAATATAAAACCTTATAAATTTAGATCAATTCCTCTATTTTGTTGATCTATAATATTAACTTCATTTTTATTATTATTATCATTACCAGTTTTAGCTGGGGCTATTACTATATTATTATTTGATCGAAATTTAAATACATCATTTTTTGATCCATCAGGAGGAGGAGATCCTATTTT…		cellularOrganisms	cellularOrganisms	1	Eukaryota	superkingdom	1	Metazoa	kingdom	1	Arthropoda	phylum	0.96	Insecta	class	0.92	Hymenoptera	order	0.82	Mymaridae	family	0.16	Cosmocomoidea	genus	0.16	Cosmocomoidea_triguttata	species	0.07
Zotu5535	WP_4_5_9_2019_1st_S57_MLepF1_LepR1	3	TCTCATTCTGACTGCTACCTCCTTCACTAATCTTACTATTAGCTAGTGCTTTCGTAGAACAAGGAGCAGGAACAGGTTGAACCGTATATCCACCTTTAGCAGGTATCCAATCACATTCAGGAGGGTCAGTAGATTTAGCGATCTTTAGTCTTCACCTAGCAGGAATTTCATCAATGTTAGGAGCAATGAACTTTATCACTACAATTATCAATATGCGAAACCCAGGAATGACTCTACACAAACTGCCTTTATTCTGTTGAGCTATCATGGTAACTGCTATCCTATTATTACTATCATTACCAGTATTAGCAGGAGCAATTACAATGTTATTAACAGATCGAAACTTTAATACATCATTCTATGATCCAGCAGGAGGAGGTGATCCAATCCTATACCAAC…		cellularOrganisms	cellularOrganisms	1	Eukaryota	superkingdom	1	Fungi	kingdom	0.63	Mucoromycota	phylum	0.35	Mucoromycetes	class	0.35	Mucorales	order	0.35	Phycomycetaceae	family	0.22	Phycomyces	genus	0.22	Phycomyces_blakesleeanus	species	0.22
Zotu5025	OV_1_24_7_2019_1st_S31_MLepF1_LepR1	3	TCTCGTTCTGATTACTTCCTCCTTCACTAATTCTATTATTAGCTAGTGCTTTTGTAGAACAAGGAGCAGGAACAGGTTGAACAGTATATCCCCCTTTAGCAGGTATCCAATCACACTCAGGAGGGTCAGTTGATTTAGCGATCTTTAGTCTTCACTTAGCAGGAATCTCATCAATGTTAGGAGCAATGAACTTTATTACTACAATTATCAATATGCGAAACCCAGGAATGACTCTACACAAACTTCCTTTATTCTGTTGAGCTATTATGGTAACAGCTATCTTACTATTACTATCATTACCAGTATTAGCAGGTGCAATTACAATGTTATTAACTGATCGAAACTTTAATACATCATTCTATGATCCAGCAGGAGGAGGTGATCCTATCCTATACCAAC…		cellularOrganisms	cellularOrganisms	1	Eukaryota	superkingdom	0.98	Metazoa	kingdom	0.49	Porifera	phylum	0.05	Homoscleromorpha	class	0.05	Homosclerophorida	order	0.05	Plakinidae	family	0.05	Oscarella	genus	0.05	Oscarella_balibaloi	species	0.05
Zotu3657	FC_6_30_7_2019_1st_S28_MLepF1_LepR1	5	TTGCATTTTGACTACTTCCACCAAGTCTTACACTACTTCTATGTAGTGCATTTATTGAATATGGTCCAGGAGTAGGATGAACAGTTTATCCACCTCTAAGTAGTATAGAATATAGTTCAGGAAGTGCAGTAGATCTAGCTATATTTAGTCTACATCTAAGTGGTATAAGTAGTATGCTAGGAGCTATAAATCTAATAGTAACAACATTTAATATGCGTAGTCCAGGAATGGAATATCATAATATACAACTATTTGTTTGATCAATAGTAATTACAGCATTTCTACTTGTATTTACTCTACCTGTACTAGCATCAGCTATAACAATGCTTCTAACAGATAGAAATTATAATACAACATTTTATATAGTTGGTGGTGGAGGAGATCCAATTCTATATCAAC…		cellularOrganisms	cellularOrganisms	1	Eukaryota	superkingdom	0.98	Fungi	kingdom	0.34	Ascomycota	phylum	0.23	Sordariomycetes	class	0.05	Hypocreales	order	0.05	Nectriaceae	family	0.05	Fusarium	genus	0.05	Fusarium_temperatum	species	0.05
Zotu5432	WP_3_21_8_2019_1st_S54_MLepF1_LepR1	3	TGAGATTTTGAATGCTTTTTCCAGCTATGTCCTTTCTTATCTTGTCTTCTTTTATTTCCTTGGGGGCAGGAACTGGGTGGACGGTTTACCCCCCTCTTTCTAGGATTAGCTATCACAGAGATATTTCGGTGGATTTAGCTATTTTCTCTCTACATTTAGGAGGGGTGTCTTCAATTCTTAGGTCTATTAATTTTATTACGACAATCTTTACAATGCGATTTTCTGGCTTCAGGATAGATCGACTTCCCCTATTTGTCTGGTCTATACTAGTGACTTCCTTTCTCCTTCTGTTCTCTCTTCCCGTGCTAGCTGGGGCTATTACTATGCTTTTAACTGATCGAAATTTAAACACTTCTTTCTTTGACCCCCTAGGAGGTGGCGACCCCATTCTTTACCAAC…		cellularOrganisms	cellularOrganisms	1	Eukaryota	superkingdom	0.96	Metazoa	kingdom	0.89	Arthropoda	phylum	0.61	Malacostraca	class	0.07	Amphipoda	order	0.06	Allocrangonyctidae	family	0.06	Pseudoniphargus	genus	0.06	Pseudoniphargus_mateusorum	species	0.06
Zotu108	WP_2_21_8_2019_1st_S52_MLepF1_LepR1	1922	TAAGATTTTGATTACTGCCCCCCTCTATTACTCTATTAATTTCTAGAAGAATTGTAGAAAATGGAGCTGGAACCGGATGAACAGTATACCCCCCTTTATCTTCTAATATTGCTCATGGAGGAAGATCCGTTGATTTAGCTATTTTCTCTCTTCATTTAGCAGGAATTTCTTCTATTTTAGGAGCAATTAATTTTATTACAACTATTATTAATATACGATTAAATAATATATTTTTTGATCAATTACCTTTATTTGTTTGAGCTGTAGGAATTACAGCATTCTTACTATTACTTTCCTTACCAGTTTTAGCTGGAGCTATTACTATACTATTAACAGACCGAAATTTAAATACATCATTTTTTGACCCCGCTGGAGGAGGAGATCCTATTCTTTATCAAC…		cellularOrganisms	cellularOrganisms	1	Eukaryota	superkingdom	1	Metazoa	kingdom	1	Arthropoda	phylum	1	Insecta	class	1	Lepidoptera	order	1	Geometridae	family	1	Xanthorhoe	genus	1	Xanthorhoe_lacustrata	species	1
Zotu3644	FC_6_28_8_2019_1st_S27_MLepF1_LepR1	5	AGATTTTGATTACTACCACCATCCCTATCTCTTTTAATGCTCTCTTCATTTACAGATTTGGGTGGAGGTACTGGGTGAACAGTCTACCCGCCATTATCAAATCAAATATTTCATGGGGGAAGCTCAATTGATCTAGCTATTTTTTCACTTCATCTGGCTGGAGCCTCTTCAATTCTAGGGGCTATTAATTTTATTACTACTATTATAAATATACGACCAATAGGCATATCATTTGAACGCATCCCACTATTTGTGTGATCTGTATTCATTACAGCAATCTTATTACTTCTATCATTACCAGTCCTAGCTGGAGCAATTACAATACTCTTAACAGACCGTAATTTTAACACATCATTCTTTGACCCCAGTGGAGGAGGAGACCCAATTTTATACCAACAC…		cellularOrganisms	cellularOrganisms	1	Eukaryota	superkingdom	0.95	Metazoa	kingdom	0.95	Arthropoda	phylum	0.71	Malacostraca	class	0.05	Amphipoda	order	0.03	Allocrangonyctidae	family	0.01	Pseudoniphargus	genus	0.01	Pseudoniphargus_mercadali	species	0.01
Zotu4935	FC_6_28_8_2019_1st_S27_MLepF1_LepR1	3	TAAGATTTTGATTGCTACCCCCATCTCTTTCCCTATTGCTATTTTCATCCTTTACAGATATAGCAGCAGGTACCGGGTGAACTGTATACCCACCACTTTCAAATCAAACCTTCCATGGAGGCTCATCAATTGATTTAACTATTTTTTCACTTCATTTAGCTGGAGCTTCATCAATCTTAGGAGCTATTAATTTTATTACCACTATTATGAATATACGACCCTATATAATTTCATTTGAACGACTATCCTTATTTACTTGGTCAGTACTAGTAACAGCTATTCTATTATTACTTTCACTCCCAGTATTAGCTGGAGCTATCACTATGCTTCTGACAGATCGAAATTTTAACACTTCCTTCTTTGACCCAATCGGAGGAGGAGACCCAATTTTATACCAAC…		cellularOrganisms	cellularOrganisms	1	Eukaryota	superkingdom	1	Metazoa	kingdom	0.99	Arthropoda	phylum	0.88	Insecta	class	0.73	Lepidoptera	order	0.26	Nymphalidae	family	0.19	Lymanopoda	genus	0.12	Lymanopoda_shefteli	species	0.07
Zotu970	EA_4_1_8_2019_1st_S11_MLepF1_LepR1	42	TAAGATTTTGACTTTTACCCCCCTCTATTTCTCTTCTCCTTTTAAGAAATTTCATTAATGATGGAGTCGGAACAGGATGAACCGTTTATCCTCCTTTAGCCTCAAATATCTTCCATAATGGCCCTTCAGTTGATTTAACTATTTTCTCTCTTCACATCGCTGGAATATCTTCTATTTTAGGAGCTATTAATTTTATTTCAACTATTATAAACATACACCATAAAAATTTTTCTATTGATAAAATTCCACTACTTGTATGATCAATCTTAATTACTGCAATTTTACTACTTCTATCCCTTCCTGTTCTTGCAGGAGCTATTACTATACTTTTAACTGACCGTAACCTTAATACTTCATTTTTTGACCCATCAGGAGGTGGTGATCCTATTTTATACCAAC…		cellularOrganisms	cellularOrganisms	1	Eukaryota	superkingdom	1	Metazoa	kingdom	1	Arthropoda	phylum	1	Insecta	class	1	Hymenoptera	order	1	Formicidae	family	1	Lasius	genus	1	Lasius_alienus	species	1
Zotu372	FC_2_28_8_2019_1st_S19_RonMWASPdeg_HCO2198	186	TCGAATAAATAATATAAGTTTTTGACTTCTTCCCCCTGCTTTAACATTATTATTAGTAAGAAGTATAGTAGAAAACGGGGCTGGCACAGGGTGAACCGTTTACCCTCCTTTATCAGCAGGAATTGCTCATGGAGGGGCATCAGTTGATCTAGCTATTTTTTCTCTCCATTTAGCTGGTATTTCTTCAATTTTGGGGGCTGTAAATTTTATTACAACAGTAATTAATATACGATCTTCAGGAATTACACTTGACCGAATACCTTTATTTGTTTGATCAGTTGTTATTACAGCCCTACTTTTATTATTATCTCTTCCAGTTTTAGCAGGAGCTATTACAATACTACTAACAGATCGTAATCTTAATACTTCATTTTTCGACCCTGCAGGAGGAGGAGACCC…		cellularOrganisms	cellularOrganisms	1	Eukaryota	superkingdom	1	Metazoa	kingdom	1	Arthropoda	phylum	1	Insecta	class	1	Diptera	order	0.92	Drosophilidae	family	0.52	Drosophila	genus	0.46	Drosophila_pullipes	species	0.05
Zotu3924	EA_4_26_8_2019_1st_S12_MLepF1_LepR1	4	TTTCATTTTGATTATTAGTACCTAGTTTAATATTATTATTAGCTGGTAGTTTAATTGAAGGTGGTTGTGGTACAGGATGAACAATTTATCCTCCATTATCAGGTACACAAAGTCATTCAGGACCATCTGTAGATTTAAGTATTTTTAGTCTACATTTAGCAGGAATTAGTTCAATATTAGGTGCAATAAATTTTATTTGTACTATTTTAAATATAAGATCTCCTGGTATAACTTTACATAAATTACCATTATTTTCATGAGCTATTTTTGTTACTGCAATTTTATTATTATTATCATTACCTGTATTAGCAGGTGGTATTACTATATTATTAACAGATAGAAATTTTAATACTTCATTTTATGATCCTGCAGGAGGAGGTGATCCAGTATTATATGAAC…		cellularOrganisms	cellularOrganisms	1	Eukaryota	superkingdom	1	Fungi	kingdom	0.65	Ascomycota	phylum	0.42	Sordariomycetes	class	0.22	Hypocreales	order	0.19	Nectriaceae	family	0.17	Fusarium	genus	0.17	Fusarium_temperatum	species	0.16
Zotu1438	OV_6_24_7_2019_1st_S41_MLepF1_LepR1	7	TTTCATTTTGATTGCTGCCTCCTTCTTTAATTTTACTATTAGCTAGTGCTTTTGTAGAACAAGGAGCAGGAACAGGTTGGACGGTCTATCCTCCTTTAGCTGGAATTCAATCACACTCAGGTGGATCAGTTGATTTAGCTATTTTCAGTCTTCACTTAGCCGGAATCTCCTCAATGTTAGGAGCAATGAACTTTATTACTACAATCCTTAATATGCGAAACCCCGGAATGACATTACACAAACTACCTTTATTCTGTTGAGCTATCATGGTTACAGCTATCTTACTGCTATTATCATTACCAGTATTAGCAGGAGGTATTACAATGTTATTAACTGATCGAAACTTTAATACATCATTTTATGACCCAGCAGGAGGTGGTGATCCTATCTTATACCAAC…		cellularOrganisms	cellularOrganisms	1	Eukaryota	superkingdom	1	Fungi	kingdom	0.52	Basidiomycota	phylum	0.39	Agaricomycetes	class	0.22	Cantharellales	order	0.09	Ceratobasidiaceae	family	0.08	Rhizoctonia	genus	0.08	Rhizoctonia_solani	species	0.08
Zotu1438	EA_1_1_8_2019_1st_S6_MLepF1_LepR1	17	TTTCATTTTGATTGCTGCCTCCTTCTTTAATTTTACTATTAGCTAGTGCTTTTGTAGAACAAGGAGCAGGAACAGGTTGGACGGTCTATCCTCCTTTAGCTGGAATTCAATCACACTCAGGTGGATCAGTTGATTTAGCTATTTTCAGTCTTCACTTAGCCGGAATCTCCTCAATGTTAGGAGCAATGAACTTTATTACTACAATCCTTAATATGCGAAACCCCGGAATGACATTACACAAACTACCTTTATTCTGTTGAGCTATCATGGTTACAGCTATCTTACTGCTATTATCATTACCAGTATTAGCAGGAGGTATTACAATGTTATTAACTGATCGAAACTTTAATACATCATTTTATGACCCAGCAGGAGGTGGTGATCCTATCTTATACCAAC…		cellularOrganisms	cellularOrganisms	1	Eukaryota	superkingdom	1	Fungi	kingdom	0.52	Basidiomycota	phylum	0.39	Agaricomycetes	class	0.22	Cantharellales	order	0.09	Ceratobasidiaceae	family	0.08	Rhizoctonia	genus	0.08	Rhizoctonia_solani	species	0.08
Zotu950	OV_5_24_7_2019_1st_S39_MLepF1_LepR1	31	AGTTTTTGGTTATTACCTCCTTCATTAACTTTGCTTATTGTTCTTCTATGGTAGGAGCAGGAGCTGGTACTGGATGAACAGTTTATCCTCCTTTAAGTGCAATGGCAATTGATGGTTCAGTAGATTTTGCATTTTTAGTTTGCATTTAGCCGGTATTTCTTCTTTAATGGGAGCTATAAATTTTATAGCAACAGTATTAAATATGAGAGTTCCAGGTTTGAAAATGAattatatacctttatttgtatgagctgtttttattacagcttttttattattattatctttACCTGTATTGGCTGCTGGTATTACAATGTTGCTTACTGATAGAATTTTAATAGTTCTTTTTTTAACCCTGCAGGAGGAGGTGATCCTATATTGTATCAACATTTGTTT		cellularOrganisms	cellularOrganisms	1	Eukaryota	superkingdom	0.97	undef_Eukaryota	kingdom	0.4	Rhodophyta	phylum	0.16	Florideophyceae	class	0.16	Ceramiales	order	0.09	Delesseriaceae	family	0.05	Caloglossa	genus	0.03	Caloglossa_beccarii	species	0.03
Zotu950	EA_6_1_8_2019_1st_S14_MLepF1_LepR1	9	AGTTTTTGGTTATTACCTCCTTCATTAACTTTGCTTATTGTTCTTCTATGGTAGGAGCAGGAGCTGGTACTGGATGAACAGTTTATCCTCCTTTAAGTGCAATGGCAATTGATGGTTCAGTAGATTTTGCATTTTTAGTTTGCATTTAGCCGGTATTTCTTCTTTAATGGGAGCTATAAATTTTATAGCAACAGTATTAAATATGAGAGTTCCAGGTTTGAAAATGAattatatacctttatttgtatgagctgtttttattacagcttttttattattattatctttACCTGTATTGGCTGCTGGTATTACAATGTTGCTTACTGATAGAATTTTAATAGTTCTTTTTTTAACCCTGCAGGAGGAGGTGATCCTATATTGTATCAACATTTGTTT		cellularOrganisms	cellularOrganisms	1	Eukaryota	superkingdom	0.97	undef_Eukaryota	kingdom	0.4	Rhodophyta	phylum	0.16	Florideophyceae	class	0.16	Ceramiales	order	0.09	Delesseriaceae	family	0.05	Caloglossa	genus	0.03	Caloglossa_beccarii	species	0.03
Zotu950	FC_2_30_7_2019_1st_S20_MLepF1_LepR1	8	AGTTTTTGGTTATTACCTCCTTCATTAACTTTGCTTATTGTTCTTCTATGGTAGGAGCAGGAGCTGGTACTGGATGAACAGTTTATCCTCCTTTAAGTGCAATGGCAATTGATGGTTCAGTAGATTTTGCATTTTTAGTTTGCATTTAGCCGGTATTTCTTCTTTAATGGGAGCTATAAATTTTATAGCAACAGTATTAAATATGAGAGTTCCAGGTTTGAAAATGAattatatacctttatttgtatgagctgtttttattacagcttttttattattattatctttACCTGTATTGGCTGCTGGTATTACAATGTTGCTTACTGATAGAATTTTAATAGTTCTTTTTTTAACCCTGCAGGAGGAGGTGATCCTATATTGTATCAACATTTGTTT		cellularOrganisms	cellularOrganisms	1	Eukaryota	superkingdom	0.97	undef_Eukaryota	kingdom	0.4	Rhodophyta	phylum	0.16	Florideophyceae	class	0.16	Ceramiales	order	0.09	Delesseriaceae	family	0.05	Caloglossa	genus	0.03	Caloglossa_beccarii	species	0.03
Zotu950	OV_1_24_7_2019_1st_S31_MLepF1_LepR1	10	AGTTTTTGGTTATTACCTCCTTCATTAACTTTGCTTATTGTTCTTCTATGGTAGGAGCAGGAGCTGGTACTGGATGAACAGTTTATCCTCCTTTAAGTGCAATGGCAATTGATGGTTCAGTAGATTTTGCATTTTTAGTTTGCATTTAGCCGGTATTTCTTCTTTAATGGGAGCTATAAATTTTATAGCAACAGTATTAAATATGAGAGTTCCAGGTTTGAAAATGAattatatacctttatttgtatgagctgtttttattacagcttttttattattattatctttACCTGTATTGGCTGCTGGTATTACAATGTTGCTTACTGATAGAATTTTAATAGTTCTTTTTTTAACCCTGCAGGAGGAGGTGATCCTATATTGTATCAACATTTGTTT		cellularOrganisms	cellularOrganisms	1	Eukaryota	superkingdom	0.97	undef_Eukaryota	kingdom	0.4	Rhodophyta	phylum	0.16	Florideophyceae	class	0.16	Ceramiales	order	0.09	Delesseriaceae	family	0.05	Caloglossa	genus	0.03	Caloglossa_beccarii	species	0.03
Zotu1386	FC_1_30_7_2019_1st_S18_MLepF1_LepR1	7	TAAGTTTCTGACTATTACCACCTAGTTTATTATTATTCTTATTTGCTAGTGGAATAGAAAATGGAGCAGGAACAGGTTGAACACTTTACCCTCCATTAAGTGGAGTACAGAGTCACAGTGGACCTAGTGTAGATTTAGCTATATTTGGATTACACTTATCAGGTATAAGTAGTTTATTAGGTGCAGTAAACTTTATAACTACAATACTTAACATGAGAAGTCCAGGTATAAGATTACACAAATTAGCTTTATTTGGATGAGCAGTAATAGTTACTGCAGTATTATTATTACTATCTTTACCTGTCTTAGCCGGTGCAATTACTATGGTATTAACTGATCGTAATTTTAATACATCATTCTTTGAAGCAGCAGGTGGTGGTGATCCTATTCTTTACCAAC…		cellularOrganisms	cellularOrganisms	1	Eukaryota	superkingdom	1	Fungi	kingdom	1	Ascomycota	phylum	1	undef_Ascomycota	class	0.75	undef_undef_Ascomycota	order	0.75	undef_undef_undef_Ascomycota	family	0.75	Tetracladium	genus	0.75	Tetracladium_breve	species	0.64
Zotu1386	FC_4_30_7_2019_1st_S24_MLepF1_LepR1	9	TAAGTTTCTGACTATTACCACCTAGTTTATTATTATTCTTATTTGCTAGTGGAATAGAAAATGGAGCAGGAACAGGTTGAACACTTTACCCTCCATTAAGTGGAGTACAGAGTCACAGTGGACCTAGTGTAGATTTAGCTATATTTGGATTACACTTATCAGGTATAAGTAGTTTATTAGGTGCAGTAAACTTTATAACTACAATACTTAACATGAGAAGTCCAGGTATAAGATTACACAAATTAGCTTTATTTGGATGAGCAGTAATAGTTACTGCAGTATTATTATTACTATCTTTACCTGTCTTAGCCGGTGCAATTACTATGGTATTAACTGATCGTAATTTTAATACATCATTCTTTGAAGCAGCAGGTGGTGGTGATCCTATTCTTTACCAAC…		cellularOrganisms	cellularOrganisms	1	Eukaryota	superkingdom	1	Fungi	kingdom	1	Ascomycota	phylum	1	undef_Ascomycota	class	0.75	undef_undef_Ascomycota	order	0.75	undef_undef_undef_Ascomycota	family	0.75	Tetracladium	genus	0.75	Tetracladium_breve	species	0.64
Zotu1840	FC_4_30_7_2019_1st_S24_MLepF1_LepR1	15	TAAGATTTTGATTACTAATCTCCTCACTAGTCCTTTTAGTATCATCAATAATTACTTCTACAGGTAGTGGTACAGGATGAACAGTTTATCCACCATTATCAGGAATTTCATCACACTCAGGCCCTTCTGTAGATCTAGCTATTCTAAGACTTCATCTAGCAGGTATTTCATCCATCCTAAGTTCACTAAATTTTATTGTGACTATCATCAATATACGACCACAAGGAATAAGATCCGAACACATCCCACTATTTGCCTGAAGAATCCTAATCACAACAATACTACTTTTACTGGCCTTACCAGTATTAGCAGGAGCTATTACCATATTACTTACAGACCGTAACTTCAATACAACCTTTTTTGACCCTAGTGGTGGGGGAGACCCCATCCTATACCAAC…		cellularOrganisms	cellularOrganisms	1	Eukaryota	superkingdom	1	Metazoa	kingdom	0.99	Arthropoda	phylum	0.77	Insecta	class	0.58	Hymenoptera	order	0.16	Tenthredinidae	family	0.12	Pristiphora	genus	0.05	Pristiphora_subbifida	species	0.05
Zotu2627	EA_6_1_8_2019_1st_S14_RonMWASPdeg_HCO2198	8	ACGTTTAAATAATTTTAGATTCTGATTATTAATTTCTTCATTAATATTATTAATTTTATCAATAATTTCATCTAAAGGATCAGGAACTGGGTGAACTTTATAccccccccTTTCTTCTATTGAATTTCATGGTTCTTCAGTTGATTTAACTATTTTATCAGTTCATTTAGCAGGAGCTTCTTCAATTGCTAGATCTTTAAACTTTTTATCTTCTATTTTAATTATACATCAAAAATCAATTTTtattgaatcttattctttatttatatgaagaattttaattacaacttttttattattattaGCTTTACCAGTATTAGCTGGTGCAATTACAATACTTTTAACAGATCGAAATTTTAATACATCATTTTTTAGTCCAAGAGGAGGTGGGGATCCTAT…		cellularOrganisms	cellularOrganisms	1	Eukaryota	superkingdom	1	undef_Eukaryota	kingdom	0.14	undef_undef_Eukaryota	phylum	0.14	Spirotrichea	class	0.14	Sporadotrichida	order	0.14	Oxytrichidae	family	0.14	Laurentiella	genus	0.1	Laurentiella_strenua	species	0.1
Zotu3341	OV_2_24_7_2019_1st_S33_MLepF1_LepR1	6	TAAGATTTTGATTATTACCTCCTTCTTTATCTCTTTTATTAATTAGAAGAATAGTAGAAACAGGAACTGGGACAGGATGAACTGTTTATCCTCCTCTTTCTTCTATTATTGCTCATACAGGATCTTCTGTAGATTTTTCTATTTTTTCTCTTCATATTGCAGGAATTTCTTCTATTTTAGGTGCTATTAATTTTATTGCAACAATAATAAATATAAAAATTAAATTTTTAAATTTTGATCAAATTTCACTTTTTACTTGATCAATTTTAATTACTACTGTTTTATTACTTTTATCACTTCCAGTTTTAGCAGGAGCTATTACAATATTACTAACTGATCGAAATTTAAATACATCTTTTTTTGATCCTATGGGAGGAGGTGATCCAATTCTATATCAAC…		cellularOrganisms	cellularOrganisms	1	Eukaryota	superkingdom	1	Metazoa	kingdom	1	Arthropoda	phylum	1	Insecta	class	0.99	Diptera	order	0.7	Cecidomyiidae	family	0.66	Contarinia	genus	0.31	Contarinia_asclepiadis	species	0.16
Zotu1493	OV_6_10_9_2019_1st_S40_RonMWASPdeg_HCO2198	29	ACGATTAAACAATATAAGATTTTGGCTTCTTCCACCATCTCTTACCCTTTTAATTATAAGAAGAATTGTAGAGAGAGGGGCAGGAACAGGTTGAACTGTATACCCCCCTTTATCTTCAAATATTGCTCATGGGGGAGCGTCTGTTGATTTAGCTATTTTTAGCTTACATTTAGCAGGTATTTCTTCAATTTTAGGAGCAATTAACTTTATTACAACAATTTTTAATATACGACCGGCAGGAATAAATATAGAAAATCTTCCTCTATTTGTATGATCAGTTTTAATTACCGCTGTCTTACTTTTACTCTCTTTACCAGTTCTTGCAGGAGGAATTACAATATTATTAACAGACCGTAACCTAAACACTTCCTTTTTTGACCCAGCAGGGGGAGGAGACCC…		cellularOrganisms	cellularOrganisms	1	Eukaryota	superkingdom	1	Metazoa	kingdom	1	Arthropoda	phylum	1	Insecta	class	1	Coleoptera	order	1	Corylophidae	family	1	Clypastraea	genus	1	Clypastraea_lunata	species	1
Zotu371	OV_5_24_7_2019_1st_S39_MLepF1_LepR1	12	TAAGTTTCTGACTTTTACCCCCGTCTCTTACCCTATTACTTTCTAGTTCATTCGTAGAAAATGGGGCAGGAACTGGATGAACAGTTTACCCCCCTCTATCTGCAGCAATTGCCCACAGTGGTGCCTCAGTAGATTTAGCTATTTTTTCATTACATTTAGCAGGAGTTTCCTCTATTCTAGGATCAGTAAATTTTATTACAACAGTTATTAATATACGTGCTAACGGAATTACATTAGATCGAATACCTTTATTTGTCTGATCAGTAGTAATTACTACAGTTCTTCTTCTCCTTTCTCTACCTGTTTTAGCAGGTGCTATTACTATATTATTAACAGATCGAAATTTAAATACATCTTTCTTTGACCCAGCCGGAGGAGGAGATCCTATTTTATACCAAC…		cellularOrganisms	cellularOrganisms	1	Eukaryota	superkingdom	1	Metazoa	kingdom	1	Arthropoda	phylum	1	Insecta	class	1	Diptera	order	1	Chironomidae	family	1	Chironomus	genus	1	Chironomus_acidophilus	species	1
Zotu371	OV_4_24_7_2019_1st_S37_MLepF1_LepR1	324	TAAGTTTCTGACTTTTACCCCCGTCTCTTACCCTATTACTTTCTAGTTCATTCGTAGAAAATGGGGCAGGAACTGGATGAACAGTTTACCCCCCTCTATCTGCAGCAATTGCCCACAGTGGTGCCTCAGTAGATTTAGCTATTTTTTCATTACATTTAGCAGGAGTTTCCTCTATTCTAGGATCAGTAAATTTTATTACAACAGTTATTAATATACGTGCTAACGGAATTACATTAGATCGAATACCTTTATTTGTCTGATCAGTAGTAATTACTACAGTTCTTCTTCTCCTTTCTCTACCTGTTTTAGCAGGTGCTATTACTATATTATTAACAGATCGAAATTTAAATACATCTTTCTTTGACCCAGCCGGAGGAGGAGATCCTATTTTATACCAAC…		cellularOrganisms	cellularOrganisms	1	Eukaryota	superkingdom	1	Metazoa	kingdom	1	Arthropoda	phylum	1	Insecta	class	1	Diptera	order	1	Chironomidae	family	1	Chironomus	genus	1	Chironomus_acidophilus	species	1
Zotu651	WP_2_5_9_2019_1st_S53_MLepF1_LepR1	7	TTAGTTTCTGATTGCTACCCCCTTCTTTAATTTTACTATTAGCTAGTGCTTTTGTAGAACAAGGAGCAGGAACAGGTTGAACAGTGTATCCTCCTCTAGCAGGTATCCAATCACACTCAGGAGGGTCAGTTGATCTAGCGATCTTTAGTCTTCACTTAGCAGGAATTTCATCAATGTTAGGAGCAATGAACTTTATTACTACAATTATCAATATGCGAAACCCAGGAATGACTCTACACAAACTTCCTTTATTCTGTTGAGCTATCATGGTAACAGCTATCTTACTATTACTATCATTACCAGTATTAGCAGGTGCAATTACAATGTTATTAACGGATCGAAACTTTAACACATCATTCTATGATCCAGCAGGAGGAGGTGATCCTATTTTATACCAAC…		cellularOrganisms	cellularOrganisms	1	Eukaryota	superkingdom	0.99	Metazoa	kingdom	0.42	Cnidaria	phylum	0.08	Hydrozoa	class	0.06	Anthoathecata	order	0.03	Ptilocodiidae	family	0.02	Thecocodium	genus	0.02	Thecocodium_quadratum	species	0.02
Zotu651	WP_4_21_8_2019_1st_S56_MLepF1_LepR1	15	TTAGTTTCTGATTGCTACCCCCTTCTTTAATTTTACTATTAGCTAGTGCTTTTGTAGAACAAGGAGCAGGAACAGGTTGAACAGTGTATCCTCCTCTAGCAGGTATCCAATCACACTCAGGAGGGTCAGTTGATCTAGCGATCTTTAGTCTTCACTTAGCAGGAATTTCATCAATGTTAGGAGCAATGAACTTTATTACTACAATTATCAATATGCGAAACCCAGGAATGACTCTACACAAACTTCCTTTATTCTGTTGAGCTATCATGGTAACAGCTATCTTACTATTACTATCATTACCAGTATTAGCAGGTGCAATTACAATGTTATTAACGGATCGAAACTTTAACACATCATTCTATGATCCAGCAGGAGGAGGTGATCCTATTTTATACCAAC…		cellularOrganisms	cellularOrganisms	1	Eukaryota	superkingdom	0.99	Metazoa	kingdom	0.42	Cnidaria	phylum	0.08	Hydrozoa	class	0.06	Anthoathecata	order	0.03	Ptilocodiidae	family	0.02	Thecocodium	genus	0.02	Thecocodium_quadratum	species	0.02
Zotu651	WP_3_21_8_2019_1st_S54_MLepF1_LepR1	4	TTAGTTTCTGATTGCTACCCCCTTCTTTAATTTTACTATTAGCTAGTGCTTTTGTAGAACAAGGAGCAGGAACAGGTTGAACAGTGTATCCTCCTCTAGCAGGTATCCAATCACACTCAGGAGGGTCAGTTGATCTAGCGATCTTTAGTCTTCACTTAGCAGGAATTTCATCAATGTTAGGAGCAATGAACTTTATTACTACAATTATCAATATGCGAAACCCAGGAATGACTCTACACAAACTTCCTTTATTCTGTTGAGCTATCATGGTAACAGCTATCTTACTATTACTATCATTACCAGTATTAGCAGGTGCAATTACAATGTTATTAACGGATCGAAACTTTAACACATCATTCTATGATCCAGCAGGAGGAGGTGATCCTATTTTATACCAAC…		cellularOrganisms	cellularOrganisms	1	Eukaryota	superkingdom	0.99	Metazoa	kingdom	0.42	Cnidaria	phylum	0.08	Hydrozoa	class	0.06	Anthoathecata	order	0.03	Ptilocodiidae	family	0.02	Thecocodium	genus	0.02	Thecocodium_quadratum	species	0.02
Zotu651	WP_6_21_8_2019_1st_S60_MLepF1_LepR1	15	TTAGTTTCTGATTGCTACCCCCTTCTTTAATTTTACTATTAGCTAGTGCTTTTGTAGAACAAGGAGCAGGAACAGGTTGAACAGTGTATCCTCCTCTAGCAGGTATCCAATCACACTCAGGAGGGTCAGTTGATCTAGCGATCTTTAGTCTTCACTTAGCAGGAATTTCATCAATGTTAGGAGCAATGAACTTTATTACTACAATTATCAATATGCGAAACCCAGGAATGACTCTACACAAACTTCCTTTATTCTGTTGAGCTATCATGGTAACAGCTATCTTACTATTACTATCATTACCAGTATTAGCAGGTGCAATTACAATGTTATTAACGGATCGAAACTTTAACACATCATTCTATGATCCAGCAGGAGGAGGTGATCCTATTTTATACCAAC…		cellularOrganisms	cellularOrganisms	1	Eukaryota	superkingdom	0.99	Metazoa	kingdom	0.42	Cnidaria	phylum	0.08	Hydrozoa	class	0.06	Anthoathecata	order	0.03	Ptilocodiidae	family	0.02	Thecocodium	genus	0.02	Thecocodium_quadratum	species	0.02
Zotu651	EA_1_1_8_2019_1st_S6_MLepF1_LepR1	20	TTAGTTTCTGATTGCTACCCCCTTCTTTAATTTTACTATTAGCTAGTGCTTTTGTAGAACAAGGAGCAGGAACAGGTTGAACAGTGTATCCTCCTCTAGCAGGTATCCAATCACACTCAGGAGGGTCAGTTGATCTAGCGATCTTTAGTCTTCACTTAGCAGGAATTTCATCAATGTTAGGAGCAATGAACTTTATTACTACAATTATCAATATGCGAAACCCAGGAATGACTCTACACAAACTTCCTTTATTCTGTTGAGCTATCATGGTAACAGCTATCTTACTATTACTATCATTACCAGTATTAGCAGGTGCAATTACAATGTTATTAACGGATCGAAACTTTAACACATCATTCTATGATCCAGCAGGAGGAGGTGATCCTATTTTATACCAAC…		cellularOrganisms	cellularOrganisms	1	Eukaryota	superkingdom	0.99	Metazoa	kingdom	0.42	Cnidaria	phylum	0.08	Hydrozoa	class	0.06	Anthoathecata	order	0.03	Ptilocodiidae	family	0.02	Thecocodium	genus	0.02	Thecocodium_quadratum	species	0.02
Zotu651	EA_1_26_8_2019_1st_S7_MLepF1_LepR1	8	TTAGTTTCTGATTGCTACCCCCTTCTTTAATTTTACTATTAGCTAGTGCTTTTGTAGAACAAGGAGCAGGAACAGGTTGAACAGTGTATCCTCCTCTAGCAGGTATCCAATCACACTCAGGAGGGTCAGTTGATCTAGCGATCTTTAGTCTTCACTTAGCAGGAATTTCATCAATGTTAGGAGCAATGAACTTTATTACTACAATTATCAATATGCGAAACCCAGGAATGACTCTACACAAACTTCCTTTATTCTGTTGAGCTATCATGGTAACAGCTATCTTACTATTACTATCATTACCAGTATTAGCAGGTGCAATTACAATGTTATTAACGGATCGAAACTTTAACACATCATTCTATGATCCAGCAGGAGGAGGTGATCCTATTTTATACCAAC…		cellularOrganisms	cellularOrganisms	1	Eukaryota	superkingdom	0.99	Metazoa	kingdom	0.42	Cnidaria	phylum	0.08	Hydrozoa	class	0.06	Anthoathecata	order	0.03	Ptilocodiidae	family	0.02	Thecocodium	genus	0.02	Thecocodium_quadratum	species	0.02
Zotu651	WP_3_5_9_2019_1st_S55_MLepF1_LepR1	3	TTAGTTTCTGATTGCTACCCCCTTCTTTAATTTTACTATTAGCTAGTGCTTTTGTAGAACAAGGAGCAGGAACAGGTTGAACAGTGTATCCTCCTCTAGCAGGTATCCAATCACACTCAGGAGGGTCAGTTGATCTAGCGATCTTTAGTCTTCACTTAGCAGGAATTTCATCAATGTTAGGAGCAATGAACTTTATTACTACAATTATCAATATGCGAAACCCAGGAATGACTCTACACAAACTTCCTTTATTCTGTTGAGCTATCATGGTAACAGCTATCTTACTATTACTATCATTACCAGTATTAGCAGGTGCAATTACAATGTTATTAACGGATCGAAACTTTAACACATCATTCTATGATCCAGCAGGAGGAGGTGATCCTATTTTATACCAAC…		cellularOrganisms	cellularOrganisms	1	Eukaryota	superkingdom	0.99	Metazoa	kingdom	0.42	Cnidaria	phylum	0.08	Hydrozoa	class	0.06	Anthoathecata	order	0.03	Ptilocodiidae	family	0.02	Thecocodium	genus	0.02	Thecocodium_quadratum	species	0.02
Zotu651	WP_1_21_8_2019_1st_S50_MLepF1_LepR1	29	TTAGTTTCTGATTGCTACCCCCTTCTTTAATTTTACTATTAGCTAGTGCTTTTGTAGAACAAGGAGCAGGAACAGGTTGAACAGTGTATCCTCCTCTAGCAGGTATCCAATCACACTCAGGAGGGTCAGTTGATCTAGCGATCTTTAGTCTTCACTTAGCAGGAATTTCATCAATGTTAGGAGCAATGAACTTTATTACTACAATTATCAATATGCGAAACCCAGGAATGACTCTACACAAACTTCCTTTATTCTGTTGAGCTATCATGGTAACAGCTATCTTACTATTACTATCATTACCAGTATTAGCAGGTGCAATTACAATGTTATTAACGGATCGAAACTTTAACACATCATTCTATGATCCAGCAGGAGGAGGTGATCCTATTTTATACCAAC…		cellularOrganisms	cellularOrganisms	1	Eukaryota	superkingdom	0.99	Metazoa	kingdom	0.42	Cnidaria	phylum	0.08	Hydrozoa	class	0.06	Anthoathecata	order	0.03	Ptilocodiidae	family	0.02	Thecocodium	genus	0.02	Thecocodium_quadratum	species	0.02
Zotu651	EA_4_26_8_2019_1st_S12_MLepF1_LepR1	3	TTAGTTTCTGATTGCTACCCCCTTCTTTAATTTTACTATTAGCTAGTGCTTTTGTAGAACAAGGAGCAGGAACAGGTTGAACAGTGTATCCTCCTCTAGCAGGTATCCAATCACACTCAGGAGGGTCAGTTGATCTAGCGATCTTTAGTCTTCACTTAGCAGGAATTTCATCAATGTTAGGAGCAATGAACTTTATTACTACAATTATCAATATGCGAAACCCAGGAATGACTCTACACAAACTTCCTTTATTCTGTTGAGCTATCATGGTAACAGCTATCTTACTATTACTATCATTACCAGTATTAGCAGGTGCAATTACAATGTTATTAACGGATCGAAACTTTAACACATCATTCTATGATCCAGCAGGAGGAGGTGATCCTATTTTATACCAAC…		cellularOrganisms	cellularOrganisms	1	Eukaryota	superkingdom	0.99	Metazoa	kingdom	0.42	Cnidaria	phylum	0.08	Hydrozoa	class	0.06	Anthoathecata	order	0.03	Ptilocodiidae	family	0.02	Thecocodium	genus	0.02	Thecocodium_quadratum	species	0.02
Zotu651	WP_4_5_9_2019_1st_S57_MLepF1_LepR1	8	TTAGTTTCTGATTGCTACCCCCTTCTTTAATTTTACTATTAGCTAGTGCTTTTGTAGAACAAGGAGCAGGAACAGGTTGAACAGTGTATCCTCCTCTAGCAGGTATCCAATCACACTCAGGAGGGTCAGTTGATCTAGCGATCTTTAGTCTTCACTTAGCAGGAATTTCATCAATGTTAGGAGCAATGAACTTTATTACTACAATTATCAATATGCGAAACCCAGGAATGACTCTACACAAACTTCCTTTATTCTGTTGAGCTATCATGGTAACAGCTATCTTACTATTACTATCATTACCAGTATTAGCAGGTGCAATTACAATGTTATTAACGGATCGAAACTTTAACACATCATTCTATGATCCAGCAGGAGGAGGTGATCCTATTTTATACCAAC…		cellularOrganisms	cellularOrganisms	1	Eukaryota	superkingdom	0.99	Metazoa	kingdom	0.42	Cnidaria	phylum	0.08	Hydrozoa	class	0.06	Anthoathecata	order	0.03	Ptilocodiidae	family	0.02	Thecocodium	genus	0.02	Thecocodium_quadratum	species	0.02
Zotu651	WP_2_21_8_2019_1st_S52_MLepF1_LepR1	7	TTAGTTTCTGATTGCTACCCCCTTCTTTAATTTTACTATTAGCTAGTGCTTTTGTAGAACAAGGAGCAGGAACAGGTTGAACAGTGTATCCTCCTCTAGCAGGTATCCAATCACACTCAGGAGGGTCAGTTGATCTAGCGATCTTTAGTCTTCACTTAGCAGGAATTTCATCAATGTTAGGAGCAATGAACTTTATTACTACAATTATCAATATGCGAAACCCAGGAATGACTCTACACAAACTTCCTTTATTCTGTTGAGCTATCATGGTAACAGCTATCTTACTATTACTATCATTACCAGTATTAGCAGGTGCAATTACAATGTTATTAACGGATCGAAACTTTAACACATCATTCTATGATCCAGCAGGAGGAGGTGATCCTATTTTATACCAAC…		cellularOrganisms	cellularOrganisms	1	Eukaryota	superkingdom	0.99	Metazoa	kingdom	0.42	Cnidaria	phylum	0.08	Hydrozoa	class	0.06	Anthoathecata	order	0.03	Ptilocodiidae	family	0.02	Thecocodium	genus	0.02	Thecocodium_quadratum	species	0.02
Zotu853	FC_1_30_7_2019_1st_S18_MLepF1_LepR1	5	AGCTTTTGATTATTACCTCCTAGTTTAGTATTATTCTTGTTTGCTAGCGGAATAGAGAACGGAGCAGGAACAGGATGAACAATGTACCCTCCTTTATCAGGAATACAAAGTCATAGTGGACCCAGTGTAGATCTGGCCATATTTGCTTTACATTTATCGGGTGTAAGTAGTTTATTAGGAGCAATGAACTTTATAACAACGATACTAAATATGAGAAGCCCCGGTATAAGATTACACAAGTTGGCACTATTTGGATGAGCAGTAGTAATTACAGCTGTATTATTGTTACTATCATTACCAGTACTAGCAGGAGGTATTACTATGATTCTTACTGATAGAAACTTTAATACTTCATTTTTCGAAACTGCAGGTGGAGGTGATCCTATACTATATCAACAT…		cellularOrganisms	cellularOrganisms	1	Eukaryota	superkingdom	0.98	Fungi	kingdom	0.94	Ascomycota	phylum	0.94	Eurotiomycetes	class	0.11	Chaetothyriales	order	0.1	Herpotrichiellaceae	family	0.1	Cladophialophora	genus	0.1	Cladophialophora_carrionii	species	0.1
Zotu853	FC_5_30_7_2019_1st_S26_MLepF1_LepR1	3	AGCTTTTGATTATTACCTCCTAGTTTAGTATTATTCTTGTTTGCTAGCGGAATAGAGAACGGAGCAGGAACAGGATGAACAATGTACCCTCCTTTATCAGGAATACAAAGTCATAGTGGACCCAGTGTAGATCTGGCCATATTTGCTTTACATTTATCGGGTGTAAGTAGTTTATTAGGAGCAATGAACTTTATAACAACGATACTAAATATGAGAAGCCCCGGTATAAGATTACACAAGTTGGCACTATTTGGATGAGCAGTAGTAATTACAGCTGTATTATTGTTACTATCATTACCAGTACTAGCAGGAGGTATTACTATGATTCTTACTGATAGAAACTTTAATACTTCATTTTTCGAAACTGCAGGTGGAGGTGATCCTATACTATATCAACAT…		cellularOrganisms	cellularOrganisms	1	Eukaryota	superkingdom	0.98	Fungi	kingdom	0.94	Ascomycota	phylum	0.94	Eurotiomycetes	class	0.11	Chaetothyriales	order	0.1	Herpotrichiellaceae	family	0.1	Cladophialophora	genus	0.1	Cladophialophora_carrionii	species	0.1
Zotu853	WP_4_21_8_2019_1st_S56_MLepF1_LepR1	4	AGCTTTTGATTATTACCTCCTAGTTTAGTATTATTCTTGTTTGCTAGCGGAATAGAGAACGGAGCAGGAACAGGATGAACAATGTACCCTCCTTTATCAGGAATACAAAGTCATAGTGGACCCAGTGTAGATCTGGCCATATTTGCTTTACATTTATCGGGTGTAAGTAGTTTATTAGGAGCAATGAACTTTATAACAACGATACTAAATATGAGAAGCCCCGGTATAAGATTACACAAGTTGGCACTATTTGGATGAGCAGTAGTAATTACAGCTGTATTATTGTTACTATCATTACCAGTACTAGCAGGAGGTATTACTATGATTCTTACTGATAGAAACTTTAATACTTCATTTTTCGAAACTGCAGGTGGAGGTGATCCTATACTATATCAACAT…		cellularOrganisms	cellularOrganisms	1	Eukaryota	superkingdom	0.98	Fungi	kingdom	0.94	Ascomycota	phylum	0.94	Eurotiomycetes	class	0.11	Chaetothyriales	order	0.1	Herpotrichiellaceae	family	0.1	Cladophialophora	genus	0.1	Cladophialophora_carrionii	species	0.1
Zotu853	WP_6_21_8_2019_1st_S60_MLepF1_LepR1	5	AGCTTTTGATTATTACCTCCTAGTTTAGTATTATTCTTGTTTGCTAGCGGAATAGAGAACGGAGCAGGAACAGGATGAACAATGTACCCTCCTTTATCAGGAATACAAAGTCATAGTGGACCCAGTGTAGATCTGGCCATATTTGCTTTACATTTATCGGGTGTAAGTAGTTTATTAGGAGCAATGAACTTTATAACAACGATACTAAATATGAGAAGCCCCGGTATAAGATTACACAAGTTGGCACTATTTGGATGAGCAGTAGTAATTACAGCTGTATTATTGTTACTATCATTACCAGTACTAGCAGGAGGTATTACTATGATTCTTACTGATAGAAACTTTAATACTTCATTTTTCGAAACTGCAGGTGGAGGTGATCCTATACTATATCAACAT…		cellularOrganisms	cellularOrganisms	1	Eukaryota	superkingdom	0.98	Fungi	kingdom	0.94	Ascomycota	phylum	0.94	Eurotiomycetes	class	0.11	Chaetothyriales	order	0.1	Herpotrichiellaceae	family	0.1	Cladophialophora	genus	0.1	Cladophialophora_carrionii	species	0.1
Zotu853	OV_6_24_7_2019_1st_S41_MLepF1_LepR1	3	AGCTTTTGATTATTACCTCCTAGTTTAGTATTATTCTTGTTTGCTAGCGGAATAGAGAACGGAGCAGGAACAGGATGAACAATGTACCCTCCTTTATCAGGAATACAAAGTCATAGTGGACCCAGTGTAGATCTGGCCATATTTGCTTTACATTTATCGGGTGTAAGTAGTTTATTAGGAGCAATGAACTTTATAACAACGATACTAAATATGAGAAGCCCCGGTATAAGATTACACAAGTTGGCACTATTTGGATGAGCAGTAGTAATTACAGCTGTATTATTGTTACTATCATTACCAGTACTAGCAGGAGGTATTACTATGATTCTTACTGATAGAAACTTTAATACTTCATTTTTCGAAACTGCAGGTGGAGGTGATCCTATACTATATCAACAT…		cellularOrganisms	cellularOrganisms	1	Eukaryota	superkingdom	0.98	Fungi	kingdom	0.94	Ascomycota	phylum	0.94	Eurotiomycetes	class	0.11	Chaetothyriales	order	0.1	Herpotrichiellaceae	family	0.1	Cladophialophora	genus	0.1	Cladophialophora_carrionii	species	0.1
Zotu853	OV_4_10_9_2019_1st_S36_MLepF1_LepR1	5	AGCTTTTGATTATTACCTCCTAGTTTAGTATTATTCTTGTTTGCTAGCGGAATAGAGAACGGAGCAGGAACAGGATGAACAATGTACCCTCCTTTATCAGGAATACAAAGTCATAGTGGACCCAGTGTAGATCTGGCCATATTTGCTTTACATTTATCGGGTGTAAGTAGTTTATTAGGAGCAATGAACTTTATAACAACGATACTAAATATGAGAAGCCCCGGTATAAGATTACACAAGTTGGCACTATTTGGATGAGCAGTAGTAATTACAGCTGTATTATTGTTACTATCATTACCAGTACTAGCAGGAGGTATTACTATGATTCTTACTGATAGAAACTTTAATACTTCATTTTTCGAAACTGCAGGTGGAGGTGATCCTATACTATATCAACAT…		cellularOrganisms	cellularOrganisms	1	Eukaryota	superkingdom	0.98	Fungi	kingdom	0.94	Ascomycota	phylum	0.94	Eurotiomycetes	class	0.11	Chaetothyriales	order	0.1	Herpotrichiellaceae	family	0.1	Cladophialophora	genus	0.1	Cladophialophora_carrionii	species	0.1
Zotu853	EA_3_1_8_2019_1st_S9_MLepF1_LepR1	3	AGCTTTTGATTATTACCTCCTAGTTTAGTATTATTCTTGTTTGCTAGCGGAATAGAGAACGGAGCAGGAACAGGATGAACAATGTACCCTCCTTTATCAGGAATACAAAGTCATAGTGGACCCAGTGTAGATCTGGCCATATTTGCTTTACATTTATCGGGTGTAAGTAGTTTATTAGGAGCAATGAACTTTATAACAACGATACTAAATATGAGAAGCCCCGGTATAAGATTACACAAGTTGGCACTATTTGGATGAGCAGTAGTAATTACAGCTGTATTATTGTTACTATCATTACCAGTACTAGCAGGAGGTATTACTATGATTCTTACTGATAGAAACTTTAATACTTCATTTTTCGAAACTGCAGGTGGAGGTGATCCTATACTATATCAACAT…		cellularOrganisms	cellularOrganisms	1	Eukaryota	superkingdom	0.98	Fungi	kingdom	0.94	Ascomycota	phylum	0.94	Eurotiomycetes	class	0.11	Chaetothyriales	order	0.1	Herpotrichiellaceae	family	0.1	Cladophialophora	genus	0.1	Cladophialophora_carrionii	species	0.1
Zotu853	OV_5_10_9_2019_1st_S38_MLepF1_LepR1	15	AGCTTTTGATTATTACCTCCTAGTTTAGTATTATTCTTGTTTGCTAGCGGAATAGAGAACGGAGCAGGAACAGGATGAACAATGTACCCTCCTTTATCAGGAATACAAAGTCATAGTGGACCCAGTGTAGATCTGGCCATATTTGCTTTACATTTATCGGGTGTAAGTAGTTTATTAGGAGCAATGAACTTTATAACAACGATACTAAATATGAGAAGCCCCGGTATAAGATTACACAAGTTGGCACTATTTGGATGAGCAGTAGTAATTACAGCTGTATTATTGTTACTATCATTACCAGTACTAGCAGGAGGTATTACTATGATTCTTACTGATAGAAACTTTAATACTTCATTTTTCGAAACTGCAGGTGGAGGTGATCCTATACTATATCAACAT…		cellularOrganisms	cellularOrganisms	1	Eukaryota	superkingdom	0.98	Fungi	kingdom	0.94	Ascomycota	phylum	0.94	Eurotiomycetes	class	0.11	Chaetothyriales	order	0.1	Herpotrichiellaceae	family	0.1	Cladophialophora	genus	0.1	Cladophialophora_carrionii	species	0.1
Zotu853	FC_4_30_7_2019_1st_S24_MLepF1_LepR1	6	AGCTTTTGATTATTACCTCCTAGTTTAGTATTATTCTTGTTTGCTAGCGGAATAGAGAACGGAGCAGGAACAGGATGAACAATGTACCCTCCTTTATCAGGAATACAAAGTCATAGTGGACCCAGTGTAGATCTGGCCATATTTGCTTTACATTTATCGGGTGTAAGTAGTTTATTAGGAGCAATGAACTTTATAACAACGATACTAAATATGAGAAGCCCCGGTATAAGATTACACAAGTTGGCACTATTTGGATGAGCAGTAGTAATTACAGCTGTATTATTGTTACTATCATTACCAGTACTAGCAGGAGGTATTACTATGATTCTTACTGATAGAAACTTTAATACTTCATTTTTCGAAACTGCAGGTGGAGGTGATCCTATACTATATCAACAT…		cellularOrganisms	cellularOrganisms	1	Eukaryota	superkingdom	0.98	Fungi	kingdom	0.94	Ascomycota	phylum	0.94	Eurotiomycetes	class	0.11	Chaetothyriales	order	0.1	Herpotrichiellaceae	family	0.1	Cladophialophora	genus	0.1	Cladophialophora_carrionii	species	0.1
Zotu853	T1_1st_S43_MLepF1_LepR1	3	AGCTTTTGATTATTACCTCCTAGTTTAGTATTATTCTTGTTTGCTAGCGGAATAGAGAACGGAGCAGGAACAGGATGAACAATGTACCCTCCTTTATCAGGAATACAAAGTCATAGTGGACCCAGTGTAGATCTGGCCATATTTGCTTTACATTTATCGGGTGTAAGTAGTTTATTAGGAGCAATGAACTTTATAACAACGATACTAAATATGAGAAGCCCCGGTATAAGATTACACAAGTTGGCACTATTTGGATGAGCAGTAGTAATTACAGCTGTATTATTGTTACTATCATTACCAGTACTAGCAGGAGGTATTACTATGATTCTTACTGATAGAAACTTTAATACTTCATTTTTCGAAACTGCAGGTGGAGGTGATCCTATACTATATCAACAT…		cellularOrganisms	cellularOrganisms	1	Eukaryota	superkingdom	0.98	Fungi	kingdom	0.94	Ascomycota	phylum	0.94	Eurotiomycetes	class	0.11	Chaetothyriales	order	0.1	Herpotrichiellaceae	family	0.1	Cladophialophora	genus	0.1	Cladophialophora_carrionii	species	0.1
Zotu7	FC_3_30_7_2019_1st_S22_MLepF1_LepR1	4062	TAAGATTTTGGTTTCTACCTCCTTCCCTCTCTCTGTTACTAATAAGAAGAATTGTAGAAAATGGTGCAGGAACAGGATGAACTGTTTACCCACCTCTATCAGCAAATATTGCCCATAGAGGTTCCTCAGTAGATCTTGCTATTTTTAGACTACACCTAGCAGGGATCTCATCAATTCTAGGAGCTGTAAACTTTATTTCTACAGTAATTAATATACGATCAACCGGAATTACATTTGATCGGATACCTTTATTTGTATGAGCTGTTGTTATTACAGCCCTTCTATTACTTTTATCTCTTCCTGTTCTTGCAGGAGCAATCACTATACTTTTAACAGATCGAAATCTAAATACTTCATTCTTTGACCCTGCAGGAGGAGGAGATCCTATTCTATACCAAC…		cellularOrganisms	cellularOrganisms	1	Eukaryota	superkingdom	1	Metazoa	kingdom	1	Arthropoda	phylum	1	Insecta	class	1	Coleoptera	order	1	Elateridae	family	1	Hemicrepidius	genus	1	Hemicrepidius_memnonius	species	1
Zotu7	FC_6_30_7_2019_1st_S28_MLepF1_LepR1	2596	TAAGATTTTGGTTTCTACCTCCTTCCCTCTCTCTGTTACTAATAAGAAGAATTGTAGAAAATGGTGCAGGAACAGGATGAACTGTTTACCCACCTCTATCAGCAAATATTGCCCATAGAGGTTCCTCAGTAGATCTTGCTATTTTTAGACTACACCTAGCAGGGATCTCATCAATTCTAGGAGCTGTAAACTTTATTTCTACAGTAATTAATATACGATCAACCGGAATTACATTTGATCGGATACCTTTATTTGTATGAGCTGTTGTTATTACAGCCCTTCTATTACTTTTATCTCTTCCTGTTCTTGCAGGAGCAATCACTATACTTTTAACAGATCGAAATCTAAATACTTCATTCTTTGACCCTGCAGGAGGAGGAGATCCTATTCTATACCAAC…		cellularOrganisms	cellularOrganisms	1	Eukaryota	superkingdom	1	Metazoa	kingdom	1	Arthropoda	phylum	1	Insecta	class	1	Coleoptera	order	1	Elateridae	family	1	Hemicrepidius	genus	1	Hemicrepidius_memnonius	species	1
Zotu7	EA_1_26_8_2019_1st_S7_MLepF1_LepR1	1161	TAAGATTTTGGTTTCTACCTCCTTCCCTCTCTCTGTTACTAATAAGAAGAATTGTAGAAAATGGTGCAGGAACAGGATGAACTGTTTACCCACCTCTATCAGCAAATATTGCCCATAGAGGTTCCTCAGTAGATCTTGCTATTTTTAGACTACACCTAGCAGGGATCTCATCAATTCTAGGAGCTGTAAACTTTATTTCTACAGTAATTAATATACGATCAACCGGAATTACATTTGATCGGATACCTTTATTTGTATGAGCTGTTGTTATTACAGCCCTTCTATTACTTTTATCTCTTCCTGTTCTTGCAGGAGCAATCACTATACTTTTAACAGATCGAAATCTAAATACTTCATTCTTTGACCCTGCAGGAGGAGGAGATCCTATTCTATACCAAC…		cellularOrganisms	cellularOrganisms	1	Eukaryota	superkingdom	1	Metazoa	kingdom	1	Arthropoda	phylum	1	Insecta	class	1	Coleoptera	order	1	Elateridae	family	1	Hemicrepidius	genus	1	Hemicrepidius_memnonius	species	1
Zotu7	EA_5_1_8_2019_1st_S13_MLepF1_LepR1	2094	TAAGATTTTGGTTTCTACCTCCTTCCCTCTCTCTGTTACTAATAAGAAGAATTGTAGAAAATGGTGCAGGAACAGGATGAACTGTTTACCCACCTCTATCAGCAAATATTGCCCATAGAGGTTCCTCAGTAGATCTTGCTATTTTTAGACTACACCTAGCAGGGATCTCATCAATTCTAGGAGCTGTAAACTTTATTTCTACAGTAATTAATATACGATCAACCGGAATTACATTTGATCGGATACCTTTATTTGTATGAGCTGTTGTTATTACAGCCCTTCTATTACTTTTATCTCTTCCTGTTCTTGCAGGAGCAATCACTATACTTTTAACAGATCGAAATCTAAATACTTCATTCTTTGACCCTGCAGGAGGAGGAGATCCTATTCTATACCAAC…		cellularOrganisms	cellularOrganisms	1	Eukaryota	superkingdom	1	Metazoa	kingdom	1	Arthropoda	phylum	1	Insecta	class	1	Coleoptera	order	1	Elateridae	family	1	Hemicrepidius	genus	1	Hemicrepidius_memnonius	species	1
Zotu7	EA_6_1_8_2019_1st_S14_MLepF1_LepR1	2919	TAAGATTTTGGTTTCTACCTCCTTCCCTCTCTCTGTTACTAATAAGAAGAATTGTAGAAAATGGTGCAGGAACAGGATGAACTGTTTACCCACCTCTATCAGCAAATATTGCCCATAGAGGTTCCTCAGTAGATCTTGCTATTTTTAGACTACACCTAGCAGGGATCTCATCAATTCTAGGAGCTGTAAACTTTATTTCTACAGTAATTAATATACGATCAACCGGAATTACATTTGATCGGATACCTTTATTTGTATGAGCTGTTGTTATTACAGCCCTTCTATTACTTTTATCTCTTCCTGTTCTTGCAGGAGCAATCACTATACTTTTAACAGATCGAAATCTAAATACTTCATTCTTTGACCCTGCAGGAGGAGGAGATCCTATTCTATACCAAC…		cellularOrganisms	cellularOrganisms	1	Eukaryota	superkingdom	1	Metazoa	kingdom	1	Arthropoda	phylum	1	Insecta	class	1	Coleoptera	order	1	Elateridae	family	1	Hemicrepidius	genus	1	Hemicrepidius_memnonius	species	1
Zotu7	WP_6_21_8_2019_1st_S60_MLepF1_LepR1	1934	TAAGATTTTGGTTTCTACCTCCTTCCCTCTCTCTGTTACTAATAAGAAGAATTGTAGAAAATGGTGCAGGAACAGGATGAACTGTTTACCCACCTCTATCAGCAAATATTGCCCATAGAGGTTCCTCAGTAGATCTTGCTATTTTTAGACTACACCTAGCAGGGATCTCATCAATTCTAGGAGCTGTAAACTTTATTTCTACAGTAATTAATATACGATCAACCGGAATTACATTTGATCGGATACCTTTATTTGTATGAGCTGTTGTTATTACAGCCCTTCTATTACTTTTATCTCTTCCTGTTCTTGCAGGAGCAATCACTATACTTTTAACAGATCGAAATCTAAATACTTCATTCTTTGACCCTGCAGGAGGAGGAGATCCTATTCTATACCAAC…		cellularOrganisms	cellularOrganisms	1	Eukaryota	superkingdom	1	Metazoa	kingdom	1	Arthropoda	phylum	1	Insecta	class	1	Coleoptera	order	1	Elateridae	family	1	Hemicrepidius	genus	1	Hemicrepidius_memnonius	species	1
Zotu7	FC_2_30_7_2019_1st_S20_MLepF1_LepR1	12	TAAGATTTTGGTTTCTACCTCCTTCCCTCTCTCTGTTACTAATAAGAAGAATTGTAGAAAATGGTGCAGGAACAGGATGAACTGTTTACCCACCTCTATCAGCAAATATTGCCCATAGAGGTTCCTCAGTAGATCTTGCTATTTTTAGACTACACCTAGCAGGGATCTCATCAATTCTAGGAGCTGTAAACTTTATTTCTACAGTAATTAATATACGATCAACCGGAATTACATTTGATCGGATACCTTTATTTGTATGAGCTGTTGTTATTACAGCCCTTCTATTACTTTTATCTCTTCCTGTTCTTGCAGGAGCAATCACTATACTTTTAACAGATCGAAATCTAAATACTTCATTCTTTGACCCTGCAGGAGGAGGAGATCCTATTCTATACCAAC…		cellularOrganisms	cellularOrganisms	1	Eukaryota	superkingdom	1	Metazoa	kingdom	1	Arthropoda	phylum	1	Insecta	class	1	Coleoptera	order	1	Elateridae	family	1	Hemicrepidius	genus	1	Hemicrepidius_memnonius	species	1
Zotu7	FC_1_30_7_2019_1st_S18_MLepF1_LepR1	5592	TAAGATTTTGGTTTCTACCTCCTTCCCTCTCTCTGTTACTAATAAGAAGAATTGTAGAAAATGGTGCAGGAACAGGATGAACTGTTTACCCACCTCTATCAGCAAATATTGCCCATAGAGGTTCCTCAGTAGATCTTGCTATTTTTAGACTACACCTAGCAGGGATCTCATCAATTCTAGGAGCTGTAAACTTTATTTCTACAGTAATTAATATACGATCAACCGGAATTACATTTGATCGGATACCTTTATTTGTATGAGCTGTTGTTATTACAGCCCTTCTATTACTTTTATCTCTTCCTGTTCTTGCAGGAGCAATCACTATACTTTTAACAGATCGAAATCTAAATACTTCATTCTTTGACCCTGCAGGAGGAGGAGATCCTATTCTATACCAAC…		cellularOrganisms	cellularOrganisms	1	Eukaryota	superkingdom	1	Metazoa	kingdom	1	Arthropoda	phylum	1	Insecta	class	1	Coleoptera	order	1	Elateridae	family	1	Hemicrepidius	genus	1	Hemicrepidius_memnonius	species	1
Zotu7	FC_5_30_7_2019_1st_S26_MLepF1_LepR1	116	TAAGATTTTGGTTTCTACCTCCTTCCCTCTCTCTGTTACTAATAAGAAGAATTGTAGAAAATGGTGCAGGAACAGGATGAACTGTTTACCCACCTCTATCAGCAAATATTGCCCATAGAGGTTCCTCAGTAGATCTTGCTATTTTTAGACTACACCTAGCAGGGATCTCATCAATTCTAGGAGCTGTAAACTTTATTTCTACAGTAATTAATATACGATCAACCGGAATTACATTTGATCGGATACCTTTATTTGTATGAGCTGTTGTTATTACAGCCCTTCTATTACTTTTATCTCTTCCTGTTCTTGCAGGAGCAATCACTATACTTTTAACAGATCGAAATCTAAATACTTCATTCTTTGACCCTGCAGGAGGAGGAGATCCTATTCTATACCAAC…		cellularOrganisms	cellularOrganisms	1	Eukaryota	superkingdom	1	Metazoa	kingdom	1	Arthropoda	phylum	1	Insecta	class	1	Coleoptera	order	1	Elateridae	family	1	Hemicrepidius	genus	1	Hemicrepidius_memnonius	species	1
Zotu1612	WP_3_21_8_2019_1st_S54_MLepF1_LepR1	23	TAAGTTTTTGATTACTAATTAGTTCATTTTTAATTTTAATTTCTTCTATAATAACATCTAAAGGGTCTGGGACTGGATGAACTATTTATCCACCTCTTTCATCAATTGATTTTCATTCAGGTGCTTCTGTGGATCTAGCAATTTTTGCCTTACATTTAGCAGGAGCTTCTTCTATTATAAGTTCATTGAATTTTTTATCTTCAATTTTAATTATACGACAGAAATCTTTAATGATTGAATTGAATTCTATATTTTCATGGAGAATTTTTATTACTACTTTTCTTCTTCTTTTGGCCTTACCTGTTTTAGCAGGAGCTATTACTATACTTCTAACTGATCGGAATTTTAATACTTCGTTTTTTAATCCTAGAGGAGGAGGAGATCCCATTTTATTTCAAC…		cellularOrganisms	cellularOrganisms	1	Eukaryota	superkingdom	1	undef_Eukaryota	kingdom	0.15	undef_undef_Eukaryota	phylum	0.08	Spirotrichea	class	0.04	Sporadotrichida	order	0.04	Oxytrichidae	family	0.04	Laurentiella	genus	0.04	Laurentiella_strenua	species	0.04
Zotu654	OV_2_24_7_2019_1st_S33_RonMWASPdeg_HCO2198	3	TCGACTTAATAACATTAGATTTTGAATATTACCCCCATCACTAATAATAATAATTATAAGTTTTATAATTAATAATGGAACAGGAACAGGATGAACAATCTACCCACCACTATCTAATAACATTGCTCATAATAATATTTCAGTAGACTTAACTATCTTTTCATTACATTTAGCAGGTATTTCATCTATTTTAGGAGCAATTAACTTCATTTGCACTATTCTTAATATAATACCAAATAATATAAAATTCAATCAAATTCCCCTTTTTCCATGATCAATTCTAATTACAGCAATTTTATTAATTTTATCTCTCCCAGTCTTAGCTGGGGCTATCACTATGCTATTAACTGATCGAAATTTAAATACTTCATTTTTTGATCCATCTGGAGGAGGAGACCC…		cellularOrganisms	cellularOrganisms	1	Eukaryota	superkingdom	1	Metazoa	kingdom	1	Arthropoda	phylum	1	Insecta	class	1	Hemiptera	order	1	Aphididae	family	1	Periphyllus	genus	1	Periphyllus_negundinis	species	1
Zotu654	FC_2_28_8_2019_1st_S19_RonMWASPdeg_HCO2198	14	TCGACTTAATAACATTAGATTTTGAATATTACCCCCATCACTAATAATAATAATTATAAGTTTTATAATTAATAATGGAACAGGAACAGGATGAACAATCTACCCACCACTATCTAATAACATTGCTCATAATAATATTTCAGTAGACTTAACTATCTTTTCATTACATTTAGCAGGTATTTCATCTATTTTAGGAGCAATTAACTTCATTTGCACTATTCTTAATATAATACCAAATAATATAAAATTCAATCAAATTCCCCTTTTTCCATGATCAATTCTAATTACAGCAATTTTATTAATTTTATCTCTCCCAGTCTTAGCTGGGGCTATCACTATGCTATTAACTGATCGAAATTTAAATACTTCATTTTTTGATCCATCTGGAGGAGGAGACCC…		cellularOrganisms	cellularOrganisms	1	Eukaryota	superkingdom	1	Metazoa	kingdom	1	Arthropoda	phylum	1	Insecta	class	1	Hemiptera	order	1	Aphididae	family	1	Periphyllus	genus	1	Periphyllus_negundinis	species	1
Zotu654	OV_2_10_9_2019_1st_S32_RonMWASPdeg_HCO2198	26	TCGACTTAATAACATTAGATTTTGAATATTACCCCCATCACTAATAATAATAATTATAAGTTTTATAATTAATAATGGAACAGGAACAGGATGAACAATCTACCCACCACTATCTAATAACATTGCTCATAATAATATTTCAGTAGACTTAACTATCTTTTCATTACATTTAGCAGGTATTTCATCTATTTTAGGAGCAATTAACTTCATTTGCACTATTCTTAATATAATACCAAATAATATAAAATTCAATCAAATTCCCCTTTTTCCATGATCAATTCTAATTACAGCAATTTTATTAATTTTATCTCTCCCAGTCTTAGCTGGGGCTATCACTATGCTATTAACTGATCGAAATTTAAATACTTCATTTTTTGATCCATCTGGAGGAGGAGACCC…		cellularOrganisms	cellularOrganisms	1	Eukaryota	superkingdom	1	Metazoa	kingdom	1	Arthropoda	phylum	1	Insecta	class	1	Hemiptera	order	1	Aphididae	family	1	Periphyllus	genus	1	Periphyllus_negundinis	species	1
Zotu654	FC_2_30_7_2019_1st_S20_RonMWASPdeg_HCO2198	83	TCGACTTAATAACATTAGATTTTGAATATTACCCCCATCACTAATAATAATAATTATAAGTTTTATAATTAATAATGGAACAGGAACAGGATGAACAATCTACCCACCACTATCTAATAACATTGCTCATAATAATATTTCAGTAGACTTAACTATCTTTTCATTACATTTAGCAGGTATTTCATCTATTTTAGGAGCAATTAACTTCATTTGCACTATTCTTAATATAATACCAAATAATATAAAATTCAATCAAATTCCCCTTTTTCCATGATCAATTCTAATTACAGCAATTTTATTAATTTTATCTCTCCCAGTCTTAGCTGGGGCTATCACTATGCTATTAACTGATCGAAATTTAAATACTTCATTTTTTGATCCATCTGGAGGAGGAGACCC…		cellularOrganisms	cellularOrganisms	1	Eukaryota	superkingdom	1	Metazoa	kingdom	1	Arthropoda	phylum	1	Insecta	class	1	Hemiptera	order	1	Aphididae	family	1	Periphyllus	genus	1	Periphyllus_negundinis	species	1
Zotu3628	FC_5_30_7_2019_1st_S26_MLepF1_LepR1	3	AGATTTTGATTATTACCTCCTTCTTTATCTTTATTATTAATTAGAGGAATGGTAGAAACAGGTACAGGTACAGGTTGAACAGTTTATCCTCCTTTATCTTCAATTATTGCTCATACAGGTTCATCTGTAGATTTTTCAATTTTTTCTTTACATATTGCTGGAATTTCTTCTATTTTAGGAGCAATCAATTTTATTGCAACTATAATAAATATAAAAATTAAATTTTTAAACTTTGATCAAATTTCATTATTTACATGATCAATTTTAATTACTACTGTTTTACTATTGCTTTCATTACCTGTTTTAGCCGGAGCAATTACTATATTATTAACAGATCGAAATTTAAATACTTCATTTTTTGATCCAATAGGGGGAGGAGATCCAATTTTATACCAACAC…		cellularOrganisms	cellularOrganisms	1	Eukaryota	superkingdom	1	Metazoa	kingdom	0.98	Arthropoda	phylum	0.98	Insecta	class	0.97	Diptera	order	0.27	Cecidomyiidae	family	0.25	Resseliella	genus	0.1	Resseliella_kadsurae	species	0.1
Zotu1468	WP_6_21_8_2019_1st_S60_MLepF1_LepR1	26	TAAGATATTGATTATTAATATTTTCTTTTATTTTATTATTAATATCTTCTTTTGTTGAAGGAGGTGTAGGAACTGGTTGAACTGTGTATCCTCCTCTTTCAAGAAAAATTTTTCATAGAAGAATATCTGTAGATATTGCTATTTTTAGTTTACATTTAGCAGGTATATCTTCTATTATAGGAGCTATTAATTTTATTTGTACTATTATTAATATACGATCTAAGAATTTTAATTTAGAACAAATTAATTTATTTGTTTGATCTATTTTAATTACAGCTGTTTTATTATTACTTTCTCTACCTGTTTTAGCAGGTAGAATTACTATATTACTAACAGATCGAAATTTTAATACTTCTTTTTTTGATCCTAGAGGTGGTGGGGATCCTGTATTATATCAAC…		cellularOrganisms	cellularOrganisms	1	Eukaryota	superkingdom	1	Metazoa	kingdom	0.94	Arthropoda	phylum	0.7	Arachnida	class	0.2	Trombidiformes	order	0.11	Tetranychidae	family	0.1	Oligonychus	genus	0.1	Oligonychus_ununguis	species	0.1
Zotu304	FC_5_30_7_2019_1st_S26_MLepF1_LepR1	95	AGATTTTGACTTTTACCTCCCTCATTAACTTTACTAATTATAAGAAGAATTGTCGATAGAGGGGCTGGGACAGGATGAACAGTTTATCCCCCATTATCAGCTAATATCGCCCACGCAGGCCCCTCAGTTGATTTGGCAATCTTTAGTCTTCATTTAGCAGGGATCTCATCAATTTTAGGCGCTGTAAATTTTATTACTACAGTAATTAATATACGACCTAAAGGAATAACATTTGATCGATTACCTCTTTTTGTTTGAGCAGTAAAAATTACTGCTATTCTCCTACTTTTATCTCTTCCAGTTCTTGCTGGAGCAATTACAATATTATTGACAGATCGAAATTTAAATACCTCTTTTTTCGATCCTGCCGGAGGGGGAGATCCAATTCTTTATCAACAT…		cellularOrganisms	cellularOrganisms	1	Eukaryota	superkingdom	1	Metazoa	kingdom	1	Arthropoda	phylum	0.99	Insecta	class	0.98	Coleoptera	order	0.7	Salpingidae	family	0.1	Rabocerus	genus	0.02	Rabocerus_gabrieli	species	0.02
Zotu304	OV_4_24_7_2019_1st_S37_MLepF1_LepR1	25	AGATTTTGACTTTTACCTCCCTCATTAACTTTACTAATTATAAGAAGAATTGTCGATAGAGGGGCTGGGACAGGATGAACAGTTTATCCCCCATTATCAGCTAATATCGCCCACGCAGGCCCCTCAGTTGATTTGGCAATCTTTAGTCTTCATTTAGCAGGGATCTCATCAATTTTAGGCGCTGTAAATTTTATTACTACAGTAATTAATATACGACCTAAAGGAATAACATTTGATCGATTACCTCTTTTTGTTTGAGCAGTAAAAATTACTGCTATTCTCCTACTTTTATCTCTTCCAGTTCTTGCTGGAGCAATTACAATATTATTGACAGATCGAAATTTAAATACCTCTTTTTTCGATCCTGCCGGAGGGGGAGATCCAATTCTTTATCAACAT…		cellularOrganisms	cellularOrganisms	1	Eukaryota	superkingdom	1	Metazoa	kingdom	1	Arthropoda	phylum	0.99	Insecta	class	0.98	Coleoptera	order	0.7	Salpingidae	family	0.1	Rabocerus	genus	0.02	Rabocerus_gabrieli	species	0.02
Zotu304	FC_4_30_7_2019_1st_S24_MLepF1_LepR1	109	AGATTTTGACTTTTACCTCCCTCATTAACTTTACTAATTATAAGAAGAATTGTCGATAGAGGGGCTGGGACAGGATGAACAGTTTATCCCCCATTATCAGCTAATATCGCCCACGCAGGCCCCTCAGTTGATTTGGCAATCTTTAGTCTTCATTTAGCAGGGATCTCATCAATTTTAGGCGCTGTAAATTTTATTACTACAGTAATTAATATACGACCTAAAGGAATAACATTTGATCGATTACCTCTTTTTGTTTGAGCAGTAAAAATTACTGCTATTCTCCTACTTTTATCTCTTCCAGTTCTTGCTGGAGCAATTACAATATTATTGACAGATCGAAATTTAAATACCTCTTTTTTCGATCCTGCCGGAGGGGGAGATCCAATTCTTTATCAACAT…		cellularOrganisms	cellularOrganisms	1	Eukaryota	superkingdom	1	Metazoa	kingdom	1	Arthropoda	phylum	0.99	Insecta	class	0.98	Coleoptera	order	0.7	Salpingidae	family	0.1	Rabocerus	genus	0.02	Rabocerus_gabrieli	species	0.02
Zotu2519	FC_1_30_7_2019_1st_S18_RonMWASPdeg_HCO2198	6	TCGTTTAAATAATATGTCTTTCTGATTATTACCTCCTTCTATTTTTTTATTGTTGACTTCTAGTTTAGTAGAAAATGGTGTTGGTACTGGTTGAACCGTATACCCTCCTTTGAGCTCTGTTTTAGCGCATTCTGGTTGTGCTGTAGATTTAGCTATATTTAGTTTGCATATTGCAGGTGTCTCTTCAATAGCAGGAGCTATAAATTTTATTGTAACTATAATAAATATGAGATGTCCTGGATTGTATTTTAGAAGATTACCTTTGTTTGTATGATCTGTTTTTGTAACTGCTTTTTTGCTTTTATTATCTTTACCTGTATTAGCTGGTGCAATTACAATGCTTTTAACTGATAGAAATTTAAATACAACGTTTTACGATCCTATAGGTGGAGGAGATCC…		cellularOrganisms	cellularOrganisms	1	Eukaryota	superkingdom	1	undef_Eukaryota	kingdom	0.62	Rhodophyta	phylum	0.34	Florideophyceae	class	0.34	Ceramiales	order	0.22	Rhodomelaceae	family	0.1	Bostrychia_Rhodomelaceae	genus	0.06	Bostrychia_moritziana	species	0.06
Zotu3521	EA_4_26_8_2019_1st_S12_RonMWASPdeg_HCO2198	5	CCGATAAAACAATATAAGATTTTGACTGCTTCCTCCCTCATTCATTCTACTACTTAGCTCTACAATAGTGGAGAGAGGGGCAGGGACCGGGTGAACTGTGTGTCCCCCTCTTTCAAGAAACACAGCTCATAGAGGGCCTTCGGCGGATCTAACCATTTTTTATCTTTACTTGTCGGAAATCTCCTCAATTTTAGTGCTATTAACTTCATTACTACTTTAATGAATATACGGACAAAGGGGATAGTGTACGAGCGACTTCCCCTCTTTGTATGATCTATTATTATTACAGCAGTTCTTCTCTTGCTATCCTTACCCGTTTTAGCAGGAACTATTACAATTTTATTAACAGACCGTAACTTCAATACATCCTTCTTCGACCCAGCAGGGGGAGGGGACCCT…		cellularOrganisms	cellularOrganisms	1	Eukaryota	superkingdom	0.92	undef_Eukaryota	kingdom	0.18	undef_undef_Eukaryota	phylum	0.18	Spirotrichea	class	0.18	Urostylida	order	0.17	Urostylidae	family	0.17	Urostyla	genus	0.17	Urostyla_grandis	species	0.17
Zotu2767	EA_4_1_8_2019_1st_S11_MLepF1_LepR1	4	TTTCATTCTGGTTATTACCACCTTCTTTAATTCTTTTAGTTGCTAGTGCTTTCGTAGAAAACGGAGCTGGTACTGGATGGACAGTTTACCCTCCATTATCAGGTGTTGCTTCTCACTCTGGTGGATCTGTAGATTTAGCTATTTTCAGTCTTCACTTATCAGGTATTTCTTCTATGTTAGGTGCAATGAACTTTATTACAACTATTATTAATATGAGAGCTCCTGGAATGTCATTCCATAAAATGCCTCTATTCGTATGGGCTGTATTAATTACAGCAGTTCTATTACTTCTATCTTTACCTGTATTAGCAGGAGGAATTACTATGTTATTAACAGATCGAAACTTCAATACTTCTTTCTACGAGCCAGCAGGTGGAGGAGATCCTCTATTATACCAAC…		cellularOrganisms	cellularOrganisms	1	Eukaryota	superkingdom	1	Fungi	kingdom	1	Mucoromycota	phylum	1	Mucoromycetes	class	1	Mucorales	order	1	Mucoraceae	family	0.67	Mucor	genus	0.64	Mucor_circinelloides	species	0.33
Zotu2767	FC_2_30_7_2019_1st_S20_MLepF1_LepR1	4	TTTCATTCTGGTTATTACCACCTTCTTTAATTCTTTTAGTTGCTAGTGCTTTCGTAGAAAACGGAGCTGGTACTGGATGGACAGTTTACCCTCCATTATCAGGTGTTGCTTCTCACTCTGGTGGATCTGTAGATTTAGCTATTTTCAGTCTTCACTTATCAGGTATTTCTTCTATGTTAGGTGCAATGAACTTTATTACAACTATTATTAATATGAGAGCTCCTGGAATGTCATTCCATAAAATGCCTCTATTCGTATGGGCTGTATTAATTACAGCAGTTCTATTACTTCTATCTTTACCTGTATTAGCAGGAGGAATTACTATGTTATTAACAGATCGAAACTTCAATACTTCTTTCTACGAGCCAGCAGGTGGAGGAGATCCTCTATTATACCAAC…		cellularOrganisms	cellularOrganisms	1	Eukaryota	superkingdom	1	Fungi	kingdom	1	Mucoromycota	phylum	1	Mucoromycetes	class	1	Mucorales	order	1	Mucoraceae	family	0.67	Mucor	genus	0.64	Mucor_circinelloides	species	0.33
Zotu1718	WP_4_21_8_2019_1st_S56_MLepF1_LepR1	9	TTAGTTTCTGGTTATTACCACCTAGTCTAATATTATTTTTATTTGCTGCAACAATAGAAAATGGAGCAGGAACAGGTTGAACTCTATATCCCCCATTATCAGGAATACAAAGTCACAGTGGACCTAGTGTAGATTTAGCTATATTTGCTCTTCACTTATCAGGAATAAGTAGTTTATTAGGAGCAATGAACTTCATTACTACTATATTAAATATGAGAAGTCCAGGAGTAAGACTTCACAAATTAGCTTTATTTGGATGAGCAGTAGTAGTTACTGCAGTATTATTACTTTTATCTTTACCTGTTTTAGCCGGTGCGATTACTATGGTATTAACAGACAGAAATTTTAATACATCATTCTTTGAAGTAGCAGGAGGTGGAGATCCTATATTATACCAAC…		cellularOrganisms	cellularOrganisms	1	Eukaryota	superkingdom	1	Fungi	kingdom	1	Ascomycota	phylum	1	Eurotiomycetes	class	0.63	Mycocaliciales	order	0.31	Mycocaliciaceae	family	0.31	Mycocalicium	genus	0.31	Mycocalicium_subtile	species	0.31
Zotu1718	WP_3_5_9_2019_1st_S55_MLepF1_LepR1	4	TTAGTTTCTGGTTATTACCACCTAGTCTAATATTATTTTTATTTGCTGCAACAATAGAAAATGGAGCAGGAACAGGTTGAACTCTATATCCCCCATTATCAGGAATACAAAGTCACAGTGGACCTAGTGTAGATTTAGCTATATTTGCTCTTCACTTATCAGGAATAAGTAGTTTATTAGGAGCAATGAACTTCATTACTACTATATTAAATATGAGAAGTCCAGGAGTAAGACTTCACAAATTAGCTTTATTTGGATGAGCAGTAGTAGTTACTGCAGTATTATTACTTTTATCTTTACCTGTTTTAGCCGGTGCGATTACTATGGTATTAACAGACAGAAATTTTAATACATCATTCTTTGAAGTAGCAGGAGGTGGAGATCCTATATTATACCAAC…		cellularOrganisms	cellularOrganisms	1	Eukaryota	superkingdom	1	Fungi	kingdom	1	Ascomycota	phylum	1	Eurotiomycetes	class	0.63	Mycocaliciales	order	0.31	Mycocaliciaceae	family	0.31	Mycocalicium	genus	0.31	Mycocalicium_subtile	species	0.31
Zotu1718	WP_1_21_8_2019_1st_S50_MLepF1_LepR1	6	TTAGTTTCTGGTTATTACCACCTAGTCTAATATTATTTTTATTTGCTGCAACAATAGAAAATGGAGCAGGAACAGGTTGAACTCTATATCCCCCATTATCAGGAATACAAAGTCACAGTGGACCTAGTGTAGATTTAGCTATATTTGCTCTTCACTTATCAGGAATAAGTAGTTTATTAGGAGCAATGAACTTCATTACTACTATATTAAATATGAGAAGTCCAGGAGTAAGACTTCACAAATTAGCTTTATTTGGATGAGCAGTAGTAGTTACTGCAGTATTATTACTTTTATCTTTACCTGTTTTAGCCGGTGCGATTACTATGGTATTAACAGACAGAAATTTTAATACATCATTCTTTGAAGTAGCAGGAGGTGGAGATCCTATATTATACCAAC…		cellularOrganisms	cellularOrganisms	1	Eukaryota	superkingdom	1	Fungi	kingdom	1	Ascomycota	phylum	1	Eurotiomycetes	class	0.63	Mycocaliciales	order	0.31	Mycocaliciaceae	family	0.31	Mycocalicium	genus	0.31	Mycocalicium_subtile	species	0.31
Zotu1751	OV_4_10_9_2019_1st_S36_MLepF1_LepR1	16	AGTTTTTGATTATTATTACCTTCTATTATTTTTATAATAATATCTATACTTAGTTCTATAATAAATGGATCTGGTTGAACTATTTATCCACCTTTAAGAGATAAACTTTTTCTTAATGGAATGAGTGTAGATATAATAATTTTTTCTCTTCATATTGCTGGTTTTTCTTCAATTATAAGTTCAATTAATTTTATTACTActatttttcttgtcaaacctttaaatatatttttttctttaatttctttatttaatatttctgttcttgttacttcttttttattattaTTATCATTGCCTGTTTTAGCTGGTGGAATTACTATAATTTTATTTGATCGTAATATAAATACTAGATTTTTTGATCCTATAGGAGGAGGAGATCCTATTTTATATCAGCAT…		cellularOrganisms	cellularOrganisms	1	Eukaryota	superkingdom	1	Metazoa	kingdom	0.88	Arthropoda	phylum	0.75	Arachnida	class	0.24	Trombidiformes	order	0.16	Tenuipalpidae	family	0.15	Raoiella	genus	0.15	Raoiella_macfarlanei	species	0.15
Zotu724	C1_1st_S2_RonMWASPdeg_HCO2198	85	TCGTCTTAATAATATAAGATTTTGACTATTAATTCCATCATTTTCTTTTCTTTTGCTATCCTCAATTATCGAAAGAGGTGTAGGAACTGGTTGAACAGTTTATCCTCCATTATCAAGAAATATCTCTCATAGTGGATGTTCTGTAGACTTAGGTATTTTTAGACTTCATTTAGCAGGAGCTAGAAGAATTTTAGGGGCTATCAATTTTATTTCAACAATTTTAAATATACGACCTAAAAATATTTCTTTAGAAAAATTATCCTTATTTACTTGATCAGTATTTATTACTACTATTCTTTTACTTCTTAGATTACCAGTTCTTGCAGGAGCAATCACTATACTTTTAACAGATCGAAATTTTAATACATCATTCTTTGATCCAAGAGGAGGAGGTGATCC…		cellularOrganisms	cellularOrganisms	1	Eukaryota	superkingdom	1	Metazoa	kingdom	0.94	Arthropoda	phylum	0.94	Insecta	class	0.86	Hymenoptera	order	0.38	Formicidae	family	0.08	Pseudoneoponera	genus	0.01	Pseudoneoponera_rufipes	species	0.01
Zotu642	FC_1_28_8_2019_1st_S17_MLepF1_LepR1	108	GAAGATTTTGATGATTACCTCCTTCTCTATCCTCTATTATTAGCAAGTAGGCTATTAGAAAACGGAGCTGGAACTGGTTAAACCGTCTACCCACCTCTCTCTGCAAATATTTCCCATGCTGGAGCATCAGTAGACTTAGCAATTTTTTCTATTCATTTAGCCGGAATTTCTTCTTTTTTACGGGCCTTAAATTTAGTATCAACAACTATTAATATACGAGCCAACGGTATATCTCTAGATTTGTTTGAGCTGTAGGAATTAAAGCATTACTTTTATATCATTCTTTACCTGTTTTAGCCGGAGCTATTACTATCTTATTAACTGACCAAAATTTAAATACCTCATTCTTTGATCCTGCTGGAGGAGGAGCTATTT		cellularOrganisms	cellularOrganisms	1	Eukaryota	superkingdom	0.99	Metazoa	kingdom	0.88	Arthropoda	phylum	0.86	Insecta	class	0.84	Lepidoptera	order	0.33	Nymphalidae	family	0.15	Neomaenas	genus	0.04	Neomaenas_simplex	species	0.02
Zotu642	FC_3_28_8_2019_1st_S21_MLepF1_LepR1	21	GAAGATTTTGATGATTACCTCCTTCTCTATCCTCTATTATTAGCAAGTAGGCTATTAGAAAACGGAGCTGGAACTGGTTAAACCGTCTACCCACCTCTCTCTGCAAATATTTCCCATGCTGGAGCATCAGTAGACTTAGCAATTTTTTCTATTCATTTAGCCGGAATTTCTTCTTTTTTACGGGCCTTAAATTTAGTATCAACAACTATTAATATACGAGCCAACGGTATATCTCTAGATTTGTTTGAGCTGTAGGAATTAAAGCATTACTTTTATATCATTCTTTACCTGTTTTAGCCGGAGCTATTACTATCTTATTAACTGACCAAAATTTAAATACCTCATTCTTTGATCCTGCTGGAGGAGGAGCTATTT		cellularOrganisms	cellularOrganisms	1	Eukaryota	superkingdom	0.99	Metazoa	kingdom	0.88	Arthropoda	phylum	0.86	Insecta	class	0.84	Lepidoptera	order	0.33	Nymphalidae	family	0.15	Neomaenas	genus	0.04	Neomaenas_simplex	species	0.02
Zotu33	FC_5_30_7_2019_1st_S26_MLepF1_LepR1	888	TAAGTTTTTGACTTCTTCCTCCTTCTCTTACACTTTTACTTTCTAGTTCATTTGTAGAAAATGGAGCAGGAACAGGATGAACTGTTTATCCTCCCCTTTCTGCGGCTATTGCCCATAGAGGTGCTTCTGTTGATTTAGCTATTTTTTCTCTTCATTTAGCAGGTGTTTCTTCTATTTTAGGATCTGTAAATTTTATTACTACAGTTATTAACATACGAGCTAATGGAATTACATTAGACCGAATACCTTTATTTGTTTGATCTGTAGTTATTACAACAGTTCTTTTACTTTTATCATTACCTGTTTTAGCTGGAGCTATTACAATGCTTTTAACTGATCGAAATTTAAATACATCATTCTTTGACCCAGCTGGTGGGGGAGACCCAATTTTATATCAAC…		cellularOrganisms	cellularOrganisms	1	Eukaryota	superkingdom	1	Metazoa	kingdom	1	Arthropoda	phylum	1	Insecta	class	1	Diptera	order	0.89	Chironomidae	family	0.82	Chironomus	genus	0.68	Chironomus_heterodentatus	species	0.54
Zotu33	OV_5_10_9_2019_1st_S38_MLepF1_LepR1	4916	TAAGTTTTTGACTTCTTCCTCCTTCTCTTACACTTTTACTTTCTAGTTCATTTGTAGAAAATGGAGCAGGAACAGGATGAACTGTTTATCCTCCCCTTTCTGCGGCTATTGCCCATAGAGGTGCTTCTGTTGATTTAGCTATTTTTTCTCTTCATTTAGCAGGTGTTTCTTCTATTTTAGGATCTGTAAATTTTATTACTACAGTTATTAACATACGAGCTAATGGAATTACATTAGACCGAATACCTTTATTTGTTTGATCTGTAGTTATTACAACAGTTCTTTTACTTTTATCATTACCTGTTTTAGCTGGAGCTATTACAATGCTTTTAACTGATCGAAATTTAAATACATCATTCTTTGACCCAGCTGGTGGGGGAGACCCAATTTTATATCAAC…		cellularOrganisms	cellularOrganisms	1	Eukaryota	superkingdom	1	Metazoa	kingdom	1	Arthropoda	phylum	1	Insecta	class	1	Diptera	order	0.89	Chironomidae	family	0.82	Chironomus	genus	0.68	Chironomus_heterodentatus	species	0.54
Zotu1864	WP_5_21_8_2019_1st_S58_MLepF1_LepR1	13	TTAGATTTTGATTATTACCTCCATCACTTATATTAATAATATTTAGTTTTATAATTAATAACGGAACAGGAACAGGATGAACTGTCTATCCTCCATTATCTAATAATATTGCACATAATAATATTTCAGTAGATTTAACTATTTTTTCACTTCATATAGCTGGAATCTCATCAATTTTAGGAGCAATTAACTTTATTTGTACAATTTTAAATATAATACCTAATAATATAAAATTAAATCAAATTCCTTTATTTCCATGATCTATTTTAATTACAGCAGTTTTATTAATTCTATCATTACCAGTATTAGCTGGTGCTATTACTATATTATTAACAGATCGTAACTTAAATACTTCATTTTTTGACCCTTCAGGAGGAGGAGATCCTGTTTTATATCAAC…		cellularOrganisms	cellularOrganisms	1	Eukaryota	superkingdom	1	Metazoa	kingdom	1	Arthropoda	phylum	1	Insecta	class	1	Hemiptera	order	0.98	Phylloxeridae	family	0.32	Phylloxera	genus	0.22	Phylloxera_caryaecaulis	species	0.22
Zotu4556	EA_4_1_8_2019_1st_S11_MLepF1_LepR1	3	TAAGATTTTGGTTACTCCCACCATCAATTTTTTTATTATTAATGACAAGATTTACAGAAAGAGGCGCAGGAACTGGATGAACAGTTTATCCCCCACTATCATCTAATCTTGCACATAATGGCCCTTTTGTTGATTTAGCTATTTTTAGCCTCCATCTAGCAGGAAGTTCATCAATTTTAGGGGCCATTAATTTTATTACCACAATAATTAATATGCGACCCCAAGGAATATCTATAGATCAAATACCCTTATTTGTATGAGCTGTATTTATTACAGCAATTCTTTGACTTCTCTCATTACCAGTTCTAGCTGGTGCAATCACAATATTATTAACAGATCGTAATTTAAATACATCCTTTTTTGAGCCAGCTGGTGGAGGAGACCCTATTCTCTATCAAC…		cellularOrganisms	cellularOrganisms	1	Eukaryota	superkingdom	1	Metazoa	kingdom	1	Arthropoda	phylum	1	Insecta	class	0.99	Coleoptera	order	0.99	Chrysomelidae	family	0.99	Altica	genus	0.99	Altica_palustris	species	0.72
Zotu5334	WP_1_5_9_2019_1st_S51_MLepF1_LepR1	3	TAAGATTCTGACTATTACCGCCTTCTTTAACCCTTCTTCTTTTAAGAAGATTAGTAGAAACTGGAACAGGCACGGGATGAACAGTTTATCCCCCCCTTTCTTCTATTATTGCCCATACAGGAGCCTCAGTAGATATATCAATCTTTTCCCTTCATATAGCAGGAATTTCATCAATTTTAGGGGCAATTAATTTTATCACTACTATAATTAATATACGTATTAAAAATATTAAATTTGACCAAATTTCTTTATTTTCTTGATCTGTTTTAATTACTGCAATTTTACTCTTACTATCCTTACCAGTTTTAGCAGGTGCTATTACAATATTATTAACAGACCGTAACTTAAACACGTCGTTCTTTGATCCAAGGGGAGGGGGGGACCCAATTTTATATCAAC…		cellularOrganisms	cellularOrganisms	1	Eukaryota	superkingdom	1	Metazoa	kingdom	0.99	Arthropoda	phylum	0.96	Insecta	class	0.93	Lepidoptera	order	0.25	Papilionidae	family	0.07	Parides	genus	0.06	Parides_lysander	species	0.06
Zotu1746	FC_6_28_8_2019_1st_S27_MLepF1_LepR1	21	TAAGTTTTTGAATACTACCTCCTTCTTTAACATTACTATTAGCCAGTAGTATAGTAGAAAATGGGGCTGGGACTGGATGAACTGTTTATCCACCTTTAGCTTCTAATATTGCCCATAGAGGAGCTTCAGTTGATTTAGCAATTTTTTCTCTTCATTTAGCAGGAATTTCTTCAATTTTAGGGGCAGTAAATTTTATTACAACTATTATTAATATACGATCATCAGGAATTACTTTTGATCGAATACCATTATTTGTTTGATCAGTTGGAATTACAGCTCTTCTTTTACTTCTTTCACTTCCAGTATTAGCAGGAGCAATTACTATATTATTAACAGATCGAAATTTTAATACTTCATTTTTTGACCCTGCTGGAGGAGGAGATCCAATTTTATATCAAC…		cellularOrganisms	cellularOrganisms	1	Eukaryota	superkingdom	1	Metazoa	kingdom	1	Arthropoda	phylum	1	Insecta	class	1	Diptera	order	1	Phoridae	family	1	Diplonevra	genus	0.99	Diplonevra_nitidula	species	0.99
Zotu342	WP_6_21_8_2019_1st_S60_MLepF1_LepR1	350	TAAGATTTTGACTTTTACCTCCTTCTTTATCTCTATTATTAGTAAGAAGAATAGTAGAAACTGGAACAGGAACTGGATGAACAGTATATCCTCCACTTTCATCATCTATTGCTCATACTGGAACATCAGTAGATTTCTCAATTTTTTCCCTTCACATTGCAGGAATTTCTTCTATTTTAGGAGCCATTAATTttatttcaacaattttaaatataaaaattaattttttaaaatatgatcaaatttctttatttaCTTGATCAGTATTAATTACAGCTGTATTACTTTTATTATCTTTACCTGTTTTAGCAGGAGCTATTACTATATTATTAACAGATCGAAATTTAAATACATCATTTTTTGATCCAATAGGAGGGGGTGATCCAGTATTATATCAAC…		cellularOrganisms	cellularOrganisms	1	Eukaryota	superkingdom	1	Metazoa	kingdom	1	Arthropoda	phylum	1	Insecta	class	0.99	Diptera	order	0.74	Cecidomyiidae	family	0.64	Stomatosema	genus	0.21	Stomatosema_obscurum	species	0.21
Zotu1448	WP_4_21_8_2019_1st_S56_RonMWASPdeg_HCO2198	3	TAGATTAAATAATATTAGTTTTTGATTACTTCCCCCTAGTTTAATCCTGTTTATATTTGCAAGTACTATAGAAAATGGTGCCGGTACAGGTTGAACTTTATATCCTCCATTATCTGGAATTCAAAGTCACAGTGGACCTAGTGTGGATTTAGCTATATTTGCTTTACATTTATCTGGTATAAGTAGTTTATTAGGGGCAGTTAACTTTATAACTACTATATTAAATATGAGAAGCCCTGGTATCAGATTACATAAATTAGCATTATTTGGATGAGCAATATTAGTTACTGCTGTTTTACTATTATTATCATTACCTGTTTTAGCTGGTGCAATTACTATGGTTTTAACTGACAGAAATTTCAATACATCATTCTTTGAAGTTGCAGGTGGAGGTGATCC…		cellularOrganisms	cellularOrganisms	1	Eukaryota	superkingdom	1	Fungi	kingdom	1	Ascomycota	phylum	0.99	Leotiomycetes	class	0.3	Helotiales	order	0.27	undef_Helotiales	family	0.27	Gamarada	genus	0.27	Gamarada_debralockiae	species	0.27
Zotu1448	WP_2_21_8_2019_1st_S52_RonMWASPdeg_HCO2198	7	TAGATTAAATAATATTAGTTTTTGATTACTTCCCCCTAGTTTAATCCTGTTTATATTTGCAAGTACTATAGAAAATGGTGCCGGTACAGGTTGAACTTTATATCCTCCATTATCTGGAATTCAAAGTCACAGTGGACCTAGTGTGGATTTAGCTATATTTGCTTTACATTTATCTGGTATAAGTAGTTTATTAGGGGCAGTTAACTTTATAACTACTATATTAAATATGAGAAGCCCTGGTATCAGATTACATAAATTAGCATTATTTGGATGAGCAATATTAGTTACTGCTGTTTTACTATTATTATCATTACCTGTTTTAGCTGGTGCAATTACTATGGTTTTAACTGACAGAAATTTCAATACATCATTCTTTGAAGTTGCAGGTGGAGGTGATCC…		cellularOrganisms	cellularOrganisms	1	Eukaryota	superkingdom	1	Fungi	kingdom	1	Ascomycota	phylum	0.99	Leotiomycetes	class	0.3	Helotiales	order	0.27	undef_Helotiales	family	0.27	Gamarada	genus	0.27	Gamarada_debralockiae	species	0.27
Zotu1448	WP_1_21_8_2019_1st_S50_RonMWASPdeg_HCO2198	7	TAGATTAAATAATATTAGTTTTTGATTACTTCCCCCTAGTTTAATCCTGTTTATATTTGCAAGTACTATAGAAAATGGTGCCGGTACAGGTTGAACTTTATATCCTCCATTATCTGGAATTCAAAGTCACAGTGGACCTAGTGTGGATTTAGCTATATTTGCTTTACATTTATCTGGTATAAGTAGTTTATTAGGGGCAGTTAACTTTATAACTACTATATTAAATATGAGAAGCCCTGGTATCAGATTACATAAATTAGCATTATTTGGATGAGCAATATTAGTTACTGCTGTTTTACTATTATTATCATTACCTGTTTTAGCTGGTGCAATTACTATGGTTTTAACTGACAGAAATTTCAATACATCATTCTTTGAAGTTGCAGGTGGAGGTGATCC…		cellularOrganisms	cellularOrganisms	1	Eukaryota	superkingdom	1	Fungi	kingdom	1	Ascomycota	phylum	0.99	Leotiomycetes	class	0.3	Helotiales	order	0.27	undef_Helotiales	family	0.27	Gamarada	genus	0.27	Gamarada_debralockiae	species	0.27
Zotu1448	EA_6_1_8_2019_1st_S14_RonMWASPdeg_HCO2198	4	TAGATTAAATAATATTAGTTTTTGATTACTTCCCCCTAGTTTAATCCTGTTTATATTTGCAAGTACTATAGAAAATGGTGCCGGTACAGGTTGAACTTTATATCCTCCATTATCTGGAATTCAAAGTCACAGTGGACCTAGTGTGGATTTAGCTATATTTGCTTTACATTTATCTGGTATAAGTAGTTTATTAGGGGCAGTTAACTTTATAACTACTATATTAAATATGAGAAGCCCTGGTATCAGATTACATAAATTAGCATTATTTGGATGAGCAATATTAGTTACTGCTGTTTTACTATTATTATCATTACCTGTTTTAGCTGGTGCAATTACTATGGTTTTAACTGACAGAAATTTCAATACATCATTCTTTGAAGTTGCAGGTGGAGGTGATCC…		cellularOrganisms	cellularOrganisms	1	Eukaryota	superkingdom	1	Fungi	kingdom	1	Ascomycota	phylum	0.99	Leotiomycetes	class	0.3	Helotiales	order	0.27	undef_Helotiales	family	0.27	Gamarada	genus	0.27	Gamarada_debralockiae	species	0.27
Zotu3734	T1_1st_S43_MLepF1_LepR1	5	TAAGATTTTGATTACTTCCACCATCTTTAACTCTACTTCTTATAAGAAGTATAACTAATGTAGGTGCGGGTACAGGCTGAACAGTATACCCACCCCTTTCCGCAGCCGTAGCTCATGCAGGAGCCTCTGTAGACTTGGCTATTTTTTCACTACACCTAGCCGGGATTAGATCAATTCTAGGAGCAGTAAATTTTATCTCAACTGTTATTAATATACGATCAGATGGTTTAACTTTAGAACGATTACCACTATTTGTTTGATCTGTTTTCCTAACCGCCATTCTTCTTTTACTTTCTCTCCCTGTTTTAGCTGGGGCAATTACTATATTACTTACAGATCGTAATTTAAATACTTCCTTTTTTGATCCTGCGGGGGGTGGTGACCCAATTCTTTATCAAC…		cellularOrganisms	cellularOrganisms	1	Eukaryota	superkingdom	1	Metazoa	kingdom	1	Arthropoda	phylum	1	Insecta	class	1	Psocoptera	order	1	Lepidopsocidae	family	1	Echmepteryx	genus	1	Echmepteryx_hageni	species	1
Zotu157	OV_2_10_9_2019_1st_S32_MLepF1_LepR1	1322	TAAGTTTTTGATTACTTCCCCCATCTTTATCCCTTCTTCTTTCAAGCTCAATTGTAGAAAACGGAGCCGGAACTGGATGAACAGTTTATCCACCATTATCATCTAATATTGCTCATAGAGGAGCTTCTGTTGATTTAGCTATTTTTTCTCTTCATCTTGCAGGAGTATCCTCTATTTTAGGATCTGTTAATTTTATTACAACTGTAATTAATATACGATCAAATGGTATTACTCTTGACCGAATACCATTATTTGTATGATCTATTGTTATTACAACAGTATTATTATTACTTTCTCTTCCTGTTTTAGCTGGAGCTATTACAATACTATTAACAGATCGAAATTTAAATACTTCTTTTTTTGATCCTGCTGGAGGAGGAGATCCAATTTTATATCAAC…		cellularOrganisms	cellularOrganisms	1	Eukaryota	superkingdom	1	Metazoa	kingdom	1	Arthropoda	phylum	1	Insecta	class	1	Diptera	order	0.65	Chironomidae	family	0.54	Microtendipes	genus	0.36	Microtendipes_chloris	species	0.34
Zotu157	OV_5_10_9_2019_1st_S38_MLepF1_LepR1	9	TAAGTTTTTGATTACTTCCCCCATCTTTATCCCTTCTTCTTTCAAGCTCAATTGTAGAAAACGGAGCCGGAACTGGATGAACAGTTTATCCACCATTATCATCTAATATTGCTCATAGAGGAGCTTCTGTTGATTTAGCTATTTTTTCTCTTCATCTTGCAGGAGTATCCTCTATTTTAGGATCTGTTAATTTTATTACAACTGTAATTAATATACGATCAAATGGTATTACTCTTGACCGAATACCATTATTTGTATGATCTATTGTTATTACAACAGTATTATTATTACTTTCTCTTCCTGTTTTAGCTGGAGCTATTACAATACTATTAACAGATCGAAATTTAAATACTTCTTTTTTTGATCCTGCTGGAGGAGGAGATCCAATTTTATATCAAC…		cellularOrganisms	cellularOrganisms	1	Eukaryota	superkingdom	1	Metazoa	kingdom	1	Arthropoda	phylum	1	Insecta	class	1	Diptera	order	0.65	Chironomidae	family	0.54	Microtendipes	genus	0.36	Microtendipes_chloris	species	0.34
Zotu157	OV_6_24_7_2019_1st_S41_MLepF1_LepR1	14	TAAGTTTTTGATTACTTCCCCCATCTTTATCCCTTCTTCTTTCAAGCTCAATTGTAGAAAACGGAGCCGGAACTGGATGAACAGTTTATCCACCATTATCATCTAATATTGCTCATAGAGGAGCTTCTGTTGATTTAGCTATTTTTTCTCTTCATCTTGCAGGAGTATCCTCTATTTTAGGATCTGTTAATTTTATTACAACTGTAATTAATATACGATCAAATGGTATTACTCTTGACCGAATACCATTATTTGTATGATCTATTGTTATTACAACAGTATTATTATTACTTTCTCTTCCTGTTTTAGCTGGAGCTATTACAATACTATTAACAGATCGAAATTTAAATACTTCTTTTTTTGATCCTGCTGGAGGAGGAGATCCAATTTTATATCAAC…		cellularOrganisms	cellularOrganisms	1	Eukaryota	superkingdom	1	Metazoa	kingdom	1	Arthropoda	phylum	1	Insecta	class	1	Diptera	order	0.65	Chironomidae	family	0.54	Microtendipes	genus	0.36	Microtendipes_chloris	species	0.34
Zotu157	OV_1_24_7_2019_1st_S31_MLepF1_LepR1	49	TAAGTTTTTGATTACTTCCCCCATCTTTATCCCTTCTTCTTTCAAGCTCAATTGTAGAAAACGGAGCCGGAACTGGATGAACAGTTTATCCACCATTATCATCTAATATTGCTCATAGAGGAGCTTCTGTTGATTTAGCTATTTTTTCTCTTCATCTTGCAGGAGTATCCTCTATTTTAGGATCTGTTAATTTTATTACAACTGTAATTAATATACGATCAAATGGTATTACTCTTGACCGAATACCATTATTTGTATGATCTATTGTTATTACAACAGTATTATTATTACTTTCTCTTCCTGTTTTAGCTGGAGCTATTACAATACTATTAACAGATCGAAATTTAAATACTTCTTTTTTTGATCCTGCTGGAGGAGGAGATCCAATTTTATATCAAC…		cellularOrganisms	cellularOrganisms	1	Eukaryota	superkingdom	1	Metazoa	kingdom	1	Arthropoda	phylum	1	Insecta	class	1	Diptera	order	0.65	Chironomidae	family	0.54	Microtendipes	genus	0.36	Microtendipes_chloris	species	0.34
Zotu2104	WP_3_21_8_2019_1st_S54_MLepF1_LepR1	9	TTAGTTTCTGATTATTACCTCCAGCATTAATTTTATTATTATTAAGTGCTTTAGTAGAATCAGGGGTAGGTACAGGATGAACAGTATATCCTCCATTATCAGGAATACAATCACATTCTGGAGGATCTGTAGATTTAGGTATCTTTTCTTTACACTTAGCCGGAGTATCTAGTTTATTAGGAGCTATGAATTTCATAACTACAGTTCTTAATATGAGAGCTCCAGGTATGACATTACATAAATTACCTTTATTCGTATGAGCTATTTTTGTAACAGCTATATTATTATTATTATCATTACCAGTATTAGCAGGTGCTATTACAATGTTATTAACAGATAGAAACTTTAATACTTCTTTCTATGATCCTAGTGCAGGAGGTGACCCTATCTTATATCAGC…		cellularOrganisms	cellularOrganisms	1	Eukaryota	superkingdom	1	Fungi	kingdom	0.94	Ascomycota	phylum	0.41	Saccharomycetes	class	0.2	Saccharomycetales	order	0.2	Saccharomycetaceae	family	0.2	Lachancea	genus	0.17	Lachancea_mirantina	species	0.13
Zotu2104	WP_2_21_8_2019_1st_S52_MLepF1_LepR1	3	TTAGTTTCTGATTATTACCTCCAGCATTAATTTTATTATTATTAAGTGCTTTAGTAGAATCAGGGGTAGGTACAGGATGAACAGTATATCCTCCATTATCAGGAATACAATCACATTCTGGAGGATCTGTAGATTTAGGTATCTTTTCTTTACACTTAGCCGGAGTATCTAGTTTATTAGGAGCTATGAATTTCATAACTACAGTTCTTAATATGAGAGCTCCAGGTATGACATTACATAAATTACCTTTATTCGTATGAGCTATTTTTGTAACAGCTATATTATTATTATTATCATTACCAGTATTAGCAGGTGCTATTACAATGTTATTAACAGATAGAAACTTTAATACTTCTTTCTATGATCCTAGTGCAGGAGGTGACCCTATCTTATATCAGC…		cellularOrganisms	cellularOrganisms	1	Eukaryota	superkingdom	1	Fungi	kingdom	0.94	Ascomycota	phylum	0.41	Saccharomycetes	class	0.2	Saccharomycetales	order	0.2	Saccharomycetaceae	family	0.2	Lachancea	genus	0.17	Lachancea_mirantina	species	0.13
Zotu3600	FC_3_28_8_2019_1st_S21_MLepF1_LepR1	5	AGATTTTGACTACTGCCTCCTTCCCTTTCTCTATTACTAGCAAGAAGCCTAGTAGAAAATGGAGCTGGGACTGGTTGAACTGTCTACCGGCCGCTCTCCGCAAATATTGCTCATGCAGGAGCCTCTGTAGACTTGGCAATTTTCTCACTTCATTTAGCAGGAATTTCCTCAATTTTAGGGGCAGTAAATTTCATTACAACTACTATTAATATACGTGCCCCAGGAATATCCCTAGACCAAACCCTTCTATTTGTATGAGCTGTAGGTATTACAGCACTACCTTTACTTCTTTCTTTACCTGTTTTAGCTGGGGCCATTACTATATTATTAACAGATCGAAACTTAAATACTTCATTCTTTGATCCCGCTGGCGGAGGGGATCCCATCCTATATCAACAC…		cellularOrganisms	cellularOrganisms	1	Eukaryota	superkingdom	0.96	Metazoa	kingdom	0.96	Arthropoda	phylum	0.94	Insecta	class	0.91	Orthoptera	order	0.65	Tettigoniidae	family	0.58	Meconema	genus	0.55	Meconema_meridionale	species	0.55
Zotu1891	FC_3_28_8_2019_1st_S21_MLepF1_LepR1	16	TAAGATTTTGATTACTACCTCCTTCTCTTTCTCTATTATTAGCAAGAAGTCTAGTAGAAAACGGGGCCGGGACCGGTTGAACTGTCTACCCACCACTCTCTGCAAATATCGCTCATGCTGGCGCCTCTGTAGATTTAGCAATTTTCTCACTTCACTTAGCAGGAATTTCTTCAATTTTAGGGGCAGTAAATTTTATTACAACTACTATTAATATACGAGCTCCAGGAATATCTTTAGACCAAACCCCTCTATTTGTATGAGCTGTAGGTATCACAGCACTTCTTTTACTCCTTTCTTTACCCGTTTTAGCTGGGGCCATTACTATATTATTAACAGATCGAAACTTAAATACTTCATTCTTTGACCCTGCAGGAGGGGGTGACCCCATCCTATACCAAC…		cellularOrganisms	cellularOrganisms	1	Eukaryota	superkingdom	1	Metazoa	kingdom	1	Arthropoda	phylum	1	Insecta	class	1	Orthoptera	order	1	Tettigoniidae	family	1	Meconema	genus	1	Meconema_thalassinum	species	0.67
Zotu3847	WP_6_5_9_2019_1st_S61_MLepF1_LepR1	5	TAAGTTTTTGACTTCTTCCCCCTTCTCTTACACTTTTACTTTCTAGTTCATTTGTAGAAAATGGAGCAGGAACAGGATGAACAGTTTATCCCCCCCTTTCTGCAGCTATTGCCCATAGAGGTGCTTCTGTTGATTTAGCTATTTTTTCTCTTCATTTAGCAGGTGTTTCTTCTATTTTAGGATCTGTAAATTTTATTACTACAGTTATTAATATACGAGCTAATGGAATTACATTAGACCGAATACCTTTATTTGTTTGATCTGTAGTTATTACAACAGTTCTTTTACTTTTATCATTACCTGTTTTAGCTGGAGCTATTACAATGCTTTTAACCGATCGAAATTTAAATACATCATTCTTTGACCCGGCTGGTGGGGGAGACCCTATCCTATACCAAC…		cellularOrganisms	cellularOrganisms	1	Eukaryota	superkingdom	1	Metazoa	kingdom	1	Arthropoda	phylum	1	Insecta	class	1	Diptera	order	0.97	Chironomidae	family	0.9	Chironomus	genus	0.82	Chironomus_heterodentatus	species	0.34
Zotu1832	EA_6_26_8_2019_1st_S15_MLepF1_LepR1	6	TAAGATTTTGATTATTACCACCATCCTTAACACTTCTTCTCATGAGAAGTTTAGTAGAAAGAGGAGCAGGAACAGGATGAACAGTTTATCCCCCCTTAGCTAGTGGTATTGCACATGCAGGGGCATCTGTTGATTTAGCAATTTTCTCATTACATCTTGCTGGGGTATCTTCTATTCTAGGAGCAGTAAATTTTATTTCCACAATTATTAATATAAAACCTATCAATATAACTCCAGAACAAATTCTCCTATTTGTTTGATCCGTAGGTATTACCGCCTTATTATTACTATTATCTTTACCAGTACTAGCTGGTGCTATTACAATATTATTAACAGATCGTAATCTCAACACATCATTTTTTGATCCCGCAGGAGGTGGGGATCCCATTCTATACCAAC…		cellularOrganisms	cellularOrganisms	1	Eukaryota	superkingdom	1	Metazoa	kingdom	1	Arthropoda	phylum	0.98	Insecta	class	0.93	Blattodea	order	0.45	Ectobiidae	family	0.33	Ectobius	genus	0.33	Ectobius_lapponicus	species	0.33
Zotu1832	EA_3_26_8_2019_1st_S10_MLepF1_LepR1	5	TAAGATTTTGATTATTACCACCATCCTTAACACTTCTTCTCATGAGAAGTTTAGTAGAAAGAGGAGCAGGAACAGGATGAACAGTTTATCCCCCCTTAGCTAGTGGTATTGCACATGCAGGGGCATCTGTTGATTTAGCAATTTTCTCATTACATCTTGCTGGGGTATCTTCTATTCTAGGAGCAGTAAATTTTATTTCCACAATTATTAATATAAAACCTATCAATATAACTCCAGAACAAATTCTCCTATTTGTTTGATCCGTAGGTATTACCGCCTTATTATTACTATTATCTTTACCAGTACTAGCTGGTGCTATTACAATATTATTAACAGATCGTAATCTCAACACATCATTTTTTGATCCCGCAGGAGGTGGGGATCCCATTCTATACCAAC…		cellularOrganisms	cellularOrganisms	1	Eukaryota	superkingdom	1	Metazoa	kingdom	1	Arthropoda	phylum	0.98	Insecta	class	0.93	Blattodea	order	0.45	Ectobiidae	family	0.33	Ectobius	genus	0.33	Ectobius_lapponicus	species	0.33
Zotu2620	EA_1_1_8_2019_1st_S6_MLepF1_LepR1	7	TAAGATTTTGACTTTTACCTCCTTCTTTATCCCTTCTATTAATGAGAAGATTAGTAGAAAACGGTGCAGGAACAGGATGAACAGTATACCCCCCTCTTTCAGGAAATATTACTCATAGAGGTGCCTCTGTTGACCTTGCAATCTTTAGTTTACATCTAGCAGGTGTATCATCCATTCTTGGAGCTATTAATTTTATTTCAACCATATTAAATATACGCCCAGTAGGTATAACATTAGATCGAATACCTCTATTTGTTTGATCGATTATAATTACTGCAGTGTTACTATTACTATCTCTGCCCGTTCTAGCAGGAGCAATTACTATACTTTTAACAGACCGAAATCTAAATACATCTTTCTTTGATCCAATTGGAGGAGGTGACCCAATTCTTTACCAAC…		cellularOrganisms	cellularOrganisms	1	Eukaryota	superkingdom	1	Metazoa	kingdom	1	Arthropoda	phylum	0.96	Insecta	class	0.92	Coleoptera	order	0.51	Tenebrionidae	family	0.12	Uloma	genus	0.12	Uloma_tenebrionoides	species	0.1
Zotu347	OV_2_24_7_2019_1st_S33_MLepF1_LepR1	4	TGTCTTTTTGACTTTTACCCCCCTCTATTTGTTTGTTGTTAATGTCTAGTTTAGTAGAAAACGGGGTAGGTACCGGTTGAACTGTATATCCTCCTTTAAGTTCTATTTTGGCTCATTCTGGATGTGCCGTAGACTTGGCTATTTTCAGTTTACATATAGCGGGTATTTCTTCTATAGCTGGAGCCATTAATTTTATAGTAACTATCATTAATATGAGATGCCCTGGTTTATACCTGCGTAGATTACCTTTGTTTGTTTGGGCTGTTTTGATTACTGCTATTTTATTACTTTTGTCCCTTCCCGTATTGGCCGGTGCTATTACTATGCTTTTAACTGATAGAAATTTAAATACAACATTTTATGATCCTATAGGCGGCGGGGATCCTGTTTTATATGAGC…		cellularOrganisms	cellularOrganisms	1	Eukaryota	superkingdom	0.99	Metazoa	kingdom	0.58	Nematoda	phylum	0.1	Chromadorea	class	0.1	Rhabditida	order	0.06	Toxocaridae	family	0.01	Toxocara	genus	0.01	Toxocara_vitulorum	species	0.01
Zotu347	FC_4_30_7_2019_1st_S24_MLepF1_LepR1	4	TGTCTTTTTGACTTTTACCCCCCTCTATTTGTTTGTTGTTAATGTCTAGTTTAGTAGAAAACGGGGTAGGTACCGGTTGAACTGTATATCCTCCTTTAAGTTCTATTTTGGCTCATTCTGGATGTGCCGTAGACTTGGCTATTTTCAGTTTACATATAGCGGGTATTTCTTCTATAGCTGGAGCCATTAATTTTATAGTAACTATCATTAATATGAGATGCCCTGGTTTATACCTGCGTAGATTACCTTTGTTTGTTTGGGCTGTTTTGATTACTGCTATTTTATTACTTTTGTCCCTTCCCGTATTGGCCGGTGCTATTACTATGCTTTTAACTGATAGAAATTTAAATACAACATTTTATGATCCTATAGGCGGCGGGGATCCTGTTTTATATGAGC…		cellularOrganisms	cellularOrganisms	1	Eukaryota	superkingdom	0.99	Metazoa	kingdom	0.58	Nematoda	phylum	0.1	Chromadorea	class	0.1	Rhabditida	order	0.06	Toxocaridae	family	0.01	Toxocara	genus	0.01	Toxocara_vitulorum	species	0.01
Zotu347	OV_5_24_7_2019_1st_S39_MLepF1_LepR1	295	TGTCTTTTTGACTTTTACCCCCCTCTATTTGTTTGTTGTTAATGTCTAGTTTAGTAGAAAACGGGGTAGGTACCGGTTGAACTGTATATCCTCCTTTAAGTTCTATTTTGGCTCATTCTGGATGTGCCGTAGACTTGGCTATTTTCAGTTTACATATAGCGGGTATTTCTTCTATAGCTGGAGCCATTAATTTTATAGTAACTATCATTAATATGAGATGCCCTGGTTTATACCTGCGTAGATTACCTTTGTTTGTTTGGGCTGTTTTGATTACTGCTATTTTATTACTTTTGTCCCTTCCCGTATTGGCCGGTGCTATTACTATGCTTTTAACTGATAGAAATTTAAATACAACATTTTATGATCCTATAGGCGGCGGGGATCCTGTTTTATATGAGC…		cellularOrganisms	cellularOrganisms	1	Eukaryota	superkingdom	0.99	Metazoa	kingdom	0.58	Nematoda	phylum	0.1	Chromadorea	class	0.1	Rhabditida	order	0.06	Toxocaridae	family	0.01	Toxocara	genus	0.01	Toxocara_vitulorum	species	0.01
Zotu347	OV_6_10_9_2019_1st_S40_MLepF1_LepR1	6	TGTCTTTTTGACTTTTACCCCCCTCTATTTGTTTGTTGTTAATGTCTAGTTTAGTAGAAAACGGGGTAGGTACCGGTTGAACTGTATATCCTCCTTTAAGTTCTATTTTGGCTCATTCTGGATGTGCCGTAGACTTGGCTATTTTCAGTTTACATATAGCGGGTATTTCTTCTATAGCTGGAGCCATTAATTTTATAGTAACTATCATTAATATGAGATGCCCTGGTTTATACCTGCGTAGATTACCTTTGTTTGTTTGGGCTGTTTTGATTACTGCTATTTTATTACTTTTGTCCCTTCCCGTATTGGCCGGTGCTATTACTATGCTTTTAACTGATAGAAATTTAAATACAACATTTTATGATCCTATAGGCGGCGGGGATCCTGTTTTATATGAGC…		cellularOrganisms	cellularOrganisms	1	Eukaryota	superkingdom	0.99	Metazoa	kingdom	0.58	Nematoda	phylum	0.1	Chromadorea	class	0.1	Rhabditida	order	0.06	Toxocaridae	family	0.01	Toxocara	genus	0.01	Toxocara_vitulorum	species	0.01
Zotu347	EA_1_1_8_2019_1st_S6_MLepF1_LepR1	7	TGTCTTTTTGACTTTTACCCCCCTCTATTTGTTTGTTGTTAATGTCTAGTTTAGTAGAAAACGGGGTAGGTACCGGTTGAACTGTATATCCTCCTTTAAGTTCTATTTTGGCTCATTCTGGATGTGCCGTAGACTTGGCTATTTTCAGTTTACATATAGCGGGTATTTCTTCTATAGCTGGAGCCATTAATTTTATAGTAACTATCATTAATATGAGATGCCCTGGTTTATACCTGCGTAGATTACCTTTGTTTGTTTGGGCTGTTTTGATTACTGCTATTTTATTACTTTTGTCCCTTCCCGTATTGGCCGGTGCTATTACTATGCTTTTAACTGATAGAAATTTAAATACAACATTTTATGATCCTATAGGCGGCGGGGATCCTGTTTTATATGAGC…		cellularOrganisms	cellularOrganisms	1	Eukaryota	superkingdom	0.99	Metazoa	kingdom	0.58	Nematoda	phylum	0.1	Chromadorea	class	0.1	Rhabditida	order	0.06	Toxocaridae	family	0.01	Toxocara	genus	0.01	Toxocara_vitulorum	species	0.01
Zotu347	FC_6_30_7_2019_1st_S28_MLepF1_LepR1	4	TGTCTTTTTGACTTTTACCCCCCTCTATTTGTTTGTTGTTAATGTCTAGTTTAGTAGAAAACGGGGTAGGTACCGGTTGAACTGTATATCCTCCTTTAAGTTCTATTTTGGCTCATTCTGGATGTGCCGTAGACTTGGCTATTTTCAGTTTACATATAGCGGGTATTTCTTCTATAGCTGGAGCCATTAATTTTATAGTAACTATCATTAATATGAGATGCCCTGGTTTATACCTGCGTAGATTACCTTTGTTTGTTTGGGCTGTTTTGATTACTGCTATTTTATTACTTTTGTCCCTTCCCGTATTGGCCGGTGCTATTACTATGCTTTTAACTGATAGAAATTTAAATACAACATTTTATGATCCTATAGGCGGCGGGGATCCTGTTTTATATGAGC…		cellularOrganisms	cellularOrganisms	1	Eukaryota	superkingdom	0.99	Metazoa	kingdom	0.58	Nematoda	phylum	0.1	Chromadorea	class	0.1	Rhabditida	order	0.06	Toxocaridae	family	0.01	Toxocara	genus	0.01	Toxocara_vitulorum	species	0.01
Zotu347	OV_5_10_9_2019_1st_S38_MLepF1_LepR1	6	TGTCTTTTTGACTTTTACCCCCCTCTATTTGTTTGTTGTTAATGTCTAGTTTAGTAGAAAACGGGGTAGGTACCGGTTGAACTGTATATCCTCCTTTAAGTTCTATTTTGGCTCATTCTGGATGTGCCGTAGACTTGGCTATTTTCAGTTTACATATAGCGGGTATTTCTTCTATAGCTGGAGCCATTAATTTTATAGTAACTATCATTAATATGAGATGCCCTGGTTTATACCTGCGTAGATTACCTTTGTTTGTTTGGGCTGTTTTGATTACTGCTATTTTATTACTTTTGTCCCTTCCCGTATTGGCCGGTGCTATTACTATGCTTTTAACTGATAGAAATTTAAATACAACATTTTATGATCCTATAGGCGGCGGGGATCCTGTTTTATATGAGC…		cellularOrganisms	cellularOrganisms	1	Eukaryota	superkingdom	0.99	Metazoa	kingdom	0.58	Nematoda	phylum	0.1	Chromadorea	class	0.1	Rhabditida	order	0.06	Toxocaridae	family	0.01	Toxocara	genus	0.01	Toxocara_vitulorum	species	0.01
Zotu347	FC_6_28_8_2019_1st_S27_MLepF1_LepR1	17	TGTCTTTTTGACTTTTACCCCCCTCTATTTGTTTGTTGTTAATGTCTAGTTTAGTAGAAAACGGGGTAGGTACCGGTTGAACTGTATATCCTCCTTTAAGTTCTATTTTGGCTCATTCTGGATGTGCCGTAGACTTGGCTATTTTCAGTTTACATATAGCGGGTATTTCTTCTATAGCTGGAGCCATTAATTTTATAGTAACTATCATTAATATGAGATGCCCTGGTTTATACCTGCGTAGATTACCTTTGTTTGTTTGGGCTGTTTTGATTACTGCTATTTTATTACTTTTGTCCCTTCCCGTATTGGCCGGTGCTATTACTATGCTTTTAACTGATAGAAATTTAAATACAACATTTTATGATCCTATAGGCGGCGGGGATCCTGTTTTATATGAGC…		cellularOrganisms	cellularOrganisms	1	Eukaryota	superkingdom	0.99	Metazoa	kingdom	0.58	Nematoda	phylum	0.1	Chromadorea	class	0.1	Rhabditida	order	0.06	Toxocaridae	family	0.01	Toxocara	genus	0.01	Toxocara_vitulorum	species	0.01
Zotu347	FC_1_30_7_2019_1st_S18_MLepF1_LepR1	5	TGTCTTTTTGACTTTTACCCCCCTCTATTTGTTTGTTGTTAATGTCTAGTTTAGTAGAAAACGGGGTAGGTACCGGTTGAACTGTATATCCTCCTTTAAGTTCTATTTTGGCTCATTCTGGATGTGCCGTAGACTTGGCTATTTTCAGTTTACATATAGCGGGTATTTCTTCTATAGCTGGAGCCATTAATTTTATAGTAACTATCATTAATATGAGATGCCCTGGTTTATACCTGCGTAGATTACCTTTGTTTGTTTGGGCTGTTTTGATTACTGCTATTTTATTACTTTTGTCCCTTCCCGTATTGGCCGGTGCTATTACTATGCTTTTAACTGATAGAAATTTAAATACAACATTTTATGATCCTATAGGCGGCGGGGATCCTGTTTTATATGAGC…		cellularOrganisms	cellularOrganisms	1	Eukaryota	superkingdom	0.99	Metazoa	kingdom	0.58	Nematoda	phylum	0.1	Chromadorea	class	0.1	Rhabditida	order	0.06	Toxocaridae	family	0.01	Toxocara	genus	0.01	Toxocara_vitulorum	species	0.01
Zotu347	OV_1_24_7_2019_1st_S31_MLepF1_LepR1	26	TGTCTTTTTGACTTTTACCCCCCTCTATTTGTTTGTTGTTAATGTCTAGTTTAGTAGAAAACGGGGTAGGTACCGGTTGAACTGTATATCCTCCTTTAAGTTCTATTTTGGCTCATTCTGGATGTGCCGTAGACTTGGCTATTTTCAGTTTACATATAGCGGGTATTTCTTCTATAGCTGGAGCCATTAATTTTATAGTAACTATCATTAATATGAGATGCCCTGGTTTATACCTGCGTAGATTACCTTTGTTTGTTTGGGCTGTTTTGATTACTGCTATTTTATTACTTTTGTCCCTTCCCGTATTGGCCGGTGCTATTACTATGCTTTTAACTGATAGAAATTTAAATACAACATTTTATGATCCTATAGGCGGCGGGGATCCTGTTTTATATGAGC…		cellularOrganisms	cellularOrganisms	1	Eukaryota	superkingdom	0.99	Metazoa	kingdom	0.58	Nematoda	phylum	0.1	Chromadorea	class	0.1	Rhabditida	order	0.06	Toxocaridae	family	0.01	Toxocara	genus	0.01	Toxocara_vitulorum	species	0.01
Zotu438	OV_6_10_9_2019_1st_S40_MLepF1_LepR1	222	TAAGTTTTTGAATACTACCTCCTTCTCTGACACTTTTATTAGCCAGTAGTATAGTAGAAAATGGAGCTGGGACTGGATGAACAGTTTATCCTCCCCTATCTTCTAGAATTGCTCATAGCGGTGCATCAGTTGATTTAGCTATTTTTTCTCTTCATTTAGCTGGTATTTCTTCCATTCTTGGTGCTGTAAATTTTATTACAACAATTATTAATATACGATCATCTGGAATTACTTTTGACCGAATACCACTATTTGTTTGATCAGTTGGAATTACAGCATTATTGTTATTACTTTCATTACCTGTATTAGCCGGTGCTATTACAATACTATTAACAGATCGAAATTTTAATACTTCCTTCTTTGACCCAGCCGGAGGAGGTGATCCAATTCTTTACCAAC…		cellularOrganisms	cellularOrganisms	1	Eukaryota	superkingdom	1	Metazoa	kingdom	1	Arthropoda	phylum	1	Insecta	class	1	Diptera	order	0.83	Phoridae	family	0.3	Megaselia	genus	0.3	Megaselia_flavicans	species	0.16
Zotu244	OV_1_24_7_2019_1st_S31_MLepF1_LepR1	654	TAAGGTTTTGACTTCTTCCCCCTTCTTTAACTCTTCTATTATGTAGAAGATTAGTTGAATCTGGAACAGGTACAGGATGAACAGTTTATCCTCCTCTTTCTTCAATTTTAGCTCATAACGGAGCATCAGTAGATTTATCTATTTTTTCACTTCACTTAGCAGGAGTCTCATCAATTTTAGGAGCAATTAACTTTATTTCAACAATAATTAATATACGTATTAAAACAATTAAATTTGATCAAATTCCTCTATTTGTATGATCAATTATTATTACTGCTATTCTTTTGCTGTTATCCCTTCCTGTATTAGCAGGCGCAATTACTATACTATTATTAGATCGAAATATTAACACTTCCTTTTTTGATCCGTCAGGAGGAGGTGACCCTATTTTATATCAAC…		cellularOrganisms	cellularOrganisms	1	Eukaryota	superkingdom	1	Metazoa	kingdom	1	Arthropoda	phylum	1	Insecta	class	1	Diptera	order	1	Cecidomyiidae	family	1	Heteropeza	genus	1	Heteropeza_pygmaea	species	1
Zotu244	OV_4_24_7_2019_1st_S37_MLepF1_LepR1	10	TAAGGTTTTGACTTCTTCCCCCTTCTTTAACTCTTCTATTATGTAGAAGATTAGTTGAATCTGGAACAGGTACAGGATGAACAGTTTATCCTCCTCTTTCTTCAATTTTAGCTCATAACGGAGCATCAGTAGATTTATCTATTTTTTCACTTCACTTAGCAGGAGTCTCATCAATTTTAGGAGCAATTAACTTTATTTCAACAATAATTAATATACGTATTAAAACAATTAAATTTGATCAAATTCCTCTATTTGTATGATCAATTATTATTACTGCTATTCTTTTGCTGTTATCCCTTCCTGTATTAGCAGGCGCAATTACTATACTATTATTAGATCGAAATATTAACACTTCCTTTTTTGATCCGTCAGGAGGAGGTGACCCTATTTTATATCAAC…		cellularOrganisms	cellularOrganisms	1	Eukaryota	superkingdom	1	Metazoa	kingdom	1	Arthropoda	phylum	1	Insecta	class	1	Diptera	order	1	Cecidomyiidae	family	1	Heteropeza	genus	1	Heteropeza_pygmaea	species	1
Zotu5534	WP_4_5_9_2019_1st_S57_MLepF1_LepR1	3	TCTCATTCTGACTGCTACCTCCTTCACTAATCTTACTATTAGCTAGTGCTTTTGTAGAACAAGGAGCAGGAACAGGTTGAACAGTATATCCCCCTTTAGCAGGTATCCAATCACACTCAGGAGGGTCAGTTGATTTAGCGATCTTTAGTCTTCACTTAGCAGGAATCTCATCAATGTTAGGAGCAATGAACTTTATTACTACAATTATCAATATGCGAAACCCAGGAATGACTCTACACAAACTTCCTTTATTCTGTTGAGCTATCATGGTAACTGCTATCCTATTATTACTATCATTACCAGTATTAGCAGGAGCAATTACAATGTTATTAACAGATCGAAACTTTAATACATCATTCTATGATCCAGCAGGAGGAGGTGATCCAATCCTATACCAAC…		cellularOrganisms	cellularOrganisms	1	Eukaryota	superkingdom	1	Metazoa	kingdom	0.43	Cnidaria	phylum	0.08	Hydrozoa	class	0.08	Anthoathecata	order	0.06	Ptilocodiidae	family	0.04	Thecocodium	genus	0.04	Thecocodium_quadratum	species	0.04
Zotu5186	OV_5_10_9_2019_1st_S38_MLepF1_LepR1	3	CGATCAAACATCAAATACAACACTAATCAGACCCCAACACGTCTTCAAATTGTTCAATATCAACAGGCTCAGTTTCCGCAGGCGCGACTTTCTTTTTCAGCTTATTATACACCACACACACAATAACTACGAGTGACGCCAAGATCAATGTCGGCACTAAAACCACAACCAAAAACAAAGGCCATTTCTTTGGCGGATTTAATGAGTTCAAAT	-	cellularOrganisms	cellularOrganisms	1	Bacteria	superkingdom	0.4	undef_Bacteria	kingdom	0.4	Proteobacteria	phylum	0.28	Deltaproteobacteria	class	0.15	Myxococcales	order	0.12	Archangiaceae	family	0.12	Cystobacter	genus	0.12	Cystobacter_fuscus	species	0.12
Zotu714	EA_3_1_8_2019_1st_S9_RonMWASPdeg_HCO2198	73	ACGATTAAATAATATTAGATTTTGACTTTTACCCCCTTCATTAATATTAATAATATTTAGTTTTATAATTAATAATGGAACAGGGACAGGATGAACTGTCTATCCACCTTTATCTAATAATATTGCACATAATAATATTTCAGTAGATTTAACTATTTTTTCATTACATATAGCTGGAATTTCATCAATTTTAGGAGCAATTAATTTTATTTGTACAATTTTAAATATAATACCAAATAATATAAAATTAAATCAAATTCCTTTATTTCCATGATCAATTTTAATTACTGCAATTCTATTAATTTTATCTTTACCAGTATTAGCTGGTGCTATTACTATATTATTAACAGATCGTAATTTAAATACTTCATTTTTTGATCCTTCGGGAGGAGGAGATCC…		cellularOrganisms	cellularOrganisms	1	Eukaryota	superkingdom	1	Metazoa	kingdom	1	Arthropoda	phylum	1	Insecta	class	1	Hemiptera	order	0.99	Phylloxeridae	family	0.5	Phylloxera	genus	0.5	Phylloxera_caryaecaulis	species	0.5
Zotu2122	EA_4_26_8_2019_1st_S12_MLepF1_LepR1	5	TAAGATTTTGATTACTACCACCGTCCCTAACACTTCTTCTCATGAGAAGTTTAGTAGAAAGAGGGGCAGGAACAGGATGAACAGTTTACCCCCCCTTAGCTAGAGGTATTGCACATGCAGGAGCATCTGTTGATTTAGCAATTTTCTCATTACATCTTGCTGGGGTATCTTCTATTCTAGGAGCAGTAAATTTTATTTCCACAATTATTAATATAAAACCTATCAATATAACTTCAGAACAAATTCCTCTATTCGTTTGATCTGTAGGTATTACTGCCTTATTATTATTATTATCTTTACCAGTATTAGCTGGTGCTATTACAATATTATTAACAGATCGCAATCTCAATACATCATTTTTTGATCCCGCAGGAGGAGGTGACCCCATCCTATATCAAC…		cellularOrganisms	cellularOrganisms	1	Eukaryota	superkingdom	1	Metazoa	kingdom	1	Arthropoda	phylum	0.94	Insecta	class	0.92	Hymenoptera	order	0.04	Tenthredinidae	family	0.04	Empria	genus	0.03	Empria_excisa	species	0.03
Zotu2122	EA_5_1_8_2019_1st_S13_MLepF1_LepR1	4	TAAGATTTTGATTACTACCACCGTCCCTAACACTTCTTCTCATGAGAAGTTTAGTAGAAAGAGGGGCAGGAACAGGATGAACAGTTTACCCCCCCTTAGCTAGAGGTATTGCACATGCAGGAGCATCTGTTGATTTAGCAATTTTCTCATTACATCTTGCTGGGGTATCTTCTATTCTAGGAGCAGTAAATTTTATTTCCACAATTATTAATATAAAACCTATCAATATAACTTCAGAACAAATTCCTCTATTCGTTTGATCTGTAGGTATTACTGCCTTATTATTATTATTATCTTTACCAGTATTAGCTGGTGCTATTACAATATTATTAACAGATCGCAATCTCAATACATCATTTTTTGATCCCGCAGGAGGAGGTGACCCCATCCTATATCAAC…		cellularOrganisms	cellularOrganisms	1	Eukaryota	superkingdom	1	Metazoa	kingdom	1	Arthropoda	phylum	0.94	Insecta	class	0.92	Hymenoptera	order	0.04	Tenthredinidae	family	0.04	Empria	genus	0.03	Empria_excisa	species	0.03
Zotu2122	EA_2_1_8_2019_1st_S8_MLepF1_LepR1	4	TAAGATTTTGATTACTACCACCGTCCCTAACACTTCTTCTCATGAGAAGTTTAGTAGAAAGAGGGGCAGGAACAGGATGAACAGTTTACCCCCCCTTAGCTAGAGGTATTGCACATGCAGGAGCATCTGTTGATTTAGCAATTTTCTCATTACATCTTGCTGGGGTATCTTCTATTCTAGGAGCAGTAAATTTTATTTCCACAATTATTAATATAAAACCTATCAATATAACTTCAGAACAAATTCCTCTATTCGTTTGATCTGTAGGTATTACTGCCTTATTATTATTATTATCTTTACCAGTATTAGCTGGTGCTATTACAATATTATTAACAGATCGCAATCTCAATACATCATTTTTTGATCCCGCAGGAGGAGGTGACCCCATCCTATATCAAC…		cellularOrganisms	cellularOrganisms	1	Eukaryota	superkingdom	1	Metazoa	kingdom	1	Arthropoda	phylum	0.94	Insecta	class	0.92	Hymenoptera	order	0.04	Tenthredinidae	family	0.04	Empria	genus	0.03	Empria_excisa	species	0.03
Zotu4052	FC_5_28_8_2019_1st_S25_MLepF1_LepR1	3	TTAGATTTTGATTATTACCTCCCTCTTTAATAATAATACTATTTAGATTTATAATTAATAATGGAACAGGAACAGGATGAACAATTTATCCACCTTTATCAAATAATATTGCTCATAATAATATTTCAGTAGATTTAACTATTTTTTCCTTACATATAGCAGGAATTTCATCAATTTTAGGAGCAATTAATTTTATTTGTACTATTATAAACATAATACCAAATAATATAAAATTAAATCAAATCCCATTATTCCCCTGGTCAATTTTAATTACAGCTATTTTATTAATTTTATCTTTACCTGTATTAGCTGGTGCTATTACAATATTATTAACAGATCGTAACTTAAATACATCATTTTTTGATCCTGCAGGAGGAGGAGATCCAATTCTTTACCAGC…		cellularOrganisms	cellularOrganisms	1	Eukaryota	superkingdom	1	Metazoa	kingdom	1	Arthropoda	phylum	1	Insecta	class	1	Hemiptera	order	1	Phylloxeridae	family	1	Daktulosphaira	genus	1	Daktulosphaira_vitifoliae	species	1
Zotu977	FC_6_28_8_2019_1st_S27_MLepF1_LepR1	63	TAAGTTTTTGACTTTTACCCCCTTCTCTTACCCTTCTAATTTCAAGAAGAATTGTAGAAAATGGAGCAGGTACAGGATGAACAGTTTATCCCCCTCTTTCCTCTAATATTGCTCATGGAGGAAGATCTGTTGATTTAGCAATTTTTTCTTTACATTTAGCTGGGATTTCTTCAATTTTAGGTGCAATTAATTTTATTACTACTATTATTAATATACGAATTAATGGATTATCATTTGACCAAATACCTTTATTTGTATGAGCAGTTGGAATTACTGCATTATTGTTATTACTTTCTTTACCTGTATTAGCAGGAGCTATTACCATATTATTAACTGATCGTAATTTAAATACATCATTCTTTGACCCAGCAGGAGGAGGAGACCCAATTTTATACCAAC…		cellularOrganisms	cellularOrganisms	1	Eukaryota	superkingdom	1	Metazoa	kingdom	1	Arthropoda	phylum	1	Insecta	class	1	Lepidoptera	order	1	Gelechiidae	family	1	Chionodes	genus	1	Chionodes_obscurusella	species	0.99
Zotu469	FC_6_30_7_2019_1st_S28_MLepF1_LepR1	202	TAAGTTTTTGACTTTTACCCCCATCATTAACTTTATTAATTTCAAGTAGAATTGTAGAAAATGGAGCAGGAACAGGATGAACAGTTTAccccccccTTTCATCAAATATTGCTCACGGAGGAAGATCAGTTGATTTAGCTATTTTTTCTTTACATTTAGCTGGAATTTCTTCAATTTTAGGTGCTATTAATTTCATTACTACAATTATTAATATACGACTTAATAACTTATCATTTGATCAAATACCTTTATTTGTATGAGCTGTAGGAATTACAGCATTCTTATTATTGCTTTCATTACCAGTTTTAGCAGGAGCTATTACTATACTTTTAACAGATCGAAATTTAAATACATCTTTTTTTGACCCTGCTGGCGGAGGAGATCCAATTTTATATCAAC…		cellularOrganisms	cellularOrganisms	1	Eukaryota	superkingdom	1	Metazoa	kingdom	1	Arthropoda	phylum	1	Insecta	class	1	Lepidoptera	order	1	Erebidae	family	1	Idia	genus	1	Idia_aemula	species	0.86
[truncated: 9,015 more rows]
