# Supplementary material for: Unveiling invasive insect threats to plant biodiversity: Leveraging eDNA metabarcoding and saturated salt trap solutions for biosurveillance
Source: PLoS One. 2023 Aug 11;18(8):e0290036. doi: 10.1371/journal.pone.0290036 (PMC10420381; doi:10.1371/journal.pone.0290036)
Supplement: S2 Table — a-f. MetaWorks output tables, including Exact Sequence Variants (ESVs), ESV sizes, taxonomic assignments, and bootstrap support values for each taxonomic rank per dataset analyzed in the present study (2017–2019, 2020 quarters and full, and 2022). (ZIP) [file pone.0290036.s003.zip › S2d_Table.csv]

GlobalESV	SampleName	ESVsize	ESVseq	Strand	Root	RootRank	rBP	SuperKingdom	SuperKingdomRank	skBP	Kingdom	KingdomRank	kBP	Phylum	PhylumRank	pBP	Class	ClassRank	cBP	Order	OrderRank	oBP	Family	FamilyRank	fBP	Genus	GenusRank	gBP	Species	SpeciesRank	sBP
Zotu2970	SA_4_23_7_2020_S34_MLepF1_LepR1	7	AGATTCTGACTACTCTTTCCTGCCATATTGTTTTTGATCTCTTCTAGATATATTTCTTCGGGGTGTGGAACAGGCTGAACGGTTTACCCCCCTCTATCCAGAATTTACTTTCACACGGACCCCTCTGTAGATTTGGCTATTTTTTCCTTGCATCTCGGTGGGGTTTCTTCAATTCTTAGGTCAATTAATTTTATTACTACTGTATTCGTAATACGCTTCTCTGGGTTACCTATAGAACGTATGCCTCTATTTATTTGATCTATAATAATTACTTCTTTCTTATTGCTCCTTTCACTCCCAGTACTTGCAGGGGCTATTACTATACTTCTTACAGACCGAAACCTTAACACTTCTTTTTTCGACCCATTAGGTGGGGGTGACCCTGTTTTATACCAGCAT…		cellularOrganisms	cellularOrganisms	1	Eukaryota	superkingdom	0.96	Metazoa	kingdom	0.83	Chordata	phylum	0.2	Actinopteri	class	0.1	Clupeiformes	order	0.06	Engraulidae	family	0.06	Encrasicholina	genus	0.06	Encrasicholina_pseudoheteroloba	species	0.06
Zotu4627	SA_2_26_8_2020_S38_MLepF1_LepR1	3	TAAGATTCTGACTTCTTCCTCCTTCTTTAACTTTGTTATTAGTAGGTAGATTAGTTGATAATGGTGCTGGAACTGGTTGAACAGTTTACCCACCATTATCAAGATATGTATTTCATTCTGGCTCATGTGTTGATTTAACAATTTTTTCTTTACATTTAGCAGGTGTATCATCAATTTTGGGAGCTGTAAATTTTATTAGAACAATTTTTAATATACGTTCAACTGGTATGGGGTTTGATAAAACTCCTTTATTTGTTTGATCAGTTTTAATTACTGCATTTTTGCTATTATTATCATTACCAGTTTTAACTGGTGCAATTACTATATTATTAACTGATCGTAATTTAAATACATGATTTTTGACCCATCAGGAGGAGGAGATCCTATTCTTTATCAACA…		cellularOrganisms	cellularOrganisms	1	Eukaryota	superkingdom	1	Metazoa	kingdom	1	Arthropoda	phylum	1	Insecta	class	1	Hemiptera	order	1	Cicadidae	family	1	Neotibicen	genus	1	Neotibicen_linnei	species	0.48
Zotu4602	SA_2_26_8_2020_S38_MLepF1_LepR1	3	TAAGATTTTGACTTCTTCCTCCTTCCTTAACTTTGTTATTAGTAGGTACATTAGTTGATAATGGTGCTGGAACTGGTTGAACAGTTTACCCACCATTATCAAGATATATATTTCAATCAGGCGCATGTGTCGATTTAACAATTTTTTCTTTACATTTAGCAGGTGTATCATCAATTTTGGGAGCTGTAAATTTTATTAGAGCAATTTTTAATATACGTTCAACTGGTATGGGGCTTGATAAAACTCCTTTATTTGTTTGATCAGTTTTAATTACTGCATTTTTGTTATTATTATCATTACCAGTTTTAGCTGGTGCAATTACTATATTATTAACTGATCGTAATTTAAATACATGTTTTTTTGACCCATCAGGAGGAGGGGATCCTATTCTTTATCAAC…		cellularOrganisms	cellularOrganisms	1	Eukaryota	superkingdom	1	Metazoa	kingdom	1	Arthropoda	phylum	1	Insecta	class	1	Hemiptera	order	1	Cicadidae	family	1	Neotibicen	genus	1	Neotibicen_linnei	species	0.54
Zotu3344	SA_1_23_7_2020_S31_MLepF1_LepR1	4	TTAGTTTCTGGATGCTTCTCCCAGCTATGAGTTTCTTAATCCTATCTTCTTACATTAGTATCGGGGCTGGGACAGGTTGGACAGTTTACCCTCCTCTGTCCAGGATTTCTTTTCATAATGATATTTCAGTAGATTTGGCAATTTTTTCCCTTCATCTTGGGGGTGTTTCTTCTATTCTCAGGTCAATCAATTTTATTACTACAATTTTTGTTATGCGTTTTTCTGGTTTGCTAATAGAGCGGATTCCTTTATTTATTTGGGCAATGCTAGTGACTTCTTTCCTCCTCCTGTTTTCTCTTCCCGTTTTAGCAGGGGCAATTACCATGTTATTGACAGATCGAAATATTAATACCTCTTTCTTTGACCCTCTAGGGGGTGGAGACCCAATCTTATACCAAC…		cellularOrganisms	cellularOrganisms	1	Bacteria	superkingdom	0.08	undef_Bacteria	kingdom	0.08	Proteobacteria	phylum	0.07	Alphaproteobacteria	class	0.03	Pelagibacterales	order	0.02	undef_Pelagibacterales	family	0.02	undef_undef_Pelagibacterales	genus	0.02	Pelagibacterales_bacterium	species	0.02
Zotu1176	SA_2_23_7_2020_S32_RonMWASPdeg_HCO2198	33	TCGAATAAATAACATAAGATTTTGATTATTACTATCATCACTAACATTACTTTTATCCTCAATACTTAGTGCTCAAGGAAGAGGAACAGGATGAACAGTATACCCACCACTTTCAAATCAAATTTCTCATGCAGGAGCATCTGTAGACTTAGCTATTCTCTCTCTTCATCTAGCAGGTGCATCATCTATTATAAGCTCTTTAAATTTCATTATTACAATTCTAAATATACGACCAAAATCCATATGACTAGAACATGTGCCTTTATTCGCATGAAGTGTATTAATTACAACATTCTTGCTATTACTAGCACTGCCAGTATTAGCTGGAGCTATCACTATATTATTAACAGATCGAAATTTTAATACTTCATTTTTCGACCCTAGAGGAGGAGGAGATCC…		cellularOrganisms	cellularOrganisms	1	Eukaryota	superkingdom	0.99	Metazoa	kingdom	0.98	Arthropoda	phylum	0.91	Arachnida	class	0.16	Trombidiformes	order	0.15	Caraboacaridae	family	0.09	Caraboacarus	genus	0.09	Caraboacarus_stammeri	species	0.09
Zotu3911	QS_1_24_8_2020_S47_MLepF1_LepR1	3	TAAGATTCTGACTTCTACCTCCCTCTTTGATATTTTTATTGATATCTTCTTTTACAGACAATGGTAGAGGAACAGGATGAACAGTATATCCTCCTCTTTCAAGTCAACTATTCCATAGAGGCCAATCAGTAGACTTAACCATTTTTTCACTACACTTGGCAGGAATCTCATCCATTCTAGGAGCCATTAACTTTATTACTACTATTATCAACATACGATCAAGTTCCTCCTCGTTTGAACGAATTCCCCTATTTGTATGAAGAGTTCTCATTACAGCTATCCTTCTTCTACTTTCTTTGCCAGTACTAGCTGGGGCAATTACTATATTGTTAACTGACCGAAATTTTAATACATCTTTCTTCGACCCAGCCGGAGGAGGAGATCCTATTCTTTATCAAC…		cellularOrganisms	cellularOrganisms	1	Eukaryota	superkingdom	1	Metazoa	kingdom	0.91	Arthropoda	phylum	0.72	Arachnida	class	0.13	Trombidiformes	order	0.09	Caraboacaridae	family	0.09	Caraboacarus	genus	0.09	Caraboacarus_stammeri	species	0.09
Zotu3018	QS_1_27_7_2020_S39_RonMWASPdeg_HCO2198	4	TCGTTTGAATAATTTGAGTTTTTGGTTGGTTCCTGTGGCTTTATTATTTATGATTTTGAGTTTATTAGTTGGTTTAGGACCTGGCACTGGTTGAACTGTTTATCCACCTTTATCTAATTCTGTTTATCATTTTGGAGGATCTATTGATTTGGCTATTTTTAGATTACATGTTGCTGGTGTTTCTTCTATTTTAGGTGGAATTAATTTTATTACTACTTGTTTGAAGGGTAAAATTAGTTATGTGTTGAGATTTGAATTTTTAACTTTATTTGTTTGAGCTATGATTGTTACTAGATTTTTGTTGGTTTTAAGATTACCTGTATTAGCTGGTGGTATTACAATGTTATTATTAGATCGTAATTTTGGTTCTTCTTTTTTTGATCCAAGAGGTGGTGGAAA…		cellularOrganisms	cellularOrganisms	1	Eukaryota	superkingdom	1	Metazoa	kingdom	1	Rotifera	phylum	1	Bdelloidea	class	1	Adinetida	order	0.76	Adinetidae	family	0.76	Adineta	genus	0.76	Adineta_vaga	species	0.74
Zotu3082	QS_5_27_7_2020_S43_MLepF1_LepR1	6	TAAGATTTTGACTTTTGCCCCCCTCTTTAACCTTATTAATTATAAGAAGACTAGTTGAATCCGGAACCGGAACTGGATGAACTGTGTATCCCCCCCTTTCATCAACTATTGCTCACTCAGGCTCATCTGTAGACTTATCAATTTTCTCTCTTCATATTGCCGGAATTTCCTCAATTTTAGGAGCAATTAATTTTATCACAACTATAATTAATATACAAATTAAAAATATTACATTTGATCAAATACCCTTATTTACTTGATCAGTAGTTATCACTGCAGTTCTTCTTTTACTTTCATTACCAGTACTAGCCGGAGCTATTACCATACTATTAACTGATCGTAATTTAAATACATCATTTTTTGACCCAGCAGGAGGGGGAGATCCAATTTTATATCAAC…		cellularOrganisms	cellularOrganisms	1	Eukaryota	superkingdom	1	Metazoa	kingdom	1	Arthropoda	phylum	0.99	Insecta	class	0.97	Lepidoptera	order	0.52	Noctuidae	family	0.03	Craniophora	genus	0	Craniophora_praeclara	species	0
Zotu3207	SA_6_26_8_2020_S53_MLepF1_LepR1	6	TAAGATTTTGATTATTACCCCCATCATTATCATTACTTATTATAAGAAGAATCGTAGAAAGTGGTGCAGGAACTGGATGAACTGTATACCCACCTTTATCTAGAAATATTGCACATGGAGGATCTTCAGTAGATTTAGCTATTTTTAGATTACATTTAGCAGGTATTTCTTCAATTTTAGGAGCAGTAAATTTTATTACTACAGTTATTAATATACGACCTGCAGGAATAATACTTGATCAAATACCTTTATTTGTTTGATCAGTTGTTATTACTGCAATTCTTTTATTATTATCTCTACCTGTTTTAGCAGGAGCTATTACAATACTATTAACAGATCGAAATTTAAATACTTCCTTCTTTGATCCTGCAGGAGGAGGAGACCCAATTTTATATCAAC…		cellularOrganisms	cellularOrganisms	1	Eukaryota	superkingdom	1	Metazoa	kingdom	1	Arthropoda	phylum	1	Insecta	class	1	Coleoptera	order	1	Latridiidae	family	1	Corticarina	genus	1	Corticarina_cavicollis	species	1
Zotu4171	QS_4_27_7_2020_S42_MLepF1_LepR1	3	TAAGATTTTGACTACTCCCACCTGCCTTAACCTTACTTATTATTAGAAGATTAGTGGAAATAGGTGCAGGAACTGGATGAACTGTCTATCCTCCTTTATCCTCTAACTTAGCTCATAATGGGCCTTCAGTAGATTTAGTAATTTTTAGTTTACACTTAGCAGGTATCTCATCTATTTTAGGAGCCATAAATTTTATTTCAACTATTATAAATATACGACCATTTGGCATAAACCTTGATAAGACACCTCTTTTTGTATGATCAGTACTAATTACTGCTATTTTACTTTTATTATCATTACCTGTATTAGCCGGGGCAATTACAATATTATTAACAGATCGTAATATTAATACTTCTTTTTTTGACCCAGCTGGAGGAGGAGATCCAATTTTATATCAAC…		cellularOrganisms	cellularOrganisms	1	Eukaryota	superkingdom	1	Metazoa	kingdom	1	Arthropoda	phylum	1	Insecta	class	1	Coleoptera	order	1	Coccinellidae	family	1	Coccinella	genus	1	Coccinella_septempunctata	species	1
Zotu1114	SA_6_26_8_2020_S53_MLepF1_LepR1	57	TAAGATTTTGATTATTACCTCCTTCTTTATCTTTACTTTTATTAGGAACATTTATTGATACAAGAGCTGGAACTGGATGAACTATTTATCCTCCTTTATCTTTACTAACTTATCATTTTAATTATTCTGTTGATTTAATTATTTTTTCTTTACATATTGCTGGTATTTCTTCTATTATAAGATCTATTAATTTTATTACTACAATTATTAATATACGGCATAAATTAATATTAATAGAACGTATACCTTTATTTATTTGATCAATTTTAATTACTACTATTTTATTATTACTATCTTTACCTGTATTAGCAGGAGCTATTACTATATTATTAACAGATCGAAATTTTAATACTTCGTTTTTTGATCCAATTGGAGGAGGAGATCCTATTCTATATCAAC…		cellularOrganisms	cellularOrganisms	1	Eukaryota	superkingdom	1	Metazoa	kingdom	0.94	Arthropoda	phylum	0.9	Insecta	class	0.8	Hymenoptera	order	0.36	Formicidae	family	0.1	Anochetus	genus	0.05	Anochetus_altisquamis	species	0.02
Zotu322	SA_4_26_8_2020_S45_RonMWASPdeg_HCO2198	618	TCGTATAAACAATATAAGATTTTGGCTGCTCCCTCCAGCTTTAATTTTATTAGGAATAAGAAGAATAGTTGAAACTGGAGCTGGAACTGGTTGAACTGTTTACCCTCCTTTATCCTCAAATATTGCTCATAGAGGTTCTTCAGTTGACTTAGCTATTTTTAGCTTACATTTAGCTGGTATCAGATCAATCCTTGGGGCAATTAATTTTATTTCTACAATTATTAATATACGACAAAAAGACATAAAATTTGACCAAATACCTTTATTTGTTTGATCAGTTGGTATTACAGCTTTATTGTTATTACTTTCTTTACCAGTATTAGCTGGAGCTATCACTATACTTCTTTCAGACCGAAATCTTAATACATCATTTTTTGACCCTGCAGGAGGAGGAGACCC…		cellularOrganisms	cellularOrganisms	1	Eukaryota	superkingdom	1	Metazoa	kingdom	0.99	Arthropoda	phylum	0.98	Insecta	class	0.97	Diptera	order	0.13	Drosophilidae	family	0.06	Drosophila	genus	0.06	Drosophila_guaru	species	0.03
Zotu322	QS_5_24_8_2020_S51_RonMWASPdeg_HCO2198	8	TCGTATAAACAATATAAGATTTTGGCTGCTCCCTCCAGCTTTAATTTTATTAGGAATAAGAAGAATAGTTGAAACTGGAGCTGGAACTGGTTGAACTGTTTACCCTCCTTTATCCTCAAATATTGCTCATAGAGGTTCTTCAGTTGACTTAGCTATTTTTAGCTTACATTTAGCTGGTATCAGATCAATCCTTGGGGCAATTAATTTTATTTCTACAATTATTAATATACGACAAAAAGACATAAAATTTGACCAAATACCTTTATTTGTTTGATCAGTTGGTATTACAGCTTTATTGTTATTACTTTCTTTACCAGTATTAGCTGGAGCTATCACTATACTTCTTTCAGACCGAAATCTTAATACATCATTTTTTGACCCTGCAGGAGGAGGAGACCC…		cellularOrganisms	cellularOrganisms	1	Eukaryota	superkingdom	1	Metazoa	kingdom	0.99	Arthropoda	phylum	0.98	Insecta	class	0.97	Diptera	order	0.13	Drosophilidae	family	0.06	Drosophila	genus	0.06	Drosophila_guaru	species	0.03
Zotu1077	QS_3_27_7_2020_S41_MLepF1_LepR1	46	TAAGATTTTGATTACTCCCACCATCATTAATTTTATTAATTATAAGAAGAGTAGTTGAAAATGGAGCTGGTACAGGGTGAACTGTATAccccccccTCTCATCTAATATTGCCCATGCAGGTCCTTCAGTTGATTTAGCAATTTTTAGGTTACATTTAGCAGGAATTTCTTCCATTCTAGGAGCAGTAAATTTTATTACAACTGTAATTAATATACGACCCCAAGGAATAACTTTTGATCGTTTACCTTTATTTGTTTGAGCAGTTAAAATTACTGCAATTTTATTACTTCTTTCACTTCCAGTTTTAGCCGGAGCAATCACTATACTTTTAACAGATCGTAATTTAAATACATCATTTTTTGATCCTGCTGGTGGGGGTGACCCTATTTTATATCAGC…		cellularOrganisms	cellularOrganisms	1	Eukaryota	superkingdom	1	Metazoa	kingdom	1	Arthropoda	phylum	1	Insecta	class	1	Coleoptera	order	1	Cerambycidae	family	1	Sternidius	genus	1	Sternidius_alpha	species	1
Zotu1077	QS_5_27_7_2020_S43_MLepF1_LepR1	6	TAAGATTTTGATTACTCCCACCATCATTAATTTTATTAATTATAAGAAGAGTAGTTGAAAATGGAGCTGGTACAGGGTGAACTGTATAccccccccTCTCATCTAATATTGCCCATGCAGGTCCTTCAGTTGATTTAGCAATTTTTAGGTTACATTTAGCAGGAATTTCTTCCATTCTAGGAGCAGTAAATTTTATTACAACTGTAATTAATATACGACCCCAAGGAATAACTTTTGATCGTTTACCTTTATTTGTTTGAGCAGTTAAAATTACTGCAATTTTATTACTTCTTTCACTTCCAGTTTTAGCCGGAGCAATCACTATACTTTTAACAGATCGTAATTTAAATACATCATTTTTTGATCCTGCTGGTGGGGGTGACCCTATTTTATATCAGC…		cellularOrganisms	cellularOrganisms	1	Eukaryota	superkingdom	1	Metazoa	kingdom	1	Arthropoda	phylum	1	Insecta	class	1	Coleoptera	order	1	Cerambycidae	family	1	Sternidius	genus	1	Sternidius_alpha	species	1
Zotu971	QS_2_24_8_2020_S48_RonMWASPdeg_HCO2198	15	TAGACTTAATAACATAAGTTTCTGATTACTTCCTCCAAGTTTAATCTTGTTTTTATTTGCTGCAACAATAGAAAATGGTGCAGGAACAGGTTGAACTTTATACCCTCCATTATCAGGAATACAAAGTCATAGTGGTCCAAGTGTAGACTTGGCTATTTTTGCTTTACACTTATCTGGTATAAGTAGTTTATTAGGAGCTATGAATTTTATTACAACTATATTAAACATGAGAAGCCCTGGTATAAGATTACATAAATTAGCTTTATTCGGATGAGCTGTATTAGTTACAGCTGTACTACTATTACTATCATTACCTGTGTTAGCAGGTGCAATTACAATGGTTTTAACAGACAGAAATTTTAATACATCTTTCTTCGAAGTAGCAGGTGGTGGAGATCC…		cellularOrganisms	cellularOrganisms	1	Eukaryota	superkingdom	1	Fungi	kingdom	1	Ascomycota	phylum	1	Lecanoromycetes	class	0.21	Ostropales	order	0.12	Graphidaceae	family	0.12	Graphis	genus	0.12	Graphis_scripta	species	0.11
Zotu971	QS_2_27_7_2020_S40_RonMWASPdeg_HCO2198	43	TAGACTTAATAACATAAGTTTCTGATTACTTCCTCCAAGTTTAATCTTGTTTTTATTTGCTGCAACAATAGAAAATGGTGCAGGAACAGGTTGAACTTTATACCCTCCATTATCAGGAATACAAAGTCATAGTGGTCCAAGTGTAGACTTGGCTATTTTTGCTTTACACTTATCTGGTATAAGTAGTTTATTAGGAGCTATGAATTTTATTACAACTATATTAAACATGAGAAGCCCTGGTATAAGATTACATAAATTAGCTTTATTCGGATGAGCTGTATTAGTTACAGCTGTACTACTATTACTATCATTACCTGTGTTAGCAGGTGCAATTACAATGGTTTTAACAGACAGAAATTTTAATACATCTTTCTTCGAAGTAGCAGGTGGTGGAGATCC…		cellularOrganisms	cellularOrganisms	1	Eukaryota	superkingdom	1	Fungi	kingdom	1	Ascomycota	phylum	1	Lecanoromycetes	class	0.21	Ostropales	order	0.12	Graphidaceae	family	0.12	Graphis	genus	0.12	Graphis_scripta	species	0.11
Zotu971	QS_3_27_7_2020_S41_RonMWASPdeg_HCO2198	5	TAGACTTAATAACATAAGTTTCTGATTACTTCCTCCAAGTTTAATCTTGTTTTTATTTGCTGCAACAATAGAAAATGGTGCAGGAACAGGTTGAACTTTATACCCTCCATTATCAGGAATACAAAGTCATAGTGGTCCAAGTGTAGACTTGGCTATTTTTGCTTTACACTTATCTGGTATAAGTAGTTTATTAGGAGCTATGAATTTTATTACAACTATATTAAACATGAGAAGCCCTGGTATAAGATTACATAAATTAGCTTTATTCGGATGAGCTGTATTAGTTACAGCTGTACTACTATTACTATCATTACCTGTGTTAGCAGGTGCAATTACAATGGTTTTAACAGACAGAAATTTTAATACATCTTTCTTCGAAGTAGCAGGTGGTGGAGATCC…		cellularOrganisms	cellularOrganisms	1	Eukaryota	superkingdom	1	Fungi	kingdom	1	Ascomycota	phylum	1	Lecanoromycetes	class	0.21	Ostropales	order	0.12	Graphidaceae	family	0.12	Graphis	genus	0.12	Graphis_scripta	species	0.11
Zotu1930	SA_5_26_8_2020_S46_MLepF1_LepR1	20	TAAGATTTTGACTAATTTTATCATCATTAATTTTATTAATATCTTCAATATTTTCATCTAGAGGATCAGGAACAGGTTGAACAGTTTATCCCCCGTTATCAAACCAAACATTTCACTCAGGTTCTTCAGTAGATCTAACAATTCTATCCCTTCATTTAGCCGGGGTGTCTTCTATTATAAGTTCTTTAAATTTTATTATTACAATTCTAAATATGCGACCAAAATCTATATCTCTAGAATTTATTCCGCTATTCGCCTGAAGTGTTCTAATTACTACATTTCTTTTATTAATAGCTTTACCTGTATTAGCCGGAGCTATCACTATACTTTTAACAGATCGAAATTTTAATACATCTTTCTTCGATCCAAGAGGAGGAGGGGATCCTATTTTATACCAAC…		cellularOrganisms	cellularOrganisms	1	Eukaryota	superkingdom	1	Metazoa	kingdom	0.92	Arthropoda	phylum	0.87	Arachnida	class	0.32	Trombidiformes	order	0.31	Pyemotidae	family	0.29	Pyemotes	genus	0.29	Pyemotes_herfsi	species	0.29
Zotu3210	QS_1_24_8_2020_S47_MLepF1_LepR1	5	AGTTTCTGAATACTTCCACCTTCTTTAACATTATTATTATCTAGTTCAATTGTTGAAAATGGGGCTGGAACAGGATGAACTGTTTATCCCCCTTTATCTTCAGGAATTGCTCATGCAGGAGCTTCTGTAGACTTAGCTATTTTTTCTCTTCATTTAGCTGGGATTTCTTCAATTTTAGGAGCTGTAAACTTTATTACTACTGTAATTAATATACGATCAAGAGGTATTACTTTAGACCGAATACCTTTATTTGTTTGATCAGTTGTAATTACTGCTGTTCTTCTTCTTTTATCTTTACCTGTACTTGCTGGAGCAATTACAATACTTTTAACCGATCGAAATTTAAATACATCCTTCTTTGATCCTGCTGGAGGAGGAGATCCTATTCTTTACCAACAT…		cellularOrganisms	cellularOrganisms	1	Eukaryota	superkingdom	1	Metazoa	kingdom	1	Arthropoda	phylum	0.99	Insecta	class	0.99	Diptera	order	0.9	Drosophilidae	family	0.34	Phortica	genus	0.12	Phortica_paramagna	species	0.06
Zotu4216	QS_5_24_8_2020_S51_MLepF1_LepR1	3	TGAGATTTTGACTTTTACCACCATCTTTAACTCTTCTTCTATTTAGATCTGTAGTAGAAATAGGAGCAGGCACTGGATGAACAGTATACCCACCTCTATCAAGAAATTTAGCTCACTCAGGGCCAAGAGTAGATTTAACAATCTTCTCCTTGCATCTGGCAGGTATCTCATCAATTTTAGGTGCAGTGAATTTTATCACTACAGTAATAAACATGCGACCTAGAATCATAACAATAGACCGAACTCCCCTATTTGTATGATCTGTATTAATTACAGCTATCCTTCTTCTACTATCACTACCAGTTTTAGCTGGTGCCATTACTATACTACTAACAGATCGAAACATCAATACATCATTCTTCGACCCATCAGGGGGAGGAGACCCTATTTTGTACCAGC…		cellularOrganisms	cellularOrganisms	1	Eukaryota	superkingdom	1	Metazoa	kingdom	1	Arthropoda	phylum	1	Insecta	class	1	Hemiptera	order	1	Cicadellidae	family	1	Typhlocyba	genus	1	Typhlocyba_modesta	species	0.99
Zotu3661	QS_6_27_7_2020_S44_MLepF1_LepR1	4	TAAGATTTTGACTTCTTCCCCCTTCTTTAACATTACTAATTTCAAGAAGAATTGTAGAAAATGGAGCAGGAACTGGTTGAACAGTTTATCCCCCTTTATCATCTAACATTGCTCATGGGGGTAGATCTGTAGATTTAGCAATTTTTCCTTTACATTTAGCTGGAATTTCTTCAATTTTAGGAGCAATTAATTTTATTACTACCATTATTAACATACGAATTAATGGACTTTCCTTTGATCAAATACCTTTATTTGTTTGAGCTGTTGGTATTACAGCCTTACTTTTACTTCTTTCACTTCCCGTTCTTGCAGGAGCAATTACCATATTATTAACAGATCGAAATCTAAATACTTCATTTTTTGATCCAGCCGGAGGGGGAGACCCCATTCTTTATCAAC…		cellularOrganisms	cellularOrganisms	1	Eukaryota	superkingdom	1	Metazoa	kingdom	1	Arthropoda	phylum	1	Insecta	class	1	Lepidoptera	order	1	Gelechiidae	family	1	Coleotechnites	genus	1	Coleotechnites_granti	species	0.32
Zotu1720	SA_2_26_8_2020_S38_MLepF1_LepR1	18	TAAGATTTTGACTTCTTCCTCCTTCTTTAAATTTGTTATTAGTAGGTAGATTAGTTGATAATGGTGCTGGAACTGGTTGAACAGTTTACCCACCATTATCAAGATATATATTTCATTCTGGCTCATGTATTGATTTAACAATTTTTTCTTTACATTTAGCAGGTGTATCATCAATTTTGGGAGCTGTAAATTTTATTAGAACAATTTTTAATATACGTTCAACTGGTATGGGGCTTGATAAAACTCCTTTATTTGTTTGATCAGTTTTAATTACTGCATTTTTGTTATTATTATCATTACCAGTTTTAGCTGGTGCAATTACTATATTATTAACTGATCGTAATTTAAATACATGTTTTTTTGACCCATCAGGAGGAGGAGATCCTATCCTTTATCAAC…		cellularOrganisms	cellularOrganisms	1	Eukaryota	superkingdom	1	Metazoa	kingdom	1	Arthropoda	phylum	1	Insecta	class	1	Hemiptera	order	1	Cicadidae	family	1	Neotibicen	genus	1	Neotibicen_linnei	species	0.72
Zotu1326	SA_2_26_8_2020_S38_MLepF1_LepR1	22	TAAGATTTTGACTTCTTCCTCCCTCATTAACTTTATTATTAGTAGGAAGATTAGTGGGTAATGGTGCTGGAACTGGTTGAACAGTATATCCTCCATTATCAAGatatgtatatatatatatatatatCATTCTGGTTCATGTGTTGATTTAACAATTTTTCCTTACATTTGGCAGGTGTATCATCAATTTTTGGAGCAGTAAATTTTATTAGAACAATTTTTAAATATACGTTCAAATGGAATAGGTTTAGATAAAACTCCTCTGTTTGTTTGATCAGTTTTAATTACCGGATTTTTATTATTATTACCTTTACCAGTTTTAGCTGGTGCAATTACTATATTATTGACTGATCGTAATTTAAATACATGTTTTTTGACCCATGAGGGGGGAGGAGACCC…		cellularOrganisms	cellularOrganisms	1	Eukaryota	superkingdom	1	Metazoa	kingdom	1	Arthropoda	phylum	1	Insecta	class	1	Hemiptera	order	1	Cicadidae	family	1	Neotibicen	genus	0.89	Neotibicen_pruinosus	species	0.36
Zotu2225	QS_5_27_7_2020_S43_MLepF1_LepR1	12	TAAGATTCTGACTATTACCCCCTTCAATCACCTTACTAATCATAAGAAGAGCTGTAGAAAATGGCGCAGGGACTGGATGAACAGTATACCCTCCACTATCATCAAATATCTCTCATAACGGGAGATCTGTAGATCTAGCAATTTTCTCACTTCACTTAGCTGGAATTTCATCAATCCTAGGAGCAATCAATTTTATCTCAACAATAATTAACATACGCCCAATAGGAATAACACTTGAACGGATCCCACTATTTGTATGATCAACAGGGACAACTGCGTTATTATTACTACTATCTTTACCTGTCCTAGCAGGAGCTATTACAATACTACTAACAGATCGTAACCTAAACACATCATTCTTTGACCCTTCTGGGGGAGGAGACCCCATTCTCTATCAAC…		cellularOrganisms	cellularOrganisms	1	Eukaryota	superkingdom	1	Metazoa	kingdom	1	Arthropoda	phylum	0.95	Insecta	class	0.92	Hemiptera	order	0.63	Miridae	family	0.4	Parthenicus	genus	0.06	Parthenicus_sabulosus	species	0.06
Zotu4330	QS_6_27_7_2020_S44_MLepF1_LepR1	3	TTGATTACTACCTCCTTCGCTCTCTCTGTTATTAGCAAGAAGTCTGGTAGAAAATGGAGCTGGGACCGGTTGAACTGTCTACCCACCACTCTCTGCAAATATTGCTCATGCGGGGGCCTCTGTAGACTTGGCAATTTTCTCACTTCATTTAGCGGGAATTTCCTCAATTTTAGGGGCAGTAAATTTTATTACAACTACTATTAATATACGGGCCCCAGGAATATCCTTAGATCAAACCCCTCTATTTGTGTGGGCTGTAGGTATTACAGCGCTACTCTTACTTCTTTCTTTACCTGTCTTAGCCGGAGCCATTACTATATTATTAACAGATCGAAACTTAAATACTTCATTCTTTGATCCCGCAGGTGGAGGGGACCCTATTCTATACCAACACTTATTT		cellularOrganisms	cellularOrganisms	1	Eukaryota	superkingdom	1	Metazoa	kingdom	1	Arthropoda	phylum	1	Insecta	class	0.99	Orthoptera	order	0.93	Tettigoniidae	family	0.93	Meconema	genus	0.87	Meconema_meridionale	species	0.84
Zotu2689	QS_1_24_8_2020_S47_MLepF1_LepR1	8	TAAGATTTTGATTACTTCCCCCATCATTAAATCTTTTAATTATAAGAAGAGTAGTAGAAACTGGAGCAGGAACCGGTTGAACAGTTTATCCACCTCTTTCATCAAATATTGCTCATGCAGGAGCATCAGTTGATTTAGCAATTTTTAGACTCCATTTAGCAGGAATTTCATCAATCTTAGGAGCTGCAAATTTTGTAACAACTATAATAAATATACGACCTAAACAAATATCATTAGACCAAATACCCTTATTTTGTTGAGCAGTAATAATTACTGCAATTTTATTAATTTTATCTCTTCCAGTTCTTGCAGGAGCAATTACTATACTTTTAACTGATCGAAATTTTAATACATCATTTTTTGATCCAACAGGAGGTGGAGATCCAATCCTTTATCAAC…		cellularOrganisms	cellularOrganisms	1	Eukaryota	superkingdom	1	Metazoa	kingdom	1	Arthropoda	phylum	1	Insecta	class	0.99	Coleoptera	order	0.65	Erotylidae	family	0.3	Dacne	genus	0.29	Dacne_picta	species	0.05
Zotu2354	QS_6_27_7_2020_S44_MLepF1_LepR1	12	TTAGATTTTGGCTATTGTTTCCTGCTATAAGATTCCTAATTTTATCTTCTTTGATTTCTATTGGTGCAGGGACTGGGTGAACAGTTTATCCTCCTCTCTCTAGTATTCTTTATCATAGAGATTTTTCTGTGGATTTAGCCATCTTCTCCCTTCACTTAGGAGGGGTGTCTTCCATTTTAAGTTCTATTAATTTTATTACTACTATTCTTTCCATGCGCTTCTCTGGGTGTTCTTTGTCTCGTCTCCCCCTTTTTATTTGGTCTATATTGGTCACATCTTTCCTCCTTCTTTTCTCTTTACCTGTACTAGCAGGGGCCATTACCATGCTTTTAACTGATCGAAATATTAATACTTCTTTCTTTGACCCCCTGGGGGGAGGAGATCCTATCCTTTACCAAC…		cellularOrganisms	cellularOrganisms	1	Eukaryota	superkingdom	0.95	Metazoa	kingdom	0.94	Arthropoda	phylum	0.64	Arachnida	class	0.25	Trombidiformes	order	0.17	Phytoptidae	family	0.1	Trisetacus	genus	0.05	Trisetacus_pini	species	0.05
Zotu2918	SA_1_23_7_2020_S31_RonMWASPdeg_HCO2198	7	TCGTTTAAATAATTTAAGTTTTTGATTAGTTCCTGTAGCATTATTATTTATATGTCTAAGTTTATTAGTTGGTTTAGGTCCTGGAACTGGATGAACAGTTTATCCTCCTTTGTCTAATTCTGTTTATCATTTTGGTGGTTCTGTAGATTTAGCTATTTTTAGTCTTCACGTTGCTGGTGTATCTTCTATTCTTGGTGGTATTAATTTTATTACAACTTGTTTAAAGGGAAAAATTAGATATGTTTTAAGTTTTGAATTTTTAACTTTATTTACTTGAGCTATGATTGTAACTAGATTTTTATTGGTTTTAAGATTACCTGTTTTAGCAGGTGGAATTACTATATTATTATTAGATCGTAATTTTGGATCTTCTTTTTTTGATCCTAGTGGAGGTGGAAA…		cellularOrganisms	cellularOrganisms	1	Eukaryota	superkingdom	1	Metazoa	kingdom	1	Rotifera	phylum	0.98	Bdelloidea	class	0.98	Adinetida	order	0.58	Adinetidae	family	0.58	Adineta	genus	0.58	Adineta_vaga	species	0.56
Zotu4275	QS_5_27_7_2020_S43_MLepF1_LepR1	3	TAAGTTTCTGACTCCTTCCTCCCTCTCTTACACTTTTACTTTCTAGTTCATTTGTAGAAAATGGAGCGGGTACAGGATGAACGGTATATCCTCCTTTATCAGCAGCTATTGCCCATAGAGGTGCTTCTGTTGATTTAGCTATTTTTTCACTCCACTTAGCAGGTGTTTCTTCTATTTTAGGATCTGTAAATTTTATTACTACAGTAATTAATATACGAGCAAACGGAATTACATTAGATCGTATACCTTTATTTGTTTGATCTGTAGTTATTACAACAGTTCTATTACTTTTATCATTACCTGTTTTAGCTGGAGCTATTACAATACTTTTAACTGATCGAAATTTAAATACATCATTCTTTGACCCGGCTGGTGGGGGAGACCCAATTTTATATCAAC…		cellularOrganisms	cellularOrganisms	1	Eukaryota	superkingdom	1	Metazoa	kingdom	1	Arthropoda	phylum	0.97	Insecta	class	0.96	Diptera	order	0.83	Chironomidae	family	0.5	Chironomus	genus	0.43	Chironomus_heterodentatus	species	0.19
Zotu3858	SA_5_23_7_2020_S35_MLepF1_LepR1	4	TAAGATTTTGATTATTACCCCCATCATTATCATTACTTATTATATAAAGAATCGTAGAAAGAGGTGCAGGAACTGGATGAACTGTATATCCCCCTTTATCTAGAAATATTGCACATGGAGGATCTTCAGTAGATTTAGCTATTTTTAGATTACATTTAGCAGGGATTTCTTCAATTTTAGTAGCAGTAAATTTTATTACTACAGTTATTAATATACGACCTGCAGGAATAATACTTGATCAAATACCTTTATTTGTTTGATCAGTTGTTATTACTGCAATTCTTTTATTATTATCTCTACCTGTTTTAGCAGGAGCTATCACAATATTATTAACAGATCGAAATTTAAATACTTCCTTCTTTGATCCTGCAGGAGGAGGAGATCCTATTTTATATCAAC…		cellularOrganisms	cellularOrganisms	1	Eukaryota	superkingdom	1	Metazoa	kingdom	1	Arthropoda	phylum	0.99	Insecta	class	0.99	Coleoptera	order	0.99	Latridiidae	family	0.99	Corticarina	genus	0.99	Corticarina_cavicollis	species	0.99
Zotu2706	QS_2_27_7_2020_S40_MLepF1_LepR1	8	TAAGATTTTGATTACTACCTCCATCATTAATATTACTTTTAATAAGAAGTGTAATTTATTCAGGGTCAGGAACAGGTTGAACAGTGTACCCACCACTGTCATCTATTTTATATCATCCATCATTATCAGTAGATTTTACAATTTTTTCACTTCATATTGCAGGAATTTCATCAATTATAGGAGCTATTAATTTTATTGTAACAATTTTAAATATAAAAAACATTAATTTAAATTATAATCAAATAACATTATTTTCATGATCAGTTTTAATTACTGCAATTTTATTATTATTATCACTACCAGTATTAGCAGGTGCAATTACTATATTACTAACAGATCGAAACATAAATACTTCATTTTTTGATCCATCAGGAGGAGGGGATCCAATTCTTTATCAAC…		cellularOrganisms	cellularOrganisms	1	Eukaryota	superkingdom	1	Metazoa	kingdom	1	Arthropoda	phylum	1	Insecta	class	1	Hymenoptera	order	1	Colletidae	family	1	Hylaeus	genus	1	Hylaeus_ornatus	species	1
Zotu2249	SA_3_23_7_2020_S33_MLepF1_LepR1	14	AGATTCTGACTACTCTTTCCTGCCATATTGTTTTTGATCGCTTCCAGATATATTTCTTCGGGGTGTGGAACAGGCTGAACGGTTTACCCCCCTTTATCCAGAATTTACTTTCACACGGACCCCTCTGTAGATTTGGCTATTTTTTCCTTGCATCTCGGTGGGGTTTCTTCAATTCTTAGGTCAATTAATTTTATTACTACTGTATTCGTAATACGCTTCTCTGGGTTACCTATAGAACGTATGCCTCTATTTATTTGATCTATAATAATTACTTCTTTCTTATTACTCCTTTCACTCCCAGTACTTGCAGGGGCTATTACTATACTCCTTACAGACCGAAACCTTAACACTTCTTTTTTCGACCCATTAGGTGGGGGTGACCCTGTTTTATACCAGCAT…		cellularOrganisms	cellularOrganisms	1	Eukaryota	superkingdom	0.93	undef_Eukaryota	kingdom	0.1	undef_undef_Eukaryota	phylum	0.09	Spirotrichea	class	0.07	Sporadotrichida	order	0.05	Oxytrichidae	family	0.05	Laurentiella	genus	0.04	Laurentiella_strenua	species	0.04
Zotu124	SA_1_26_8_2020_S37_MLepF1_LepR1	1969	TAAGTTTTTGATTACTCCCGCCTTCTTTAACCCTTCTTCTTTCTAGCTCAATTGTGGAAAATGGAGCAGGTACTGGATGAACTGTATACCCGCCCTTATCATCGGGAATTGCCCATGCTGGGGGATCCGTAGATTTAGCTATCTTTTCTCTTCACTTAGCAGGTATCTCATCTATTTTAGGGGCAGTTAATTTTATCACAACCGTAATTAATATACGGTCTAACGGAATTACATTAGACCGAATGCCCCTATTTGTTTGATCAGTTGTTATTACAGCAGTACTTCTACTTTTATCCCTGCCTGTTTTAGCTGGGGCTATTACTATACTATTAACCGATCGAAATTTAAATACTTCTTTCTTTGACCCTGCTGGAGGAGGCGACCCTATCCTTTACCAAC…		cellularOrganisms	cellularOrganisms	1	Eukaryota	superkingdom	1	Metazoa	kingdom	1	Arthropoda	phylum	0.93	Insecta	class	0.9	Plecoptera_Insecta	order	0.1	Capniidae	family	0.1	Mesocapnia	genus	0.07	Mesocapnia_arizonensis	species	0.07
Zotu124	SA_4_26_8_2020_S45_MLepF1_LepR1	3	TAAGTTTTTGATTACTCCCGCCTTCTTTAACCCTTCTTCTTTCTAGCTCAATTGTGGAAAATGGAGCAGGTACTGGATGAACTGTATACCCGCCCTTATCATCGGGAATTGCCCATGCTGGGGGATCCGTAGATTTAGCTATCTTTTCTCTTCACTTAGCAGGTATCTCATCTATTTTAGGGGCAGTTAATTTTATCACAACCGTAATTAATATACGGTCTAACGGAATTACATTAGACCGAATGCCCCTATTTGTTTGATCAGTTGTTATTACAGCAGTACTTCTACTTTTATCCCTGCCTGTTTTAGCTGGGGCTATTACTATACTATTAACCGATCGAAATTTAAATACTTCTTTCTTTGACCCTGCTGGAGGAGGCGACCCTATCCTTTACCAAC…		cellularOrganisms	cellularOrganisms	1	Eukaryota	superkingdom	1	Metazoa	kingdom	1	Arthropoda	phylum	0.93	Insecta	class	0.9	Plecoptera_Insecta	order	0.1	Capniidae	family	0.1	Mesocapnia	genus	0.07	Mesocapnia_arizonensis	species	0.07
Zotu432	QS_3_27_7_2020_S41_MLepF1_LepR1	5	AGATTTTGACTTCTTCCGCCCTCTCTAACCCTTCTCCTTATGAGAAGAATAGTGGAAAATGGAGCCGGAACAGGGTGGACAGTATACCCTCCTTTATCTAGAGGGGTAGCTCACAGAGGGGCTTCAGTTGATTTGGCAATTTTTAGATTACATTTAGCTGGGATTTCTTCTATTCTAGGCGCAGTAAATTTCATCTCTACAGTTATTAATATGCGATCAGTGGGTATAACATTTGATCGAATACCTCTATTTGTTTGAGCTGTAGCTATTACCGCTCTACTTCTTCTTCTATCTTTGCCGGTTTTAGCAGGAGCTATTACAATATTGTTAACAGATCGAAATCTTAACACTTCTTTCTTTGACCCTGCGGGTGGGGGAGACCCTATTTTATACCAACAC…		cellularOrganisms	cellularOrganisms	1	Eukaryota	superkingdom	1	Metazoa	kingdom	1	Arthropoda	phylum	1	Insecta	class	1	Coleoptera	order	1	undef_Coleoptera	family	1	Cyphon	genus	1	Cyphon_obscurus	species	1
Zotu432	QS_5_27_7_2020_S43_MLepF1_LepR1	218	AGATTTTGACTTCTTCCGCCCTCTCTAACCCTTCTCCTTATGAGAAGAATAGTGGAAAATGGAGCCGGAACAGGGTGGACAGTATACCCTCCTTTATCTAGAGGGGTAGCTCACAGAGGGGCTTCAGTTGATTTGGCAATTTTTAGATTACATTTAGCTGGGATTTCTTCTATTCTAGGCGCAGTAAATTTCATCTCTACAGTTATTAATATGCGATCAGTGGGTATAACATTTGATCGAATACCTCTATTTGTTTGAGCTGTAGCTATTACCGCTCTACTTCTTCTTCTATCTTTGCCGGTTTTAGCAGGAGCTATTACAATATTGTTAACAGATCGAAATCTTAACACTTCTTTCTTTGACCCTGCGGGTGGGGGAGACCCTATTTTATACCAACAC…		cellularOrganisms	cellularOrganisms	1	Eukaryota	superkingdom	1	Metazoa	kingdom	1	Arthropoda	phylum	1	Insecta	class	1	Coleoptera	order	1	undef_Coleoptera	family	1	Cyphon	genus	1	Cyphon_obscurus	species	1
Zotu2828	QS_1_24_8_2020_S47_RonMWASPdeg_HCO2198	4	ACGAATAAATAATATAAGATTTTGATTATTACCTCCTTCTTTATCTTTATTATTAATTAGAAGATGAGTAGAAACAGGAACAGGAACAGGTTGAACAGTTTATCCTCCTTTATCATCTTCAATTGCTCATACAGGTTCTTCTGTAGATTTCTCAATTTTTTCACTACATATTGCAGGAATTTCATCAATTTTAGGAGCTATTAATTTTATTTCTACTATATTAAATATAAAAATTAAATTTATAAAATTTGATCAAatttctttatttatttgatctattttaattactacaattttattacttttatcattaCCAGTATTAGCTGGAGCTATTACAATATTATTAACAGACCGTAATTTAAACACATCATTTTTTGATCCTATAGGAGGAGGAGATCC…		cellularOrganisms	cellularOrganisms	1	Eukaryota	superkingdom	1	Metazoa	kingdom	1	Arthropoda	phylum	1	Insecta	class	1	Diptera	order	0.77	Cecidomyiidae	family	0.77	Resseliella	genus	0.19	Resseliella_kadsurae	species	0.18
Zotu4313	QS_6_24_8_2020_S52_RonMWASPdeg_HCO2198	3	TCGTATAAATAATATAAGATTTTGATTATTACCTCCTAGAATTTTATTATTAATTTTTAGAATATTTGTTGGAAGAGGAACTGGAACTGGATGAACAGTTTATCCTCCTTTATCTTCAAATTTATCTCATAGAGGGCCCTCAGTAGATTTATCTATTTTTTCATTACATATTGCAGGAATTTCTTCAATTATAGCTTCGTTAAATTTTATTGTTACCATTTTAAATATAAAAATTTTTAAAATTGAATTAATTCCTTTATTCTCTTGATCTTTATTATTAACGGCAATTTTGTTATTATTATCTTTACCTGTTTTAGCTGGTGCTATTACTATATTATTATTTGATCGTAATTTAAATACATCTTTTTTTGATCCAGCTGGAGGAGGAGATCCAATTTT…		cellularOrganisms	cellularOrganisms	1	Eukaryota	superkingdom	1	Metazoa	kingdom	0.99	Arthropoda	phylum	0.97	Insecta	class	0.96	Hymenoptera	order	0.92	Megastigmidae	family	0.4	Megastigmus	genus	0.4	Megastigmus_somaliensis	species	0.09
Zotu2048	SA_2_26_8_2020_S38_MLepF1_LepR1	17	TAAGATTTTGACTTCTTCCTCCTTCATTAACTCTACTATTGGTTGGAAGATTGGTTGATAATGGTGCTAGAACGGGTTAAACTGTTTATCCTTCTTTGTCAAGATATATATATTTAATTCTGGTTCTTGTGTTGATTTAACAATTTTTTCATTACATTTGGCTGGTGTGTCATCAATTTTAGGTGCTGTAAATTTCATTAGAACAATTTTTAATATGCGTTCAACCGGTATTAATTTAGACAAAACTCCCTTATTTGTATGATCAGTTTTGATTACTGCATTCTTATTATTGTCTTTACCAGTTCTTGTTGGTGCAATTACTATATTATTAACTGATCATAACTTAAGTATGTGCTTTTTGACCCTGCAGGAGGAGGAGATCCAATTCTTTATCAACAT…		cellularOrganisms	cellularOrganisms	1	Eukaryota	superkingdom	1	Metazoa	kingdom	0.97	Arthropoda	phylum	0.97	Insecta	class	0.97	Hemiptera	order	0.93	Cicadidae	family	0.92	Cryptotympana	genus	0.16	Cryptotympana_holsti	species	0.15
Zotu3536	QS_2_27_7_2020_S40_MLepF1_LepR1	4	TTAGTTTTTGATTATTACCTCCTAGTCTATTTTTATTCGTATTTGCTAGTATAATCGAAAATGGAGCGGGTACAGGTTGAACTCTTTACCCTCCTTTATCAGGAATACAAAGTCATAGTGGACCAAGTGTAGATTTAGCTATATTTGGTTTACACTTATCAGGTATAAGTAGTTTATTAGGTGCTGTTAACTTTATTACTACTATACTTAATATGAGAAGTCCAGGTATTAGACTACATAAATTAGCTTTATTTGGATGAGCTGTTATTGTGACAGCAGTATTATTATTATTATCTTTACCTGTATTAGCAGGAGGTATAACTATGGTATTAACAGATAGAAACTTTAATACATCATTCTTCGAAGTAGCAGGAGGAGGTGATCCTATATTATACCAAC…		cellularOrganisms	cellularOrganisms	1	Eukaryota	superkingdom	1	Fungi	kingdom	1	Ascomycota	phylum	1	Leotiomycetes	class	0.51	Helotiales	order	0.51	Chaetomellaceae	family	0.43	Synchaetomella	genus	0.43	Synchaetomella_acerina	species	0.43
Zotu2675	SA_5_26_8_2020_S46_MLepF1_LepR1	9	TAAGTTTTTGGTTACTTCCTCCTAGATTAATATTACTATTATCTAGAATGTTTATTGGTACAGGTACTGGTACAGGTTGAACTGTTTATCCCCCTCTTTCTTTAAATGTATCTCATATAGGTCCTTCTGTAGATTTATCAATTTTTTCTTTACATATTGCTGGGATTTCTTCTATTATAGGATCGATTAATTTTATTACAACTATTGTAAATATAAAATTATATAAAATAGAGTATCTTCCTTTATTTGCATGAGCAATATTATTAACTGCAATTTTATTATTATTATCTTTACCAGTTTTAGCAGGTGCAATTACTATACTTTTATTTGATCGAAATCTAAACACCTCTTTTTTCGACCCAGTAGGAGGGGGAGATCCTGTATTATATCAGCATTTAT…		cellularOrganisms	cellularOrganisms	1	Eukaryota	superkingdom	1	Metazoa	kingdom	0.97	Arthropoda	phylum	0.97	Insecta	class	0.97	Hymenoptera	order	0.95	Aphelinidae	family	0.16	Encarsia	genus	0.14	Encarsia_obtusiclava	species	0.13
Zotu1443	SA_2_26_8_2020_S38_MLepF1_LepR1	31	TAAGATTTTGACTTCTTCCTCCTTCTTTAACTTTGTTATTAGTAGGTAGATTAGTTGATAATGGTGCTGGAACTGGTTGAACAGTTTACCCACCATTATCAAGATATATATTTCATTCTGGCTCATGTGTTGATTTAACAATTTTTTCTTTACATTTAGCAGGTGTATCATCAATTTTGGGAGCTGTAAATTTTATTAGAACAATTTTTAATATACGTTCAACTGGTATGGGGTTTGATAAAACTCCTTTATTTGTTTGATCAGTTTTAATTACTGCATTTTTGTTATTATTATCATTACCAGTTTTAGCTGGTGCAATTACTATATTGTTAACTGATCGTAATTTAAATACATGTTTTTTTGACCCATCAGGAGGAGGAGATCCTATTCTTTATCAAC…		cellularOrganisms	cellularOrganisms	1	Eukaryota	superkingdom	1	Metazoa	kingdom	1	Arthropoda	phylum	1	Insecta	class	1	Hemiptera	order	1	Cicadidae	family	1	Neotibicen	genus	1	Neotibicen_linnei	species	0.75
Zotu3973	QS_1_27_7_2020_S39_RonMWASPdeg_HCO2198	3	AATTAATCTATTAGCAAGATTCAGCCCAGCTCCTACAAAGTGACACTGGAATGGGGTCAAACATGTGTTTCGTTATCTTCAAGGAACGCTTGATTTAGGATTATTTTATCCTAACAAGACAAAACTAGTTTTGATTGGTTATGCAGATGCAGGTTACTTAACAGATCCACACGAAGGGAGATCTCACACTGGATATGTGTTTACGTATGGAGGGACTG	-	cellularOrganisms	cellularOrganisms	1	Eukaryota	superkingdom	0.69	undef_Eukaryota	kingdom	0.18	undef_undef_Eukaryota	phylum	0.16	Spirotrichea	class	0.12	Sporadotrichida	order	0.08	Oxytrichidae	family	0.08	Laurentiella	genus	0.07	Laurentiella_strenua	species	0.07
Zotu2377	SA_2_26_8_2020_S38_RonMWASPdeg_HCO2198	9	TCGAATACATAATAAAAGATTTTGACTTCTTCCTCCTTCTTTAACTTTGTTATTAGTTGGTAGATTAGTTGATAATGGTGCTGGAACTGGTTGAACAGTTTACCCACCATTACCAAGATACATATTTCATTCTGGCTCATGTGTTGATTTAACAATTTTTTCTTTCCATTTAGCAGGTGTATCATCAATTTTGGGAGCTGTAAATTTTATTAGAACAATTTTTAATATACGTTCAACTGGTATGGGGCTTGATAAAACTCCTTTATTTGTTTGATCAGTTTAATTACTGCATTTTTGTTATTACTATCATTACCAGTTTTAGCTGGTGCAATTACTATATTATTAACTGATCGTAATTTAAATACATGTTTTTTTGACCCATCAGGAGGAGGAGATCCT…		cellularOrganisms	cellularOrganisms	1	Eukaryota	superkingdom	1	Metazoa	kingdom	1	Arthropoda	phylum	1	Insecta	class	1	Hemiptera	order	1	Cicadidae	family	1	Neotibicen	genus	1	Neotibicen_linnei	species	0.48
Zotu3693	SA_1_23_7_2020_S31_MLepF1_LepR1	4	TAAGATTTTGACTTTTACCCCCCTCTATTTCTCTTCTCCTTTTAAGAAATTTCATTAATGATGGAGTCGGAACAGGATGAACCGTTTATCCTCCTTTAGCCTCAAATATCTTCCATAATGGCCCTTCAGTTGATTTAACTATTTTCTCTCTTCACATCGCTGGAATATCTTCTATTTTAGGAGCTATTAATTTTATTTCAACTATTATAAACATACACCATAAAAATTTTTCTATTGATAAAATTCCACTACTTGTATGATCAATCTTAATTACTGCAATTTTACTACTTCTATCCCTTCCTGTTCTTGCAGGAGCTATTACTATACTTTTAACTGACCGTAACCTTAATACTTCATTTTTTGACCCATCAGGAGGTGGTGATCCTATTTTATATCAAC…		cellularOrganisms	cellularOrganisms	1	Eukaryota	superkingdom	1	Metazoa	kingdom	1	Arthropoda	phylum	1	Insecta	class	1	Hymenoptera	order	1	Formicidae	family	1	Lasius	genus	1	Lasius_alienus	species	1
Zotu1137	SA_2_26_8_2020_S38_MLepF1_LepR1	48	TAAGATTTTGGATTCTTCCTCCTTCTTTAACTTTACTGTTAGTTGAAGGATTGGTTGATAATGGTGCTGGAACTGGTTGAACAGTCTACCCTCCATTATCAAGATATATATTTCATTCTGGTTCATGTGTCGATTTAACAATTTTTTTCTTACATTTAGCAGGCGTATCATCAATTTTGGGAGCTGCAAACTTTATTAGAACAATTTTTAATATACGTTCAACTGGAATAGGGTTAGATAAAACTCCTCTATTTGTTTGATCTGTTTTAATTACTGCATTTTTGTTATTATTATCATTACCAGTTTTAGCTGGTGCAATTACTATATTATTGACTGATCGTAATTTAAATACATGTTTTTTTGACCCGTCAGGAGGAGGAGATCCAATTCTTTATCAAC…		cellularOrganisms	cellularOrganisms	1	Eukaryota	superkingdom	1	Metazoa	kingdom	1	Arthropoda	phylum	1	Insecta	class	1	Hemiptera	order	1	Cicadidae	family	1	Neotibicen	genus	0.99	Neotibicen_similaris	species	0.52
Zotu2000	SA_2_23_7_2020_S32_MLepF1_LepR1	9	TAAGATTTTGACTATTACCTCCAGCCTTAATTCTTCTATTCTCCAGCTCTATAACTAGAATGGGAGCCGGGACTGGATGGACAGTATAccccccccTGTCTGGTAACATAGCTCACAGAGGGACCCCTGTAGATCTAACAATTTTTTCTCTTCACCTAGCTGGTGTATCTTCAATCTTAGGTGCTATCAATTTCATAGCAACAATCATAAATATAAAACCGAAACATATGGAAATTGAACAAATCCCTTTATTTGTATGATCAATTTTTATTACAACAGTTCTTTTACTTCTTTCATTACCAGTTTTAGCAGGAGCGATTACTATACTATTAACTGACCGAAATTTTAATACATCTTTTTTTGACCCTGCTGGGGGAGGAGACCCGATTTTATACCAAC…		cellularOrganisms	cellularOrganisms	1	Eukaryota	superkingdom	1	Metazoa	kingdom	0.96	Arthropoda	phylum	0.78	Insecta	class	0.65	Coleoptera	order	0.06	Carabidae	family	0.02	Nebria	genus	0	Nebria_paradisi	species	0
Zotu4825	SA_5_23_7_2020_S35_MLepF1_LepR1	3	TAAGATTTTGATTATTACCCCCATCATTATCATTACTTATTATAAGAAGAATCGTAGAAAGTGGTGCAGGAACTGGATGAACTGTATACCCACCTTTATCTAGAAATATTGCACATGGAGGATCTTCAGTAGATTTAGCTATTTTTAGATTACATTTAGCAGGTATTTCTTCAATTTTAGGGTCAGTAAATTTTATTACAACCGCAATTAATATACGCTCAAATGGTATTACCTTAGATCGTATACCATTATTTGTCTGATCTGTAATTATTACAACAATTTTACTTCTTTTATCCCTACCTGTATTAGCTGGAGCTATTACTATACTATTAACAGACCGAAATTTAAATACTTCATTTTTTGACCCTGCTGGAGGAGGGGATCCTATTCTTTATCAAC…		cellularOrganisms	cellularOrganisms	1	Eukaryota	superkingdom	1	Metazoa	kingdom	1	Arthropoda	phylum	1	Insecta	class	1	Coleoptera	order	0.66	Latridiidae	family	0.54	Corticarina	genus	0.54	Corticarina_cavicollis	species	0.54
Zotu4765	SA_4_23_7_2020_S34_RonMWASPdeg_HCO2198	3	ACGATTAAATAACATAAGATTTTGACTTTTACCCCCTGCTTTAACTCTTTTAATTTTAAGAACAATCGTAGAAATAGGGGCAGGAACAGGATGAACTGTTTACCCTCCTCTTTCTTCTAATTTAACACATAATGGGCCTTCAGTAGATTTAGTGATTTTTAGTTTACATTTAGCAGGAATTTCCTGAATTTTAGGTGCAGTAAATTTCATTTCAACTATTATAAATATACGTCCATTTGGTATAATACTTGATAAAACTCCTTTATTTGTATGATCTGTTCTTATTACAGCAATTCTTTTATTACTATCACTACCAGTTCTTGCAGGAGCAATTACTATACTATTAACTGACCGAAACTTAAATTCTTCTTTTTTTGATCCAATTGGAGGGGGAGATCC…		cellularOrganisms	cellularOrganisms	1	Eukaryota	superkingdom	1	Metazoa	kingdom	1	Arthropoda	phylum	1	Insecta	class	1	Coleoptera	order	1	Coccinellidae	family	1	Harmonia	genus	1	Harmonia_axyridis	species	1
Zotu1169	SA_6_26_8_2020_S53_MLepF1_LepR1	52	TAAGATTTTGATTATTACCCCCCTCTTTAACTTTATTAATTTCTAGAAGAATTGTAGAAAATGGAGCTGGAACAGGATGAACAGTATACCCCCCTCTTTCATCCAATATTGCTCACAGAGGAAGATCTGTAGATTTAGCTATTTTTTCCTTACATTTAGCTGGAATTTCTTCAATCTTAGGAGCTATTAATTTTATTACAACTATTATTAATATACGAATTAATGGATTATCTTTTGATCAAATACCTTTATTTGTGTGATCAGTAGGAATTACTGCTCTTCTATTACTTTTATCTCTTCCAGTTTTAGCTGGAGCTATTACTATACTTTTAACAGATCGAAATTTAAATACATCTTTTTTTGACCCAGCCGGAGGGGGAGATCCTATTTTATATCAAC…		cellularOrganisms	cellularOrganisms	1	Eukaryota	superkingdom	1	Metazoa	kingdom	1	Arthropoda	phylum	1	Insecta	class	1	Lepidoptera	order	1	Crambidae	family	1	Crambus	genus	1	Crambus_praefectellus	species	1
Zotu320	SA_5_23_7_2020_S35_MLepF1_LepR1	605	TAAGTTTTTGATTATTACCTCCTTCACTAACATTATTATTATCAAGTTCAATTGTGGAAAACGGGGCTGGGACAGGTTGAACTGTTTATCCTCCACTATCTTCTGGAATTGCTCATGCTGGAGCTTCTGTTGATTTAGCAATTTTTTCTTTACATTTAGCAGGAATTTCTTCTATTTTAGGAGCTGTAAATTTTATTACTACAGTAATTAATATACGATCAGAAGGAATTACTCTTGATCGAATACCATTATTTGTTTGATCAGTTGTAATTACTGCTGTGTTATTACTTTTATCTTTACCAGTATTAGCTGGAGCTATTACTATATTATTAACTGATCGAAATTTAAATACTTCATTCTTTGATCCTGCTGGAGGAGGAGACCCTATTCTTTACCAAC…		cellularOrganisms	cellularOrganisms	1	Eukaryota	superkingdom	1	Metazoa	kingdom	1	Arthropoda	phylum	1	Insecta	class	1	Diptera	order	0.99	Chironomidae	family	0.52	Cricotopus	genus	0.44	Cricotopus_bicinctus	species	0.44
Zotu2268	QS_2_27_7_2020_S40_MLepF1_LepR1	13	GCTGAATTACCTGAGATTAGAATAAGGCCAGCACCGGTATTTCAAAATGTAGGCATCGATTTAGCCGGTCCCTTCAATTTACGTGTCACAGATAAATTGAATTTAAGCACCCGGGCACGCAATCTACCTGATGTGAAAGGCTGGGTCGTGATTTTTGTGTGCTTAGTGACAAGGGCAGTACATTTAGAAATAACAGAGGGATTGTCTACGGA	-	cellularOrganisms	cellularOrganisms	1	Eukaryota	superkingdom	0.7	undef_Eukaryota	kingdom	0.17	undef_undef_Eukaryota	phylum	0.17	Spirotrichea	class	0.12	Sporadotrichida	order	0.12	Oxytrichidae	family	0.12	Laurentiella	genus	0.12	Laurentiella_strenua	species	0.12
Zotu4665	SA_2_26_8_2020_S38_RonMWASPdeg_HCO2198	3	TCGAATAAATAACATAAGATTTTGACTTCTTCCTCCTTCATTAACTTTGTTATTAGTAGGAAGATTAGTTGATAATGGAGCTGGAACTGGTTGAACTGTATATCCTCCTTTATCAAGATATATATTTCATTCTCGTTCCTGTGTTGATTTAACAATTTTTTCTTTACATTTAGCAGGTGTATCATCAATTTTGGGAGCTGTGAATTTTATTAGAACAATTTTTAATATACGTTCAACTGGAATAAGTTTAGATAAAACCCCTTTATTTGTTTGATCAGTTTTAATTACTGCATTTTTGCTATTGTTATCTTTACCAGTTTTAGTTGGTGCAATTACTATATTATTAACTGATAGTAATTTAAATACATGttttttttATCCTTCTGGGGGAGGAGATCC…		cellularOrganisms	cellularOrganisms	1	Eukaryota	superkingdom	1	Metazoa	kingdom	1	Arthropoda	phylum	1	Insecta	class	1	Hemiptera	order	1	Cicadidae	family	1	Neotibicen	genus	0.98	Neotibicen_similaris	species	0.42
Zotu3340	QS_6_27_7_2020_S44_RonMWASPdeg_HCO2198	5	ACGATTAAATAATATAAGATTTTGATTATTACCTCCAGCTTTAACCCTTTTAATTTCCAGAAGAGTAATTGAAATAGGAGCAGGTACAGGATGAACAGTATATCCACCCCTTTCTTCAAACATAGCACATAATGGACCTTCTGTAGATTTAGTAATTTTTAGATTACACTTAGCTGGAATTTCATCAATTTTAGGAGCTGTAAATTTTATTTCTACTATTATAAATATGCGTCCTAATGGAATAAACTTAGATAAAACACCTTTATTTGTTTGATCAGTTTTAATTACAGCTATTCTACTACTTTTATCTTTACCGGTTCTTGCAGGAGCAATTACTATACTATTAACAGATCGTAATATTAATACGTCATTTTTTGATCCTACTGGAGGAGGGGATCC…		cellularOrganisms	cellularOrganisms	1	Eukaryota	superkingdom	1	Metazoa	kingdom	1	Arthropoda	phylum	1	Insecta	class	1	Coleoptera	order	1	Coccinellidae	family	1	Adalia	genus	1	Adalia_bipunctata	species	0.7
Zotu3369	SA_1_26_8_2020_S37_MLepF1_LepR1	5	TAAGATTTTGATTATTACCTCCAAGAATTTTTTTATTAATATCAAGAATATTAATAGCAACAGGAACTGGGACTGGTTGGACCGTTTATCCTCCTTTATCTTTAAATTTATCTCATACTGGTCCTTCTGTAGATCTTTCAATTTTTTCTTTAGATATTGCTGGATATCTTCAATTATAGATTCAATTAATTTTATTACAACAATTTTAAATATAGAAATGTATAAGTTTGAATTAATTTCTTTATTCGGTTGGGCTATGAAAAATTAACAGCAATTTTATTGTTATTATCTTTACCAGTTTTAGCAGATGCAATTACCATACTTTTATGTGATCGAAATTTAAATACTTCTTTTTTTGATCCCGCTGGTGGTAAGGATCCTGTTTTATATCAACATTTA…		cellularOrganisms	cellularOrganisms	1	Eukaryota	superkingdom	0.99	Metazoa	kingdom	0.97	Arthropoda	phylum	0.93	Insecta	class	0.88	Hymenoptera	order	0.74	Trichogrammatidae	family	0.2	Trichogramma	genus	0.2	Trichogramma_bilingensis	species	0.08
Zotu2988	SA_5_26_8_2020_S46_MLepF1_LepR1	7	TAAGATTTTGATTACTCCCCCCAGCTCTTTTTCTACTACTATTGAGATCTATAATTGATAATGGAGCAGGAACTGGTTGAACTGTATATCCCCCGCTAGCCTCTAATATTTCTCATAGAGGGGCATCCGTAGACTTAGCTATTTTTTCATTACATCTAGCAGGAATTTCATCCATTTTGGGAGCTGTAAATTTTATTTCTACTATTATAAATATAAAACCAATTCATATAAAATTCGATCAAATAAGCCTTTTTATTTGATCAATTTTAATCACTGCTATTCTTCTTCTATTATCTCTTCCCGTATTAGCCGGAGCAATTACAATATTACTAACTGATCGAAATATTAACACCTCATTTTTTGACCCAGCAGGAGGGGGAGATCCAATCCTATATCAAC…		cellularOrganisms	cellularOrganisms	1	Eukaryota	superkingdom	1	Metazoa	kingdom	1	Arthropoda	phylum	1	Insecta	class	1	Trichoptera	order	1	Hydroptilidae	family	1	Hydroptila	genus	1	Hydroptila_perdita	species	1
Zotu3424	SA_3_23_7_2020_S33_MLepF1_LepR1	5	TAAGATTCTGACTCTTACCTTTTTCTTTACTACTATTAATTAATTCTTCATATATTGAAACTGGTGTAGGAACTGGTTGAACCGTATACCCTCCTCTATCTAACAATCTATTCCACAGAGGAATAGCTGTTGATTTAGCAATTTTTAGACTTCATATTGCAGGTATATCTTCAATCATAGGAGCTATTAATTTTATTTGTACTATTTTAAATATACGACCTTACTCTGTAAAAATAGAACAAATTTCATTATTTAGATGGTCAATTTTAATCACAGCCATTCTTTTACTTCTTTCTCTGCCAGTTCTAGCCGGCGCTATTACTATGCTTCTAACAGATCGTAATTTTAATACTTGTTTTTTTGACCCAAGAGGAGGAGGAGATCCTATTTTATACCAAC…		cellularOrganisms	cellularOrganisms	1	Eukaryota	superkingdom	0.99	Metazoa	kingdom	0.99	Arthropoda	phylum	0.93	Insecta	class	0.8	Hymenoptera	order	0.49	Crabronidae	family	0.28	Harpactus	genus	0.26	Harpactus_annulatus	species	0.23
Zotu635	QS_1_27_7_2020_S39_MLepF1_LepR1	118	TAAGATTTTGATTATTACCTCCTTCTTTAAGTTTATTACTAGTAAGAGGATTAGTTGAATCAGGAACAGGAACAGGATGAACAGTTTATCCTCCTTTATCATCAACTATTGCTCATTCAGGATCCTCTGTAGATTTATCTATTTTTTCTTTGCATTTAGCAGGTATTTCTTCAATTTTAGGAGCAATTAATTTTATTACAACTATAGTAAATATACAAGTTAAAAAAATTAAATTTGATCAATTGCCTTTATTTGTTTGAGCTGTTGCTATTACAGCTGTTTTATTATTATTATCATTACCTGTATTAGCTGGAGCAATTACTATATTATTAACTGATCGAAATATTAATACTTCATTTTTTGACCCTATTGGAGGTGGAGACCCTATCTTATATCAAC…		cellularOrganisms	cellularOrganisms	1	Eukaryota	superkingdom	1	Metazoa	kingdom	1	Arthropoda	phylum	0.98	Insecta	class	0.97	Diptera	order	0.34	Cecidomyiidae	family	0.17	Skuhraviana	genus	0.08	Skuhraviana_triangulifera	species	0.08
Zotu1808	SA_6_23_7_2020_S36_MLepF1_LepR1	3	TAAGATTTTGATTATTACCCCCATCATTATCATTACTTATTATAAGAAGAATCGTAGAAAGAGGTGCAGGAACTGGATGAACTGTATATCCCTCTTTATCTAGAAATATTGCACATGGAGGATCTTCAGTAGATTTAGCTATTTTTAGATTACATTTAGCAGGGATTTCTTCAATTTTAGGAGCAGTAAATTTTATTACTACAGTTATTAATATACGACCTGCAGGAATAATACTTGATCAAATACCTTTATTTGTTTGATCAGTTGTTATTACTGCAATTCTTTTATTATTATCTCTACCTGTTTTAGCAGGAGCTATCACAATATTATTAACAGATCGAAATTTAAATACTTCCTTCTTTGATCCTGCAGGAGGAGGAGATCCTATTTTATATCAAC…		cellularOrganisms	cellularOrganisms	1	Eukaryota	superkingdom	1	Metazoa	kingdom	1	Arthropoda	phylum	1	Insecta	class	1	Coleoptera	order	1	Latridiidae	family	1	Corticarina	genus	1	Corticarina_cavicollis	species	1
Zotu1808	SA_6_26_8_2020_S53_MLepF1_LepR1	17	TAAGATTTTGATTATTACCCCCATCATTATCATTACTTATTATAAGAAGAATCGTAGAAAGAGGTGCAGGAACTGGATGAACTGTATATCCCTCTTTATCTAGAAATATTGCACATGGAGGATCTTCAGTAGATTTAGCTATTTTTAGATTACATTTAGCAGGGATTTCTTCAATTTTAGGAGCAGTAAATTTTATTACTACAGTTATTAATATACGACCTGCAGGAATAATACTTGATCAAATACCTTTATTTGTTTGATCAGTTGTTATTACTGCAATTCTTTTATTATTATCTCTACCTGTTTTAGCAGGAGCTATCACAATATTATTAACAGATCGAAATTTAAATACTTCCTTCTTTGATCCTGCAGGAGGAGGAGATCCTATTTTATATCAAC…		cellularOrganisms	cellularOrganisms	1	Eukaryota	superkingdom	1	Metazoa	kingdom	1	Arthropoda	phylum	1	Insecta	class	1	Coleoptera	order	1	Latridiidae	family	1	Corticarina	genus	1	Corticarina_cavicollis	species	1
Zotu3200	SA_4_23_7_2020_S34_RonMWASPdeg_HCO2198	3	ACGATTAAATAACATAAGATTTTGACTTTTACCCCCTGCTTTAACTCTTTTAATTTTAAGAACAATCGTAGAAATAGGGGCAGGAACAGGATGAACTGTTTACCCTCCTCTTTCTTCTAATTTAACACATAATGGGCCTTCAGTAGATTTAGTGATTTTTAGTTTACATTTAGCAGGAATTTCCTCAATTTTAGGTGCAGTAAATTTCATTTCAACTATTATAAATATACGTCCATTTGGTATAATACTTGATAAAACTCCTTTATTTGTATGATCTGTTCTTATTACAGCAATTCTTTTATTACTATCACTACCAGTTCTTGCAGGAGCAATTACTATACTATTAACTGACCGAAACTTAAATTCTTCTTTTTTTGATCCAATTGGAGGGGGAGATCC…		cellularOrganisms	cellularOrganisms	1	Eukaryota	superkingdom	1	Metazoa	kingdom	1	Arthropoda	phylum	1	Insecta	class	1	Coleoptera	order	1	Coccinellidae	family	1	Harmonia	genus	1	Harmonia_axyridis	species	1
Zotu3200	SA_5_26_8_2020_S46_RonMWASPdeg_HCO2198	3	ACGATTAAATAACATAAGATTTTGACTTTTACCCCCTGCTTTAACTCTTTTAATTTTAAGAACAATCGTAGAAATAGGGGCAGGAACAGGATGAACTGTTTACCCTCCTCTTTCTTCTAATTTAACACATAATGGGCCTTCAGTAGATTTAGTGATTTTTAGTTTACATTTAGCAGGAATTTCCTCAATTTTAGGTGCAGTAAATTTCATTTCAACTATTATAAATATACGTCCATTTGGTATAATACTTGATAAAACTCCTTTATTTGTATGATCTGTTCTTATTACAGCAATTCTTTTATTACTATCACTACCAGTTCTTGCAGGAGCAATTACTATACTATTAACTGACCGAAACTTAAATTCTTCTTTTTTTGATCCAATTGGAGGGGGAGATCC…		cellularOrganisms	cellularOrganisms	1	Eukaryota	superkingdom	1	Metazoa	kingdom	1	Arthropoda	phylum	1	Insecta	class	1	Coleoptera	order	1	Coccinellidae	family	1	Harmonia	genus	1	Harmonia_axyridis	species	1
Zotu4827	SA_5_23_7_2020_S35_MLepF1_LepR1	3	TAAGTTTTTGATTATTACCGCCTAGTTTAATTTTATTACTTTCCAGAATATTTATTGGAACGGGAACAGGTACAGGATGAACAGTTTATCCTCCTTTATCTTCAAATTTATCTCATAGTGGCCCATCTGTAGATTTATCAATTTTTTCATTACATATTGCAGGTATATCTTCAATTATAGGAGCAATTAATTTTATTTCTACTATTATAAATATAAAAATTTATAAAATAAATTCTATTTCTTTATTTTCATGATCAATATTATTAACAGCTATTTTATTATTATTATCATTACCAGTTTTAGCTGGTGCAATTACAATATTATTATTTGATCGAAATTTAAATACATCTTTTTTTGACCCCGCCGGAGGAGGGGACCCAATTTTATACCAACACTTAT…		cellularOrganisms	cellularOrganisms	1	Eukaryota	superkingdom	1	Metazoa	kingdom	1	Arthropoda	phylum	1	Insecta	class	1	Hymenoptera	order	0.96	Eulophidae	family	0.28	Aprostocetus	genus	0.17	Aprostocetus_clavicornis	species	0.09
Zotu2588	QS_4_24_8_2020_S50_MLepF1_LepR1	9	AGATTTTGACTTTTGCCTCCATCGTTAACCTTACTATTAGCAAGCAGATTAGTAGAAAGAGGGGCCGGAACTGGATGGACCGTTTATCCTCCACTAGCAGGAGTAATCGCTCATGCAGGAGCATCGGTTGATCTAACCATTTTTTCATTACATCTAGCAGGAGTGTCATCAATTTTAGGAGCTATTAACTTTATTACAACCACTATTAATATGAAATCCCCTGGTATAAGAATAGATCAATTACCTTTATTCGTATGAGCAGTAGTTATTACAGCAGTATTACTATTACTATCACTACCAGTTCTAGCAGGAGCTATTACTATACTATTAACAGATCGTAATATTAACACATCATTTTTTGACCCAGCAGGAGGAGGGGATCCTATTTTATATCAGCAT…		cellularOrganisms	cellularOrganisms	1	Eukaryota	superkingdom	1	Metazoa	kingdom	1	Arthropoda	phylum	1	Insecta	class	1	Odonata	order	1	Coenagrionidae	family	1	Enallagma	genus	1	Enallagma_signatum	species	1
Zotu2081	QS_5_24_8_2020_S51_MLepF1_LepR1	8	TAAGATTTTGATTATTACCACCAAGATTAATATTATTAATATTTAGAATATTTATTGGAAGTGGAACTGGTACAGGTTGAACGGTTTATCCCCCATTATCATCAAATTTATCTCATAATGGTAGATCAGTTGATTTATCAATTTTTTCTTTACATATTGCTGGTATTTCATCAATTATAGGTAGTATTAATTTTATTAGAACTATTTATAATATAAAAATTTTAAAGtttgatataatttatttatttgtttgatcaattttattaactacaattttattattattatCATTACCTGTATTAGCAGGAGCAATTACTATATTATTATTTGACCTAAATTTAAATTGTTCTTTTTTTGACCCATCAGGAGGAGGGGATCCTATTTTATATCAACATTTAT…		cellularOrganisms	cellularOrganisms	1	Eukaryota	superkingdom	1	Metazoa	kingdom	1	Arthropoda	phylum	1	Insecta	class	0.99	Hymenoptera	order	0.87	Aphelinidae	family	0.22	Aphytis	genus	0.14	Aphytis_aonidiae	species	0.07
Zotu1330	QS_3_24_8_2020_S49_MLepF1_LepR1	36	TAAGATTTTGAATATTACCTCCTTCTTTATCTTTATTATTAATTTCAAGAATAGTTGAAACAGGAACTGGAACTGGTTGAACAGTTTATCCACCCCTTTCATCAGTAATTGCTCATACAGGATCAGCAGTAGATTTTTCTATTTTTTCCCTTCATATTGCAGGAATTTCATCAATTTTAGGAGCTATTAATTTTATTTCTACAATAATTAATATAAAAATTAAATTCTTAAAATTTAATCAAATTTCTTTATTTGTTTGATCAATTTTAATTACTACTATCCTTCTTCTTTTATCTTTACCTGTATTAGCTGGAGCTATTACTATATTATTAACAGATCGAAATCTTAATACCTCATTTTTTGACCCAATGGGAGGGGGAGACCCCATTCTTTATCAGC…		cellularOrganisms	cellularOrganisms	1	Eukaryota	superkingdom	1	Metazoa	kingdom	1	Arthropoda	phylum	1	Insecta	class	0.99	Diptera	order	0.68	Cecidomyiidae	family	0.6	Resseliella	genus	0.21	Resseliella_kadsurae	species	0.14
Zotu2972	SA_4_23_7_2020_S34_MLepF1_LepR1	7	TAAGATTTTGATTATTACCCCCATCATTATCATTACTTATTATAAGAAGAATCGTTGAAAGTGGGGCAGGGACTGGATGAACTGTATACCCACCTTTATCTAGAAATATTGCACATGGAGGATCTTCAGTAGATTTAGCTATTTTTAGATTACATTTAGCAGGAATTTCTTCAATTTTAGGAGCAGTAAATTTTATTACTACAGTTATTAATATACGACCTGCAGGAATAATACTTGATCAAATACCTTTATTTGTTTGATCAGTTGTTATTACTGCAATTCTTTTATTATTATCTCTACCTGTTTTAGCAGGAGCTATTACAATACTATTAACAGATCGAAATTTAAATACTTCCTTCTTTGATCCTGCAGGAGGAGGAGATCCTATTTTATATCAAC…		cellularOrganisms	cellularOrganisms	1	Eukaryota	superkingdom	1	Metazoa	kingdom	1	Arthropoda	phylum	1	Insecta	class	1	Coleoptera	order	1	Latridiidae	family	1	Corticarina	genus	1	Corticarina_cavicollis	species	1
Zotu3849	SA_4_26_8_2020_S45_MLepF1_LepR1	4	TAAGATTTTGACTTCTTCCTCCATCCTTATCTCTTCTTCTGATAGCTTCTTTTTCATCAATAGGTGTAGGAACCGGATGAACAGTATACCCTCCTTTATCGGCTAGTTTAGCCCACAGCTCGATGTCTATCGAAATAACAATTTTCTCGCTCCACTTAGCAGGTGTTTCCGTGATTTTAGGAGCTATTAATTTTTTAGCCACAATTAGAAATATAAAAAGAAAAAGTTTATCAGCAGAAAAGACTCCTTTATTTGTTGTATCAGTTATAGTTACTGCCATCTTACTTTTATTATCCTTACCAGTGTTAGCAGGAGCTATTACAATACTTCTAACAGACCGGAATTATAACACAACATTTTTTGACCCCTCTGGAGGAGGAGACCCCATCTTGTATCAAC…		cellularOrganisms	cellularOrganisms	1	Eukaryota	superkingdom	1	Metazoa	kingdom	0.92	Arthropoda	phylum	0.66	Insecta	class	0.57	Diptera	order	0.13	Tachinidae	family	0.07	Metadrinomyia	genus	0.07	Metadrinomyia_flavifrons	species	0.07
Zotu3132	SA_1_26_8_2020_S37_RonMWASPdeg_HCO2198	6	TCGTATAAATAATATAAGATTTTGATTATTACCTCCAAGAATTTTTTTATTAATATCAAGAATATTAATAGGTGTAGGAACTGGTACTGGTTGAACAGTTTATCCTCCTTTATCTTTAAATTTATCTCATGCTGGTCCTTCAGTTGATCTTTCAATTTTTTCTTTACATATTGCTGGTATATCTTCAATCATAGGttcaattaattttattacaacaattttaaatataaaaatttataaatttgaattaatttCTTTATTTTGTTGATCTATAATTTTAACGGCAATTTTATTATTATTATCTTTACCTGTTTTAGCAGGTGCTATTACTATATTATTGTTTGATGGAAATTTAAATACTTCTTTTTTTGATCCTAATGGTGGGGGCGATCCTGTATT…		cellularOrganisms	cellularOrganisms	1	Eukaryota	superkingdom	1	Metazoa	kingdom	1	Arthropoda	phylum	1	Insecta	class	1	Hymenoptera	order	0.97	Eulophidae	family	0.32	Neochrysocharis	genus	0.12	Neochrysocharis_okazakii	species	0.12
Zotu1325	SA_2_26_8_2020_S38_MLepF1_LepR1	28	TAAGATTTTGACTTCTTCCTCCTTCTTTAACTTTGTTATTAGTAGGTAGATTAGTTGATAATGGTGCTGGAACTGGTTGAACAGTTTACCCACCATTATCAAGATATATATTTCATTCTGGCTCATGTGTTGATTTAACAATTTTGTCTTTACATTTAGCAGGTGTATCATCAATTTTGGGAGCTGTAAATTTTATTAGAACAATTTTTAATATACGTTCAACTGGTATGGGGCTTGATAAAATTTATTTATTTGTTTGATCAGTTTTAATTACTGCATTTTTGTTATTATTATCATTACCAGTTTTAGCTGGTGCAATTACTATATTATTAACTGATCGTAATTTAAATACATGTTTTTTTGACCGATCAAGAGGAGGGGATCCTATTCTTTACCAAC…		cellularOrganisms	cellularOrganisms	1	Eukaryota	superkingdom	1	Metazoa	kingdom	1	Arthropoda	phylum	1	Insecta	class	1	Hemiptera	order	1	Cicadidae	family	1	Neotibicen	genus	1	Neotibicen_linnei	species	0.78
Zotu4199	QS_4_27_7_2020_S42_MLepF1_LepR1	3	TAAGTTTTTGACTTCTTCCTCCTTCTCTCACCCTCCTCCTTTCTAGTTCAATTGTAGAAAACGGAGCAGGAACTGGATGAACTGTCTATCCTCCTCTATCAGCAGCAATTGCCCACAGAGGAGCATCAGTAGATTTAGCTATCTTCTCATTACATTTAGCAGGAGTTTCTTCTATCTTAGGATCAGTAAATTTCATTACAACTGTTATTAATATACGGGCAAACGGTATTACACTAGACCGTATACCCATATTTGTTTGATCAGTTGTTATTACAACAATTTTATTACTTCTTTCTCTTCCTGTTCTTGCAGGGGCTATTACTATACTATTAACTGACCGAAACTTAAATTCTTCTTTTTTTGACCCAACCGGTGGGGGAGACCCAATTTTATACCAAC…		cellularOrganisms	cellularOrganisms	1	Eukaryota	superkingdom	1	Metazoa	kingdom	1	Arthropoda	phylum	0.99	Insecta	class	0.94	Diptera	order	0.75	Chironomidae	family	0.56	Dicrotendipes	genus	0.36	Dicrotendipes_modestus	species	0.36
Zotu3935	QS_1_24_8_2020_S47_RonMWASPdeg_HCO2198	3	TAGATTGAACAACATTAGTTTTTGATTATTACCTCCTAGTTTATTATTACTAGTATTTTCAGCCTGTATAGAAGGTGGGGCAGGAACAGGATGAACTATCTATCCTCCTTTATCAGGAATACAAAGTCATAGTGGACCTAGTGTAGATTTGGCTATATTTGCTCTACATCTATCAGGTGTAAGTAGTTTATTAGGGGCAATTAATTTTATTAGTACTATAGGTAATATGAGAACACCTGGTATTACATCACATAAATTAACATTATTTGCATGATCAGTTGTTATTACTGCAGTATTACTATTATTATCTTTACCTGTATTAGCGGGAGGAATAACTATGGTTTTAACTGACCGTAATTTTAATACATCCTTCTTTGAAATAGCCGGAGGAGGAGACCC…		cellularOrganisms	cellularOrganisms	1	Eukaryota	superkingdom	1	Fungi	kingdom	0.98	Ascomycota	phylum	0.98	Sordariomycetes	class	0.88	Ophiostomatales	order	0.35	Ophiostomataceae	family	0.35	Sporothrix	genus	0.18	Sporothrix_schenckii	species	0.18
Zotu4083	QS_3_24_8_2020_S49_MLepF1_LepR1	3	TAAGTTTTTGACTTCTTCCCCCTTCTCTGACTCTTTTACTTTCTAGTTCAATTGTAGAAAATGGGGCAGGAACAGGTTGAACTGTTTATCCTCCCCTATCTTCTGCTATTGCACATAGAGGGGCCTCAGTAGACCTAGCTATTTTTTCTTTACATTTAGCAGGGGTTTCCTCAATTTTAGGGTCCGTAAATTTTATTACAACTGTAATTAATATACGAGCTAATGGAATTACTTTAGACCGAATGCCATTATTTGTTTGATCAGTTGTGATTACTACTGTACTTCTTCTTCTTTCATTGCCCGTATTAGCAGGAGCTATTACTATATTATTAACAGATCGAAATTTAAATACATCGTTCTTTGACCCGGCAGGAGGAGGAGATCCTGTTCTTTACCAAC…		cellularOrganisms	cellularOrganisms	1	Eukaryota	superkingdom	1	Metazoa	kingdom	1	Arthropoda	phylum	0.99	Insecta	class	0.99	Diptera	order	0.98	Chironomidae	family	0.95	Parachironomus	genus	0.84	Parachironomus_tenuicaudatus	species	0.82
Zotu3498	QS_1_24_8_2020_S47_RonMWASPdeg_HCO2198	4	GGTAATAGTCAACTGATTGTCCATTATAGTCTTAATTTTATTTTGAGAGTTAGATAACTGCACGATTGCGTCATCATATCGTTTTCTGTCCTCTTCGTCTAAATTACCTGATATTGACTTCCAAAAAGTACCGAGGCCATTAAAAATTCCACGTGCATTTCTATGTTTAGAAGGAATTAGATGACTCATTATTTTATCTGTTTCTGCTAGCAAATGGCTAAGGTGCCTTTTGTGATTATTTAGCTCAACTCTATCGATCGATAAATGAAATCCTTCGATTTTTCCGTTAGAATTA		cellularOrganisms	cellularOrganisms	1	Eukaryota	superkingdom	0.83	undef_Eukaryota	kingdom	0.37	undef_undef_Eukaryota	phylum	0.31	Spirotrichea	class	0.26	Sporadotrichida	order	0.1	Oxytrichidae	family	0.1	Laurentiella	genus	0.04	Laurentiella_strenua	species	0.04
Zotu4890	SA_6_23_7_2020_S36_MLepF1_LepR1	3	TAAGATTTTGACTATTACCCCCATCAATTACATTATTAATCATAAGAAGTATTGTAGAAAATGGAGCAGGGACTGGATGAACAGTATATCCACCCCTATCAGCCAATATCTCTCATAATGGAGCATCAGTAGATTTAGCCATTTTCTCACTTCATTTAGCAGGAATTTCATCAATTTTAGGAGCAGTAAATTTTATCTCAACAATTATTAACATACGCCCAGAAGGTATAACAGCTGAACGAATCCCACTATTTGTATGATCAGTAGGAATTACTGCATTATTACTATTATTATCTCTACCAGTTCTTGCTGGGGCAATTACAATATTATTAACTGATCGAAATTTTAATACATCATTTTTTGACCCAGCAGGGGGTGGAGACCCTATTCTTTACCAAC…		cellularOrganisms	cellularOrganisms	1	Eukaryota	superkingdom	1	Metazoa	kingdom	1	Arthropoda	phylum	1	Insecta	class	1	Hemiptera	order	1	Miridae	family	1	Phytocoris	genus	1	Phytocoris_conspurcatus	species	1
Zotu4843	SA_5_23_7_2020_S35_RonMWASPdeg_HCO2198	3	TCGAATAAATAATATAAGATTTTGACTTTTACCACCTTCGCTCACCTTACTATTAGCTAGTTCAATTGTAGAAAACGGGGCTGGAACCGGTTGAACAGTTTACCCCCCTTTAGCATCTGGAATTGCTCATGCTGGAGCATCTGTTGATTTAGCTATTTTTTCATTACATTTAGCTGGAATTTCTTCAATTTTAGGGGCTGTAAATTTTATTACAACTGTAATTAATATACGATCAAATGGAATTACATTAGATCGTATACCTTTATTCGTTTGATCTGTTGTTATTACAGCCGTATTATTGCTTCTTTCACTCCCTGTATTAGCTGGGGCTATTACAATATTATTAACTGATCGAAACCTAAATACATCATTTTTTGATCCAGCTGGAGGAGGAGATCC…		cellularOrganisms	cellularOrganisms	1	Eukaryota	superkingdom	1	Metazoa	kingdom	1	Arthropoda	phylum	1	Insecta	class	1	Diptera	order	1	Chironomidae	family	1	Procladius	genus	1	Procladius_bellus	species	1
Zotu2981	SA_5_23_7_2020_S35_MLepF1_LepR1	5	TAAGTTTTTGATTGCTTCCCCCATCACTAACTTTATTATTATCAAGTTCAATTGTAGAAAATGGAGCTGGGACAGGTTGAACTGTTTACCCTCCTCTTTCTTCTGGAATTGCTCATGCTGGAGCATCTGTTGATTTAGCTATTTTTTCTCTTCACTTAGCCGGAATTTCCTCTATTTTAGGAGCTGTAAATTTCATTACTACTCTTATTAATATACGATCTGAAGGAATTACTTTAGATCGAATACCTTTATTTGTTTGATCTGTAGTAATTACAGCTATTCTTTTATTGTTATCTCTACCTGTATTAGCAGGAGCTATTACTATATTATTAACAGACCGAAATTTAAACACATCATTTTTCGACCCTGCTGGAGGAGGGGATCCTATTCTTTATCAAC…		cellularOrganisms	cellularOrganisms	1	Eukaryota	superkingdom	1	Metazoa	kingdom	1	Arthropoda	phylum	1	Insecta	class	1	Diptera	order	0.86	Drosophilidae	family	0.25	Drosophila	genus	0.14	Drosophila_acanthoptera	species	0.04
Zotu2913	SA_1_23_7_2020_S31_MLepF1_LepR1	7	AGATTCTGACTTTTACATCCTTCAATTTTTTTCTTCTTTTAAGAAATTTTATTAATGATGGAGTTGGAACAGGATGAACTGTTTATGCTCCATCAGCCTCAAATATTTTTCATAATGGTCCTTCAGTTGATTTAACTATTTTTTCTCTTCATATTCCGGAATATCCTCTATCTTAGGAGCTATTAACTTCATTTCAACTATTATAAATATGCATTATAAAAATTTTTCCATTGATAAAGTCCCACTACTTGTATGATCAATTTTAATTACTGCAATTCTATTACTTTTATCCCTTCCCGTTCTTGCTGGAGCTATTACTATACTTTTAACTGACCGTAATCTTAACACTTCATTTTTTGACCCATCAGGAGGGGGTGATCCCATTTTATATCAACATCT…		cellularOrganisms	cellularOrganisms	1	Eukaryota	superkingdom	1	Metazoa	kingdom	1	Arthropoda	phylum	1	Insecta	class	1	Hymenoptera	order	0.98	Formicidae	family	0.98	Myrmecocystus	genus	0.43	Myrmecocystus_wheeleri	species	0.3
Zotu2730	QS_4_24_8_2020_S50_RonMWASPdeg_HCO2198	8	TCGTATAAATAATATAAGATTTTGATTATTACCTCCAAGATTAATATTATTAATATCTAGAATGTTTATTGGAATTGGACCTGGTACTGGTTGAACTGTTTATCCACCTTTATCATTAAATTTATCTCATAGTGGTCCTTCAGTTGATTTATCTATTTTTTCTTTACATATTGCTGGTATTTCTTCAATTATAGGTTCTATCAATTTTATTTGTACAATTTTGAATATAAAAATTTATAAAATTGAAAATATTTCGTTATTTTCTTTAGCAATATTTTTAACTGCAATTTTATTATTATTATCTTTACCTGTGTTAGCTGGTGCAATTACTATATTATTATTTGATCGAAATTTAAATACTTCATTTTTTGATCCTGCAGGTGGAGGAGATCCAATTTT…		cellularOrganisms	cellularOrganisms	1	Eukaryota	superkingdom	1	Metazoa	kingdom	1	Arthropoda	phylum	1	Insecta	class	1	Hymenoptera	order	0.99	Eupelmidae	family	0.19	Anastatus	genus	0.19	Anastatus_bangalorensis	species	0.19
Zotu4905	SA_6_23_7_2020_S36_MLepF1_LepR1	3	TAAGTTTTTGACTTCTCCCTCCTTCTTTAACTTTACTTCTTTCTAGCTCAATTGTAGAAAATGGGGCTGGCACAGGATGAACTGTATACCCTCCCCTTTCTTCTGGTATTGCTCATGCAGGTGCTTCAGTTGACTTAGCAATTTTTTCTTTACATTCAGCAGGAATCTCCTCTATTTTAGGAGCCGTAAATTTTATCACCACAGTGATTAATATACGTTCAGAAGGTGTTACATTAGATCGAATACCTTTATTTGTATGATCTGTTGTTATCACAGCAATCTTACTTTTACTTTCTTTACCAGTTTTAGCTGGGGCTATCACAATATTATTAACGGATCGAAACCTAAATACATCATTTTTTGACCCAGCAGGGGGTGGAGACCCCATTCTATATCAAC…		cellularOrganisms	cellularOrganisms	1	Eukaryota	superkingdom	1	Metazoa	kingdom	1	Arthropoda	phylum	0.91	Insecta	class	0.87	Diptera	order	0.54	Tachinidae	family	0.03	Mactomyia	genus	0.01	Mactomyia_fracida	species	0.01
Zotu492	SA_5_23_7_2020_S35_MLepF1_LepR1	82	TAAGATTTTGACTTTTACCCCCTGCTTTAACTCTTTTAATTTTAAGAACAGTCGTAGAAATAGGAGCAGGAACAGGATGAACTGTTTACCCTCCTCTTTCTTCTAATTTAACAGATAATGGGCCTTCAGTAGATTTAGTGATTTTTAGTTTACATTTAGCAGGAATTTCCTCAATTTTAGGTGCAGTAAATTTCATTTCAACTATTATAAATATACGTCCATTTGGTATAATACTTGATAAAACTCCTTTATTTGTATGATCTGTTCTTATTACAGCAATTCTTTTATTATTATCACTTCCAGTTCTTGCAGGAGCAATTACTATACTATTAACTGACCGAAACTTAAATTCTTCTTTTTCTGATCCAACCGGTGGGGGAGACCCAATTTTATACCAAC…		cellularOrganisms	cellularOrganisms	1	Eukaryota	superkingdom	1	Metazoa	kingdom	1	Arthropoda	phylum	1	Insecta	class	1	Coleoptera	order	1	Coccinellidae	family	1	Harmonia	genus	1	Harmonia_axyridis	species	1
Zotu492	QS_6_24_8_2020_S52_MLepF1_LepR1	12	TAAGATTTTGACTTTTACCCCCTGCTTTAACTCTTTTAATTTTAAGAACAGTCGTAGAAATAGGAGCAGGAACAGGATGAACTGTTTACCCTCCTCTTTCTTCTAATTTAACAGATAATGGGCCTTCAGTAGATTTAGTGATTTTTAGTTTACATTTAGCAGGAATTTCCTCAATTTTAGGTGCAGTAAATTTCATTTCAACTATTATAAATATACGTCCATTTGGTATAATACTTGATAAAACTCCTTTATTTGTATGATCTGTTCTTATTACAGCAATTCTTTTATTATTATCACTTCCAGTTCTTGCAGGAGCAATTACTATACTATTAACTGACCGAAACTTAAATTCTTCTTTTTCTGATCCAACCGGTGGGGGAGACCCAATTTTATACCAAC…		cellularOrganisms	cellularOrganisms	1	Eukaryota	superkingdom	1	Metazoa	kingdom	1	Arthropoda	phylum	1	Insecta	class	1	Coleoptera	order	1	Coccinellidae	family	1	Harmonia	genus	1	Harmonia_axyridis	species	1
Zotu492	QS_5_27_7_2020_S43_MLepF1_LepR1	38	TAAGATTTTGACTTTTACCCCCTGCTTTAACTCTTTTAATTTTAAGAACAGTCGTAGAAATAGGAGCAGGAACAGGATGAACTGTTTACCCTCCTCTTTCTTCTAATTTAACAGATAATGGGCCTTCAGTAGATTTAGTGATTTTTAGTTTACATTTAGCAGGAATTTCCTCAATTTTAGGTGCAGTAAATTTCATTTCAACTATTATAAATATACGTCCATTTGGTATAATACTTGATAAAACTCCTTTATTTGTATGATCTGTTCTTATTACAGCAATTCTTTTATTATTATCACTTCCAGTTCTTGCAGGAGCAATTACTATACTATTAACTGACCGAAACTTAAATTCTTCTTTTTCTGATCCAACCGGTGGGGGAGACCCAATTTTATACCAAC…		cellularOrganisms	cellularOrganisms	1	Eukaryota	superkingdom	1	Metazoa	kingdom	1	Arthropoda	phylum	1	Insecta	class	1	Coleoptera	order	1	Coccinellidae	family	1	Harmonia	genus	1	Harmonia_axyridis	species	1
Zotu492	SA_5_26_8_2020_S46_MLepF1_LepR1	79	TAAGATTTTGACTTTTACCCCCTGCTTTAACTCTTTTAATTTTAAGAACAGTCGTAGAAATAGGAGCAGGAACAGGATGAACTGTTTACCCTCCTCTTTCTTCTAATTTAACAGATAATGGGCCTTCAGTAGATTTAGTGATTTTTAGTTTACATTTAGCAGGAATTTCCTCAATTTTAGGTGCAGTAAATTTCATTTCAACTATTATAAATATACGTCCATTTGGTATAATACTTGATAAAACTCCTTTATTTGTATGATCTGTTCTTATTACAGCAATTCTTTTATTATTATCACTTCCAGTTCTTGCAGGAGCAATTACTATACTATTAACTGACCGAAACTTAAATTCTTCTTTTTCTGATCCAACCGGTGGGGGAGACCCAATTTTATACCAAC…		cellularOrganisms	cellularOrganisms	1	Eukaryota	superkingdom	1	Metazoa	kingdom	1	Arthropoda	phylum	1	Insecta	class	1	Coleoptera	order	1	Coccinellidae	family	1	Harmonia	genus	1	Harmonia_axyridis	species	1
Zotu492	QS_4_27_7_2020_S42_MLepF1_LepR1	43	TAAGATTTTGACTTTTACCCCCTGCTTTAACTCTTTTAATTTTAAGAACAGTCGTAGAAATAGGAGCAGGAACAGGATGAACTGTTTACCCTCCTCTTTCTTCTAATTTAACAGATAATGGGCCTTCAGTAGATTTAGTGATTTTTAGTTTACATTTAGCAGGAATTTCCTCAATTTTAGGTGCAGTAAATTTCATTTCAACTATTATAAATATACGTCCATTTGGTATAATACTTGATAAAACTCCTTTATTTGTATGATCTGTTCTTATTACAGCAATTCTTTTATTATTATCACTTCCAGTTCTTGCAGGAGCAATTACTATACTATTAACTGACCGAAACTTAAATTCTTCTTTTTCTGATCCAACCGGTGGGGGAGACCCAATTTTATACCAAC…		cellularOrganisms	cellularOrganisms	1	Eukaryota	superkingdom	1	Metazoa	kingdom	1	Arthropoda	phylum	1	Insecta	class	1	Coleoptera	order	1	Coccinellidae	family	1	Harmonia	genus	1	Harmonia_axyridis	species	1
Zotu492	QS_4_24_8_2020_S50_MLepF1_LepR1	9	TAAGATTTTGACTTTTACCCCCTGCTTTAACTCTTTTAATTTTAAGAACAGTCGTAGAAATAGGAGCAGGAACAGGATGAACTGTTTACCCTCCTCTTTCTTCTAATTTAACAGATAATGGGCCTTCAGTAGATTTAGTGATTTTTAGTTTACATTTAGCAGGAATTTCCTCAATTTTAGGTGCAGTAAATTTCATTTCAACTATTATAAATATACGTCCATTTGGTATAATACTTGATAAAACTCCTTTATTTGTATGATCTGTTCTTATTACAGCAATTCTTTTATTATTATCACTTCCAGTTCTTGCAGGAGCAATTACTATACTATTAACTGACCGAAACTTAAATTCTTCTTTTTCTGATCCAACCGGTGGGGGAGACCCAATTTTATACCAAC…		cellularOrganisms	cellularOrganisms	1	Eukaryota	superkingdom	1	Metazoa	kingdom	1	Arthropoda	phylum	1	Insecta	class	1	Coleoptera	order	1	Coccinellidae	family	1	Harmonia	genus	1	Harmonia_axyridis	species	1
Zotu253	SA_2_26_8_2020_S38_MLepF1_LepR1	82	TAAGATTTTGAATACTTCCACCATCATTAATTTTAATACTTTCTAGTTCACTAACAGAAATAGGAGCAGGTACTGGATGAACAGTTTATCCACCACTTTCCATAAATTCAGCACACTCTGGACCTAGAGTTGATATATCAATTTTTTCGCTACATATAGCAGGTATCTCATCAATTTTAGGAGCAATTAATTTTATTTCAACAATTATAAATATACGAGCAATAGAAATAAAAATTGAACAAATACAACTTTTTGTATGATCAGTTTTAATTACAGCAATTCTTTTAATTTTATCACTACCAGTTCTAGCCGGCGCAATTACTATACTTTTAACAGACCGAAACCTAAATACATCATTTTTTGACCCTGCGGGAGGTGGGGATCCAATTTTATACCAAC…		cellularOrganisms	cellularOrganisms	1	Eukaryota	superkingdom	1	Metazoa	kingdom	1	Arthropoda	phylum	1	Insecta	class	1	Hemiptera	order	1	Cicadellidae	family	1	Stragania	genus	1	Stragania_apicalis	species	1
Zotu253	SA_4_23_7_2020_S34_MLepF1_LepR1	724	TAAGATTTTGAATACTTCCACCATCATTAATTTTAATACTTTCTAGTTCACTAACAGAAATAGGAGCAGGTACTGGATGAACAGTTTATCCACCACTTTCCATAAATTCAGCACACTCTGGACCTAGAGTTGATATATCAATTTTTTCGCTACATATAGCAGGTATCTCATCAATTTTAGGAGCAATTAATTTTATTTCAACAATTATAAATATACGAGCAATAGAAATAAAAATTGAACAAATACAACTTTTTGTATGATCAGTTTTAATTACAGCAATTCTTTTAATTTTATCACTACCAGTTCTAGCCGGCGCAATTACTATACTTTTAACAGACCGAAACCTAAATACATCATTTTTTGACCCTGCGGGAGGTGGGGATCCAATTTTATACCAAC…		cellularOrganisms	cellularOrganisms	1	Eukaryota	superkingdom	1	Metazoa	kingdom	1	Arthropoda	phylum	1	Insecta	class	1	Hemiptera	order	1	Cicadellidae	family	1	Stragania	genus	1	Stragania_apicalis	species	1
Zotu253	SA_4_26_8_2020_S45_MLepF1_LepR1	63	TAAGATTTTGAATACTTCCACCATCATTAATTTTAATACTTTCTAGTTCACTAACAGAAATAGGAGCAGGTACTGGATGAACAGTTTATCCACCACTTTCCATAAATTCAGCACACTCTGGACCTAGAGTTGATATATCAATTTTTTCGCTACATATAGCAGGTATCTCATCAATTTTAGGAGCAATTAATTTTATTTCAACAATTATAAATATACGAGCAATAGAAATAAAAATTGAACAAATACAACTTTTTGTATGATCAGTTTTAATTACAGCAATTCTTTTAATTTTATCACTACCAGTTCTAGCCGGCGCAATTACTATACTTTTAACAGACCGAAACCTAAATACATCATTTTTTGACCCTGCGGGAGGTGGGGATCCAATTTTATACCAAC…		cellularOrganisms	cellularOrganisms	1	Eukaryota	superkingdom	1	Metazoa	kingdom	1	Arthropoda	phylum	1	Insecta	class	1	Hemiptera	order	1	Cicadellidae	family	1	Stragania	genus	1	Stragania_apicalis	species	1
Zotu253	SA_5_23_7_2020_S35_MLepF1_LepR1	5	TAAGATTTTGAATACTTCCACCATCATTAATTTTAATACTTTCTAGTTCACTAACAGAAATAGGAGCAGGTACTGGATGAACAGTTTATCCACCACTTTCCATAAATTCAGCACACTCTGGACCTAGAGTTGATATATCAATTTTTTCGCTACATATAGCAGGTATCTCATCAATTTTAGGAGCAATTAATTTTATTTCAACAATTATAAATATACGAGCAATAGAAATAAAAATTGAACAAATACAACTTTTTGTATGATCAGTTTTAATTACAGCAATTCTTTTAATTTTATCACTACCAGTTCTAGCCGGCGCAATTACTATACTTTTAACAGACCGAAACCTAAATACATCATTTTTTGACCCTGCGGGAGGTGGGGATCCAATTTTATACCAAC…		cellularOrganisms	cellularOrganisms	1	Eukaryota	superkingdom	1	Metazoa	kingdom	1	Arthropoda	phylum	1	Insecta	class	1	Hemiptera	order	1	Cicadellidae	family	1	Stragania	genus	1	Stragania_apicalis	species	1
Zotu3575	QS_3_27_7_2020_S41_MLepF1_LepR1	4	TAAGATTTTGATTACTCCCACCATCATTAATTTTATTAATTAGAAGAATAGTAGAAACAGGAACTGGAACAGGATGAACTGTTTATCCTCCTTTATCTTCAATTATTGCTCATACAGGGTCTTCTGTAGATTTTTCTATTTTTTCTCTTCATATTGCTGGTATTTCTTCTATTTTAGGAGCTATTAATTTTATTGCTACTATAATAAATATAAAAATCAAATTTTTAAATTTTGATCAAATTTCTTTATTTACTTGATCAATTTTAATTACTACTGTTTTATTATTATTATCTCTTCCAGTTTTAGCAGGAGCTATTACAATATTATTAACTGATCGAAATTTAAATACTTCATTTTTTGACCCTATAGGAGGGGGAGATCCTATTCTTTACCAACATT…		cellularOrganisms	cellularOrganisms	1	Eukaryota	superkingdom	1	Metazoa	kingdom	1	Arthropoda	phylum	1	Insecta	class	0.99	Diptera	order	0.52	Cecidomyiidae	family	0.47	Contarinia	genus	0.29	Contarinia_asclepiadis	species	0.13
Zotu2053	SA_3_23_7_2020_S33_MLepF1_LepR1	16	TTGAGCAAAAACAACTGATTGATTAACTTGATAATCCGTTACAAATTTTAATGTAATTATTAATGTAATCATATGTCGTCTGTGGTCTATTCGAACTGACAGATGTCTGACATTTCACATGATATTTATAACGTGTAAGATATATTGAGGTCTAGGTATTTATAAGATGAGGAAATCTATTATTTTATCTATTATTTTTTATGGAAGCTCTAGCG		cellularOrganisms	cellularOrganisms	1	Eukaryota	superkingdom	0.94	undef_Eukaryota	kingdom	0.23	Apicomplexa	phylum	0.13	Aconoidasida	class	0.13	Haemosporida	order	0.13	Plasmodiidae	family	0.03	Nycteria	genus	0.01	Nycteria_heischi	species	0
Zotu4826	SA_5_23_7_2020_S35_MLepF1_LepR1	3	TAAGTTTCTGATTATTACCACCTAGTTTAATCTTATTTTTATTTGCAGCTACAATTGAAAACGGAGCTGGAACAGGATGAACAATGTATCCTCCATTATCAGGTATACAAAGCCACAGTGGACCTAGTGTTGATTTAGCCATTTTTGCTTTACACTTATCAGGGATTAGTAGTTTATTAGGTGCAATAAACTTTATAACAACAATATTGAATATGAGAAGTCCTGGAATTAGATTACACAAATTAGCTTTATTCGGTTGAGCGGTAGTAGTTACAGCAGTTTTACTATTATTATCCTTACCCGTTTTAGCCGGTGCTATCACTATGGTACTAACAGATAGAAATTTTAATACATCATTCTTTGAAGTAGCAGGTGGAGGTGACCCTATATTATACCAAC…		cellularOrganisms	cellularOrganisms	1	Eukaryota	superkingdom	1	Fungi	kingdom	1	Ascomycota	phylum	1	Eurotiomycetes	class	0.21	Mycocaliciales	order	0.15	Mycocaliciaceae	family	0.15	Mycocalicium	genus	0.15	Mycocalicium_subtile	species	0.15
Zotu964	QS_6_24_8_2020_S52_MLepF1_LepR1	64	TAAGTTTTTGATTACTTCCTCCCTCATTAACTCTTTTACTTTCTAGTTCAATTGTAGAAAATGGGGCAGGAACGGGTTGAACTGTTTACCCTCCACTATCTTCTGCTATTGCTCATAGAGGGGCTTCAGTAGACTTAGCTATTTTTTCATTACATTTAGCTGGAGTTTCATCAATTTTAGGTTCTGTAAATTTTATTACAACAGTAATTAATATACGAGCAAACGGAATTACTTTAGACCGAATGCCATTATTCGTGTGATCAGTTGTTATTACAACTGTTTTACTTCTTCTTTCTTTACCTGTATTAGCAGGAGCTATTACAATACTACTAACAGACCGAAATTTAAATACTTCTTTTTTTGACCCTGCTGGAGGGGGAGACCCTATTTTATACCAAC…		cellularOrganisms	cellularOrganisms	1	Eukaryota	superkingdom	1	Metazoa	kingdom	1	Arthropoda	phylum	1	Insecta	class	1	Diptera	order	1	Chironomidae	family	1	Paracladopelma	genus	1	Paracladopelma_winnelli	species	1
Zotu4757	SA_4_23_7_2020_S34_MLepF1_LepR1	3	AGTCTATGATTATTATTTCCTTCATTAAAACTTATAATTATTAATATAATAATTATAAACAATATTAATACAGGATGAACTTTATATCCACCATTAATTATACAAAACAATATATCAATTAATTTTTTAATTTTCTCATTACATTTAAATGGAATATCTTCAATTCTAAGATCAATAAATTTTATTATTACTATTATTTTTATAAAAAATAAATTTCTAAACCTATACTCAATTAATTTATTTTGTTGAGCTATTATAATTACTTCAATTCTTTTAATTTTATCAGTACCTGTATTAGCTAGAGGTATTACAATAATTTTAACCGATTATAATTTTAAAACAATATTTTTTAATCCCGAAGGAAATGGTAATCCAATTTTATATCAACATTTATTT		cellularOrganisms	cellularOrganisms	1	Eukaryota	superkingdom	1	Metazoa	kingdom	1	Arthropoda	phylum	1	Insecta	class	1	Hemiptera	order	1	Diaspididae	family	1	Unaspis	genus	1	Unaspis_euonymi	species	1
Zotu4803	SA_4_26_8_2020_S45_RonMWASPdeg_HCO2198	3	ACGAATAAATAATATAAGATTTTGACTTTTACCCCCTGCTTTAACTCTTTTAATTTTAAGAACAGTCGTAGAAATAGGAATTCTTTTATTATTATCACTTCCAGTTCTTGCAGGAGCAATTACTATACTATTAACTGACCGAAACTTAAATTCTTCTTTTTTTGATCCAACCGGTGGGGGAGACCCAATTTTATACCAACATTTATTT		cellularOrganisms	cellularOrganisms	1	Eukaryota	superkingdom	1	Metazoa	kingdom	1	Arthropoda	phylum	0.99	Insecta	class	0.99	Coleoptera	order	0.66	Coccinellidae	family	0.62	Harmonia	genus	0.6	Harmonia_axyridis	species	0.6
Zotu1544	SA_6_26_8_2020_S53_RonMWASPdeg_HCO2198	20	ACGATTAAACAATATAAGATTTTGATTATTACCCCCATCATTATCATTACTTATTATAAGAAGAATCGTAGAAAGTGGTGCCGAAACTGGATGAACTGTATACCCTCCTTTATCTAGTAATATTGCGCACGGTGGGTCTTCAGTAGATTTAGCTATTTTTAGATTACATTTAGCAGGAATTTCCTCAATTTTAGGAGCAGTAAATTTTATTACTACAGTAATTAATATACGACCTGCGGGAATAATACTTGATCAAATACCTTTATTTGTTTGATCAGTTGTTATTACTGCAATTCTTTTATTACTATCTCTACCTGTTTTAGCAGGAGCTATTACAATACTATTAACAGATCGTAATTTAAATACTTCTTTCTTTGACCCTGCAGGAGGGGGAGATCC…		cellularOrganisms	cellularOrganisms	1	Eukaryota	superkingdom	1	Metazoa	kingdom	1	Arthropoda	phylum	1	Insecta	class	1	Coleoptera	order	0.95	Latridiidae	family	0.94	Corticarina	genus	0.93	Corticarina_cavicollis	species	0.93
Zotu3615	QS_5_24_8_2020_S51_MLepF1_LepR1	4	TAAGATTTTGGCTTCTTCCACCCTCTCTTTCTTTACTTTTAATAAGAAGAATAGTAGAAAGAGGAGTAGGAACTGGATGAACAGTTTATCCCCCCCTTTCTTCTAATATTGCACACGGAGGCTCATCAGTTGATTTAGCTATTTTTAGTCTTCATCTTGCAGGTATTTCTTCTATTTTAGGTGCAGTAAATTTTATTACTACTGTAATTAATATACGACCAGCAGGAATAACCTTAGACCGAATACCTTTATTTGTATGAAGAGTAGCAATTACTGCCCTTTTATTATTACTTTCTCTTCCAGTATTAGCAGGAGCAATCACTATACTTTTAACTGATCGAAATTTAAATACATCATTTTTTGATCCAGCTGGAGGTGGGGACCCTATTTTATACCAAC…		cellularOrganisms	cellularOrganisms	1	Eukaryota	superkingdom	1	Metazoa	kingdom	1	Arthropoda	phylum	0.99	Insecta	class	0.99	Coleoptera	order	0.85	Cleridae	family	0.58	Cymatodera	genus	0.54	Cymatodera_oblita	species	0.39
Zotu3872	SA_5_26_8_2020_S46_MLepF1_LepR1	4	TAAGATTTTGACTTCTACCTCCAAGATTATCTCTACTATTAATAAGAAGAATTATTGACAAAGGAGCAGGAACAGGATGAACAGTGTATCCACCATTAGCCGCCAACATTGCTCATGAAGGAGCATCAATTGACTTAGCAATTTTCAGACTACACATATCAGGGGTATCCTCAATTTTAGGGGCCATTAATTTTATTTCCACTATTATTAATATACACCCAACAGGAATAAAACCTGAACAACTTTCATTATTTACATGAGCCGTAAAAATCACAGCAGTACTCTTACTGCTCTCACTACCTGTACTAGCAGGAGGTATTACAATGCTACTTACAGATCGAAACATCAACACCTCATTTTTTGACCCAGCAGGAGGAGGAGATCCTGTTTTATATCAAC…		cellularOrganisms	cellularOrganisms	1	Eukaryota	superkingdom	1	Metazoa	kingdom	1	Arthropoda	phylum	1	Insecta	class	1	Coleoptera	order	1	Curculionidae	family	1	Xyleborinus	genus	1	Xyleborinus_saxesenii	species	1
Zotu2470	SA_4_23_7_2020_S34_MLepF1_LepR1	11	AGATTCTGGCTACTCTTTCCTGCCATATTGTTTTTGATCGCTTCTAGGTATATTTCTTCGGGGTGTGGTACAGGCTGAACGGTTTACCCTCCTCTATCTAGAATTTACTTTCACACGGACCCCTCTGTAGATCTGGCTATTTTTTCCTTGCATCTCGGTGGGGTCTCTTCAATTCTTAGGTCAATTAATTTTATTACTACTGTATTCGTAATACGCTTCTCTGGATTACCTATAGAACGTATGCCTCTATTTATTTGATCTATAATAATTACTTCTTTCTTATTACTCCTTTCACTCCCAGTACTTGCAGGGGCTATTACTATACTTCTTACAGACCGAAATCTTAACACTTCTTTTTTTGACCCATTAGGTGGGGGTGACCCTGTTTTATACCAGCAT…		cellularOrganisms	cellularOrganisms	1	Eukaryota	superkingdom	0.96	undef_Eukaryota	kingdom	0.07	undef_undef_Eukaryota	phylum	0.06	Spirotrichea	class	0.06	Sporadotrichida	order	0.04	Oxytrichidae	family	0.04	Laurentiella	genus	0.04	Laurentiella_strenua	species	0.04
Zotu3404	SA_2_26_8_2020_S38_MLepF1_LepR1	3	TAAGATTTTGACTTTTACCTCCATCTCTTACTCTTCTTTTAGTGAGAAGTATAGTTGAAAACGGAGCTGGAACTGGTTGAACGGTTTATCCTCCTTTATCTTCAGGAATTGCACATGGAGGAGCTTCTGTAGATTTAGCAATTTTTAGACTTCATTTAGCAGGAGCTTCTTCAATTATAGGGGCTGTAAATTTTATTACAACCGTTATTAATATACGTTCAACAGGTATTACTTTTGATCGAATACCTTTATTTGTCTGATCTGTTGTCATTACTGCTATTCTTTTACTTCTTTCTCTCCCTGTTTTAGCAGGAGCTATTACTATACTTCTTACAGACCGAAATTTAAATACTTCTTTCTTTGATCCAGCTGGAGGAGGAGATCCAATTTTATATCAAC…		cellularOrganisms	cellularOrganisms	1	Eukaryota	superkingdom	1	Metazoa	kingdom	1	Arthropoda	phylum	1	Insecta	class	1	Diptera	order	1	Lauxaniidae	family	1	Minettia	genus	1	Minettia_lupulina	species	1
Zotu1359	SA_2_26_8_2020_S38_MLepF1_LepR1	35	AGATTTTGACTTCTTCCTCCATCATTAACTCTATTGTTGGTTGGTAGTTTAGTTGACAATGGTGCTGGGACAGATTAAACTGTATATCCAGCTTTGTCAAGATATATATTTCATTCTGGTTCTTGTGTTGATTTAACAATTTTTTCATTACATTTAGCAGATGTATAATCAATTTTAGGCGCTGTAAATTTCATTTGAACAATTTTTAATTTGCGTTCTACTGGTATAAGTTTAGATAAAACTCCATTGTTTGTATGTACAGTACTGATTACTGTTTACCACAGTAAGTCAGTACTGATTTTTGTTGTTATCTTTACCAGTTTTAGCTGGTGCTATTACTGTATTATTAACTGATCGTGATTTGAAAACATGTTTTTTTGATCCATCTGGAGGAGGAGA…		cellularOrganisms	cellularOrganisms	1	Eukaryota	superkingdom	0.98	Metazoa	kingdom	0.82	Arthropoda	phylum	0.79	Insecta	class	0.78	Hemiptera	order	0.69	Cicadidae	family	0.68	Cryptotympana	genus	0.33	Cryptotympana_holsti	species	0.33
Zotu1431	QS_1_24_8_2020_S47_MLepF1_LepR1	34	TAAGATTTTGACTTCTCCCTCCAAGTTTTATCTTTTTAATAATATCTTCTTTTATTGAAGGAGGAGCAGGCACTGGTTGAACAGTGTACCCCCCACTCTCCAATAGTATTTTCCATAGAAGAATTGCTGTAGACTTAGCTATCTTCAGATTACACCTTGCAGGTGTTTCCTCTATCCTAGGAGCCATCAATTTTATCTGTACAATTTTAAATATACGCCCTAAAACAATATCAATAGAATCAATACCTTTATTCACATGATCCGTATTAATCACTACAATCTTATTGCTGTTATCTCTACCAGTACTTGCAGGAGCAATCACTATGCTTCTCACAGACCGAAATTTTAACACTTGTTTTTTTGACCCTAGAGGTGGAGGAGATCCTATTTTATACCAAC…		cellularOrganisms	cellularOrganisms	1	Eukaryota	superkingdom	1	Metazoa	kingdom	0.88	Arthropoda	phylum	0.64	Insecta	class	0.56	Lepidoptera	order	0.21	Nymphalidae	family	0.2	Lymanopoda	genus	0.04	Lymanopoda_caudalis	species	0.03
Zotu4725	SA_3_23_7_2020_S33_RonMWASPdeg_HCO2198	3	TAGATTAAATAATATTAGTTTTTGATTATTACCCCCTAGTTTAATTTTATTAGTATTTTCGGCGTGTATAGAAGGTGGTGCAGGTACAGGTTGAACTCTTTACCCTCCACTTGCTGGATTACAAAGCCATAGCGGACCAAGTGTAGATTTAGCTATTTTTGCTTTACATTTATCTGGAATTAGTAGTTTATTAGGTGCTATAAATTTTATAACAACAATAGCCAATATGAGAACACCTGGTATAAAATTACATAAATTAGCTTTATTTGGGTGAGCTGTTGTAATAACAGCCATATTACTTTTATTATCGTTACCTGTATTAGCTGGTGGTATAACTATGGTATTAACAGATAGAAATTTTAATACTTCCTTTTTTGAAGTAGCTGGGGGAGGAGATCC…		cellularOrganisms	cellularOrganisms	1	Eukaryota	superkingdom	1	Fungi	kingdom	1	Ascomycota	phylum	1	Sordariomycetes	class	0.97	Hypocreales	order	0.84	Nectriaceae	family	0.42	Fusarium	genus	0.33	Fusarium_temperatum	species	0.21
Zotu4339	QS_6_27_7_2020_S44_MLepF1_LepR1	3	TACGATTTTGATTATTGCCTCCTTCTCTATCTCTTTTGTTAGCAAGTAGTCTAGTAGAAAACGAAGCTGGAACTGGTTGAACTGTCTACCCACCGCTCTCTGTAAATATTGCTCATGCTGGACCATCCGTAGATTTAGCAATTTTTTCACTTCATTTAGCCGAAATTTCTTCAATTTTAGGAGCAGTTAATTTTATTACAACAACTATTAATATACGGGCTTCAGGAATATATCTAGATCAAACACCTATATTTGTTTGGGCTATAGAAATTACAGCATTACTTTTACTTCTTTCTTTACCTGTTTTATCTGGAGCTATTACTATATTATTAACTGACCGAAACTTAAATACTTCTTTCTTTGATCCTGCTGGTGGAGGAGATCCCATTCTATACCAAC…		cellularOrganisms	cellularOrganisms	1	Eukaryota	superkingdom	0.98	Metazoa	kingdom	0.95	Arthropoda	phylum	0.81	Insecta	class	0.79	Orthoptera	order	0.24	Tettigoniidae	family	0.15	Pseudokuzicus	genus	0.06	Pseudokuzicus_spinus	species	0.04
Zotu1408	QS_2_27_7_2020_S40_RonMWASPdeg_HCO2198	35	GGGCTCAATTCCTGTTAGCATTGACGGCAGGATCATTCATGACCTTCGGGGCTGTCTTTTCCATATTGCTTTCCGAAGGGGTGGAAACGAAAGGGCTGTTCCACCTGCTTGCTGGTCTCGGGTTTGCAGCCGGGTATTCGATGGTGTTTATATCCGGAGCCGTTTTGTTTACGGAAATCAACGTCCTTCTACCGTCTTATTTATTTAATAAGTCAGGGTTAATGAAAGGGAATATATATAAGTTCTGGGCATCCACCTACATTGGTAACCTGATCGG		cellularOrganisms	cellularOrganisms	1	Bacteria	superkingdom	0.81	undef_Bacteria	kingdom	0.81	Acidobacteria	phylum	0.34	undef_Acidobacteria	class	0.34	undef_undef_Acidobacteria	order	0.34	undef_undef_undef_Acidobacteria	family	0.34	undef_undef_undef_undef_Acidobacteria	genus	0.34	Acidobacteria_bacterium	species	0.34
Zotu1525	QS_6_24_8_2020_S52_MLepF1_LepR1	16	TAAGATTTTGACTTTTACCCCCATCCTTGACTCTTCTTCTTTCAAGATCAATTGTAGAAAATGGAGCAGGTACAGGATGAACTGTTTATCCCCCTCTATCAGCAGCAATTGCTCATAGAGGAGCTTCAGTAGATTTAGCAATTTTTTCTTTACACTTAGCAGGAGTATCTTCAATTCTTGGATCTGTAAATTTTATTACTACTGTTATTAATATACGAGCTAACGGAATTACTCTAGATCGAATACCTTTATTTGTATGATCTGTAGTAATTACTACAGTTCTTCTACTATTATCTTTACCAGTATTAGCGGGAGCTATTACAATATTACTAACTGATCGAAATTTAAATACATCTTTTTTCGATCCAGCAGGTGGAGGAGACCCTATTCTTTATCAAC…		cellularOrganisms	cellularOrganisms	1	Eukaryota	superkingdom	1	Metazoa	kingdom	1	Arthropoda	phylum	1	Insecta	class	0.98	Diptera	order	0.79	Chironomidae	family	0.55	Cryptochironomus	genus	0.18	Cryptochironomus_supplicans	species	0.12
Zotu1525	QS_4_24_8_2020_S50_MLepF1_LepR1	15	TAAGATTTTGACTTTTACCCCCATCCTTGACTCTTCTTCTTTCAAGATCAATTGTAGAAAATGGAGCAGGTACAGGATGAACTGTTTATCCCCCTCTATCAGCAGCAATTGCTCATAGAGGAGCTTCAGTAGATTTAGCAATTTTTTCTTTACACTTAGCAGGAGTATCTTCAATTCTTGGATCTGTAAATTTTATTACTACTGTTATTAATATACGAGCTAACGGAATTACTCTAGATCGAATACCTTTATTTGTATGATCTGTAGTAATTACTACAGTTCTTCTACTATTATCTTTACCAGTATTAGCGGGAGCTATTACAATATTACTAACTGATCGAAATTTAAATACATCTTTTTTCGATCCAGCAGGTGGAGGAGACCCTATTCTTTATCAAC…		cellularOrganisms	cellularOrganisms	1	Eukaryota	superkingdom	1	Metazoa	kingdom	1	Arthropoda	phylum	1	Insecta	class	0.98	Diptera	order	0.79	Chironomidae	family	0.55	Cryptochironomus	genus	0.18	Cryptochironomus_supplicans	species	0.12
Zotu3878	SA_5_26_8_2020_S46_MLepF1_LepR1	4	AGATTTTGACTTTTACCCCCTGCTTTAACTCTTTTAATTTTAAGAACAATCGTAGAAATAGGGGCAGGAACAGGATGAACTGTTTACCCTCCTCTTTCTTCTAATTTAACACATAATGGGCCTTCAGTAGATTTAGTGATTTTTAGTTTACATTTAGCAGGAATTTCCTCAATTTTAGGTGCAGTAAATTTCATTTCAACTATTATAAATATACGTCCATTTGGTATAATACTTGATAAAACTCCTTTATTTGTATGATCTGTTCTTATTACAGCAATTCTTTTATTACTATCACTACCAGTTCTTGCAGGAGCAATTACTATACTATTAACTGACCGAAACTTAAATTCTTCTTTTTTTGACCCAACCGGTGGGGGAGATCCAATCCTATATCAACAC…		cellularOrganisms	cellularOrganisms	1	Eukaryota	superkingdom	1	Metazoa	kingdom	1	Arthropoda	phylum	1	Insecta	class	1	Coleoptera	order	1	Coccinellidae	family	1	Harmonia	genus	1	Harmonia_axyridis	species	1
Zotu736	QS_1_27_7_2020_S39_MLepF1_LepR1	74	TAAGATTTTGACTTTTACCCCCCTCTCTTACTCTTCTTCTTTCAAGTTCAATTGTAGAAAATGGGGCAGGAACAGGATGAACTGTTTATCCCCCTCTTTCAGCTAGAATTGCTCATAGAGGAGCATCTGTAGATTTAGCAATTTTTTCTCTTCATTTAGCAGGTATTTCCTCTATTTTAGGATCAGTAAACTTTATTACAACAGCAATTAATATACGAGCAAATGGAATTACTTTAGATCGAATACCTTTATTTGTATGATCTGTAGTTATTACAACTATTCTTTTACTTTTATCTTTACCTGTCTTAGCAGGAGCTATTACTATACTTTTAACAGATCGAAATCTAAATACATCTTTTTTTGATCCAGCAGGAGGGGGAGACCCTATTCTTTATCAAC…		cellularOrganisms	cellularOrganisms	1	Eukaryota	superkingdom	1	Metazoa	kingdom	1	Arthropoda	phylum	1	Insecta	class	1	Diptera	order	1	Chironomidae	family	1	Tanytarsus	genus	1	Tanytarsus_guerlus	species	1
Zotu3362	SA_1_26_8_2020_S37_MLepF1_LepR1	5	TAAGATTTTGAATATTACCTCCTTCTTTATCATTATTATTAATTAGAAGAATAGTTGAAACAGGAACCGGAACAGGATGAACTGTTTATCCCCCTCTTTCTTCTATTATTGCACACACAGGATCATCAGTAGATTTTTCTATTTTTTCACTTCATATTGCAGGAATTTCTTCTATTTTAGGAGCTATTAATTTTATCTCAacaataataaatataaaaattaaatttttaaaatttaatcaaatttctttatttatttgatcaattttaattactactattttattaCTTTTATCATTACCAGTATTAGCTGGAGCGATTACTATATTATTAACTGATCGAAATTTAAATACCTCATTTTTTGATCCTATAGGGGGAGGAGACCCAATTCTTTATCAAC…		cellularOrganisms	cellularOrganisms	1	Eukaryota	superkingdom	1	Metazoa	kingdom	1	Arthropoda	phylum	1	Insecta	class	0.99	Diptera	order	0.92	Cecidomyiidae	family	0.9	Schizomyia	genus	0.49	Schizomyia_galiorum	species	0.49
Zotu1014	QS_6_24_8_2020_S52_MLepF1_LepR1	64	TAAGTTTTTGACTTTTACCCCCTTCATTAACACTTCTCCTTTCTAGTTCAATTGTTGAAAATGGGGCAGGAACGGGATGAACAGTTTATCCTCCCCTATCTGCTGCTATTGCTCACAGCGGGGCCTCCGTTGACCTTGCTATTTTCTCTTTACATCTGGCAGGAGTTTCCTCAATTCTTGGGTCAGTAAATTTTATTACCACAGTAATTAATATGCGAGCTAATGGAATTACATTAGATCGAATACCTCTTTTTGTGTGATCAGTAGTAATTACTACTGTACTTCTTCTTTTATCACTGCCTGTTTTAGCAGGCGCTATTACTATACTATTAACAGATCGAAATTTAAATACTTCATTCTTTGACCCGGCTGGAGGGGGAGACCCAATTTTATACCAAC…		cellularOrganisms	cellularOrganisms	1	Eukaryota	superkingdom	1	Metazoa	kingdom	0.99	Arthropoda	phylum	0.94	Insecta	class	0.93	Diptera	order	0.81	Chironomidae	family	0.67	Cryptochironomus	genus	0.4	Cryptochironomus_tamayoroi	species	0.38
Zotu1037	SA_5_26_8_2020_S46_MLepF1_LepR1	23	TAAGATTTTGACTACTACCCCCGTCATTATTTTTATTGATTATAAGAAGAATCGTAGAAAGAGGAGCAGGAACAGGGTGAACAGTTTACCCTCCTTTATCGTCAAATATTGCACATGGAGGATCCTCAGTAGATTTAGCTATTTTTAGCTTACACTTAGCTGGAATTTCATGAATTCTAGGTGCAATTAATTTTATTACTACTGTTATTAACATGCGTCCAAAAGGAATGACCTTAGACCGAATACCCTTATTTGTTTGAGCAGTTACAATTACAGCAATTTTATTACTATTATCTTTACCCGTATTAGCAGGAGCTATTACAATATTGTTAACTGATCGAAATTTAAATACTTCATTTTTTGACCCAGCAGGAGGGGGAGACCCGATTCTTTATCAAC…		cellularOrganisms	cellularOrganisms	1	Eukaryota	superkingdom	1	Metazoa	kingdom	1	Arthropoda	phylum	1	Insecta	class	0.99	Coleoptera	order	0.87	Chrysomelidae	family	0.85	Xanthogaleruca	genus	0.79	Xanthogaleruca_luteola	species	0.79
Zotu1037	SA_2_26_8_2020_S38_MLepF1_LepR1	10	TAAGATTTTGACTACTACCCCCGTCATTATTTTTATTGATTATAAGAAGAATCGTAGAAAGAGGAGCAGGAACAGGGTGAACAGTTTACCCTCCTTTATCGTCAAATATTGCACATGGAGGATCCTCAGTAGATTTAGCTATTTTTAGCTTACACTTAGCTGGAATTTCATGAATTCTAGGTGCAATTAATTTTATTACTACTGTTATTAACATGCGTCCAAAAGGAATGACCTTAGACCGAATACCCTTATTTGTTTGAGCAGTTACAATTACAGCAATTTTATTACTATTATCTTTACCCGTATTAGCAGGAGCTATTACAATATTGTTAACTGATCGAAATTTAAATACTTCATTTTTTGACCCAGCAGGAGGGGGAGACCCGATTCTTTATCAAC…		cellularOrganisms	cellularOrganisms	1	Eukaryota	superkingdom	1	Metazoa	kingdom	1	Arthropoda	phylum	1	Insecta	class	0.99	Coleoptera	order	0.87	Chrysomelidae	family	0.85	Xanthogaleruca	genus	0.79	Xanthogaleruca_luteola	species	0.79
Zotu1037	SA_5_23_7_2020_S35_MLepF1_LepR1	7	TAAGATTTTGACTACTACCCCCGTCATTATTTTTATTGATTATAAGAAGAATCGTAGAAAGAGGAGCAGGAACAGGGTGAACAGTTTACCCTCCTTTATCGTCAAATATTGCACATGGAGGATCCTCAGTAGATTTAGCTATTTTTAGCTTACACTTAGCTGGAATTTCATGAATTCTAGGTGCAATTAATTTTATTACTACTGTTATTAACATGCGTCCAAAAGGAATGACCTTAGACCGAATACCCTTATTTGTTTGAGCAGTTACAATTACAGCAATTTTATTACTATTATCTTTACCCGTATTAGCAGGAGCTATTACAATATTGTTAACTGATCGAAATTTAAATACTTCATTTTTTGACCCAGCAGGAGGGGGAGACCCGATTCTTTATCAAC…		cellularOrganisms	cellularOrganisms	1	Eukaryota	superkingdom	1	Metazoa	kingdom	1	Arthropoda	phylum	1	Insecta	class	0.99	Coleoptera	order	0.87	Chrysomelidae	family	0.85	Xanthogaleruca	genus	0.79	Xanthogaleruca_luteola	species	0.79
Zotu1037	SA_4_26_8_2020_S45_MLepF1_LepR1	17	TAAGATTTTGACTACTACCCCCGTCATTATTTTTATTGATTATAAGAAGAATCGTAGAAAGAGGAGCAGGAACAGGGTGAACAGTTTACCCTCCTTTATCGTCAAATATTGCACATGGAGGATCCTCAGTAGATTTAGCTATTTTTAGCTTACACTTAGCTGGAATTTCATGAATTCTAGGTGCAATTAATTTTATTACTACTGTTATTAACATGCGTCCAAAAGGAATGACCTTAGACCGAATACCCTTATTTGTTTGAGCAGTTACAATTACAGCAATTTTATTACTATTATCTTTACCCGTATTAGCAGGAGCTATTACAATATTGTTAACTGATCGAAATTTAAATACTTCATTTTTTGACCCAGCAGGAGGGGGAGACCCGATTCTTTATCAAC…		cellularOrganisms	cellularOrganisms	1	Eukaryota	superkingdom	1	Metazoa	kingdom	1	Arthropoda	phylum	1	Insecta	class	0.99	Coleoptera	order	0.87	Chrysomelidae	family	0.85	Xanthogaleruca	genus	0.79	Xanthogaleruca_luteola	species	0.79
Zotu4618	SA_2_26_8_2020_S38_MLepF1_LepR1	3	TAAGATTTTGACTTCTTCCTCCTTCTTTAACTTTGTTATTAATAGGTAGATTAGTTGATAATGGTGCTGGAACTGGTTGAACAGTTTACCCACCATTATCAAGATATATATTTCATTCTGGCTCATGTGTTGATTTAACAATTATTTCTTTACATTTAGCAGGTGTATCATCAATTTTGGGAGCTGTAAATGTTATTAGAACAATTTTTAATAAACGTTCAACTGGTATGGGGCTTGATAAAACTCCTTTATTTGTTTGATCAGTTTTAATTACTGCATTTTTGTTATTATCATCATTACCAGTTTTAGCTGGTGCAATTACTATATTATTAACTGATCGTAATTTAAATACATGTTTTTTTGACCCATCAGGAGGAGGAGATCCTATTCTTTATCAAC…		cellularOrganisms	cellularOrganisms	1	Eukaryota	superkingdom	1	Metazoa	kingdom	1	Arthropoda	phylum	1	Insecta	class	1	Hemiptera	order	1	Cicadidae	family	1	Neotibicen	genus	1	Neotibicen_linnei	species	0.59
Zotu3510	QS_1_27_7_2020_S39_MLepF1_LepR1	4	TAAGATTTTGACTTCTTCCTCCTTCTCTATTATTATTATTAAATAGATCAATAGTTGATACAGGAGCAGGAACAGGATGAACAGTATATCCTCCTCTTTCTAGATTAATTTCTCATGGCGGACCTTCAGTTGATTTAGCTATTTTTTCTCTTCATTTAGCTGGGATTTCTTCCATTTTAGGGGCAGTAAATTTTATTACTACAATTATTAATATACGATCAATTGGGATTACATTTGAACGAATACCTTTATTTGTCTGATCAGTATTAATTACTGCAGTTTTATTATTACTTTCATTACCAGTATTAGCAGGAGCTATTACTATACTATTAACAGATCGAAATTTAAATACTTCATTCTTTGATCCTGCAGGCGGAGGAGACCCTATTCTTTATCAAC…		cellularOrganisms	cellularOrganisms	1	Eukaryota	superkingdom	1	Metazoa	kingdom	1	Arthropoda	phylum	1	Insecta	class	1	Odonata	order	0.27	Calopterygidae	family	0.26	Hetaerina	genus	0.26	Hetaerina_pilula	species	0.26
Zotu849	SA_1_26_8_2020_S37_RonMWASPdeg_HCO2198	55	ACGGATAAATAACATAAGATTTTGACTATTACCACCATCCCTAATAATAATAATCATAGCTTCATTTAGCACAATAGGAATCGGAACAGGATGAACAGTATATCCACCCCTATCAGGGAACATAGCTCATAGATCATTTTCAGTAGACATAACAATTTTTTCTCTTCACTTAGCAGGAATTTCATCAATCCTAGGGGCAATCAATTTTCTAGTAACAATTAAAAACATAAAAAGACCAATATTAAAATTTTCCCAAATTCCAATATTTGTATGATCAGTAATTATTACAGCTATCTTATTATTAATTTCTCTACCAGTTCTAGCAGGAGGAATTACAATATTATTAACAGATCGAAATTTTAATACAACATTTTTTGAACCCTCAGGAGGGGGAGACCC…		cellularOrganisms	cellularOrganisms	1	Eukaryota	superkingdom	1	Metazoa	kingdom	0.95	Arthropoda	phylum	0.92	Insecta	class	0.82	Hemiptera	order	0.41	Carsidaridae	family	0.07	Mesohomotoma	genus	0.07	Mesohomotoma_hibisci	species	0.07
Zotu267	QS_1_27_7_2020_S39_MLepF1_LepR1	673	TAAGATTTTGACTTCTTCCCCCCTCTTTAACTCTTTTACTTTCAAGTAGAATAGTGGAAAACGGAGCTGGTACAGGTTGAACAGTTTATCCCCCCCTATCTTCAAGAATTGCTCATAGAGGAGCCTCTGTTGATTTAGCCATTTTTTCTTTACATTTAGCAGGAATTTCTTCTATTCTTGGTTCAGTAAATTTTATTACAACTGCCATTAATATACGATCAAACGGAATTACCTTAGATCGAATACCTTTATTTGTATGATCAGTAGTAATTACTACTATTTTATTACTTCTTTCTCTCCCTGTCTTAGCAGGAGCAATTACCATATTATTAACAGATCGAAATTTAAATACTTCTTTTTTTGATCCAGCAGGAGGCGGAGACCCAATTTTATACCAAC…		cellularOrganisms	cellularOrganisms	1	Eukaryota	superkingdom	1	Metazoa	kingdom	1	Arthropoda	phylum	1	Insecta	class	0.99	Diptera	order	0.83	Muscidae	family	0.12	Hydrotaea	genus	0.08	Hydrotaea_parva	species	0.05
Zotu473	SA_2_26_8_2020_S38_MLepF1_LepR1	189	TAAGAATTTGACTTCTTCCTCCATCATTAACTCTATTGTTGGTTGGTAGTTTAGTTGACAATGGTGCTGGGACAGCTTGAACTGTATATCCAGCTTTGTCAAGATATATATTTCATTCTGGTTCTTGTGTTGATTTAACAATTTTTTCATTACAGTTAGCAGATGTATCATCAATTTTAGGCGCTGTAAATTTCATTAGAACAATTTTTAATTTGCATTCTACTGGTATAAGTTTAGATAAAACTCCATTGTTTGTATGATCAGTACTGATTACTGTTTACCACAGTAAATCTGATTTTTATTGTTATCTTTACCAGTTTTAGCTGGTGCTATTACTGTATTATTAACTGATCGTAATTTGAAAACATGTTTTTTTGATCCATCTGGAGGAGGAGATCG…		cellularOrganisms	cellularOrganisms	1	Eukaryota	superkingdom	1	Metazoa	kingdom	0.94	Arthropoda	phylum	0.89	Insecta	class	0.88	Hemiptera	order	0.82	Cicadidae	family	0.82	Cryptotympana	genus	0.4	Cryptotympana_holsti	species	0.4
Zotu1568	SA_6_26_8_2020_S53_MLepF1_LepR1	23	TAAGATTTTGATTATTACCCCCATCATTATCATTACTTATTATAAGAAGAATCGTAGAAAGTGGTGCAGGAACTGGATGAACTGTATACGGTGGATCTTCAGTAGATTTAGCTATTTTTAGACTACATTTAGCAGGAATTTCTTCAATTTTAGGAGCAGTAAATTTTATTACTACAGTAATTAATATACGACCCGCAGGAATAATGCTTGATCAAATACCTTTATTTGTTTGATCAGTTGTTATTACTGCAATTCTTTTATTACTATCTCTACCTGTTTTAGCAGGAGCTATTACAATACTACTAACAGATCGAAATTTAAACACTTCCTTCTTTGATCCTGCAGGAGGAGGAGATCCTATTTTATACCAACATTTATTT		cellularOrganisms	cellularOrganisms	1	Eukaryota	superkingdom	1	Metazoa	kingdom	1	Arthropoda	phylum	1	Insecta	class	1	Coleoptera	order	0.96	Latridiidae	family	0.91	Corticarina	genus	0.91	Corticarina_cavicollis	species	0.91
Zotu1568	SA_4_26_8_2020_S45_MLepF1_LepR1	3	TAAGATTTTGATTATTACCCCCATCATTATCATTACTTATTATAAGAAGAATCGTAGAAAGTGGTGCAGGAACTGGATGAACTGTATACGGTGGATCTTCAGTAGATTTAGCTATTTTTAGACTACATTTAGCAGGAATTTCTTCAATTTTAGGAGCAGTAAATTTTATTACTACAGTAATTAATATACGACCCGCAGGAATAATGCTTGATCAAATACCTTTATTTGTTTGATCAGTTGTTATTACTGCAATTCTTTTATTACTATCTCTACCTGTTTTAGCAGGAGCTATTACAATACTACTAACAGATCGAAATTTAAACACTTCCTTCTTTGATCCTGCAGGAGGAGGAGATCCTATTTTATACCAACATTTATTT		cellularOrganisms	cellularOrganisms	1	Eukaryota	superkingdom	1	Metazoa	kingdom	1	Arthropoda	phylum	1	Insecta	class	1	Coleoptera	order	0.96	Latridiidae	family	0.91	Corticarina	genus	0.91	Corticarina_cavicollis	species	0.91
Zotu4490	SA_2_23_7_2020_S32_MLepF1_LepR1	3	TAAGATTTTGACTTCTACCTCCAAGATTATCTCTACTATTAATAAGAAGAATTATTGACAAAGGAGCAGGAACAGGATGAACAGTGTATCCACCATTAGCCGCCAACATTGCTCATGAAGGAGCATCAATTGACTTAGCAATTTTCAGACTACACATATCAGGGGTATCCTCAATTTTAGGGGCCATTAATTTTATTTCCACTATTATTAATATACACCCAACAGGAATAAAACCTGAACAACTTTCATTATTTACATGAGCCGTAAAAATCACAGCAGTACTCTTACTGCTTTCACTACCTGTACTAGCAGGAGGTATTACAATGCTACTTACAGATCGAAACATCAACACCTCATTTTTTGATCCAGCAGGAGGAGGTGACCCAATTTTATACCAAC…		cellularOrganisms	cellularOrganisms	1	Eukaryota	superkingdom	1	Metazoa	kingdom	1	Arthropoda	phylum	1	Insecta	class	1	Coleoptera	order	1	Curculionidae	family	1	Xyleborinus	genus	1	Xyleborinus_saxesenii	species	1
Zotu4092	QS_3_24_8_2020_S49_MLepF1_LepR1	3	TAAGATTTTGACTTTTGCCCCCTTCTTTAACTCTTCTTCTTTCTAGTTCATTTGTAGAAAATGGGGCGGGTACAGGATGAACGGTATATCCTCCTTTATCAGCAGCTATTGCCCATAGAGGTGCTTCTGTTGATTTAGCTATTTTTTCACTCCACTTAGCAGGTGTTTCTTCTATTTTAGGATCTGTAAATTTTATTACTACAGTAATTAATATACGAGCAAACGGAATTACATTAGATCGTATACCTTTATTTGTTTGATCTGTAGTTATTACAACAGTTCTATTACTTTTATCATTACCAGTTTTAGCAGGAGCTATTACAATACTTTTAACTGACCGAAATTTAAATACATCATTTTTTGACCCAGCTGGGGGAGGAGATCCAATTTTATATCAAC…		cellularOrganisms	cellularOrganisms	1	Eukaryota	superkingdom	1	Metazoa	kingdom	1	Arthropoda	phylum	1	Insecta	class	0.99	Diptera	order	0.78	Chironomidae	family	0.59	Chironomus	genus	0.39	Chironomus_heterodentatus	species	0.11
Zotu4293	QS_6_24_8_2020_S52_MLepF1_LepR1	3	TAAGATTTTGATTTTTACCTCCTTCATTAACTTTATTAATTTCTAGAAGATTAGTAAATACTGGGGCGGGCACTGGGTGAACAGTTTATCCTCCTTTATCAAGTGCTATTGCACATACAGGTGCTTCTGTAGACCTTGCAATCTTTTCCCTTCATTTGGCTGGTATTAGATCTATTTTAGGTGCAGTTAACTTCATTACAACTATTATTAATATACGATCTAAAAGATTAACATTAGAACGAATACCTCTATTTGTTTGATCCGTGTTTATCACCGCAATCCTACTTCTCCTCTCTTTACCTGTTTTAGCAGGTGCTATTACTATATTACTCACAGATCGAAATATTAATACATCTTTTTTTGACCCAGCTGGTGGGGGAGACCCAATTTTATACCAAC…		cellularOrganisms	cellularOrganisms	1	Eukaryota	superkingdom	1	Metazoa	kingdom	1	Arthropoda	phylum	1	Insecta	class	1	Psocoptera	order	1	Caeciliusidae	family	1	Valenzuela	genus	1	Valenzuela_flavidus	species	1
Zotu2214	QS_3_24_8_2020_S49_MLepF1_LepR1	14	TAAGATTTTGATTATTACCTCCTAGGTTAATATTGTTAATATCAAGGATGTTTGTGGGGACAGGTACTGGAACAGGTTGAACTGTTTATCCCCCTCTTTCTTTAAATATTTCTCATAATAGAGCCTCAGTAGATTTATCTATTTTTTCTTTACATATTGCAGGGGCTTCTTCAATTATAGCTTCAATTAATTTTATTTCTACTATTTTAAATATAAAATTATATAAATTAGAGTTTATTCCTTTATTTGCTTGAGCAATATTATTAACGGCAATTTTATTATTATTGTCTTTGCCTGTTCTTGCGGGGGCAATTACTATATTATTATTTGATCGAAATTTAAATACTTCATTTTTTGATCCTGTTGGAGGGGGAGATCCAGTTTTATATCAACATTTAT…		cellularOrganisms	cellularOrganisms	1	Eukaryota	superkingdom	1	Metazoa	kingdom	0.97	Arthropoda	phylum	0.96	Insecta	class	0.93	Hymenoptera	order	0.91	Aphelinidae	family	0.16	Encarsia	genus	0.16	Encarsia_berlesei	species	0.09
Zotu1523	QS_3_27_7_2020_S41_MLepF1_LepR1	31	TGAGATTCTGACTTCTACCGCCATCGCTCTCTCTTCTCTTAATAAGAAGAGTAGTAGAAAATGGGGCCGGAACAGGTTGAACTGTTTACCCACCACTATCGTCAAACATCGCTCATAGGGGCTCCTCAGTAGATCTAGCTATTTTCAGGCTCCATCTAGCTGGTATGTCTTCTATTCTCGGGGCTATTAACTTCATTTCCACTATGATTAATATACGTCCTAGAAACATGACACTAGATCGAATACCCCTTTTCGTATGGGCAATTATGATTACTGCTGTATTACTACTCCTATCTCTTCCAGTATTGGCAGGAGCTATCACCATATTACTAACCGACCGAAATCTAAATACCTCCTTCTTTGACCCAGCTGGAGGCGGTGATCCCATTCTTTACCAAC…		cellularOrganisms	cellularOrganisms	1	Eukaryota	superkingdom	1	Metazoa	kingdom	1	Arthropoda	phylum	1	Insecta	class	1	Coleoptera	order	1	Mordellidae	family	1	Mordellaria	genus	1	Mordellaria_serval	species	1
Zotu3418	SA_3_23_7_2020_S33_MLepF1_LepR1	5	TAAGATTTTGATTACTACCACCAAGATTAATTTTATTAATTTCTAGAATATTTATTGGTTCAGGAACAGGAACTGGATGAACAGTTTATCCTCCTTTATCTTCTAATTTAGCTCATGGGGGTCCATCTGTTGATTTATCTATTTTTTCTTTACATATTGCTGGTGCTTCTTCAATTATGGGATCAATTAATTTTATAACTACAGTTATAAATATAAAAATTTTTAAGATTGAAACTATTCCTTTATTTGCTTGATCAGTATTTTTAACAGCAATTTTATTATTATTATCTTTACCTGTATTAGCTGGAGCTATTACAATATTATTATTTGATCGTAATTTAAATACTTCTTTTTTTGATCCATCTGGAGGTGGTGATCCTATTTTATATCAACATTTAT…		cellularOrganisms	cellularOrganisms	1	Eukaryota	superkingdom	1	Metazoa	kingdom	1	Arthropoda	phylum	1	Insecta	class	1	Hymenoptera	order	1	Eupelmidae	family	0.33	Eupelmus	genus	0.33	Eupelmus_atropurpureus	species	0.33
Zotu1727	SA_2_26_8_2020_S38_MLepF1_LepR1	18	TAAGATTTTGACTTCTTCCCCCTTCTTTAACTTTGTTATTAGTAGGTAGATTAGTTGATAATGGTGCTGGAACTGGTTGAATAGTTTATCCACCATTATCAAGATATATATTTCATTCTGGCTCATGTGTTGATTTAACAATTTTTTCTTTACATTTAGCAGGTGTATCATCAATTTTGGGAGCTGTAAATTTTATTAGAACAATTTTTAATATACGTTCAACTGGTATGGGGCTTGATAAAACTCCTTTATTTGTTTGATCAGTTTTAATTACTGCATTTTTGTTATTGTTATCATTACCAGTTTTAGCTGGTGCAATTACTATATTATTAACTGATCGAAATTTAAATACATGTTTTTTTGACCCATCAGGAGGAGGAGATCCTATTCTTTATCAAA…		cellularOrganisms	cellularOrganisms	1	Eukaryota	superkingdom	1	Metazoa	kingdom	1	Arthropoda	phylum	1	Insecta	class	1	Hemiptera	order	1	Cicadidae	family	1	Neotibicen	genus	1	Neotibicen_linnei	species	0.72
Zotu4041	QS_2_27_7_2020_S40_MLepF1_LepR1	3	AGTTTTTGATTACTGCCTTGGTCATTTTACCTTCTTACTAGCTCTATGTTTTTAGACGGCGCAGGTACTGGCTGAACATTGTACCCCCCACTTAGTAGCATTAAGTCACATGCAGGAGCTTCAGTGGACTTAGCTATACTTAGTATGCACTTAGCGGGTGCTTCTTCTATTATGGGTGCTATTAACATGATAGTTACCGTTGTTAACATGCGCCCTTCAGGCATGACTATGTTTCGTGTGCCGTTATTTGCCTGAAGTGTTTTAATCACTTCTGTTTTACTCGTGGTAGCTTTACCGGCTTTAGCAGCAGGTATTACTATGTTATTAACTGACCGCCATTTTAATACTACTTTTTTTGCACCAGCTGGAGGTGGAGATCCCATATTATTCCAGCATATC…		cellularOrganisms	cellularOrganisms	1	Eukaryota	superkingdom	0.74	Fungi	kingdom	0.04	Chytridiomycota	phylum	0	Chytridiomycetes	class	0	Spizellomycetales	order	0	Spizellomycetaceae	family	0	Spizellomyces	genus	0	Spizellomyces_palustris	species	0
Zotu433	QS_1_24_8_2020_S47_MLepF1_LepR1	58	TAAGTTTTTGACTTCTCCCACCCTCTCTAACTCTTCTTCTTTCAAGCTCAATTGTAGAAAATGGTGCAGGAACTGGTTGAACTGTTTATCCTCCTTTATCTTCAAGAATTGCCCATAGAGGGGCATCTGTTGATTTAGCTATTTTTTCTTTACACTTAGCTGGAATTTCATCAATTCTTGGATCAGTAAATTTTATTACAACAGCGATTAATATGCGTTCAAGAGGTATTACTCTAGATCGAATACCTTTATTTGTTTGATCTGTAATTATTACAACTATTCTTCTTCTTCTTTCCTTACCTGTTTTAGCAGGGGCTATTACTATACTTTTAACAGATCGAAATTTAAATACTTCTTTTTTTGATCCTGCAGGAGGAGGAGACCCGATTTTATATCAAC…		cellularOrganisms	cellularOrganisms	1	Eukaryota	superkingdom	1	Metazoa	kingdom	1	Arthropoda	phylum	0.98	Insecta	class	0.98	Diptera	order	0.61	Chironomidae	family	0.51	Micropsectra	genus	0.2	Micropsectra_junci	species	0.09
Zotu433	QS_6_27_7_2020_S44_MLepF1_LepR1	21	TAAGTTTTTGACTTCTCCCACCCTCTCTAACTCTTCTTCTTTCAAGCTCAATTGTAGAAAATGGTGCAGGAACTGGTTGAACTGTTTATCCTCCTTTATCTTCAAGAATTGCCCATAGAGGGGCATCTGTTGATTTAGCTATTTTTTCTTTACACTTAGCTGGAATTTCATCAATTCTTGGATCAGTAAATTTTATTACAACAGCGATTAATATGCGTTCAAGAGGTATTACTCTAGATCGAATACCTTTATTTGTTTGATCTGTAATTATTACAACTATTCTTCTTCTTCTTTCCTTACCTGTTTTAGCAGGGGCTATTACTATACTTTTAACAGATCGAAATTTAAATACTTCTTTTTTTGATCCTGCAGGAGGAGGAGACCCGATTTTATATCAAC…		cellularOrganisms	cellularOrganisms	1	Eukaryota	superkingdom	1	Metazoa	kingdom	1	Arthropoda	phylum	0.98	Insecta	class	0.98	Diptera	order	0.61	Chironomidae	family	0.51	Micropsectra	genus	0.2	Micropsectra_junci	species	0.09
Zotu433	QS_5_27_7_2020_S43_MLepF1_LepR1	7	TAAGTTTTTGACTTCTCCCACCCTCTCTAACTCTTCTTCTTTCAAGCTCAATTGTAGAAAATGGTGCAGGAACTGGTTGAACTGTTTATCCTCCTTTATCTTCAAGAATTGCCCATAGAGGGGCATCTGTTGATTTAGCTATTTTTTCTTTACACTTAGCTGGAATTTCATCAATTCTTGGATCAGTAAATTTTATTACAACAGCGATTAATATGCGTTCAAGAGGTATTACTCTAGATCGAATACCTTTATTTGTTTGATCTGTAATTATTACAACTATTCTTCTTCTTCTTTCCTTACCTGTTTTAGCAGGGGCTATTACTATACTTTTAACAGATCGAAATTTAAATACTTCTTTTTTTGATCCTGCAGGAGGAGGAGACCCGATTTTATATCAAC…		cellularOrganisms	cellularOrganisms	1	Eukaryota	superkingdom	1	Metazoa	kingdom	1	Arthropoda	phylum	0.98	Insecta	class	0.98	Diptera	order	0.61	Chironomidae	family	0.51	Micropsectra	genus	0.2	Micropsectra_junci	species	0.09
Zotu433	SA_2_23_7_2020_S32_MLepF1_LepR1	238	TAAGTTTTTGACTTCTCCCACCCTCTCTAACTCTTCTTCTTTCAAGCTCAATTGTAGAAAATGGTGCAGGAACTGGTTGAACTGTTTATCCTCCTTTATCTTCAAGAATTGCCCATAGAGGGGCATCTGTTGATTTAGCTATTTTTTCTTTACACTTAGCTGGAATTTCATCAATTCTTGGATCAGTAAATTTTATTACAACAGCGATTAATATGCGTTCAAGAGGTATTACTCTAGATCGAATACCTTTATTTGTTTGATCTGTAATTATTACAACTATTCTTCTTCTTCTTTCCTTACCTGTTTTAGCAGGGGCTATTACTATACTTTTAACAGATCGAAATTTAAATACTTCTTTTTTTGATCCTGCAGGAGGAGGAGACCCGATTTTATATCAAC…		cellularOrganisms	cellularOrganisms	1	Eukaryota	superkingdom	1	Metazoa	kingdom	1	Arthropoda	phylum	0.98	Insecta	class	0.98	Diptera	order	0.61	Chironomidae	family	0.51	Micropsectra	genus	0.2	Micropsectra_junci	species	0.09
Zotu1138	SA_2_26_8_2020_S38_MLepF1_LepR1	50	TAAGATTTTTTACTTTTTCCTCCATCATTAACTCTATTGTTGGTTGGTAGTTTAGTTGACAATGGTGCTGGGACAGATTGAACTGTATATCCACCTTTGTCAACATATATATTTCATTCCCGTTCTTCTGTTGATTTAACAATTTTTTCATTACATTTAGCAGGTGTGTCATCAATTTTAGGTGCTGTAAATTTCATTAGAACAATTTTTAATATTCGTTCTACTGGTATAAGTTTAGATAAAACTCCATTGTTTTTATAATCAGTACTGATTACTGTTTACCACAGTAAATCAGTACTGATTTTTATTGTTGTTATCTTTACCAGTTTTAGCTGGTGCTATTACTATATTATTAACTGATCGTAATTTGAATAAATGTTTTTTTGATCCATCTGGAGG…		cellularOrganisms	cellularOrganisms	1	Eukaryota	superkingdom	1	Metazoa	kingdom	0.86	Arthropoda	phylum	0.75	Insecta	class	0.74	Hemiptera	order	0.55	Cicadidae	family	0.55	Cryptotympana	genus	0.17	Cryptotympana_holsti	species	0.17
Zotu3953	QS_1_27_7_2020_S39_MLepF1_LepR1	3	AGAATATGAATCTTATTTCCATCACTAATACTAATAATATCAAGAATATTTATTAAAAACAAAATCTTCACAGGATGAACTCTATACCCACCTCTATCAATTCAAAATAACACATCAATTAATATAATCATCCTATCAATCCATCTTAACGGACTATCATCAATTATAAGATCAATAAACTTTTCTATTTCTATAATCAATATAAATTCAAATAAAATATATTTAAACAATCTTTCTCTTTACTGCTGATCAATTATAATCACATCAATATTACTAATTCTTTCAATTCCAGTATTAGCTAGAGGAATTACAATAATTATTATAGACCACAATTTTAATTCAATATTTTTTAACCCGATAGGAAATGGAAACCCTATTATCTTCCAACATCTATTT		cellularOrganisms	cellularOrganisms	1	Eukaryota	superkingdom	1	Metazoa	kingdom	1	Arthropoda	phylum	1	Insecta	class	1	Hemiptera	order	1	Coccidae	family	1	Pulvinaria	genus	0.96	Pulvinaria_psidii	species	0.96
Zotu842	SA_2_26_8_2020_S38_MLepF1_LepR1	60	TAAGAATTTGACTTCTTCCTCCATCATTAACTCTTTTGTTGGTTGGTAGTTTAGTTGACAATGGTGCTGGGACAGCTTGAACTGTATATCCAGCTTTGTCAAGATATATATTTCATTCTGGTACTTGTGTTGATTTAACAAATTTTTCATTACATTTAGCAGATGTATCATCAATTTTAGGCGCTGTAAATTTCATTAGAACAATTTTTAATTTGCGTTCTACTGGTATAAGTTTAGATAAAACTCCATTGTTTGTATGATCAGTACTGATTACTGTTTACCACAGTAAATCTGATTTTTATTGTTATCTTCACCAGTTTTAGCTGGTGCTATTACTGTATTATTAACTGATCGTAATTTGAAAACATGCTTTTTTGATCCATCTGGAGGAGGAGATCG…		cellularOrganisms	cellularOrganisms	1	Eukaryota	superkingdom	1	Metazoa	kingdom	0.82	Arthropoda	phylum	0.73	Insecta	class	0.72	Hemiptera	order	0.68	Cicadidae	family	0.68	Cryptotympana	genus	0.26	Cryptotympana_holsti	species	0.26
Zotu2995	SA_6_23_7_2020_S36_MLepF1_LepR1	4	TAAGTTTTTGActtcttcctccttctctttctcttcttctctctAGTTCAATTGTAGAAAATGGTGCTGGAACAGGATGAACCGTTTATCCCCCTCTTTCTTCTAATATTGCTCATAGTGGTGCTTCTGTAGATTTAGCTATTTTCTCCCTTCATTTAGCAGGTATTTCTTCAATTTTAGGGTCTGTAAATTTTATTACTACTGCTATTAATATACGAAGTAACGGAATTACTTTAGATCGAATACCTTTATTTGTTTGATCAGTAGTTATTACTACAATTCTATTGTTATTATCTCTTCCAGTTCTTGCTGGAGCAATTACAATACTTTTAACTGACCGAAATCTTAACACTTCTTTTTTCGACCCCGCCGGAGGGGGAGATCCAATTTTATATCAAC…		cellularOrganisms	cellularOrganisms	1	Eukaryota	superkingdom	1	Metazoa	kingdom	1	Arthropoda	phylum	0.99	Insecta	class	0.97	Diptera	order	0.5	Chironomidae	family	0.32	Polypedilum	genus	0.08	Polypedilum_harteni	species	0.04
Zotu1490	SA_4_26_8_2020_S45_RonMWASPdeg_HCO2198	23	TCGTATAAATAATATAAGATTTTGAATATTACCACCTTCTTTAACATTATTAATATCAAGAAGAATAGTTGATAGAGGAGTAGGTACTGGTTGAACAGTTTATCCACCTTTATCTGGGGTTATATTTCATTCTGGTTCATGTGTAGATTTAGCTATTTTTTCTTTACATTTAGCTGGTATTTCTTCTATTTTAGGGGCTGTAAATTTTATTACTACTATCTTTAATATACGTTCTGTTGGTATGAAATTAGATATAACTCCTTTATTTGTTTGGTCAGTTTTAATTACAGCTTTTTTATTATTATTATCTTTACCAGTTTTAGCTGGTGCTATTACTATACTTTTAACAGATCGGAATTTGAATACTTCATTTTTTGATCCTGCGGGTGGTGGTGATCC…		cellularOrganisms	cellularOrganisms	1	Eukaryota	superkingdom	1	Metazoa	kingdom	1	Arthropoda	phylum	1	Insecta	class	1	Hemiptera	order	1	Clastopteridae	family	1	Clastoptera	genus	1	Clastoptera_arborina	species	1
Zotu4364	QS_6_27_7_2020_S44_RonMWASPdeg_HCO2198	3	TCGATTAAATAATATAAGATTCTGACTTTTACCCCCATCTCTATTGATATTACTAACAAGATCCATAATCGAGATAGGAGTAGGAACTGGTTGAACACTTTACCCACCATTATCATCAAACTTAGCACATTCAGGTCCTAGAGTAGACATGGCTATTTTCTCCCTTCATATAGCAGGGATCTCATCAATCCTTGGATCTATTAATTTCATTACAACAACAATAAATATACGACCCATAGGAATAAAAATAGACCAAACTCCATTATTTGTTTGATCAGTATTAATTACAGCTATCCTACTACTACTATCATTACCTGTTCTGGCAGGTGCTATTACTATATTATTAACAGACCGTAATATTAGAACTTCATTTTTTGACCCTTCAGGTGGTGGAGACCC…		cellularOrganisms	cellularOrganisms	1	Eukaryota	superkingdom	1	Metazoa	kingdom	1	Arthropoda	phylum	1	Insecta	class	1	Hemiptera	order	1	Cicadellidae	family	1	Pediopsoides	genus	1	Pediopsoides_distinctus	species	1
Zotu1558	SA_2_26_8_2020_S38_MLepF1_LepR1	23	TAAGATTTTGACTTCTTCCTCCTTCTTTAACTTTGTTATTAGTAGGTAGATTAGTTGATAATGGTGCTGGAACTGGTTGAACAGTTTATCCACCATTGTCAAGATATATATTTCATTCTGGCTCATGTGTTGATTTAACAATTTTTTCTTTACATTTAGCAGGTGTATCATCAATTTTTGGAGCTGTAAATTTTATTAGAACAATTTTTAATATACGTTCAACTGGTATGGGGCTTGATAAAACTCCTTTATTTGTTTGATCAGTTTTAATTACTGCATTTTTGTTATTATTATCATTACCAGTTTTAGCTGGTGCAATTACTATATTATTAACTGATCGTAATTTAAATACAtttttttttGACCCATCAGGAGGAGGAGATCCCATTCTTTATCAAC…		cellularOrganisms	cellularOrganisms	1	Eukaryota	superkingdom	1	Metazoa	kingdom	1	Arthropoda	phylum	1	Insecta	class	1	Hemiptera	order	1	Cicadidae	family	1	Neotibicen	genus	1	Neotibicen_linnei	species	0.5
Zotu4621	SA_2_26_8_2020_S38_MLepF1_LepR1	3	TAAGATTTTGACTTTTACCCCCATCATTATCTTTATTGATTATAAGAAGAATCGTAGAAAATGGAGCTGGCACCGGATGAACTGTTTACCCCCCTTTAGCTGCAAATGTAGCCCATAGAGGTTCGTCAGTTGACTTAGCTATTCTCAGATTACATTTAGCAGGAATTTCCTCTATTCTAGGAGCAGTAAATTTTATTACTACAGTAATTAACATACGACCCTCAGGAATAAACCTTGATCGATTACCTCTTTTTGTTTGAGCTGTTAAAATTACAGCAATTCTTTTACTTCTTTCTCTTCCAGTTCTAGCTGGAGCAATTACTATACTCCTAACTGATCGAAATATTAATACTTCCTTCTTTGACCCCGCCGGAGGAGGTGACCCCATTCTTTACCAAC…		cellularOrganisms	cellularOrganisms	1	Eukaryota	superkingdom	1	Metazoa	kingdom	1	Arthropoda	phylum	1	Insecta	class	0.97	Coleoptera	order	0.76	Cerambycidae	family	0.42	Phytoecia	genus	0.09	Phytoecia_icterica	species	0.06
Zotu3355	SA_1_26_8_2020_S37_MLepF1_LepR1	3	TAAGATTTTGACTTCTCCCTCCTTCTGTAGCTCTTTTAATTATATCTTCTTATATAGAAAATGGGGCAGGAACAGGTTGAACAGTATATCCTCCTCTTTCTAACAGAATATTCCATAGAAGACCTTCTGTAGATATAACAATTTTTAGTCTTCATTTAGCAGGAATTTCTTCCATTATAGGTTCAATTAATTTTATTTGCACTATTATTAATATACGTCCTATAAATATAATAATAGAACAAATACCTTTATTTGTCTGATCTATTTTTATCACTACTATTTTATTATTACTATCTCTCCCTGTTTTAGCCGGAGCTATTACTATATTATTAACAGATCGAAACTTTAATACTTGTTTCTTCGATCCTAGAGGAGGAGGTGATCCTATTTTATACCAAC…		cellularOrganisms	cellularOrganisms	1	Eukaryota	superkingdom	1	Metazoa	kingdom	0.96	Arthropoda	phylum	0.88	Insecta	class	0.76	Lepidoptera	order	0.25	Pyralidae	family	0.07	Dioryctria	genus	0.07	Dioryctria_rubella	species	0.03
Zotu1219	QS_6_24_8_2020_S52_MLepF1_LepR1	5	TGAGATTTTGACTTTTACCCCCTGCTTTAACTCTTTTAATTTTAAGAACAATTGTAGAAAAAGGAGCAGGAACAGAATGAACTGTTTACCCTCCTCTTTCTTCTAATTTAACACATAATGGACCTTCAGTAGATTTGGTGATTTTTAGTTTACATTTAGCAGAAATTTCCTCAATTTTAGGTGCAGTAAATTTCATTTCAACTATTATAAATATACGTCCATTTGGTATAATACTTGATGAAACTCCTTTATTTGTATGATCTGTTCTTATTACAGCAATTCTTTTATTATTATCACTACCAGTTCTTGCAGGAGCAATTACTATACTATTAACTGACCGAAACTTAAATTCTTCTTTTTTTGATCCAACCGGTGGGGGAGACCCAATTTTATACCAAC…		cellularOrganisms	cellularOrganisms	1	Eukaryota	superkingdom	1	Metazoa	kingdom	1	Arthropoda	phylum	1	Insecta	class	1	Coleoptera	order	0.96	Coccinellidae	family	0.96	Harmonia	genus	0.96	Harmonia_axyridis	species	0.96
Zotu1219	QS_4_27_7_2020_S42_MLepF1_LepR1	5	TGAGATTTTGACTTTTACCCCCTGCTTTAACTCTTTTAATTTTAAGAACAATTGTAGAAAAAGGAGCAGGAACAGAATGAACTGTTTACCCTCCTCTTTCTTCTAATTTAACACATAATGGACCTTCAGTAGATTTGGTGATTTTTAGTTTACATTTAGCAGAAATTTCCTCAATTTTAGGTGCAGTAAATTTCATTTCAACTATTATAAATATACGTCCATTTGGTATAATACTTGATGAAACTCCTTTATTTGTATGATCTGTTCTTATTACAGCAATTCTTTTATTATTATCACTACCAGTTCTTGCAGGAGCAATTACTATACTATTAACTGACCGAAACTTAAATTCTTCTTTTTTTGATCCAACCGGTGGGGGAGACCCAATTTTATACCAAC…		cellularOrganisms	cellularOrganisms	1	Eukaryota	superkingdom	1	Metazoa	kingdom	1	Arthropoda	phylum	1	Insecta	class	1	Coleoptera	order	0.96	Coccinellidae	family	0.96	Harmonia	genus	0.96	Harmonia_axyridis	species	0.96
Zotu1219	QS_5_27_7_2020_S43_MLepF1_LepR1	8	TGAGATTTTGACTTTTACCCCCTGCTTTAACTCTTTTAATTTTAAGAACAATTGTAGAAAAAGGAGCAGGAACAGAATGAACTGTTTACCCTCCTCTTTCTTCTAATTTAACACATAATGGACCTTCAGTAGATTTGGTGATTTTTAGTTTACATTTAGCAGAAATTTCCTCAATTTTAGGTGCAGTAAATTTCATTTCAACTATTATAAATATACGTCCATTTGGTATAATACTTGATGAAACTCCTTTATTTGTATGATCTGTTCTTATTACAGCAATTCTTTTATTATTATCACTACCAGTTCTTGCAGGAGCAATTACTATACTATTAACTGACCGAAACTTAAATTCTTCTTTTTTTGATCCAACCGGTGGGGGAGACCCAATTTTATACCAAC…		cellularOrganisms	cellularOrganisms	1	Eukaryota	superkingdom	1	Metazoa	kingdom	1	Arthropoda	phylum	1	Insecta	class	1	Coleoptera	order	0.96	Coccinellidae	family	0.96	Harmonia	genus	0.96	Harmonia_axyridis	species	0.96
Zotu1219	SA_5_26_8_2020_S46_MLepF1_LepR1	6	TGAGATTTTGACTTTTACCCCCTGCTTTAACTCTTTTAATTTTAAGAACAATTGTAGAAAAAGGAGCAGGAACAGAATGAACTGTTTACCCTCCTCTTTCTTCTAATTTAACACATAATGGACCTTCAGTAGATTTGGTGATTTTTAGTTTACATTTAGCAGAAATTTCCTCAATTTTAGGTGCAGTAAATTTCATTTCAACTATTATAAATATACGTCCATTTGGTATAATACTTGATGAAACTCCTTTATTTGTATGATCTGTTCTTATTACAGCAATTCTTTTATTATTATCACTACCAGTTCTTGCAGGAGCAATTACTATACTATTAACTGACCGAAACTTAAATTCTTCTTTTTTTGATCCAACCGGTGGGGGAGACCCAATTTTATACCAAC…		cellularOrganisms	cellularOrganisms	1	Eukaryota	superkingdom	1	Metazoa	kingdom	1	Arthropoda	phylum	1	Insecta	class	1	Coleoptera	order	0.96	Coccinellidae	family	0.96	Harmonia	genus	0.96	Harmonia_axyridis	species	0.96
Zotu2909	QS_6_27_7_2020_S44_MLepF1_LepR1	7	TAAGATTTTGATTACTACCTCCTTCTCTTTCTCTGTTATTAGCAAGAAGTATAGTAGAAAATGGAGCCGGGACTGGTTGAAATGTCTACCCACCGCTCTCTGCAAACATTGCTCATGCAGGAGCCTCTGTAGACTTAGCAATTTTCTCACTTCATTTAGCAGGAATTTCCTCAATTTTAGGGGCAGTGAATTTTATTACAACTACTATTAATATACGAGCCCCAGGAATATATTTAGACCAAACCCCTCTATTTTTATGAGCTGTAGGTATTACAGCACTTCTTTTACTCCTTTCTTTACCCGTTTTGGCTGGGGCCATTACTATATTATTAACAGATCGAAACTTAAATACTTCATTCTTTGACCCTGCAGGCGGAGGGGATCCTATCCTATATCAAC…		cellularOrganisms	cellularOrganisms	1	Eukaryota	superkingdom	1	Metazoa	kingdom	1	Arthropoda	phylum	1	Insecta	class	1	Orthoptera	order	0.99	Tettigoniidae	family	0.99	Meconema	genus	0.99	Meconema_meridionale	species	0.99
Zotu822	SA_3_23_7_2020_S33_MLepF1_LepR1	5	TATCATTCTGACTGCTACCTCCTTCACTTATCTTACTATTAGCTAGTGCTTTCGTAGAACAAGGAGCTGGGACAGGATGAACTGTATATCCACCATTAGCAGGTATCCAATCTCACTCAGGAGGATCTGTAGATTTAGCTATCTTCAGTCTTCACTTAGCGGGAATTTCATCAATGTTAGGTGCAATGAACTTTATCACTACAATTATCAATATGCGAAACCCTGGAATGACCTTCCATAAATTACCTTTATTCTGTTGAGCTATCATGGTAACAGCGATCTTACTGCTATTATCATTACCAGTTCTAGCAGGAGGTATTACAATGTTATTAACAGATCGAAACTTTAATACATCGTTCTATGATCCAGCAGGAGGGGGAGACCCTATCCTATACCAAC…		cellularOrganisms	cellularOrganisms	1	Eukaryota	superkingdom	0.99	Fungi	kingdom	0.49	Mucoromycota	phylum	0.28	Mucoromycetes	class	0.25	Mucorales	order	0.25	Mucoraceae	family	0.2	Mucor	genus	0.09	Mucor_fragilis	species	0.06
Zotu822	SA_2_23_7_2020_S32_MLepF1_LepR1	13	TATCATTCTGACTGCTACCTCCTTCACTTATCTTACTATTAGCTAGTGCTTTCGTAGAACAAGGAGCTGGGACAGGATGAACTGTATATCCACCATTAGCAGGTATCCAATCTCACTCAGGAGGATCTGTAGATTTAGCTATCTTCAGTCTTCACTTAGCGGGAATTTCATCAATGTTAGGTGCAATGAACTTTATCACTACAATTATCAATATGCGAAACCCTGGAATGACCTTCCATAAATTACCTTTATTCTGTTGAGCTATCATGGTAACAGCGATCTTACTGCTATTATCATTACCAGTTCTAGCAGGAGGTATTACAATGTTATTAACAGATCGAAACTTTAATACATCGTTCTATGATCCAGCAGGAGGGGGAGACCCTATCCTATACCAAC…		cellularOrganisms	cellularOrganisms	1	Eukaryota	superkingdom	0.99	Fungi	kingdom	0.49	Mucoromycota	phylum	0.28	Mucoromycetes	class	0.25	Mucorales	order	0.25	Mucoraceae	family	0.2	Mucor	genus	0.09	Mucor_fragilis	species	0.06
Zotu822	QS_3_27_7_2020_S41_MLepF1_LepR1	4	TATCATTCTGACTGCTACCTCCTTCACTTATCTTACTATTAGCTAGTGCTTTCGTAGAACAAGGAGCTGGGACAGGATGAACTGTATATCCACCATTAGCAGGTATCCAATCTCACTCAGGAGGATCTGTAGATTTAGCTATCTTCAGTCTTCACTTAGCGGGAATTTCATCAATGTTAGGTGCAATGAACTTTATCACTACAATTATCAATATGCGAAACCCTGGAATGACCTTCCATAAATTACCTTTATTCTGTTGAGCTATCATGGTAACAGCGATCTTACTGCTATTATCATTACCAGTTCTAGCAGGAGGTATTACAATGTTATTAACAGATCGAAACTTTAATACATCGTTCTATGATCCAGCAGGAGGGGGAGACCCTATCCTATACCAAC…		cellularOrganisms	cellularOrganisms	1	Eukaryota	superkingdom	0.99	Fungi	kingdom	0.49	Mucoromycota	phylum	0.28	Mucoromycetes	class	0.25	Mucorales	order	0.25	Mucoraceae	family	0.2	Mucor	genus	0.09	Mucor_fragilis	species	0.06
Zotu822	SA_1_23_7_2020_S31_MLepF1_LepR1	43	TATCATTCTGACTGCTACCTCCTTCACTTATCTTACTATTAGCTAGTGCTTTCGTAGAACAAGGAGCTGGGACAGGATGAACTGTATATCCACCATTAGCAGGTATCCAATCTCACTCAGGAGGATCTGTAGATTTAGCTATCTTCAGTCTTCACTTAGCGGGAATTTCATCAATGTTAGGTGCAATGAACTTTATCACTACAATTATCAATATGCGAAACCCTGGAATGACCTTCCATAAATTACCTTTATTCTGTTGAGCTATCATGGTAACAGCGATCTTACTGCTATTATCATTACCAGTTCTAGCAGGAGGTATTACAATGTTATTAACAGATCGAAACTTTAATACATCGTTCTATGATCCAGCAGGAGGGGGAGACCCTATCCTATACCAAC…		cellularOrganisms	cellularOrganisms	1	Eukaryota	superkingdom	0.99	Fungi	kingdom	0.49	Mucoromycota	phylum	0.28	Mucoromycetes	class	0.25	Mucorales	order	0.25	Mucoraceae	family	0.2	Mucor	genus	0.09	Mucor_fragilis	species	0.06
Zotu822	SA_1_26_8_2020_S37_MLepF1_LepR1	9	TATCATTCTGACTGCTACCTCCTTCACTTATCTTACTATTAGCTAGTGCTTTCGTAGAACAAGGAGCTGGGACAGGATGAACTGTATATCCACCATTAGCAGGTATCCAATCTCACTCAGGAGGATCTGTAGATTTAGCTATCTTCAGTCTTCACTTAGCGGGAATTTCATCAATGTTAGGTGCAATGAACTTTATCACTACAATTATCAATATGCGAAACCCTGGAATGACCTTCCATAAATTACCTTTATTCTGTTGAGCTATCATGGTAACAGCGATCTTACTGCTATTATCATTACCAGTTCTAGCAGGAGGTATTACAATGTTATTAACAGATCGAAACTTTAATACATCGTTCTATGATCCAGCAGGAGGGGGAGACCCTATCCTATACCAAC…		cellularOrganisms	cellularOrganisms	1	Eukaryota	superkingdom	0.99	Fungi	kingdom	0.49	Mucoromycota	phylum	0.28	Mucoromycetes	class	0.25	Mucorales	order	0.25	Mucoraceae	family	0.2	Mucor	genus	0.09	Mucor_fragilis	species	0.06
Zotu1793	SA_2_26_8_2020_S38_MLepF1_LepR1	13	TAAGATTTTGACTTCTTCCTCCTTCTTTAATTTTGTTATTAGTAGGTAGATTAGTTGATAATGGTGCTGGAACTGATTGAACAGTTTACCTACCATTATCAAGATATATATTTCATTCTGGCTCATGTGTTGGTTTAACAAttttttttttACATTTAGCAGGTGTATCATCAATTTTGGGAGCTGTAAATTTTATTAGAACAATTTTTAATATACGTTCAACTGGTATGGGGCTTGATAAAACTCCTTTATTTGTTTGATCAGTTTTAATTACTGCATTTTTGTTATTATTATCATTACCAGTTTTAGCTGGTGCAATTACTATATTATTAACTGATCGTAATTTAAATACATGTTTTTTTGACCCATCAGGAGGAGGGGATCCTATTCTTTATCAAC…		cellularOrganisms	cellularOrganisms	1	Eukaryota	superkingdom	1	Metazoa	kingdom	1	Arthropoda	phylum	1	Insecta	class	1	Hemiptera	order	1	Cicadidae	family	1	Neotibicen	genus	1	Neotibicen_linnei	species	0.45
Zotu3383	SA_2_23_7_2020_S32_MLepF1_LepR1	5	TAAGTTTTTGACTTCTGCCCCCTTCATTAACTCTTTTACTTTCTAGTTCAATTGTAGAAAATGGAGCAGGAACAGGCTGAACGGTTTACCCCCCTCTTTCTTCTGCAATCGCTCATAGAGGTGCTTCAGTAGATCTTGCTATTTTTTCTTTACATCTTGCCGGAGTCTCTTCTATTTTAGGATCTGTAAATTTTATTACTACAGTAATTAATATACGATCAAACGGAATCACATTAGATCGAATACCATTATTTGTCTGATCAGTTGTAATTACTACTGTACTTTTACTTTTATCTCTACCAGTTCTAGCGGGAGCAATTACAATATTATTAACCGACCGAAATTTAAATACTTCTTTCTTCGATCCAGCAGGAGGAGGTGACCCAATTTTATACCAAC…		cellularOrganisms	cellularOrganisms	1	Eukaryota	superkingdom	1	Metazoa	kingdom	1	Arthropoda	phylum	1	Insecta	class	1	Diptera	order	1	Chironomidae	family	1	Xenochironomus	genus	1	Xenochironomus_xenolabis	species	1
Zotu2552	QS_5_27_7_2020_S43_RonMWASPdeg_HCO2198	4	AAGATTAAATAACATAAGCTTCTGACTATTACCTCCTAGTCTAATACTATTTTTGTTTGCAAGCGGGATTGAAAACGGAGCAGGGACAGGATGAACTATGTATCCTCCTTTATCGGGAATACAGAGCCACAGCGGACCTAGTGTAGATCTAGCTATATTTGCTTTACATTTATCAGGGGTAAGTAGTCTGTTAGGGGCAATGAATTTCATAACAACGATATTGAACATGAGAAGCCCGGGAATAAGATTGCATAAATTAGCATTATTTGGATGAGCGGTGGTAATTACTGCCGTATTATTATTATTATCCTTACCAGTGCTAGCAGGAGGTATAACGATGATATTAACAGACCGTAATTTTAACACATCCTTTTTTGAAACAGCAGGGGGTGGAGACCC…		cellularOrganisms	cellularOrganisms	1	Eukaryota	superkingdom	0.96	Fungi	kingdom	0.79	Ascomycota	phylum	0.76	Sordariomycetes	class	0.49	Glomerellales	order	0.17	Glomerellaceae	family	0.17	Colletotrichum	genus	0.17	Colletotrichum_aenigma	species	0.12
Zotu4817	SA_5_23_7_2020_S35_MLepF1_LepR1	3	TAAGATTTTGACTTCTTCCCCCTTCTTTAACATTACTAATTTCAAGAAGAATTGTAGAAAATGGAGCAGGAACTGGTTGAACAGTTTATCCCCCTTTATCATCTAACATTGCTCATGGGGGTAGATCTGTAGATTTAGCAATTTTTTCTTTACATTTAGCTGGAATTTCTTCAATTTTAGGAGCAATTAATTTTATTACTACCATTATTAACATACGAATTAATGGACTTTCCTTTGATCAAATACCTTTATTTGTTTGAGCTGTTAGTATTACAGCCTTACTTTTACTTCTTTCACTTCCCGTTCTTGCAGGAGCAATTACCATATTATTAACAGATCGAAATCTAAATACTTCATTTTTTGATCCAGCCGGAGGGGGAGACCCCATTCTTTATCAAC…		cellularOrganisms	cellularOrganisms	1	Eukaryota	superkingdom	1	Metazoa	kingdom	1	Arthropoda	phylum	1	Insecta	class	1	Lepidoptera	order	1	Gelechiidae	family	1	Coleotechnites	genus	1	Coleotechnites_macleodi	species	0.42
Zotu384	QS_5_24_8_2020_S51_MLepF1_LepR1	442	TAAGTTTTTGATTACTTCCCCCTTCTTTAACTCTTCTTTTATCAAGCTCAATTGTTGAAAATGGAGCAGGTACGGGTTGAACTGTTTATCCCCCTTTATCTTCTGGAATCGCCCATGCTGGGGGTTCTGTAGATTTAGCTATTTTTTCTTTACATTTAGCAGGAATTTCTTCTATTTTAGGGGCCGTAAATTTTATTACAACAGTAATTAATATGCGTTCTAATGGAATTACTTTAGATCGAATACCTTTATTTGTTTGATCTGTCGTAATTACAGCAATCTTATTACTTCTTTCATTACCTGTTCTTGCTGGAGCTATTACTATATTACTAACAGATCGAAATTTAAATACTTCTTTTTTTGATCCTGCTGGAGGAGGAGATCCTATTCTTTACCAAC…		cellularOrganisms	cellularOrganisms	1	Eukaryota	superkingdom	1	Metazoa	kingdom	0.99	Arthropoda	phylum	0.98	Insecta	class	0.97	Diptera	order	0.9	Chironomidae	family	0.49	Psectrocladius	genus	0.37	Psectrocladius_octomaculatus	species	0.37
Zotu3627	QS_5_27_7_2020_S43_MLepF1_LepR1	4	TCAGTTTCTGGATATTATTCCCTGCTATAATCTTGCTTATTTTATCTTCTTATATATCCTTAGGAGCTGGGACAGGTTGAACAGTTTATCCCCCTCTGTCTAGTATCTCCTTTCATACCGACATTTCAGTAGACCTTGCCATTTTTTCCTTGCATCTTGGTGGAGTCTCTTCTATCTTAAGTTCAATTAACTTTATTACCACTATTTTTGTTATACGGTTTTCTGGTCTTCTGTTGGAACGTTTACCTCTTTTTATTTGGTCTATAATAGTTACCTCTTTTTTGCTCTTGTTTTCTTTACCAGTTTTAGCCGGTGCTATTACAATGCTGCTCACAGATCGTAATCTTAACACTTCCTTTTTTGACCCTCTGGGGGGTGGCGACCCTATTTTATACCAGC…		cellularOrganisms	cellularOrganisms	1	Eukaryota	superkingdom	0.95	Metazoa	kingdom	0.73	Arthropoda	phylum	0.44	Arachnida	class	0.15	Trombidiformes	order	0.14	Eriophyidae	family	0.1	Shevtchenkella	genus	0.09	Shevtchenkella_celtis	species	0.09
Zotu1743	SA_1_26_8_2020_S37_MLepF1_LepR1	13	TAAGATTTTGACTACTACCAATATCAATTACACTACTAATTTCAAGTTCAACAACCGCATCAGGATCAGGAACAGGATGAACTGTTTATCCTCCCCTTTCTGCACAAGAAGCACACTCAGGACCATCAGTTGATTTAACAATCTTTTCACTACACATTGCAGGGATTAGATCAATTATAGGAGCAATCAACTTCATTTCAACAATTATAAATATACGAGTAAAAGGAATAACAATAGAAAAAACACCACTCTTTTGCTGATCAGTATTGATTACAGCAGTTCTACTAATTGTATCACTACCTGTATTAGCTGGAGCAATTACAATATTACTACTAGATCGAAATTTTAATACATCATTTTTTGACCCATCAGGTGGTGGTGACCCAATTTTATACCAAC…		cellularOrganisms	cellularOrganisms	1	Eukaryota	superkingdom	1	Metazoa	kingdom	1	Arthropoda	phylum	1	Insecta	class	1	Hemiptera	order	1	Pentatomidae	family	0.57	Nezara	genus	0.57	Nezara_antennata	species	0.57
Zotu1743	QS_5_24_8_2020_S51_MLepF1_LepR1	5	TAAGATTTTGACTACTACCAATATCAATTACACTACTAATTTCAAGTTCAACAACCGCATCAGGATCAGGAACAGGATGAACTGTTTATCCTCCCCTTTCTGCACAAGAAGCACACTCAGGACCATCAGTTGATTTAACAATCTTTTCACTACACATTGCAGGGATTAGATCAATTATAGGAGCAATCAACTTCATTTCAACAATTATAAATATACGAGTAAAAGGAATAACAATAGAAAAAACACCACTCTTTTGCTGATCAGTATTGATTACAGCAGTTCTACTAATTGTATCACTACCTGTATTAGCTGGAGCAATTACAATATTACTACTAGATCGAAATTTTAATACATCATTTTTTGACCCATCAGGTGGTGGTGACCCAATTTTATACCAAC…		cellularOrganisms	cellularOrganisms	1	Eukaryota	superkingdom	1	Metazoa	kingdom	1	Arthropoda	phylum	1	Insecta	class	1	Hemiptera	order	1	Pentatomidae	family	0.57	Nezara	genus	0.57	Nezara_antennata	species	0.57
Zotu3142	QS_2_27_7_2020_S40_MLepF1_LepR1	3	TAAGATTTTGACTTCTTCCTCCTTCATTATTTTTACTTATTTTAAGAAATTTTATTGGAAGAGGTGTAGGAACTGGATGAACACTTTATCCACCTTTATCATCAATTATAGGTCATAATTCACCTTCAGTAGATTTAGGGATTTTCTCTATTCATATTGCAGGAGTATCATCAATTATAGGATCAATTAATTTTATTGTTACAATTTTAAATATACATACTAAAACTCATTCATTAAATTTTTTACCATTATTTACATGATCAGTTTTAATTACAGCAATTCTTCTTCTTTTATCATTACCAGTTTTAGCAGGAGCTATTACTATATTATTAACAGATCGAAATTTTAATACATCATTTTTTGATCCAACTGGAGGAGGAGATCCTATTCTTTATCAAC…		cellularOrganisms	cellularOrganisms	1	Eukaryota	superkingdom	1	Metazoa	kingdom	1	Arthropoda	phylum	1	Insecta	class	1	Hymenoptera	order	1	Vespidae	family	1	Dolichovespula	genus	1	Dolichovespula_arenaria	species	1
Zotu3142	SA_2_23_7_2020_S32_MLepF1_LepR1	3	TAAGATTTTGACTTCTTCCTCCTTCATTATTTTTACTTATTTTAAGAAATTTTATTGGAAGAGGTGTAGGAACTGGATGAACACTTTATCCACCTTTATCATCAATTATAGGTCATAATTCACCTTCAGTAGATTTAGGGATTTTCTCTATTCATATTGCAGGAGTATCATCAATTATAGGATCAATTAATTTTATTGTTACAATTTTAAATATACATACTAAAACTCATTCATTAAATTTTTTACCATTATTTACATGATCAGTTTTAATTACAGCAATTCTTCTTCTTTTATCATTACCAGTTTTAGCAGGAGCTATTACTATATTATTAACAGATCGAAATTTTAATACATCATTTTTTGATCCAACTGGAGGAGGAGATCCTATTCTTTATCAAC…		cellularOrganisms	cellularOrganisms	1	Eukaryota	superkingdom	1	Metazoa	kingdom	1	Arthropoda	phylum	1	Insecta	class	1	Hymenoptera	order	1	Vespidae	family	1	Dolichovespula	genus	1	Dolichovespula_arenaria	species	1
Zotu2598	SA_2_23_7_2020_S32_MLepF1_LepR1	5	AGATTTTGGCTGCTACCTCCTTCTTTGACCCTTCTTTCTGCGTCTGCTTTTGCTGGGGTAGGTGCAGGAACCGGTTGAACTGTTTATCCCCCCCTAGCTGGAAATTTGTTTCATTCAGGTATTTCAGTGGATCTTGCTATTTTTAGATTACATCTTGCAGGGGCTTCTTCTATTTTAGGGGCTATTAATTTTATCACCACCATTTTGAACATACGATCTTCCTCCTTAACATTAGACTCTATTCCTCTTTTTGTATGATCTGTCTTAATTACTGCTGTTTTATTACTTCTATCTTTGCCAGTCCTGGCCGGGGCTATTACAATGTTACTCACAGACCGAAATTTTAACACATCTTTTTTTGACCCTTCTGGTGGTGGGGACCCTATCTTATATCAACAT…		cellularOrganisms	cellularOrganisms	1	Eukaryota	superkingdom	1	Metazoa	kingdom	0.87	Arthropoda	phylum	0.53	Arachnida	class	0.36	Araneae	order	0.16	Nesticidae	family	0.09	Kryptonesticus	genus	0.08	Kryptonesticus_arenstorffi	species	0.08
Zotu967	SA_2_26_8_2020_S38_MLepF1_LepR1	59	TAAGATTTTGACTTCTTCCTCCATCATTAACTCAATTGTTGGTTGGTAGTTTAGTTGACAATGGTGCTGGGACAGGTTGAACTGTATATCCACCTTTGTCAAGATATATATTTCATTCTGGTTCTTGTGTTGATTTAACAATTTTTTTATTACATTTAAAAGGTGTATCATCAATTTTACGTGCTGTAAATTTCATTAGAACAATTTTTAATATGTGTTCTACTGGTATAAGTTTAGATAAAACTCCATTGTTTGTATGATCAGTACTGATTACTGCATTTTTATTGTTGTTAACTTTACCAGTTTTAGCTGGTGCTATTACTATATTATTAACTGATGGTAATTTGAATACACGTTTTTTTGTTCCATCTGGAGGAGGAGATCCTATTCTTTATCTAC…		cellularOrganisms	cellularOrganisms	1	Eukaryota	superkingdom	1	Metazoa	kingdom	0.95	Arthropoda	phylum	0.93	Insecta	class	0.92	Hemiptera	order	0.89	Cicadidae	family	0.89	Cryptotympana	genus	0.36	Cryptotympana_holsti	species	0.35
Zotu664	QS_5_24_8_2020_S51_MLepF1_LepR1	67	TAAGTTTCTGACTTTTACCCCCTTCTTTAACATTGCTTCTTATAAGAAGAATAGTTGAAAGAGGAGCAGGAACTGGATGAACAGTTTATCCACCATTATCTTCTAATATCGCTCATGGAGGATCTTCAGTAGATTTAGCTATTTTTAGACTTCACCTGGCTGGAATTTCATCAATTTTAGGAGCCGTAAACTTCATTTCTACAGTAATTAATATACGATCAACTGGAATTTCATTTGATCGAATACCTTTATTTGTTTGATCTGTGGCCATTACAGCCCTACTTTTATTACTTTCTCTCCCTGTATTAGCTGGAGCAATCACAATACTTCTAACGGACCGAAATCTAAATACTTCCTTTTTTGACCCAGCTGGAGGAGGAGACCCTATTCTTTACCAAC…		cellularOrganisms	cellularOrganisms	1	Eukaryota	superkingdom	1	Metazoa	kingdom	1	Arthropoda	phylum	1	Insecta	class	1	Coleoptera	order	0.71	Staphylinidae	family	0.58	Atheta	genus	0.39	Atheta_obtusangula	species	0.32
Zotu664	SA_6_26_8_2020_S53_MLepF1_LepR1	32	TAAGTTTCTGACTTTTACCCCCTTCTTTAACATTGCTTCTTATAAGAAGAATAGTTGAAAGAGGAGCAGGAACTGGATGAACAGTTTATCCACCATTATCTTCTAATATCGCTCATGGAGGATCTTCAGTAGATTTAGCTATTTTTAGACTTCACCTGGCTGGAATTTCATCAATTTTAGGAGCCGTAAACTTCATTTCTACAGTAATTAATATACGATCAACTGGAATTTCATTTGATCGAATACCTTTATTTGTTTGATCTGTGGCCATTACAGCCCTACTTTTATTACTTTCTCTCCCTGTATTAGCTGGAGCAATCACAATACTTCTAACGGACCGAAATCTAAATACTTCCTTTTTTGACCCAGCTGGAGGAGGAGACCCTATTCTTTACCAAC…		cellularOrganisms	cellularOrganisms	1	Eukaryota	superkingdom	1	Metazoa	kingdom	1	Arthropoda	phylum	1	Insecta	class	1	Coleoptera	order	0.71	Staphylinidae	family	0.58	Atheta	genus	0.39	Atheta_obtusangula	species	0.32
Zotu664	SA_2_26_8_2020_S38_MLepF1_LepR1	13	TAAGTTTCTGACTTTTACCCCCTTCTTTAACATTGCTTCTTATAAGAAGAATAGTTGAAAGAGGAGCAGGAACTGGATGAACAGTTTATCCACCATTATCTTCTAATATCGCTCATGGAGGATCTTCAGTAGATTTAGCTATTTTTAGACTTCACCTGGCTGGAATTTCATCAATTTTAGGAGCCGTAAACTTCATTTCTACAGTAATTAATATACGATCAACTGGAATTTCATTTGATCGAATACCTTTATTTGTTTGATCTGTGGCCATTACAGCCCTACTTTTATTACTTTCTCTCCCTGTATTAGCTGGAGCAATCACAATACTTCTAACGGACCGAAATCTAAATACTTCCTTTTTTGACCCAGCTGGAGGAGGAGACCCTATTCTTTACCAAC…		cellularOrganisms	cellularOrganisms	1	Eukaryota	superkingdom	1	Metazoa	kingdom	1	Arthropoda	phylum	1	Insecta	class	1	Coleoptera	order	0.71	Staphylinidae	family	0.58	Atheta	genus	0.39	Atheta_obtusangula	species	0.32
Zotu4015	QS_2_27_7_2020_S40_MLepF1_LepR1	3	TAAGATTTTGAATATTACCCCCCTCTTTATCTTTATTATTAATTAGAAGGATAGTTGAAACCGGAACTGGAACAGGATGAACTGTTTATCCACCTCTATCTTCAATTATTGCTCATACAGGGTCAGCTGTAGATTTTTCAATTTTTTCTTTACATATTGCAGGAATCTCCTCTATTTTAGGAGCTATTAATTTTATTTCTACAATAATTAATATAAAAATTAAATTTTTAAAATTCAATCAAATTTCTTTATTTGTTTGATCAATTTTAATCACTACAGTTCTTTTACTTCTTTCATTACCAGTATTAGCTGGAGCAATTACTATATTATTAACTGATCGAAATTTAAATACATCTTTTTTTGATCCTACAGGAGGAGGAGATCCTATTTTGTATCAAC…		cellularOrganisms	cellularOrganisms	1	Eukaryota	superkingdom	1	Metazoa	kingdom	1	Arthropoda	phylum	1	Insecta	class	1	Diptera	order	0.76	Cecidomyiidae	family	0.75	Lestodiplosis	genus	0.16	Lestodiplosis_polypori	species	0.16
Zotu4911	SA_6_23_7_2020_S36_MLepF1_LepR1	3	TAAGTTTCTGAATATTACCTCCTTCATTAACTTTACTACTTGCTCCTTCTATAGTAGAAAGAGGGGCTGGGACTGGTTGAACAGTTTACCCTCCTTTATCATCAAGAATTGCACATGCTGGAGCTTCTGTCGATTTAGCTATTTTTAGTTTACATCTTGCCGGAATCTCATCAATTTTAGGTGCAGTAAATTTCATTACAACAGTAATTAATATACGATTAAGTTATATAACATTAGACCGTATACCATTATTTGTATGATCAGTAGTAATTACAGCTTTATTATTACTTTCATTACCTGTATTAGCTGGTGCTATTACTATATTATTAACTGATCGTAATTTAAATACTTCATTTTTTGATCCTGCAGGAGGTGGAGATCCTATTTTATACCAACACT…		cellularOrganisms	cellularOrganisms	1	Eukaryota	superkingdom	1	Metazoa	kingdom	1	Arthropoda	phylum	1	Insecta	class	1	Neuroptera	order	1	Chrysopidae	family	1	Chrysoperla	genus	1	Chrysoperla_mohave	species	0.9
Zotu3415	SA_2_26_8_2020_S38_RonMWASPdeg_HCO2198	5	TCGAATAAATAATATAAGATTTTGACTTCTCCCTCCTTCATTAACTTTACTATTGGTTGGAAGTTTGGTTGACAATGGTGCTGGAATGTGTTGAACTGTTTATCCTCCTTTGTCAAGATATATATTTCATTCTGGTTCTTGTGTTGATTTAACAATTTTTTCATTACATTTGGCTGGTGTATCATCAATTTTAGGTGCTATAAATTTCATTAGAACAATTTTTAATATGTGTTCGACTGGTATTAATTTAGACAAAACTCCCTTATTTGTATGATCAGTTTTGATTACTGTATTCTTATTATTATTGTCTTTACCAGTTCTTGCTGGTGCAATTACCATGTTATTAACTGATCATAACTTAAATACGTGCTTTTTTTACCCTGCGGGATGAGGGGATCC…		cellularOrganisms	cellularOrganisms	1	Eukaryota	superkingdom	1	Metazoa	kingdom	0.95	Arthropoda	phylum	0.92	Insecta	class	0.92	Hemiptera	order	0.87	Cicadidae	family	0.85	Cryptotympana	genus	0.32	Cryptotympana_holsti	species	0.31
Zotu2747	QS_1_27_7_2020_S39_MLepF1_LepR1	7	TAGTTTATGGTTGTTACCTTCCTCTTTAATTTTGTTATTATTATCTTCTTATGTTGAGATAGGTGCTGGTACTGGATGGACTGTTTATCACCATTATCTTCTATAACAGGACATAGTGGACTTCGGTTGATTTAGCTATTTTTAGTTACATTTAGCAGGTATTTCTTCCATGTTAGGTGCTATAATTTTATTTGTACATTCGGAATATGCGTTTAAAGGATTAACTGCAGAACGTTTATCCCTTTTGTCTGGGCAGTACTTATCACTGTAATTTTATTATTATTATCTTTACCTGTTTAGCAGGTGCTATACGATGTTATTAACTGATGTAATTTTAACACATCGTTTTTTGATGCTACGGTGGAGGTGATCCCATATTGTATCAACATTTATTT		cellularOrganisms	cellularOrganisms	1	Eukaryota	superkingdom	1	undef_Eukaryota	kingdom	0.94	undef_undef_Eukaryota	phylum	0.92	undef_undef_undef_Eukaryota	class	0.92	Physariida	order	0.92	Didymiaceae	family	0.92	Didymium	genus	0.92	Didymium_nigripes	species	0.92
Zotu3283	QS_6_27_7_2020_S44_MLepF1_LepR1	4	TAAGATTTTGACTTTTACCACCATCTTTAACTCTTTTATTAATAAGAAGAATAGTAGAAAGAGGGGCTGGAACTGGATGAACAGTTTATCCCCCCTTATCTGCCAATATTGCGCATGGGGGATCTTCTGTAGATTTAGCTATTTTTAGCCTCCATCTTGCAGGTATCTCTTCTATTCTAGGAGCAGTAAATTTTATTACAACTGTTATTAATATACGACCAGAAGGAATAACCCTAGATCGAATACCATTATTTGTATGAGCTGTTGCAATTACAGCACTACTTTTACTTTTATCTTTACCTGTTCTAGCCGGAGCAATTACAATATTATTAACAGACCGAAATTTTAACACTTCTTTTTTTGACCCGGCTGGGGGAGGAGACCCTATTTTATACCAAC…		cellularOrganisms	cellularOrganisms	1	Eukaryota	superkingdom	1	Metazoa	kingdom	1	Arthropoda	phylum	1	Insecta	class	1	Coleoptera	order	1	Cleridae	family	1	Isohydnocera	genus	1	Isohydnocera_curtipennis	species	1
Zotu1708	SA_2_26_8_2020_S38_MLepF1_LepR1	25	AGATTTTGACTTCTTCCTCCTTCTTTAATTTTGTTATTATTAGGTAGATTAGTTGATAATGGTGCTGGAACTGGTTGAACAGTTTACCCACCATTATCAAGATATGTATTTCATTCTGGCTCATGTGTTGATTTAAAAATTTTTTCTTTACATTTAGCAGGTGTATCATCAATTTTGGGAGCTGTAAATTTTATTAGAACAATTTTTAATATACGCACAACTGGTATGGGGCTTGATAAAACTCCTTTATTTGTTTGATCAGTTTTAATTACTGCATTTTTGTTATTATTATCATTACCAGTTTTAGCTGGTGCAATTACTATATTATTAACTGATCGTAATTTAAATACATGTTTTTTTGACCCATCAGGAGGAGGGGATCCTATTCTTTATCAACAT…		cellularOrganisms	cellularOrganisms	1	Eukaryota	superkingdom	1	Metazoa	kingdom	1	Arthropoda	phylum	1	Insecta	class	1	Hemiptera	order	1	Cicadidae	family	1	Neotibicen	genus	1	Neotibicen_linnei	species	0.51
Zotu693	QS_3_24_8_2020_S49_MLepF1_LepR1	130	TAAGATTCTGATTATTACCGCCCTCACTTTCCCTTTTATTGATAAGAAGAATCGTAGAAAATGGAGCCGGTACAGGTTGAACTGTTTACCCACCGCTCTCATCTAATATTGCTCATGGGGGATCTTCTGTTGACTTAGCCATTTTTAGTCTTCACCTAGCAGGAATTTCCTCAATTTTAGGAGCAGTAAATTTTATTACAACAGTAATTAACATACGCCCAATTGGTATAACTCTTGATCGAATACCTCTTTTCGTTTGAGCTGTAGTTATTACTGCTATTTTATTACTTCTTTCTTTACCTGTTTTAGCAGGAGCTATTACTATACTCCTAACAGATCGAAATATTAATACATCTTTTTTCGACCCTGCAGGAGGGGGAGATCCTATTTTATATCAAC…		cellularOrganisms	cellularOrganisms	1	Eukaryota	superkingdom	1	Metazoa	kingdom	1	Arthropoda	phylum	1	Insecta	class	0.96	Lepidoptera	order	0.4	Nymphalidae	family	0.16	Euptychoides	genus	0.02	Euptychoides_nossis	species	0.02
Zotu1174	SA_1_23_7_2020_S31_MLepF1_LepR1	45	TAAGTTTTTGAATATTACCTCCTTCTTTAACTTTATTATTAACAAGTAGTATAGTAGAAAATGGAGCAGGAACAGGATGAACTGTTTACCCCCCTCTCTCTTCTGGAATTGCCCATGCTGGAGCTTCTGTAGATTTAGCAATTTTTTCACTACATATAGCAGGGATTTCATCAATTTTAGGAGCAGTAAATTTTATTACTACAGTTATTAATATACGATCAACAGGAATTACCTTTGACCGTATACCTTTATTTGTGTGATCTGTTGTTATTACAGCTGTATTACTCCTTCTTTCTCTTCCAGTATTAGCCGGAGCTATTACAATATTATTAACTGATCGAAACTTAAATACTTCGTTTTTTGACCCTTCAGGAGGAGGAGACCCTATTCTATACCAAC…		cellularOrganisms	cellularOrganisms	1	Eukaryota	superkingdom	1	Metazoa	kingdom	1	Arthropoda	phylum	1	Insecta	class	1	Diptera	order	0.81	Culicidae	family	0.23	Aedes	genus	0.11	Aedes_sudanensis	species	0.1
Zotu2192	QS_3_24_8_2020_S49_RonMWASPdeg_HCO2198	4	ACGTTTAAACAACATTAGTTTTTGGTTATTACCTCCATCATTGTTATTGCTTTTGAGTTCTGCTTTAGTAGAAGTAGGTGCTGGTACTGGATGGACAGTTTATCCACCACTAAGTAGTATTGCAAGTCATTCAGGTGGTTCTGTAGATTTAGCTATATTTAGTTTGCACTTATCAGGTATAAGTAGTATACTAGGAGCTATAAACTTTATAACCACTATTTTCAATATGCGTGGTCCAGGTATGACAATGCATCGTCTACCTTTGTTTGTGTGGTCGGTATTGATTACAGCTTTCTTGCTGTTACTGTCACTTCCTGTTTTAGCAGGTGGAATTACTATGTTGTTAACAGATCGTAATTTTAACACAACATTTTTTGATCCTGCAGGTGGAGGAGATCC…		cellularOrganisms	cellularOrganisms	1	Eukaryota	superkingdom	1	Viridiplantae	kingdom	1	Chlorophyta	phylum	1	Trebouxiophyceae	class	0.99	Trebouxiales	order	0.99	Trebouxiaceae	family	0.99	Trebouxia	genus	0.99	Trebouxia_aggregata	species	0.99
Zotu2192	SA_3_23_7_2020_S33_RonMWASPdeg_HCO2198	4	ACGTTTAAACAACATTAGTTTTTGGTTATTACCTCCATCATTGTTATTGCTTTTGAGTTCTGCTTTAGTAGAAGTAGGTGCTGGTACTGGATGGACAGTTTATCCACCACTAAGTAGTATTGCAAGTCATTCAGGTGGTTCTGTAGATTTAGCTATATTTAGTTTGCACTTATCAGGTATAAGTAGTATACTAGGAGCTATAAACTTTATAACCACTATTTTCAATATGCGTGGTCCAGGTATGACAATGCATCGTCTACCTTTGTTTGTGTGGTCGGTATTGATTACAGCTTTCTTGCTGTTACTGTCACTTCCTGTTTTAGCAGGTGGAATTACTATGTTGTTAACAGATCGTAATTTTAACACAACATTTTTTGATCCTGCAGGTGGAGGAGATCC…		cellularOrganisms	cellularOrganisms	1	Eukaryota	superkingdom	1	Viridiplantae	kingdom	1	Chlorophyta	phylum	1	Trebouxiophyceae	class	0.99	Trebouxiales	order	0.99	Trebouxiaceae	family	0.99	Trebouxia	genus	0.99	Trebouxia_aggregata	species	0.99
Zotu4620	SA_2_26_8_2020_S38_MLepF1_LepR1	3	TAATATTTTGACTTCTTCCTCCTTCTTTAACTTTGTTGTTAGTAGGTAGATTAGTTGATAATGGTGCCGGAACTGGTTGAACAGTTTACCCACCACTATCAAGATATATATTTCATTCTGGTTCATGTGTTGATTTAACAATTGTTTCTTTAAATTTAGCAGGTGTATCATCAATTTTGGGAGCTGTAAATTTTATTAGAACAATTTTTAATATACGTTCAACTGGGATGGGGCTTGACAAAACTCCTTTATTTGTTTGATCAGTTTTAATTACTGCATTTTTGTTATTATTATCATTACCAGTTTTAGCTGGTGCAATTACTATATTATTAACTGATCGTAATTTAAATACATGTTTTTTTGACCCATCAGGAGGAGGAGATCCTATTCTTTACCAAC…		cellularOrganisms	cellularOrganisms	1	Eukaryota	superkingdom	1	Metazoa	kingdom	1	Arthropoda	phylum	1	Insecta	class	1	Hemiptera	order	1	Cicadidae	family	1	Neotibicen	genus	0.99	Neotibicen_pruinosus	species	0.33
Zotu4914	SA_6_23_7_2020_S36_RonMWASPdeg_HCO2198	3	TCCTTCATTAACATTATTATTAGCAAGCTCAATTGTAGAAAACGGAGCAGGTACAGGATGAACTGTTTACCCCCCTTTATCTTCAGGAATTGCCCATGCAGGAGCTTCAGTTGATTTGGCAATCTTCTCTCTTCATCTTGCTGGAGTCTCATCAATTTTAGGTGCAGTAAATTTTATTACTACTGTTATTAATATACGATCTAATGGTATTACTTTAGACCGAATACCTTTACTGCTGTATTATTATTACTTTCTTTACCTATCTTAGCTGGAGCTATTACAATACTTTTAACAGATCGTAATTTGAATACATCATTCTTTGATCCTGCTGGAGGAGGAGATCCTATTTTATATCAACACTTATTT		cellularOrganisms	cellularOrganisms	1	Eukaryota	superkingdom	1	Metazoa	kingdom	0.99	Arthropoda	phylum	0.96	Insecta	class	0.95	Diptera	order	0.66	Drosophilidae	family	0.08	Stegana	genus	0.05	Stegana_psilolobosa	species	0.05
Zotu3610	QS_5_24_8_2020_S51_MLepF1_LepR1	4	TAAGATTTTGATTATTACCTCCATCACTAACTTTATTAATTTCTAGAAGAATTGTAGAAAACGGAGCTGGAACAGGATGAACGGTTTAccccccccTTTCATCTAATATTGCTCACGGAGGAAGATCAGTAGATTTAGCTATTTTTTCCCTTCATTTAGCTGGTATTTCATCTATTCTAGGAGCAATTAATTTTATTACAACTATTATTAATATACGAATTAATGGTTTATCCTTTGATCAAATACCTTTATTTGTTTGATCAGTAGGTATTACAGCATTATTATTACTTCTTTCTTTACCAGTATTAGCTGGAGCTATTACTATACTCCTTACAGATCGAAATTTAAATACCTCCTTTTTTGATCCTGCAGGAGGAGGAGATCCAATTCTTTATCAAC…		cellularOrganisms	cellularOrganisms	1	Eukaryota	superkingdom	1	Metazoa	kingdom	1	Arthropoda	phylum	1	Insecta	class	1	Lepidoptera	order	1	Crambidae	family	1	Parapediasia	genus	1	Parapediasia_teterrellus	species	1
Zotu2857	QS_3_27_7_2020_S41_MLepF1_LepR1	4	TAAGATTTTGACTACTACCCCCTTCTTTAACCTTACTATTATCTAGTTCTATTGTTGAAAACGGAGCAGGAACAGGATGAACTGTTTATCCCCCTTTAGCATCTGGTATTGCACATGCCGGAGCTTCTGTTGACCTAGCCATTTTTTCTTTACATTTAGCTGGTATTTCTTCAATTTTAGGAGCAGTAAACTTTATTACAACAGTAATTAACATGCGTTCAACAGGGATTACCCTAGACCGAATACCCCTATTTGTCTGATCAGTTATAATTACTGCTATTCTTTTATTATTATCTCTTCCTGTGTTAGCTGGAGCTATTACAATACTTTTAACAGACCGAAATTTAAATACTTCATTTTTTGATCCTGCTGGTGGAGGTGATCCTATTTTATATCAGC…		cellularOrganisms	cellularOrganisms	1	Eukaryota	superkingdom	1	Metazoa	kingdom	1	Arthropoda	phylum	0.9	Insecta	class	0.86	Diptera	order	0.56	Hybotidae	family	0.15	Platypalpus	genus	0.11	Platypalpus_laticinctus	species	0.1
Zotu2440	SA_1_23_7_2020_S31_MLepF1_LepR1	5	TAAGATTTTGATTATTACCTCCTAGATTAAGATTATTATTATCTAGAATATTTATTGTGGTAGGAACCGGAACAGGGTGAACTGTTTATCCTCCTTTATCTTCAAATTTATCTCATAGGGGTCCTTCAGTTGATTTGTCAATTTTTAGGTTACATATTGCAGGAATTTCTTCTATTATAGCATCAATTAATTTTATTACTACTGCTATTAATTTAAAATCTTATAAATTAGAAAATTTACCATTATTTGTTTGAGCAATAATATTAACTGCTATTTTATTATTATTATCTTTACCTGTTTTAGCAGGAGCTATTACTATATTATTATTTGATCGTAATTTAAATACTTCTTTTTTTGATCCTGCAGGAGGGGGGGATCCAATTTTATATCAACATTTAT…		cellularOrganisms	cellularOrganisms	1	Eukaryota	superkingdom	1	Metazoa	kingdom	0.98	Arthropoda	phylum	0.97	Insecta	class	0.96	Hymenoptera	order	0.95	Megastigmidae	family	0.52	Megastigmus	genus	0.52	Megastigmus_thyoides	species	0.11
Zotu3503	QS_1_27_7_2020_S39_MLepF1_LepR1	4	TAAGCTTTTGACTTCTTCCACCCTCATTAACCCTTCTTCTTTCCAGTTCAATTGTGGAAAATGGGGCTGGAACAGGTTGAACAGTTTACCCTCCTCTTTCAGCTAGAATTGCTCATAGAGGGGCTTCTGTAGATTTAGCAATTTTTTCTCTTCATTTAGCAGGTATTTCTTCAATTTTAGGCTCTGTAAATTTTATTACTACAGCTATTAATATACGAGCAAATGGAATTACATTAGATCGAATACCTTTATTTGTATGATCTGTTGTAATTACAACAATTTTATTATTATTATCATTACCAGTTTTAGCTGGCGCAATTACTATATTACTAACAGATCGAAATTTAAATACTTCTTTCTTTGATCCTGCTGGTGGTGGAGACCCTATTTTGTATCAAC…		cellularOrganisms	cellularOrganisms	1	Eukaryota	superkingdom	1	Metazoa	kingdom	1	Arthropoda	phylum	1	Insecta	class	1	Diptera	order	0.99	Chironomidae	family	0.88	Tanytarsus	genus	0.86	Tanytarsus_bathophilus	species	0.82
Zotu4146	QS_4_24_8_2020_S50_MLepF1_LepR1	3	TAAGTTTTTGATTATTACCCCCTTCATTAACTTTATTATTGTCAAGTTCAATTGTTGAAAACGGAGCTGGAACAGGGTGAACTGTTTACCCTCCTCTTTCTTCAGGGATTGCTCATGCAGGAGCTTCTGTTGACTTAGCTATTTTTTCACTTCATTTAGCAGGAATTTCCAGTATTTTAGGAGCAGTAAATTTTATTACTACTGTAATTAATATACGATCAGAAGGAATTACTTTAGACCGAATACCTTTATTTGTTTGATCAGTAATTATTACAGCAATCTTATTATTATTATCTTTACCTGTTTTAGCTGGGGCTATTACTATATTATTAACTGATCGAAATTTAAATACTTCATTCTTTGATCCTGCTGGAGGAGGGGACCCAATTTTATATCAAC…		cellularOrganisms	cellularOrganisms	1	Eukaryota	superkingdom	1	Metazoa	kingdom	1	Arthropoda	phylum	1	Insecta	class	1	Diptera	order	0.95	Chironomidae	family	0.51	Cricotopus	genus	0.46	Cricotopus_sylvestris	species	0.42
Zotu2789	SA_3_23_7_2020_S33_MLepF1_LepR1	8	AGATTCTGACTACTCTTTCCTGCCATATTGTTTTTGATCGCTTCTAGATATATTTCTTCGGGGTGTGGAACAGGCTGAACGGTTTACCCTCCTCTATCCAGAATTTACTTTCACACGGACCCCTCTGTAGATTTGGCTATTTTTTCCTTGCATCTCGGTGGGGTTTCTTCAATTCTTAGTTCAATTAATTTTATTACTACTGTATTCGTAATACGCTTCTCTGGGTTACCTATAGAACGTATGCCTCTATTTATTTGATCTATAATAATTACTTCTTTCTTATTACTCCTTTCACTCCCAGTACTTGCAGGGGCTATTACTATACTTCTTACAGACCGAAACCTTAACACTTCTTTTTTCGACCCATTAGGTGGGGGTGACCCTGTTTTATACCAGCAT…		cellularOrganisms	cellularOrganisms	1	Eukaryota	superkingdom	0.96	Metazoa	kingdom	0.86	Chordata	phylum	0.22	Actinopteri	class	0.09	Clupeiformes	order	0.06	Engraulidae	family	0.06	Encrasicholina	genus	0.06	Encrasicholina_pseudoheteroloba	species	0.06
Zotu1998	QS_5_27_7_2020_S43_RonMWASPdeg_HCO2198	6	TCGTATAAATAATATAAGATTTTGACTTTTACCGCCATCTTTAACTCTTTTATTAATAAGAAGAATAGTAGAAAGAGGAGCTGGAACTGGATGAACAGTTTATCCTCCCTTATCTGCCAATATTGCACATGGGGGATCTTCTGTAGATTTAGCTATTTTTAGTCTTCATCTTGCAGGTATTTCTTCTATTCTAGGGGCAGTAAATTTTATTACAACTGTTATTAATATACGACCAGAAGGAATAACTCTAGATCGAATACCATTATTTGTATGAGCTGTCGCAATTACAGCATTACTTTTACTTTTATCCTTACCTGTTTTAGCCGGAGCAATTACAATATTATTAACAGACCGAAATTTTAATACTTCTTTTTTTGACCCAGCTGGAGGGGGTGATCC…		cellularOrganisms	cellularOrganisms	1	Eukaryota	superkingdom	1	Metazoa	kingdom	1	Arthropoda	phylum	1	Insecta	class	1	Coleoptera	order	1	Cleridae	family	1	Isohydnocera	genus	1	Isohydnocera_curtipennis	species	1
Zotu1998	QS_6_27_7_2020_S44_RonMWASPdeg_HCO2198	11	TCGTATAAATAATATAAGATTTTGACTTTTACCGCCATCTTTAACTCTTTTATTAATAAGAAGAATAGTAGAAAGAGGAGCTGGAACTGGATGAACAGTTTATCCTCCCTTATCTGCCAATATTGCACATGGGGGATCTTCTGTAGATTTAGCTATTTTTAGTCTTCATCTTGCAGGTATTTCTTCTATTCTAGGGGCAGTAAATTTTATTACAACTGTTATTAATATACGACCAGAAGGAATAACTCTAGATCGAATACCATTATTTGTATGAGCTGTCGCAATTACAGCATTACTTTTACTTTTATCCTTACCTGTTTTAGCCGGAGCAATTACAATATTATTAACAGACCGAAATTTTAATACTTCTTTTTTTGACCCAGCTGGAGGGGGTGATCC…		cellularOrganisms	cellularOrganisms	1	Eukaryota	superkingdom	1	Metazoa	kingdom	1	Arthropoda	phylum	1	Insecta	class	1	Coleoptera	order	1	Cleridae	family	1	Isohydnocera	genus	1	Isohydnocera_curtipennis	species	1
Zotu4534	SA_2_26_8_2020_S38_MLepF1_LepR1	3	TAAGTTTCTGACTTCTTCCCCCATCTCTTACTCTTTTACTTTCTAGTTCAATTGTAGAAAATGGGGCGGGTACGGGATGAACTGTGTATCCCCCTCTTTCAGCCGCAATTGCCCATAGTGGGGCTTCAGTAGATTTAGCTATTTTTTCTCTTCATTTAGCAGGGGTCTCTTCAATTCTAGGCTCTGTAAATTTTATTACTACAGTAATTAATATACGAGCTAATGGGATCACCCTAGACCGAATACCGTTATTTGTATGATCAGTAGTTATTACTACTGTTTTATTGCTTCTTTCATTACCTGTATTAGCCGGAGCTATTACTATATTATTAACTGACCGAAATTTAAATACATCTTTTTTTGATCCGGCAGGAGGGGGAGACCCTATTCTTTATCAAC…		cellularOrganisms	cellularOrganisms	1	Eukaryota	superkingdom	1	Metazoa	kingdom	1	Arthropoda	phylum	0.99	Insecta	class	0.96	Diptera	order	0.85	Chironomidae	family	0.74	Cryptochironomus	genus	0.21	Cryptochironomus_obreptans	species	0.13
Zotu2935	SA_2_26_8_2020_S38_MLepF1_LepR1	7	TAAGATTTTGACTTCTTCCACCCTCTCTTACTCTTCTTCTTTCTAGTTCAATTGTTGAAAACGGAGCAGGAAAAGGATGAACGGTCTATCCCCCCTTATCCGCCGCAATTGCCCACAGAGGAGCTTCTGTTGATTTAGCTATCTTTTCTTTACATTTAGCAGGGGTATCCTCCATTTTAGGGTCTGTAAATTTTATTACAACTGTAATTAATATGCGCGCAAATGGGATTACTTTAGATCGAATACCTTTATTTGTGTGATCAGTTGTCATTACTACAATTCTATTGCTTCTTTCCCTACCTGTTTTAGCGGGTGCCATCACTATACTTTTAACGGATCGAAATTTAAATACTTCTTTTTTTGACCCAGCCGGAGGGGGAGACCCTATTCTTTATCAAC…		cellularOrganisms	cellularOrganisms	1	Eukaryota	superkingdom	1	Metazoa	kingdom	0.99	Arthropoda	phylum	0.93	Insecta	class	0.9	Diptera	order	0.65	Chironomidae	family	0.31	Polypedilum	genus	0.11	Polypedilum_paraviceps	species	0.08
Zotu2604	QS_6_24_8_2020_S52_MLepF1_LepR1	9	TAAGATTTTGATTATTACCTCCTAGTTTATTTTTATTAATTTATAGAATATTTGTTGGAACAGGAACAGGAACTGGATGAACAGTTTATCCTCCTTTATCTTCTAATTTATCTCATAGGGGTCCTTCAGTAGATTTATCTATTTTTTCTTCACATGTTGCAGGAATTTCGTCAATTATAGCATCATTAAATTTTATTGTTACTATTTTAAATATAAAAATTTTTaaaattgaattaattccattattttcttgatctttattattaacagcaattttattattattatCTTTACCTGTTTTAGCTGGAGCTATTACTATATTGTTATTTGATCGAAATTTAAATACTTCTTTTTTTGATCCAGCTGGGGGAGGGGATCCAATTTTATATCAACATTTAT…		cellularOrganisms	cellularOrganisms	1	Eukaryota	superkingdom	1	Metazoa	kingdom	1	Arthropoda	phylum	1	Insecta	class	1	Hymenoptera	order	1	Megastigmidae	family	0.4	Megastigmus	genus	0.4	Megastigmus_borriesi	species	0.1
Zotu2419	QS_3_24_8_2020_S49_RonMWASPdeg_HCO2198	11	TCGACTTAACAACATAAGATTCTGGCTTCTTCCGCCCTCCTTATCTCTAATTCTAACCAGAAATATAACTGAAAGTGGAGCAGGAACAGGATGGACAATCTACCCCCCTTTATCATCTAATCTTGCCCATAGAGGACCAGCAGTAGATTTTACAATCTTCAGTCTTCATTTAGCAGGTATATCCTCCATCTTAGGAGCCATTAACTTCATCACTACTAGTATTAATATACGTTCACCTCTTCTTAAACCAGAACGATTAACCTTATTTACTTGATCAGTGTCAATTACTGCCCTACTTCTACTTCTATCTCTACCAGTTCTGGCAGGAGCAATCACTATACTTCTTACTGACCGTAATTTAAATACCTCATTCTTTGACCCTGCAGGAGGAGGAGATCC…		cellularOrganisms	cellularOrganisms	1	Eukaryota	superkingdom	1	Metazoa	kingdom	1	Arthropoda	phylum	1	Insecta	class	1	Coleoptera	order	1	Throscidae	family	1	Trixagus	genus	1	Trixagus_carinicollis	species	1
Zotu2250	SA_1_26_8_2020_S37_MLepF1_LepR1	3	AGTTTCTGATTATTACCACCTAGTTTATTATTATTCTTATTTGCAAGCGTAATAGAAAACGGGGCAGGTACAGGTTGAACATTGTATCCACCTTTATCAGGTATACAAAGTCACAGTGGTCCTAGTGTAGATTTAGCAATTTTTGCTTTACACTTATCAGGGATAAGTAGTTTATTAGGAGCGATGAACTTTATAACAACAATCTTAAATATGAGAGCACCAGGAATCAGATTACACAAATTAGCATTATTTGGATGAGCTGTAGTTGTTACAGCTGTGTTATTATTATTATCATTACCAGTTCTAGCAGGAGCAATTACAATGGTATTAACAGACAGAAACTTTAACACATCATTCTTTGAAGCTGCAGGAGGTGGAGATCCAATATTATACCAACAT…		cellularOrganisms	cellularOrganisms	1	Eukaryota	superkingdom	1	Fungi	kingdom	1	Ascomycota	phylum	1	Leotiomycetes	class	0.48	undef_Leotiomycetes	order	0.42	Pseudeurotiaceae	family	0.42	Pseudogymnoascus	genus	0.4	Pseudogymnoascus_pannorum	species	0.4
Zotu2250	SA_4_26_8_2020_S45_MLepF1_LepR1	3	AGTTTCTGATTATTACCACCTAGTTTATTATTATTCTTATTTGCAAGCGTAATAGAAAACGGGGCAGGTACAGGTTGAACATTGTATCCACCTTTATCAGGTATACAAAGTCACAGTGGTCCTAGTGTAGATTTAGCAATTTTTGCTTTACACTTATCAGGGATAAGTAGTTTATTAGGAGCGATGAACTTTATAACAACAATCTTAAATATGAGAGCACCAGGAATCAGATTACACAAATTAGCATTATTTGGATGAGCTGTAGTTGTTACAGCTGTGTTATTATTATTATCATTACCAGTTCTAGCAGGAGCAATTACAATGGTATTAACAGACAGAAACTTTAACACATCATTCTTTGAAGCTGCAGGAGGTGGAGATCCAATATTATACCAACAT…		cellularOrganisms	cellularOrganisms	1	Eukaryota	superkingdom	1	Fungi	kingdom	1	Ascomycota	phylum	1	Leotiomycetes	class	0.48	undef_Leotiomycetes	order	0.42	Pseudeurotiaceae	family	0.42	Pseudogymnoascus	genus	0.4	Pseudogymnoascus_pannorum	species	0.4
Zotu2250	SA_3_23_7_2020_S33_MLepF1_LepR1	3	AGTTTCTGATTATTACCACCTAGTTTATTATTATTCTTATTTGCAAGCGTAATAGAAAACGGGGCAGGTACAGGTTGAACATTGTATCCACCTTTATCAGGTATACAAAGTCACAGTGGTCCTAGTGTAGATTTAGCAATTTTTGCTTTACACTTATCAGGGATAAGTAGTTTATTAGGAGCGATGAACTTTATAACAACAATCTTAAATATGAGAGCACCAGGAATCAGATTACACAAATTAGCATTATTTGGATGAGCTGTAGTTGTTACAGCTGTGTTATTATTATTATCATTACCAGTTCTAGCAGGAGCAATTACAATGGTATTAACAGACAGAAACTTTAACACATCATTCTTTGAAGCTGCAGGAGGTGGAGATCCAATATTATACCAACAT…		cellularOrganisms	cellularOrganisms	1	Eukaryota	superkingdom	1	Fungi	kingdom	1	Ascomycota	phylum	1	Leotiomycetes	class	0.48	undef_Leotiomycetes	order	0.42	Pseudeurotiaceae	family	0.42	Pseudogymnoascus	genus	0.4	Pseudogymnoascus_pannorum	species	0.4
Zotu1599	SA_2_26_8_2020_S38_RonMWASPdeg_HCO2198	16	TCGAATAAATAACATAAGATTCTGACTTCTTCCTCCTTCTTTAACTTTGTTATTAGTAGGTAGATTAGTTGATAATGGTGCTGGAACTGGTTGAACAGTTTATCCACCATTATCAAGATATATATTTCATTCTGGCTCATGTGTTGATTTAACAATTTTTTCTTTACATTTAGCAGGTGTATCATCAATTTTAGGGGCTGTAAATTTTATTAGAACAATTTTTAATATACGTTCAACTGGTATGGGGTTTGATAAAACTCCTTTATTTGTTTGATCAGTTTTAATTACTGCATTTTTGTTATTATTATCATTACCGGTTTTAGCTGGTGCAATTACTATATTATTAACTGATCGTAATTTAAATACATGTTTTTTTGATCCATCAGGAGGAGGAGATCC…		cellularOrganisms	cellularOrganisms	1	Eukaryota	superkingdom	1	Metazoa	kingdom	1	Arthropoda	phylum	1	Insecta	class	1	Hemiptera	order	1	Cicadidae	family	1	Neotibicen	genus	1	Neotibicen_canicularis	species	0.88
Zotu3766	SA_2_26_8_2020_S38_MLepF1_LepR1	4	TAAGATTTTGACTTTTACCCCCTTCATTATCTTTATTGATTATAAGAAGAATTGTAGAAAATGGAGCTGGCACCGGATGAACTGTTTACCCCCCTTTAGCTGCAAATGTAGCCCATAGAGGTTCGTCAGTTGACTTAGCTATATTCAGATTACATTTAGCAGGAATTTCCTCTATTCTAGGAGCAGTAAATTTTATTACTACAGTAATTAACATACGACCCTCAGGAATAAACCTTGATCGATTACCTCTTTTTGTTTGAGCTGTTAAAATTACAGCCATTCTTTTACTTCTTTCTCTTCCAGTTCTAGCTGGAGCAATTACTATACTCCTAACTGATCGAAATATTAATACTTCCTTCTTTGACCCCGCCGGAGGAGGTGACCCCATTCTTTATCAAC…		cellularOrganisms	cellularOrganisms	1	Eukaryota	superkingdom	1	Metazoa	kingdom	1	Arthropoda	phylum	0.99	Insecta	class	0.97	Coleoptera	order	0.73	Cerambycidae	family	0.36	Parmena	genus	0.08	Parmena_meregallii	species	0.08
Zotu1566	SA_2_26_8_2020_S38_MLepF1_LepR1	22	TAAGATTTTGACTTCTTCCTCCTTCTTTAACTTTGTTATTAGTAGGTAGATTAGTTGATAATGGTGCTGGAACTGGTTGAACAGTTTATCCACCATTATCAAGATATATATTTCATTCTGGTTCATGTGTTGATTTAACAATTTTTTCTTTACATTTAGCAAGTGTATCATCAATTTTGGGAGCTGTAAATTTTATTGGAACAATTTTTAATATACGTTCAACTGGTATGGGGTTTGATAAAACTCCTTTATTTGTTTGATCAGTTTTAATTACTGCCTTTTTGTTATTATTATCATTACCAGTTTTAGCTGGTGCAATTACTATATTATTAACTGATCGTAATTTAAATACATGTTTTTTTGACCCATCAGGAGGAGGAGATCCTATTCTTTATCAAC…		cellularOrganisms	cellularOrganisms	1	Eukaryota	superkingdom	1	Metazoa	kingdom	1	Arthropoda	phylum	1	Insecta	class	1	Hemiptera	order	1	Cicadidae	family	1	Neotibicen	genus	1	Neotibicen_linnei	species	0.46
Zotu1556	SA_2_26_8_2020_S38_MLepF1_LepR1	28	TAAGATTTTTGACTTTTTCCTCCATCATTAACTCTATTGTTGGTTGGTAGTTTAGTTGACAATGGTGCTGGGACAGATTGAACTGTATATCCAGCTTTGTCAAGATATATATTTCATTCCCGTTCTTCTGTTGATTTAACAATTTTTTCATTACATTTAGCAGGTGTGTCATCAATTTTAGGTGCTGTAAATTTCATTAGAACAATTTTTAATTTGCGTTCTACTGGTATAAGTTTAGATAAAACTCCATTGTTTGTATGATCAGTACTGATTACTGTTTACCACAGTAAATCAGTACTGATTTTTATTGTTGTTATCTTTACCAGTTTTAGCTGGTGCTATTACTATATTATTAACTGATCATAATTTGAATACATGTTTTTTTGATCCATCTGGAGG…		cellularOrganisms	cellularOrganisms	1	Eukaryota	superkingdom	0.99	Metazoa	kingdom	0.94	Arthropoda	phylum	0.84	Insecta	class	0.83	Hemiptera	order	0.77	Cicadidae	family	0.76	Cryptotympana	genus	0.16	Cryptotympana_holsti	species	0.16
Zotu1477	SA_1_26_8_2020_S37_RonMWASPdeg_HCO2198	30	TCGACTTAATAACATAAGATTTTGACTTTTACCCCCATCCCTAACTCTTTTAATAATAAGTTCCTTAATTGAAATAGGAGTGGGAACGGGGTGAACAATTTATCCGCCCCTATCAAGAAATATTGCCCATGCAGGGCCAAGAGTAGACATATCTATTTTCTCATTGCATTTAGCAGGGATTTCTTCTATTCTAGGAGCAGTTAATTTCATTACTACAGTAATAAATATACGACCTGCAGGAATGCACATAGACCGAACACCATTATTTGTTTGATCAGTTCTTATTACTGCAATTTTACTACTGCTTTCCCTGCCAGTATTAGCAGGTGCAATTACTATATTATTAACAGACCGTAATATCAATACGACGTTCTTTGATCCATCAGGTGGAGGTGATCC…		cellularOrganisms	cellularOrganisms	1	Eukaryota	superkingdom	1	Metazoa	kingdom	1	Arthropoda	phylum	1	Insecta	class	1	Hemiptera	order	1	Cicadellidae	family	1	Scaphoideus	genus	1	Scaphoideus_cinerosus	species	1
Zotu3188	SA_4_26_8_2020_S45_RonMWASPdeg_HCO2198	6	TCGTATCACCACTCTACGATTTTGGCTGCTCCCTCCAGCTTTAATTTTATTAGGAATAAGAAGAATAGTTGAAACTGGAGCTGGAACTGGTTGAACTGTTTACCCTCCTTTATCCTCAAATATTGCTCATAGAGGTTCTTCAGTTGACTTAGCTATTTTTAGCTTACATTTAGCTGGTATCAGATCAATCCTTGGGGCAATTAATTTTATTTCTACAATTATTAATATACGACAAAAAGACATAAAATTTGACCAAATACCTTTATTTGTTTGATCAGTTGGTATTACAGCTTTATTGTTATTACTTTCTTTACCAGTATTAGCTGGAGCTATCACTATACTTCTTTCAGACCGAAATCTTAATACATCATTTTTTGACCCTGCAGGAGGAGGAGACCC…		cellularOrganisms	cellularOrganisms	1	Eukaryota	superkingdom	1	Metazoa	kingdom	0.95	Arthropoda	phylum	0.93	Insecta	class	0.92	Diptera	order	0.15	Drosophilidae	family	0.05	Drosophila	genus	0.05	Drosophila_guaru	species	0.02
Zotu3351	SA_1_23_7_2020_S31_MLepF1_LepR1	4	TAAGATTTTGATTATTACCTCCTAGATTAAGTTTATTATTATCAAGTATATTTATTGGGGTTGGAACTGGAACAGGATGAACAGTGTATCCTTCTTTATCTTCAAATTTATCACATAGTGGTCCTTCAGTTGATTTATCAATTTTTAGATTGCATATTGCAGGAATTTCTTCTATTATAGCATCAATTAATTTTATTACTACTGCTATTAATATAAAATCTTATAAATTAGAAAATTTACCATTATTTGTTTGAGCAATAATATTAACTGCTATTTTATTATTATTATCTTTACCTGTTTTAGCAGGAGCTATTACTATACTATTATTTGATCGTAATTTAAATACTTCTTTTTTTGATCCTGCAGGAggggggggATCCAATTTTATATCAACATTTA…		cellularOrganisms	cellularOrganisms	1	Eukaryota	superkingdom	1	Metazoa	kingdom	1	Arthropoda	phylum	1	Insecta	class	0.99	Hymenoptera	order	0.91	Megastigmidae	family	0.31	Megastigmus	genus	0.31	Megastigmus_spermotrophus	species	0.18
Zotu2840	QS_2_27_7_2020_S40_MLepF1_LepR1	6	TAAGATTCTGGCTACTCCCCCCTTCTATAACCCTCTTAATTATAAGAAGAGCCGTAGAAAGAGGAGCCGGAACTGGTTGAACTGTTTACCCCCCTTTATCAACCAATATTGCTCATAGAGGATCCTCTGTAGACTTAGCTATTTTTAGTCTTCATTTAGCAGGTATTTCATCAATTCTAGGAGCTGTAAATTTTATTACTACAATTATTAATATACGACCAAAAAATATAACCTTTGATCGTATATCTTTATTTGTTTGAGCTGTTGGAATCACGGCTTTGCTATTATTACTTTCTTTACCGGTACTAGCAGGAGCTATTACTATACTTTTAACTGACCGAAATTTAAATACTTCATTTTTTGATCCTGCAGGAGGGGGCGACCCTATTCTTTACCAAC…		cellularOrganisms	cellularOrganisms	1	Eukaryota	superkingdom	1	Metazoa	kingdom	1	Arthropoda	phylum	0.99	Insecta	class	0.98	Coleoptera	order	0.54	Scarabaeidae	family	0.18	Onthophagus	genus	0.18	Onthophagus_gracilipes	species	0.13
Zotu2198	SA_5_23_7_2020_S35_MLepF1_LepR1	9	TAAGATTTTGATTATTAATTCCATCATTATTACTATTAATATCAAGAATATTTATCGATCAAGGAGTAGGAACAGGATGAACTTTATATCCACCTTTATCTTCAAATTTAAGACACTCAGGAATTTCAACTGATTTAACTATCTATTCTTTACATATAAGAGGAATTTCTTCAATTTTAGGATCAATTAATTTTATTTGTTCAATTTTAAATATACGACCTAAATCAGTTTCTATAGATAAAATTTCATTATTCATATGGTCAATTCTATTAACAACAATTTTACTATTATTATCTTTACCTATTTTAGCTGGAGGAATTACTATATTATTATTTGATCGAAATATAAATACATCATTTTTTGATCCAATAGGAGGAGGTGATCCAGTATTATATCAAC…		cellularOrganisms	cellularOrganisms	1	Eukaryota	superkingdom	1	Metazoa	kingdom	0.99	Arthropoda	phylum	0.99	Insecta	class	0.99	Hymenoptera	order	0.94	Cynipidae	family	0.65	Synophrus	genus	0.32	Synophrus_libani	species	0.3
Zotu1943	QS_6_24_8_2020_S52_RonMWASPdeg_HCO2198	10	ACGTATAAACAATATAAGATTTTGATTATTACCTCCTTCTTTATCTTTACTATTAATTAGAAGAATAGTAGAAACTGGAACTGGGACTGGATGAACAGTTTACCCCCCTTTATCTTCAATTATTGCTCATACTGGATCATCTGTAGATTTTTCAATTTTTTCTCTTCATATTGCAGGAATTTCATCAATTTTAGGAGCTATTAACTTTATTTCAACTATATTAAATATAAAAATTAAATTTTTAAATTTTGATCAAATTTCTCTATTTACATGATCCGTATTAATTACAGCAGTTTTATTACTTTTATCTTTACCAGTTTTAGCTGGAGCTATTACTATATTATTAACAGATCGAAATTTAAATACTTCATTTTTTGATCCTATAGGAGGGGGAGATCC…		cellularOrganisms	cellularOrganisms	1	Eukaryota	superkingdom	1	Metazoa	kingdom	1	Arthropoda	phylum	1	Insecta	class	0.99	Diptera	order	0.82	Cecidomyiidae	family	0.8	Lestodiplosis	genus	0.3	Lestodiplosis_polypori	species	0.3
Zotu1171	QS_6_27_7_2020_S44_MLepF1_LepR1	10	TAAGATTTTGACTTTTACCCCCTGCTTTAACTCTTTTAATTTTAAGAACAGTCGTAGAAATAGGAGCAGGAACAGGATGAACTGTTTACCCTCCTCTTTCTTCTAATTTAACACATAATGGGCCTTCAGTAGATTTAGTGATTTTTAGTTTACATTTAGCAGGAATTTTCTCAATTTTAGGTGCAGTAAATTTCATTTCAACTATTATAAATATACGTCCATTTGGTATAATACTTGATAAAACTCCTTTATTTGTATGATCTGTTCTTATTACAGCAATTCTTTTATTATTATCACTACCAGTTCTTGCAGGAGCAATTACTATACTATTAACTGACCGAAACTTAAATTCTTCTTTTTTTGATCCAACCGTTGGGGAGACCCAATTTTATACCAACA…		cellularOrganisms	cellularOrganisms	1	Eukaryota	superkingdom	1	Metazoa	kingdom	1	Arthropoda	phylum	1	Insecta	class	1	Coleoptera	order	1	Coccinellidae	family	1	Harmonia	genus	1	Harmonia_axyridis	species	1
Zotu1171	SA_5_26_8_2020_S46_MLepF1_LepR1	14	TAAGATTTTGACTTTTACCCCCTGCTTTAACTCTTTTAATTTTAAGAACAGTCGTAGAAATAGGAGCAGGAACAGGATGAACTGTTTACCCTCCTCTTTCTTCTAATTTAACACATAATGGGCCTTCAGTAGATTTAGTGATTTTTAGTTTACATTTAGCAGGAATTTTCTCAATTTTAGGTGCAGTAAATTTCATTTCAACTATTATAAATATACGTCCATTTGGTATAATACTTGATAAAACTCCTTTATTTGTATGATCTGTTCTTATTACAGCAATTCTTTTATTATTATCACTACCAGTTCTTGCAGGAGCAATTACTATACTATTAACTGACCGAAACTTAAATTCTTCTTTTTTTGATCCAACCGTTGGGGAGACCCAATTTTATACCAACA…		cellularOrganisms	cellularOrganisms	1	Eukaryota	superkingdom	1	Metazoa	kingdom	1	Arthropoda	phylum	1	Insecta	class	1	Coleoptera	order	1	Coccinellidae	family	1	Harmonia	genus	1	Harmonia_axyridis	species	1
Zotu1171	QS_4_27_7_2020_S42_MLepF1_LepR1	11	TAAGATTTTGACTTTTACCCCCTGCTTTAACTCTTTTAATTTTAAGAACAGTCGTAGAAATAGGAGCAGGAACAGGATGAACTGTTTACCCTCCTCTTTCTTCTAATTTAACACATAATGGGCCTTCAGTAGATTTAGTGATTTTTAGTTTACATTTAGCAGGAATTTTCTCAATTTTAGGTGCAGTAAATTTCATTTCAACTATTATAAATATACGTCCATTTGGTATAATACTTGATAAAACTCCTTTATTTGTATGATCTGTTCTTATTACAGCAATTCTTTTATTATTATCACTACCAGTTCTTGCAGGAGCAATTACTATACTATTAACTGACCGAAACTTAAATTCTTCTTTTTTTGATCCAACCGTTGGGGAGACCCAATTTTATACCAACA…		cellularOrganisms	cellularOrganisms	1	Eukaryota	superkingdom	1	Metazoa	kingdom	1	Arthropoda	phylum	1	Insecta	class	1	Coleoptera	order	1	Coccinellidae	family	1	Harmonia	genus	1	Harmonia_axyridis	species	1
Zotu3074	QS_5_24_8_2020_S51_MLepF1_LepR1	6	TAAGATTTTGATTATTACCTCCATCATTAACACTTCTTCTTTCTAGAAGTTTGGTAAATACTGGTGCTGGAACTGGGTGAACAGTATACCCCCCTTTATCCTCAACACTCGGGCATACTGGAGCTTCTGTGGACTTGGCTATTTTTTCTCTTCATTTGGCTGGTGTAAGATCTATTCTAGGAGCAGTAAATTTTATCACAACTATTATTAATATACGGTCTCAAGGATTAACGCTAGAACGAATACCTTTATTCGTTTGGTCAGTTTTCATTACAGCTGTTCTTCTTTTACTTTCCCTACCGGTACTTGCAGGAGCAATTACAATACTATTAACAGATCGAAACCTAAATACTTCATTTTTCGATCCAGCTGGAGGAGGAGATCCAATTCTTTATCAAC…		cellularOrganisms	cellularOrganisms	1	Eukaryota	superkingdom	1	Metazoa	kingdom	1	Mollusca	phylum	0.16	Gastropoda	class	0.16	Stylommatophora	order	0.11	Urocoptidae	family	0.05	Levistemma	genus	0.05	Levistemma_peculiaris	species	0.05
Zotu1618	SA_2_26_8_2020_S38_MLepF1_LepR1	24	TAAGATTTTGACTTTTGTTATTAGTAGGTAGATTAGTTGATAATGGTGCCGGAACTGGTTGAACAGTTTATCCACCATTATCAAGATATATATATCATTCTGGCTCATGTGTTGATTTAACAATTTTTTCTTTACATTTAGCAGGTGTATCGTCAATTTTGGGAGCTGTGAATTTTATTAGAACAATTTTTAATATACGTTCAACTGGTACTATTACTATTACTGTAATAATAATATATAATTATTAATTACTGCATTTTTGTTATTGTTATCATTACCAGTTTTAGCTGGTGCAATTACTATATTATTAAATGATCGTAATTTAAATACATGTTTTTTGACCCATCAGGAGGAGGAGATCCTATTCTTTATCAACATTTATTT		cellularOrganisms	cellularOrganisms	1	Eukaryota	superkingdom	1	Metazoa	kingdom	1	Arthropoda	phylum	1	Insecta	class	1	Hemiptera	order	1	Cicadidae	family	1	Neotibicen	genus	0.99	Neotibicen_linnei	species	0.5
Zotu974	SA_2_26_8_2020_S38_MLepF1_LepR1	55	TAAGATTTTGGCTTCTTCCTCTTTCTTTAACTTTGCTGTTAGTTGGAATATTGGTTGATAATGGTGCCGGAACTGGTTGAACTGTCTACCCTCCATTATCAAGATATATATTTCATTCTGGTTCATGTGTTGATTTAACAATTTTTTCCTTACATTTAGCAGGTGTATCATCAATTTTGGGAGCTGTAAATTTTATTAGAACAATTTTTAATATACGTTCAACTGGAATGGGTTTAGCTAAAACTCCTCTATTTGTTTGATCGGTTTTAATTACTGCATTTTTGTTATTATTATCATTACCAGTTTTAGCTGGTGCAATTACTATATTACTGACTGATTGTAATTTAAATACATGTTTTTTTGACCCGTCAGGAGGAGGAGATCCAATTCTTTATCAAC…		cellularOrganisms	cellularOrganisms	1	Eukaryota	superkingdom	1	Metazoa	kingdom	1	Arthropoda	phylum	1	Insecta	class	1	Hemiptera	order	1	Cicadidae	family	1	Neotibicen	genus	0.99	Neotibicen_similaris	species	0.67
Zotu829	QS_4_24_8_2020_S50_RonMWASPdeg_HCO2198	8	TCGATTAAATAATATAAGATTCTGACTCCTACCACCATCTCTATTGATATTATTAATAAGATCTATAATCGAAATAGGAGTAGGAACTGGTTGAACACTTTACCCACCATCATCATCAAACTTAGCCCATTCAGGTCCTAGAGTTGATATAGCTATTTTTTCCCTTCATATAGCAGGAATCTCATCAATCCTTGGATCTATTAATTTCATTACAACAACAATAAATATACGACCCCTAGGAATAAAAATAGATCAAACTCCACTATTTGTTTGATCAGTATTAATCACAGCTGTCCTATTACTACTATCATTACCTGTCCTAGCAGGTGCTATTACTATGCTATTAACAGACCGTAATATTAGAACTTCATTTTTTGACCCCTCAGGTGGGGGAGACCC…		cellularOrganisms	cellularOrganisms	1	Eukaryota	superkingdom	1	Metazoa	kingdom	1	Arthropoda	phylum	0.99	Insecta	class	0.99	Hemiptera	order	0.97	Cicadellidae	family	0.97	Pediopsoides	genus	0.92	Pediopsoides_distinctus	species	0.92
Zotu829	QS_6_27_7_2020_S44_RonMWASPdeg_HCO2198	64	TCGATTAAATAATATAAGATTCTGACTCCTACCACCATCTCTATTGATATTATTAATAAGATCTATAATCGAAATAGGAGTAGGAACTGGTTGAACACTTTACCCACCATCATCATCAAACTTAGCCCATTCAGGTCCTAGAGTTGATATAGCTATTTTTTCCCTTCATATAGCAGGAATCTCATCAATCCTTGGATCTATTAATTTCATTACAACAACAATAAATATACGACCCCTAGGAATAAAAATAGATCAAACTCCACTATTTGTTTGATCAGTATTAATCACAGCTGTCCTATTACTACTATCATTACCTGTCCTAGCAGGTGCTATTACTATGCTATTAACAGACCGTAATATTAGAACTTCATTTTTTGACCCCTCAGGTGGGGGAGACCC…		cellularOrganisms	cellularOrganisms	1	Eukaryota	superkingdom	1	Metazoa	kingdom	1	Arthropoda	phylum	0.99	Insecta	class	0.99	Hemiptera	order	0.97	Cicadellidae	family	0.97	Pediopsoides	genus	0.92	Pediopsoides_distinctus	species	0.92
Zotu2663	SA_3_23_7_2020_S33_RonMWASPdeg_HCO2198	5	TAGACTAAATAACATTAGTTTCTGATTACTACCTCCTAGTTTAGTTCTGTTTATATTTGCTAGTACTATAGAAAACGGTGCCGGTACAGGTTGAACTTTATATCCTCCATTATCTGGTATTCAAAGTCACAGTGGACCTAGTGTAGATTTAGCTATATTTGCCTTACATTTATCTGGTATAAGTAGTTTACTAGGTGCAGTTAATTTTATTACTACTATTTTAAATATGAGAAGCCCTGGTATAAGATTACATAAATTAGCATTATTTGGATGAGCAATTTTAGTTACTGCTGTTTTACTTTTATTATCATTACCTGTATTAGCAGGTGCTATTACTATGGTTTTAACTGACAGAAACTTCAATACATCATTCTTTGAAGTTGCAGGTGGAGGTGACCC…		cellularOrganisms	cellularOrganisms	1	Eukaryota	superkingdom	1	Fungi	kingdom	1	Ascomycota	phylum	1	Leotiomycetes	class	0.17	Helotiales	order	0.07	undef_Helotiales	family	0.07	Gamarada	genus	0.05	Gamarada_debralockiae	species	0.05
Zotu2624	SA_2_23_7_2020_S32_MLepF1_LepR1	3	TAAGATTTTGATTATTACCTCCTAGATTAAGTTTATTATTATCGAGTATATTTATTGGAGTTGGAACTGGAACAGGATGAACAGTTTACCCTCCTTTATCTTCAAACTTATCTCATAGAGGGCCTTCAGTTGATTTATCAATTTTTAGATTACATATTGCAGGAATTTCTTCTATTATAGCATCAATTAATTTTATTACTACTGCTATTAATATAAAATCTTATAAGTTAGAAAATTTACCATTATTTGTTTGAGCAATAATATTAACTGCTATTTTATTATTATTATTTTTACCTGTTTTAGCAGGAGCTATTACTATATTATTATTTGATCGTAATTTAAATACTTCTTTTTTTGATCCTGCAGGAGGGGGGGATCCAATTTTATATCAACATTTAT…		cellularOrganisms	cellularOrganisms	1	Eukaryota	superkingdom	1	Metazoa	kingdom	1	Arthropoda	phylum	1	Insecta	class	1	Hymenoptera	order	0.9	Eulophidae	family	0.38	Aprostocetus	genus	0.36	Aprostocetus_epicharmus	species	0.2
Zotu2624	SA_1_23_7_2020_S31_MLepF1_LepR1	6	TAAGATTTTGATTATTACCTCCTAGATTAAGTTTATTATTATCGAGTATATTTATTGGAGTTGGAACTGGAACAGGATGAACAGTTTACCCTCCTTTATCTTCAAACTTATCTCATAGAGGGCCTTCAGTTGATTTATCAATTTTTAGATTACATATTGCAGGAATTTCTTCTATTATAGCATCAATTAATTTTATTACTACTGCTATTAATATAAAATCTTATAAGTTAGAAAATTTACCATTATTTGTTTGAGCAATAATATTAACTGCTATTTTATTATTATTATTTTTACCTGTTTTAGCAGGAGCTATTACTATATTATTATTTGATCGTAATTTAAATACTTCTTTTTTTGATCCTGCAGGAGGGGGGGATCCAATTTTATATCAACATTTAT…		cellularOrganisms	cellularOrganisms	1	Eukaryota	superkingdom	1	Metazoa	kingdom	1	Arthropoda	phylum	1	Insecta	class	1	Hymenoptera	order	0.9	Eulophidae	family	0.38	Aprostocetus	genus	0.36	Aprostocetus_epicharmus	species	0.2
Zotu1103	SA_3_23_7_2020_S33_MLepF1_LepR1	55	TGAGATTTTGGTTGCTGTTTCCAGCTATGCTCTTCTTGGTATGCTCAGGGTACATCTCTTCAGGCTGTGGGACAGGATGAACAGTTTACCCTCCTTTATCTAGAATCTACTTCCACACAGATCCTTCTGTAGATCTAGCTATTTTCTCTTTACATCTAGGAGGAGTATCTTCCATTCTCAGTTCCATCAATTTTATTACCACCGTGTTTGTTATACGATTCTCTGGTCTACCTATGGAACGAATTCCCTTATTCATCTGATCTATGTTGGTCACCTCTTTTTTGCTCTTGCTATCATTACCAGTCTTGGCCGGGGCCATTACTATACTCCTCACAGATCGAAATCTTAATACTTCATTTTTTGATCCCTTAGGAGGGGGAGATCCAGTACTCTACCAAC…		cellularOrganisms	cellularOrganisms	1	Eukaryota	superkingdom	0.88	Metazoa	kingdom	0.77	Arthropoda	phylum	0.51	Insecta	class	0.32	Diptera	order	0.08	Syrphidae	family	0.01	Microdon	genus	0.01	Microdon_craigheadii	species	0.01
Zotu2888	QS_5_24_8_2020_S51_RonMWASPdeg_HCO2198	3	TAGAATGAATAATATAAGTTTTTGGTTATTACCTCCAGCTTTATTATTATTAGTTTCATCAGCAATTGTTGAATCAGGTGCAGGTACGGGTTGGACTGTTTACCCACCTTTATCTAGTGTACAAGCACATTCTGGACCTTCAGTAGATTTAGCTATTTTTAGTTTACATTTAACAGGTATTTCTTCATTATTAGGTGCTATTAATTTTATTTCAACAATTTATAATATGAGAGCTCCTGGTTTAAGTTTCCATAGATTACCTTTATTTGTTTGGTCTATTTTAATTACAGCTTTTCTTTTATTATTAACTTTGCCTGTATTAGCTGGAGCTATTACTATGTTATTAACTGATAGGAATTTAAATACTTCTTTTTATGATCCTTCAGGTGGAGGAGATCC…		cellularOrganisms	cellularOrganisms	1	Eukaryota	superkingdom	1	undef_Eukaryota	kingdom	1	undef_undef_Eukaryota	phylum	1	Oomycetes	class	1	Peronosporales	order	0.85	Peronosporaceae	family	0.85	Phytophthora	genus	0.41	Phytophthora_terminalis	species	0.01
Zotu1424	SA_1_26_8_2020_S37_MLepF1_LepR1	12	TTTCCTTCTGATTGCTGCCTCCTTCTTTAATTTTACTATTAGCTAGTGCTTTTGTAGAACAAGGAGCGGGAACAGGATGAACCGTTTATCCACCATTAGCAGGTATCCAATCTCATTCAGGAGGTTCAGTAGATTTAGCTATCTTCAGTCTTCACTTAGCGGGTATTTCATCAATGTTAGGAGCAATGAATTTTATTACTACAATCTTAAATATGCGAAACCCAGGTATGACATTACATAAATTACCTTTATTCTGTTGAGCTATCATGGTTACAGCAATCTTATTACTACTATCATTACCAGTATTAAGAGGAGGTATTACAATGTTATTAACTGACCGAAACTTTAACACATCATTCTATGACCCAGCAGGAGGAGGTGACCCTATCTTATACCAAC…		cellularOrganisms	cellularOrganisms	1	Eukaryota	superkingdom	0.97	Fungi	kingdom	0.56	Basidiomycota	phylum	0.4	Agaricomycetes	class	0.26	Agaricales	order	0.18	Tricholomataceae	family	0.12	Laccaria	genus	0.09	Laccaria_bicolor	species	0.09
Zotu1424	SA_1_23_7_2020_S31_MLepF1_LepR1	20	TTTCCTTCTGATTGCTGCCTCCTTCTTTAATTTTACTATTAGCTAGTGCTTTTGTAGAACAAGGAGCGGGAACAGGATGAACCGTTTATCCACCATTAGCAGGTATCCAATCTCATTCAGGAGGTTCAGTAGATTTAGCTATCTTCAGTCTTCACTTAGCGGGTATTTCATCAATGTTAGGAGCAATGAATTTTATTACTACAATCTTAAATATGCGAAACCCAGGTATGACATTACATAAATTACCTTTATTCTGTTGAGCTATCATGGTTACAGCAATCTTATTACTACTATCATTACCAGTATTAAGAGGAGGTATTACAATGTTATTAACTGACCGAAACTTTAACACATCATTCTATGACCCAGCAGGAGGAGGTGACCCTATCTTATACCAAC…		cellularOrganisms	cellularOrganisms	1	Eukaryota	superkingdom	0.97	Fungi	kingdom	0.56	Basidiomycota	phylum	0.4	Agaricomycetes	class	0.26	Agaricales	order	0.18	Tricholomataceae	family	0.12	Laccaria	genus	0.09	Laccaria_bicolor	species	0.09
Zotu421	SA_6_23_7_2020_S36_MLepF1_LepR1	108	TAAGATTTTGACTTCTTCCCCCATCCTTATCTCTTCTTCTGATAGCTTCTTTTTCATCAATAGGTGTAGGAACCGGATGAACAGTATACCCTCCTTTATCGGCTAATTTAGCTCACAGCTCGATGTCTATCGAAATAACAATTTTCTCGCTCCACTTAGCAGGTGTTTCCTCGATTTTAGGAGCTATTAATTTTTTAGCCACAATTAGAAATATAAAAAGAAAAAGTTTATCAGCAGAAAAGACTCCTTTATTTGTTGTATCAGTTATAGTTACTGCCATCTTACTTTTATTATCCTTACCAGTGTTAGCAGGAGCTATTACAATACTTCTAACAGACCGGAATTTTAACACAACATTTTTTGACCCCTCTGGAGGAGGAGACCCCATCTTATATCAAC…		cellularOrganisms	cellularOrganisms	1	Eukaryota	superkingdom	1	Metazoa	kingdom	0.87	Arthropoda	phylum	0.69	Insecta	class	0.63	Diptera	order	0.07	Tachinidae	family	0.04	Metadrinomyia	genus	0.04	Metadrinomyia_flavifrons	species	0.04
Zotu421	SA_6_26_8_2020_S53_MLepF1_LepR1	6	TAAGATTTTGACTTCTTCCCCCATCCTTATCTCTTCTTCTGATAGCTTCTTTTTCATCAATAGGTGTAGGAACCGGATGAACAGTATACCCTCCTTTATCGGCTAATTTAGCTCACAGCTCGATGTCTATCGAAATAACAATTTTCTCGCTCCACTTAGCAGGTGTTTCCTCGATTTTAGGAGCTATTAATTTTTTAGCCACAATTAGAAATATAAAAAGAAAAAGTTTATCAGCAGAAAAGACTCCTTTATTTGTTGTATCAGTTATAGTTACTGCCATCTTACTTTTATTATCCTTACCAGTGTTAGCAGGAGCTATTACAATACTTCTAACAGACCGGAATTTTAACACAACATTTTTTGACCCCTCTGGAGGAGGAGACCCCATCTTATATCAAC…		cellularOrganisms	cellularOrganisms	1	Eukaryota	superkingdom	1	Metazoa	kingdom	0.87	Arthropoda	phylum	0.69	Insecta	class	0.63	Diptera	order	0.07	Tachinidae	family	0.04	Metadrinomyia	genus	0.04	Metadrinomyia_flavifrons	species	0.04
Zotu421	SA_4_26_8_2020_S45_MLepF1_LepR1	245	TAAGATTTTGACTTCTTCCCCCATCCTTATCTCTTCTTCTGATAGCTTCTTTTTCATCAATAGGTGTAGGAACCGGATGAACAGTATACCCTCCTTTATCGGCTAATTTAGCTCACAGCTCGATGTCTATCGAAATAACAATTTTCTCGCTCCACTTAGCAGGTGTTTCCTCGATTTTAGGAGCTATTAATTTTTTAGCCACAATTAGAAATATAAAAAGAAAAAGTTTATCAGCAGAAAAGACTCCTTTATTTGTTGTATCAGTTATAGTTACTGCCATCTTACTTTTATTATCCTTACCAGTGTTAGCAGGAGCTATTACAATACTTCTAACAGACCGGAATTTTAACACAACATTTTTTGACCCCTCTGGAGGAGGAGACCCCATCTTATATCAAC…		cellularOrganisms	cellularOrganisms	1	Eukaryota	superkingdom	1	Metazoa	kingdom	0.87	Arthropoda	phylum	0.69	Insecta	class	0.63	Diptera	order	0.07	Tachinidae	family	0.04	Metadrinomyia	genus	0.04	Metadrinomyia_flavifrons	species	0.04
Zotu2220	QS_5_27_7_2020_S43_MLepF1_LepR1	9	TGAGATTTTGATTACTCCCTCCATCCCTTACTCTTCTTCTAATAAGAAGAATTGTAGAAAATGGGGCAGGAACAGGATGAACGGTGTATCCCCCTCTTTCAGCTAATGTAGCCCACAGAGGATCATCAGTGGACCTAGCAATTTTCAGATTACACTTAGCTGGAATCTCATCAATCTTAGGGGCAGTTAACTTTATTTCTACAGTTATCAACATACGGCCAGCTGGAATAACACCGGAACGAATACCTTTATTTGTTTGAGCAGTAGTAATCACAGCTGTTTTACTTCTCTTATCTTTACCAGTACTAGCAGGAGCTATTACTATACTTCTTACCGACCGAAACATTAACACATCATTTTTTGATCCAGCAGGAGGAGGGGACCCGATTCTTTACCAAC…		cellularOrganisms	cellularOrganisms	1	Eukaryota	superkingdom	1	Metazoa	kingdom	1	Arthropoda	phylum	1	Insecta	class	1	Coleoptera	order	1	Cerambycidae	family	1	Elaphidion	genus	1	Elaphidion_mucronatum	species	1
Zotu3366	SA_1_26_8_2020_S37_MLepF1_LepR1	5	TAAGATTTTGATTATTACCCCCAAGAATTTTTTTATTAATATCAAGAATATTAATAGGTATAGGAACTGGTACTGGTTGAACAGTTTATCCTCCTTTATCTTTAAATTTATCTCATGCTTGTCCTTCCGTTGATCTTTCAATTTTTTCTTTACATATTGCTGGTATATCTTCAATTATAGGTTCAATTAATTttattacaacaattttaaatataaaaatttatatatttgaattaatttatttattttgttgatctataattttaacggcaattttattattattatCTTTACCTGTTTTAGCAGGTGCTATTACTATATTATTGTTTGATCGAAATTTAAATACTTCTTTTTACGATCCTATTGGTGGTGGCGATCCTGTATTATATCAACATTTAT…		cellularOrganisms	cellularOrganisms	1	Eukaryota	superkingdom	1	Metazoa	kingdom	0.98	Arthropoda	phylum	0.98	Insecta	class	0.98	Hymenoptera	order	0.91	Eulophidae	family	0.33	Neochrysocharis	genus	0.2	Neochrysocharis_okazakii	species	0.2
Zotu3372	SA_1_26_8_2020_S37_RonMWASPdeg_HCO2198	5	TCGAATAAACAATATAAGATTTTGATTACTCCCCCCATCATTATCTTTATTGTTAATAAGAATAATAGTTGAAAGAGGCGCTGGTACAGGTTGAACAGTGTATCCTCCTTTATCTTCTAATATTGCTCATGGAGGTGCTTCTGTAGATTTAGCTATTTTTAGACTTCATTTAGCAGGAATTTCAATAATTTTATGTGCTGTAAATTTTATTACTACAGTAATCAACCTACGTTCAATTGGAATAACATTTGACCGAATGCCTCTTTTTGTTTGATCAGTTGCAATCACAGCTTTACTTCTTTTATTAACATTACCTGTTTTAGCTGGTGCAATCACTATACTACTTACAGACCGAAATTTAAATACTTAttttttttATCCTGCTGGAGGAGGAGATCC…		cellularOrganisms	cellularOrganisms	1	Eukaryota	superkingdom	1	Metazoa	kingdom	0.99	Arthropoda	phylum	0.98	Insecta	class	0.98	Coleoptera	order	0.78	Staphylinidae	family	0.62	Quedius	genus	0.52	Quedius_vexans	species	0.11
Zotu567	SA_1_26_8_2020_S37_MLepF1_LepR1	196	TAAGCTTTTGACTTTTACCACCATCACTAATTCTACTACTATCAAGATCATTAGTAGATATAGGTGTAGGAACAGGATGAACATTATATCCACCATTATCATCAAATATTGCTCATGCAGGTTCTAGAGTAGATTTATCAATTTTTTCCCTTCACTTAGCTGGGATTTCATCTATCCTAGGAGCATTAAACTTTATTACAACAGTTATAAACATACGAACTCAAGGAATATCCTTTGATAAAACCCCATTATTTGTATGGTCTGTTCTAATTACAGCAATTCTACTACTAATATCATTACCAGTGCTTGCCGGAGCAATTACAATATTATTAACTGATCGAAATATCAATACATCCTTTTTCAATCCCTCAGGAGGTGGTGATCCTATCCTATACCAAC…		cellularOrganisms	cellularOrganisms	1	Eukaryota	superkingdom	1	Metazoa	kingdom	1	Arthropoda	phylum	1	Insecta	class	1	Hemiptera	order	1	Cicadellidae	family	1	Jikradia	genus	1	Jikradia_olitoria	species	1
Zotu2037	SA_1_23_7_2020_S31_MLepF1_LepR1	12	TAAGATTTTGATTATTACCACCTAGATTATGATTATTATTATCAAGAATATTTATTGGAGTAGGAACTGGAACAGGATGAACTGTATATCCTCCTTTATCTTCAAATTTATCACATAGTGGTCCTTCAGTTGATTTATCACTTTTTAGATTACATATTGCAGGAATTTCTTCTATTATGGCATCTACTAATTTTATTACTACTGCTATTAATATAAAATCTTATAAATTAGAAAATTTACCATTATTCGTTTGAGCAATAATATTAACTGCTATTTTATTATTATTATCTTTACCTGTTTTAGCAGGAGCATTACAATATTATTATTTGATCGTAATTTAAATACTTCTTTTTTTGATCCGGCAGGAGGAGGGGATCCAATTTTATATAAACATTTATTT		cellularOrganisms	cellularOrganisms	1	Eukaryota	superkingdom	1	Metazoa	kingdom	0.91	Arthropoda	phylum	0.91	Insecta	class	0.9	Hymenoptera	order	0.85	Megastigmidae	family	0.23	Megastigmus	genus	0.23	Megastigmus_spermotrophus	species	0.15
Zotu402	SA_3_23_7_2020_S33_MLepF1_LepR1	403	TAAGTTTTTGACTTCTTCCTCCATCTTTAACTCTTCTTCTTTCTAGTTCATTTGTAGAAAATGGAGCGGGAACAGGATGAACTGTTTATCCACCCCTTTCAGCAGCCATTGCTCATAGTGGAGCCTCTGTTGACTTAGCTATTTTTTCTTTACATTTAGCAGGTGTATCTTCTATTCTTGGTTCAGTAAATTTTATTACAACAGTAATTAATATACGAGCTAACGGAATTACATTAGATCGTATACCTCTTTTTGTTTGATCTGTCGTGATTACAACTGTTTTATTACTTCTTTCATTACCTGTCTTAGCTGGAGCAATTACTATACTTTTAACAGATCGAAATCTAAATACATCATTTTTTGATCCTGCCGGCGGAGGAGATCCAATTCTCTATCAAC…		cellularOrganisms	cellularOrganisms	1	Eukaryota	superkingdom	1	Metazoa	kingdom	1	Arthropoda	phylum	1	Insecta	class	1	Diptera	order	1	Chironomidae	family	1	Chironomus	genus	1	Chironomus_crassicaudatus	species	1
Zotu3206	SA_6_26_8_2020_S53_MLepF1_LepR1	6	TAAGATTTTGACTGCTTCCACCTGCTCTATTATTACTACTACTAAGCTCCATAATTGATAACGGAGCTGGTACAGGATGAACAGTTTATCCCCCATTAGCTTCTAATATTGCTCATAGAGGAGCTTCAGTAGATTTAGCCATTTTCTCCTTACACCTTGCCGGAATTTCTTCTATTTTAGGGGCTATTAATTTTATTTCTACAATTATAAATATAAAACCTATTAATATAAAATTAGATCAAATACCCCTATTTGTATGGTCTATCCTAATTACTGCTATTTTACTTCTTCTGTCATTACCTGTCTTAGCAGGAGCCATTACTATACTTCTTACTGACCGTAATATTAATACCTCATTTTTTGACCCGGCGGGAGGGGGAGATCCTATTCTTTATCAAC…		cellularOrganisms	cellularOrganisms	1	Eukaryota	superkingdom	1	Metazoa	kingdom	1	Arthropoda	phylum	1	Insecta	class	1	Trichoptera	order	1	Hydroptilidae	family	1	Hydroptila	genus	1	Hydroptila_waubesiana	species	1
Zotu4653	SA_2_26_8_2020_S38_RonMWASPdeg_HCO2198	3	CCGTATAAATAATATAAGTTTTTGATTACTTCCCCCATCTTTAACCCTTCTTCTATCAAGAAGATTAGTGGAAAATGGAGCAGGAACAGGATGAACAGTCTAccccccccTATCCTCAAGAATCGCTCATAGAGGAGCTTCAGTAGATTTAGCAATCTTTTCTCTTCACTTAGCAGGAATTTCTTCAATTTTAGGGTCTGTAAATTTTATTACTACTGCAATTAATATGCGATCTAATGGAATTACTTTAGATCGTATACCTTTATTCGTATGATCAGTTATTATTACTACAATTTTACTTCTTCTTTCTCTTCCAGTTTTAGCCGGAGCAATTACTATATTATTAACTGACCGAAACTTAAATACTTCTTTTTTTGACCCCGCCGGAGGAGGTGACCC…		cellularOrganisms	cellularOrganisms	1	Eukaryota	superkingdom	1	Metazoa	kingdom	1	Arthropoda	phylum	1	Insecta	class	1	Diptera	order	1	Chironomidae	family	0.99	Paratanytarsus	genus	0.99	Paratanytarsus_natvigi	species	0.99
Zotu3427	SA_3_23_7_2020_S33_MLepF1_LepR1	5	TAAGATTTTGATTACTACCACCGTCACTAACTTTATTATTATTAAGAAGAATAATTTATTCAGGGTCAGGAACTGGATGAACAGTTTATCCACCCTTATCATCAATCTTATATCATCCTTCATTATCAGTTGATTTAACAATCTTTTCATTACACATTGCAGGAATTTCATCTATCATAGGAGCTATTAATTTTATTGTAACTATCTTAAATATAAAAAATATTAATTTAAATTATGATCAAATAACTCTATTTTCATGATCTGTATTAATTACAGCAATTTTATTATTATTATCTTTACCAGTTCTTGCAGGTGCAATTACTATATTATTAACAGATCGAAATTTTAATACATCATTCTTTGATCCTTCAGGAGGAGGAGATCCAATTCTATACCAAC…		cellularOrganisms	cellularOrganisms	1	Eukaryota	superkingdom	1	Metazoa	kingdom	1	Arthropoda	phylum	1	Insecta	class	1	Hymenoptera	order	1	Colletidae	family	1	Hylaeus	genus	1	Hylaeus_pictipes	species	1
Zotu4147	QS_4_24_8_2020_S50_MLepF1_LepR1	3	TAAGATTTTGGCTTCTTCCACCCTCTCTTTCTTTACTTTTAATAAGAAGAATAGTAGAAAGAGGAGTAGGAACTGGATGAACAGTTTATCCCCCCCTTTCTTCTAATATTGCACACGGAGGCTCATCAGTTGATTTAGCTATTTTTAGTCTTCATCTTGCAGGTATTTCTTCTATTTTAGGTGCAGTAAATTTTATTACTACTGTAATTAATATACGACCAGCAGGAATAACCTTAGACCGAATACCTTTATTTGTGTGAAGAGTAGCAATTACTGCCCTTTTATTATTACTTTCTCTTCCAGTATTAGCAGGAGCAATCACTATACTTTTAACTGATCGAAATTTAAATACATCATTTTTTGACCCAACCGGTGGGGGAGACCCAATTTTATACCAAC…		cellularOrganisms	cellularOrganisms	1	Eukaryota	superkingdom	1	Metazoa	kingdom	1	Arthropoda	phylum	0.99	Insecta	class	0.99	Coleoptera	order	0.87	Cleridae	family	0.44	Cymatodera	genus	0.42	Cymatodera_oblita	species	0.22
Zotu3958	QS_1_27_7_2020_S39_MLepF1_LepR1	3	TTTCATTTTGGCTACTGCCTCCTTCACTAATTCTACTACTTGCTAGTGCATTTATTGAACAAGGAGTTGGTACTGGATGAACTATTTATCCTCCTCTTAGTAGTCTACAAAGTCATTCGAGGAGGGGCAGTCGATATAGCAATTTTTAGTATACATCTTGCTGGAATTAGTTCAATACTAGGTGCTATAAATCTAATTACTACAATTCTAAATATGCGAAATCCAGGTATAACACTACATAAACTACCACTATTTGTATGAGCAGTATTTATTACTGCTATTCTACTACTACTATCACTGCCAGTTCTAGCCGGAGCGATTACAATACTTCTAACAGATCGAAATTTTAATACATCATTTTATGATCCGTCCGGAGGTGGAGATCCTGTGCTTTACCAA…		cellularOrganisms	cellularOrganisms	1	Eukaryota	superkingdom	1	Fungi	kingdom	0.89	Basidiomycota	phylum	0.89	Exobasidiomycetes	class	0.86	Tilletiales	order	0.46	Tilletiaceae	family	0.46	Tilletia	genus	0.46	Tilletia_indica	species	0.46
Zotu1214	SA_2_26_8_2020_S38_MLepF1_LepR1	33	TAAGATTTTGTCTTCTTCCTCCTTCTTTAACTTTGTTATTAGTAGGTAGATTAGTTGATAATGGTGCTGGAACTGGTTGAACAGTTTACCCACCATTATCAAGATATATATTTCATTCTGGCTCATGTGTTGATTTACCAATTTTTTCTTTATATTTAGCAGGTGTATCATCAATTTTGGGAGCTGAAAATTTTATTAGAACAATTTTTAATATACGTTCAACTGGTATGGGGCTTGATAAAACTCCTTTATTTGTTTGATCAGTTTTAATTACTGCATTTTTGTTATTATTATCATTACCAGTTTTAGCTGGTGCAATTACTATATTATTAACTGATCGTAATTTAAATACGTTTTTTTGACCCATCAGGAGGAGGAGATCCTATCCTTTATCAACAT…		cellularOrganisms	cellularOrganisms	1	Eukaryota	superkingdom	1	Metazoa	kingdom	1	Arthropoda	phylum	1	Insecta	class	1	Hemiptera	order	1	Cicadidae	family	1	Neotibicen	genus	1	Neotibicen_linnei	species	0.71
Zotu3747	SA_2_23_7_2020_S32_MLepF1_LepR1	4	AGATTTTGGCTTCTATCACCATCAATTATTCTACTATTAATGAGATCTATAATTGAAATAGGAGCAGGAACAGGATGAACAGTTTATCCACCTCTTTAATCTAATACTGCACATTCAGGACCAAGAGTAGACATGGCAATTTTTTCCCTTCACTTAGCTGGTATTTCATCTATTTTAGGATCAATTAACTTTATTACAACAAAATTAAACATACGGCCAAAATGAATAAAAATAGATCAAACACCATTATTCGTTTGGTCAGTTCTTATTACAGCTACATTACTATTACTATCCTTACCAGTATTAGCAGGAGCAATTACAATACTATTAACAGATCGAAATATTAATACCTCATTCTTTGACCCTTCAGGAGGAGGAGATCCTATTCTATACCAACAC…		cellularOrganisms	cellularOrganisms	1	Eukaryota	superkingdom	1	Metazoa	kingdom	0.97	Arthropoda	phylum	0.96	Insecta	class	0.96	Hemiptera	order	0.84	Cicadellidae	family	0.75	Macropsis	genus	0.69	Macropsis_insignis	species	0.32
Zotu2365	SA_1_26_8_2020_S37_RonMWASPdeg_HCO2198	8	CCGTATAAATAACATAAGTTTTTGATTACTTCCCCCATCTTTAACCCTTCTTCTATCAAGAAGATTAGTGGAAAATGGGGCAGGAACAGGATGAACAGTCTATCCCCCCCTATCCTCAAGAATCGCTCATAGAGGAGCTTCAGTAGATTTAGCAATCTTTTCTCTTCACTTAGCAGGAATTTCTTCAATTTTAGGATCTGTAAACTTTATTACTACTGCAATTAATATACGATCTAATGGAATTACTTTAGATCGTATACCTTTATTCGTATGATCAGTTATTATTACTACAATTTTACTTCTTCTTTCTCTTCCAGTTTTAGCCGGAGCAATTACTATATTATTAACTGACCGAAACTTAAATACTTCTTTTTTTGACCCCGCCGGAGGAGGAGACCC…		cellularOrganisms	cellularOrganisms	1	Eukaryota	superkingdom	1	Metazoa	kingdom	1	Arthropoda	phylum	1	Insecta	class	1	Diptera	order	1	Chironomidae	family	1	Paratanytarsus	genus	1	Paratanytarsus_natvigi	species	1
Zotu2568	SA_6_26_8_2020_S53_RonMWASPdeg_HCO2198	7	TCGAATAAATAACATAAGATTTTGATTATTGCCCCCATCTTTAACTTTACTAATTATAGGTGCACTAACAGAAAGTGGAGCAGGAACTGGTTGAACAGTTTACCCGCCTTTATCAGCAAATATTGCCCATAGAGGGCCTTCTGTAGATTTAACAATTTTTTCTTTACATTTAGCTGGAATTTCTTCTATTTTAGGGGCAATTAATTTTATTTCTACTATCTTAAATATAAAGTTTCCCAATATAAAATTTGAACAAATTCCTTTATTCGTCTGATCAGTATTATTAACAGCAATTTTATTACTTTTATCTCTTCCTGTTTTAGCAGGAGCAATTACTATATTATTAACAGATCGAAACTTAAATACATCTTTTTTTGACCCGTCTGGAGGAGGAGATCC…		cellularOrganisms	cellularOrganisms	1	Eukaryota	superkingdom	1	Metazoa	kingdom	1	Arthropoda	phylum	1	Insecta	class	1	Trichoptera	order	1	Hydroptilidae	family	1	Orthotrichia	genus	1	Orthotrichia_aegerfasciella	species	1
Zotu4142	QS_3_27_7_2020_S41_RonMWASPdeg_HCO2198	3	ACGATTAAACAATATAAGATTTTGATTATTGCCACCCAGATTAACTTTATTACTAATAAGAAGAATCGTTGACAAAGGAGCAGGAACTGGTTGAACGGTATATCCGCCATTAGCTGCTAACATTGCCCATGAAGGAGCATCTGTAGATCTAGCAACTTTTAGATTACATATATCTGGTGTATCATCTATTCTAGGAGCTATTAACTTCATTTCAACAATTATTAACATACATCCGACAGGAATAAAACCAGAACAACTATCTCTATTCACATGATCTGTAAAAATTACTGCAATTTTATTACTTCTTTCACTTCCAGTTTTAGCCGGGGCAATCACTATACTTTTAACAGATCGTAATTTAAATACATCATTTTTTGATCCTGCTGGTGGAGGTGATCC…		cellularOrganisms	cellularOrganisms	1	Eukaryota	superkingdom	1	Metazoa	kingdom	1	Arthropoda	phylum	1	Insecta	class	1	Coleoptera	order	1	Curculionidae	family	1	Anisandrus	genus	1	Anisandrus_maiche	species	1
Zotu4000	QS_2_24_8_2020_S48_RonMWASPdeg_HCO2198	3	TCGAATAAATAATTTAAGATTTTGATTATTACCTCCTTCTTTATTATTATTATTTATTTCTTCAATAGTTGAGATAGGTGTTGGAGCAGGTTGAACTGTATATCCACCTTTATCTTCTTTGGATGGTCATGGAGGAAGATCAGTAGATTTTGCAATTTTTTCCTTACATTTAGCTGGAATTTCATCAATTTTAGGAGCAATTAATTTTATTTGTACAATTTTAAATATAATACCAAATAATATAAAATTAAATCAAATTCCTTTATTCCCATGATCAATTTTAATTACTGCAATTCTATTAATTTTATCTTTACCAGTATTAGCTGGTGCTATTACTATATTATTAACAGATCGTAATTTAAATACTTCATTTTTTGATCCTTCAGGAGGAGGAGATCC…		cellularOrganisms	cellularOrganisms	1	Eukaryota	superkingdom	1	Metazoa	kingdom	0.99	Arthropoda	phylum	0.99	Arachnida	class	0.31	Araneae	order	0.31	Theridiidae	family	0.26	Achaearanea	genus	0.23	Achaearanea_tabulata	species	0.23
Zotu4247	QS_5_24_8_2020_S51_RonMWASPdeg_HCO2198	3	CATGTTTGATGATGATGAATGTGCATCAGCTGGAACGACTTAAGAACCTCTTTACGCGTTCGTTACTTCTTTTCATTTCTCCCAGTTCCCATGACGATTTATTACTACTTTTTTCATATTCATATTTAAGAATTGCACTAAATAATGGAAACAATGAATAACAAGTAACGTAAGAGCTAAAAAGTCTGAAATGTGGGTGAATTGTGGC		cellularOrganisms	cellularOrganisms	1	Eukaryota	superkingdom	0.61	undef_Eukaryota	kingdom	0.18	undef_undef_Eukaryota	phylum	0.17	Spirotrichea	class	0.14	Sporadotrichida	order	0.1	Oxytrichidae	family	0.1	Laurentiella	genus	0.06	Laurentiella_strenua	species	0.06
Zotu3014	QS_1_27_7_2020_S39_MLepF1_LepR1	6	TTAGTTACTGATTATTAGTGCCATCATTAGTATTGTTATTAACAGGGGCCTTTGTTGAGCAGGGAGCAGGAACTGGATGAACATTATATCCTCCATTGTCTTCTGTACCTTTCCACGGAGGAGCTTCTGTTGATTACAGTATTTTCTCTTTACACATTGCTGGAATTAGTTCATTATTAGGAGCTGTTAACTTCATTACAACTGTATTAAATATGCGACACCCAGGATTAGCTTACTACGACTTACCATTATTCGTATGAACAATCTTTGTTACTGCTATTTTATTATTATTATCGTTACCTGTTTTAGCTGGAGCTTTAACAATGGTATTAACTGACCGAAACTTTAATACGTCATTCTTCGATTATGCTGGAGGAGGAGACCCAATGTTATATCAAC…		cellularOrganisms	cellularOrganisms	1	Eukaryota	superkingdom	0.98	Metazoa	kingdom	0.67	Arthropoda	phylum	0.53	Insecta	class	0.5	Diptera	order	0.23	Pallopteridae	family	0.03	Toxonevra	genus	0.03	Toxonevra_saltuum	species	0.03
Zotu1675	SA_2_26_8_2020_S38_MLepF1_LepR1	26	TAAGATTTTGACTTCTTCCTCCTTCTTTAACTTTGTTATTAGTAGGTAGATTAATTGATAATGGTGCTGGAACTGGTTGAACAGTTTATCCACCATTATCAAGATTATATATTTCATTCTGGTTCATGTGTTGATTTAACAATTTTTTCTTTACATTTAGCAGGTGTATCATCAATTTTGGGAGCTGCAAATTTTATTAGAACAATTTTTAATATACGTTCAACTGGTATGGGGTTTGATAAAACTCCTTTATTTGTTTGATCAGTTTTAATTACTGCATTTTTGTTATTATTATCATTACCAGTTTCAGCTGGTGCAATTACTATATTATTAACTGATCGTAATTTAAATACATGTTTTTTTGATCCATCAGGGGGAGGAGATCCTATTCTTTATCAA…		cellularOrganisms	cellularOrganisms	1	Eukaryota	superkingdom	1	Metazoa	kingdom	1	Arthropoda	phylum	1	Insecta	class	1	Hemiptera	order	1	Cicadidae	family	1	Neotibicen	genus	1	Neotibicen_linnei	species	0.51
Zotu4482	SA_2_23_7_2020_S32_MLepF1_LepR1	3	TAAGATTTTGACTTTTACCCCCATCCTTAACTCTTCTTCTTTCAAGATCAATTGTAGAAAATGGAGCAGGTACAGGATGAACTGTTTATCCTCCTCTATCAGCAGCAATTGCCCATAGAGGAGCTTCAGTAGATTTAGCAATTTTTTCTTTACACTTAGCAGGAGTATCCTCAATTCTTGGATCTGTAAATTTTATTACTACAATTATTAATATACGATCAGTTGGAATAACCTTTGAACGAATACCTTTATTTATATGATCAGTTGGGATTACAGCTTTACTACTACTTTTATCCTTACCAGTATTAGCTGGAGCAATTACAATATTATTAACAGATCGAAACTTAAATGCATCTTTTTTTGATCCAGCAGGAGGGGGAGATCCTATTTTATATCAAC…		cellularOrganisms	cellularOrganisms	1	Eukaryota	superkingdom	1	Metazoa	kingdom	1	Arthropoda	phylum	0.98	Insecta	class	0.95	Diptera	order	0.22	Chironomidae	family	0.12	Polypedilum	genus	0.1	Polypedilum_benokiense	species	0.09
Zotu2710	QS_2_27_7_2020_S40_MLepF1_LepR1	3	TAAGATTTTGATTATTACCTCCTTCTCTAACTCTTTTATTATCAAGAAGATTAGTGAATACCGGAGCAGGAACAGGATGAACTGTTTATCCCCCGTTATCAAGAACATTAGGTCATACAGGGGCATCTGTTGATTTAGCTATTTTTTCTTTACATTTGGCTGGGGTTAGATCTATTTTAGGAGCAGTAAATTTTATTACTACTATTATTAATATACGATCCAATGGATTAACATTAGAACGAATACCTTTATTTGTATGATCTGTATTTATTACAGCTGTACTTTTATTACTTTCACTACCCGTATTAGCAGGTGCTATTACAATATTATTGACAGACCGTAATTTAAATACATCATTTTTTGATCCTGCTGGTGGTGGAGATCCTATTTTATATCAAC…		cellularOrganisms	cellularOrganisms	1	Eukaryota	superkingdom	1	Metazoa	kingdom	0.97	Arthropoda	phylum	0.87	Insecta	class	0.81	Diptera	order	0.26	Calliphoridae	family	0.07	Verticia	genus	0.07	Verticia_orientalis	species	0.07
Zotu1306	SA_2_26_8_2020_S38_MLepF1_LepR1	41	TAAGATTTTGACTTCTTCCTCCATCATTAACTCTATTGTTGGTTGGTAGTTTAGTTGACAATGGTGCTGGGACAGGTTGAACTGTATATCCACCTTTGTCAAGATATATATTTCATTCTGGTTCTTGTGTTGATTTAACAATTTTTTCATTACATTTAGCAGGTGTATCATTAATTTTAGGTGCTGTAAATTTTATTAGAACAATTTTTAATATGCGTTCTACTGGTATAAGTTTAGATAAAACTCCATTGTTTGTATGATCAGTACTGATTACTGCATTTTTATTGTTGTTATATTTACCACTTTTAGCTGGTGCTATTACTAATATTATTAACTGATCTTAATTTGAATACATGTTTTTTTGATCCATCTGGATGAGGAGATCCTATTCTTTATCAA…		cellularOrganisms	cellularOrganisms	1	Eukaryota	superkingdom	1	Metazoa	kingdom	0.94	Arthropoda	phylum	0.93	Insecta	class	0.92	Hemiptera	order	0.91	Cicadidae	family	0.91	Cryptotympana	genus	0.3	Cryptotympana_holsti	species	0.3
Zotu2320	SA_5_26_8_2020_S46_MLepF1_LepR1	13	TAAGATTTTGACTGTTACCTCCTAGACTAATATTATTAATTTCAAGAATATTTATTGGATCTGGAACTGGAACTGGATGAACTGTTTATCCACCTTTATCATCAAATTTATCTCATAGGGGGCCTTCAGTTGATTTATCAATTTTTTCTTTACATATTGCAGGAGTCTCGTCTATTATAGGATCTATTAATTTTATTACAACTATTATTAATATGAAGATTAATAAAATGGAGTATATTCCTTTATTATGTTGGGCAATATTATTAACTGCAGTACTATTATTATTATCTCTTCCAGTTTTAGCCGGTGCTATTACTATATTATTATTTGATCGGAATTTAAATACTTCATTTTTTGATCCAGCAGGAGGGGGGGATCCGATTTTATATCAACATTTAT…		cellularOrganisms	cellularOrganisms	1	Eukaryota	superkingdom	1	Metazoa	kingdom	1	Arthropoda	phylum	1	Insecta	class	0.98	Hymenoptera	order	0.95	Eulophidae	family	0.34	Aprostocetus	genus	0.3	Aprostocetus_csokakoensis	species	0.18
Zotu2029	QS_1_27_7_2020_S39_MLepF1_LepR1	3	TAAGATTTTGACTTTTACCCCCTTCTTTAACTCTTCTCCTTTCTAGTTCAATTGTAGAAAATGGGGCAGGAACAGGTTGAACTGTTTATCCCCCTCTTTCAGCAAGTATTGCTCATAGAGGAGCTTCTGTTGATTTAGCTATTTTTTCATTACATTTAGCAGGTGTTTCTTCAATTTTAGGATCAGTAAATTTTATTACTACTGTAATTAATATACGATCAAAAGGAATTACTTTAGATCGAATACCTTTATTTGTATGATCTATTGTAATTACTACAGTTTTATTACTTTTATCATTACCTGTTCTTGCTGGTGCAATTACTATATTATTAACAGACCGAAATTTAAATACATCTTTTTTTGACCCTGCGGGTGGGGGTGACCCTATTTTATACCAAC…		cellularOrganisms	cellularOrganisms	1	Eukaryota	superkingdom	1	Metazoa	kingdom	1	Arthropoda	phylum	1	Insecta	class	1	Diptera	order	0.92	Chironomidae	family	0.86	Polypedilum	genus	0.7	Polypedilum_tamahinoense	species	0.24
Zotu2029	QS_5_27_7_2020_S43_MLepF1_LepR1	10	TAAGATTTTGACTTTTACCCCCTTCTTTAACTCTTCTCCTTTCTAGTTCAATTGTAGAAAATGGGGCAGGAACAGGTTGAACTGTTTATCCCCCTCTTTCAGCAAGTATTGCTCATAGAGGAGCTTCTGTTGATTTAGCTATTTTTTCATTACATTTAGCAGGTGTTTCTTCAATTTTAGGATCAGTAAATTTTATTACTACTGTAATTAATATACGATCAAAAGGAATTACTTTAGATCGAATACCTTTATTTGTATGATCTATTGTAATTACTACAGTTTTATTACTTTTATCATTACCTGTTCTTGCTGGTGCAATTACTATATTATTAACAGACCGAAATTTAAATACATCTTTTTTTGACCCTGCGGGTGGGGGTGACCCTATTTTATACCAAC…		cellularOrganisms	cellularOrganisms	1	Eukaryota	superkingdom	1	Metazoa	kingdom	1	Arthropoda	phylum	1	Insecta	class	1	Diptera	order	0.92	Chironomidae	family	0.86	Polypedilum	genus	0.7	Polypedilum_tamahinoense	species	0.24
Zotu2366	SA_2_23_7_2020_S32_MLepF1_LepR1	12	TAAGTTTTTGGTTACTACCTCCTGCATTAACACTACTACTTACCAGTAGTATAGTTGAAAATGGGGCTGGAACTGGATGAACTGTATACCCTCCTTTATCTTCTGTGATTGCTCACGGAGGAGCTTCTGTTGATTTAGCTATTTTCTCCCTACATTTAGCAGGAGTTTCTTCAATTTTAGGAGCTGTAAATTTTATCACTACAGTAATTAATATACGCTCAACAGGAATTACTCTAGACCGTATACCTTTATTTGTATGATCTGTCGTAATTACAGCATTACTATTATTATTATCTTTACCAGTTTTAGCAGGAGCAATTACTATACTTTTAACAGACCGAAATTTTAATACATCTTTTTTTGACCCTGCAGGAGGAGGAGACCCTATTTTATATCAAC…		cellularOrganisms	cellularOrganisms	1	Eukaryota	superkingdom	1	Metazoa	kingdom	1	Arthropoda	phylum	0.99	Insecta	class	0.99	Diptera	order	0.88	Muscidae	family	0.15	Azelia	genus	0.12	Azelia_zetterstedtii	species	0.12
Zotu1242	SA_2_26_8_2020_S38_MLepF1_LepR1	30	TAAGATTTTGACTTCTTCCTCCTTCTTTAACTTTGTTGTTAGTAGGTAGATTAGTTGATAATGGTGCCGGAACTGGTTGAACAGTTTACCCACCACTATCAAGATATATATTTCATTCTGGTTCATGTGTTGATTTAACAATTTTTTCTTTAAATTTAGCAGGTGTATCATCAATTTTGGGAGCTGTAAATTTTATTAGAACAATTTTTAATATACGTTCAACTGGGATGGGGCTTGACAAAACTCCTTTATTTGTTTGATCAGTTTTAATTACTGCATTTTTGTTATTATTATCATTACCAGTTTTAGCTGGTGCAATTACTATATTATTAACTGATCGTAATTTAAATACATGTTTTTTTGACCCATCAGGAGGAGGAGATCCTATTCTTTACCAAC…		cellularOrganisms	cellularOrganisms	1	Eukaryota	superkingdom	1	Metazoa	kingdom	1	Arthropoda	phylum	1	Insecta	class	1	Hemiptera	order	1	Cicadidae	family	1	Neotibicen	genus	0.99	Neotibicen_pruinosus	species	0.25
Zotu1713	SA_2_26_8_2020_S38_MLepF1_LepR1	21	TAAGATTTTGACTTCTTCCTCCTTCTTTAACTTTGTTATTAGTAGGTAGATTAGTTGATAATGGTGCTGGAACTGGTTGAACAGTTTACCCACCATTATCAAGACATATATTTCATTCTGGCTCATGTGTTGATTTAACAAATTTTTCTTTACATTTAGCAGGTGTATCATCAATTTTGGGAGCTGTAAATTTTATTAGAACAATTTTTAATATACGTTCAACTGGTATGGGGCTTGATAAAACTCCTTTATATGTTTGATGAGTTTTAATTACTGCATTTTTGTTATTATTATCATTACCAGTTTTAGCTGGTGCAATTACTATATTATTAACTGATCGTAATTTAAATACATGTTTTTTTGACCGATCAGGAGGAGGGGATCCTATTCTTTATCAAC…		cellularOrganisms	cellularOrganisms	1	Eukaryota	superkingdom	1	Metazoa	kingdom	1	Arthropoda	phylum	1	Insecta	class	1	Hemiptera	order	1	Cicadidae	family	1	Neotibicen	genus	1	Neotibicen_linnei	species	0.52
Zotu4297	QS_6_24_8_2020_S52_MLepF1_LepR1	3	TAAGTTTTTAAATATTACCTCCTTCATTAACCTTACTTTTGGCCTCTTCTATAGTAGAAAGAGGTGCTGGTACAGGTTGAACAGTTTACCCTCCCCTTTCATCTAGAATTGCCCATGCTGGAGCATCAGTTGATCTAGCAATTTTTAGTTTACATTTAGCAGGAATTTCCTCAATTTTAGGTGCAGTAAATTTCATTTCAACTATTATAAATATACGTCCATTTGGTATAATACTTGATAAAACTCCTTTATTTGTATGATCTGTTCTTATTACAGCAATTCTTTTATTACTATCACTACCAGTTCTTGCAGGAGCAATTACTATACTATTAACTGACCGAAACTTAAATTCTTCTTTTTTTGACCCAACCGGTGGGGGAGACCCAATTTTATACCAAC…		cellularOrganisms	cellularOrganisms	1	Eukaryota	superkingdom	1	Metazoa	kingdom	0.99	Arthropoda	phylum	0.97	Insecta	class	0.94	Siphonaptera	order	0.02	Ischnopsyllidae	family	0.02	Ischnopsyllus	genus	0.02	Ischnopsyllus_indicus	species	0.02
Zotu3265	QS_3_27_7_2020_S41_RonMWASPdeg_HCO2198	4	TCGTTTAAATAATTTAAGATTTTGATTAGTTCCGGTTGCTTTATTATTTATAAGTTTGAGTTTGTTAGTAGGATTAGGACCAGGAACTGGTTGAACGGTTTATCCTCCTTTATCTAATTCTGTTTATCATTTTGGTGGTTCAATTGATTTAGCAATTTTTAGTCTTCATGTTGCTGGTGTTTCTTCTATTTTAGGTGCAATTAATTTTATTACTACTTGTTTAAAAGGTAAAATTAGTTATGTATTAAGTTTAGAGTTTTTAAATTTATTTGTATGAGCTATAATTGTTACTAGATTTTTATTGGTTTTAAGTTTACCTGTTTTAGCTGGTGGTATTACTATGTTACTTTTAGATCGAAATTTTGGTGCTTCTTTTTTTGATCCTAGTGGTGGAGGTAA…		cellularOrganisms	cellularOrganisms	1	Eukaryota	superkingdom	1	Metazoa	kingdom	1	Rotifera	phylum	1	Bdelloidea	class	1	Adinetida	order	0.98	Adinetidae	family	0.98	Adineta	genus	0.98	Adineta_vaga	species	0.98
Zotu2615	QS_6_27_7_2020_S44_MLepF1_LepR1	9	AGATTTTGATTATTACCCCCTTCTCTCTCTCTGTTATTAGCAAGAAGTCTCGAATAAAATGGAGCTGGGACCGGTTGAACTGTCTACCCCCCACTCTCCGCAAACATTGCTCATGCGGGGGCCTCTGTAGACTTGGCCATTTTCTCACTTCATTTAGCAGGAATTTCCTCAATTTTAGGGGCAGTAAATTTTATTACAACTACTGTTAATATGCGGGCCCCAGGAATATCCTTAGATCAAACCCCTCTATTTGTATGGGCTGTAGGTATTACAGCAGTACTTTTACTTCTTTCTTTACCTGTCTTGGCTGGGGCCATTACTATATTATTAACAGATCGAAACTTAAATACTTCATTCTTTGACCCCGCAGGCGGGGGAGATCCTATCCTATATCAACAC…		cellularOrganisms	cellularOrganisms	1	Eukaryota	superkingdom	1	Metazoa	kingdom	1	Arthropoda	phylum	0.98	Insecta	class	0.98	Orthoptera	order	0.85	Tettigoniidae	family	0.85	Meconema	genus	0.84	Meconema_meridionale	species	0.84
Zotu3558	QS_3_24_8_2020_S49_MLepF1_LepR1	4	TTGATGTAGCCCCACACGGCCTGAATCGCGCCTTTGAAGATCTGCTTGACCCCTTCCCACATTTTCGAGAAGTCGCCGGTCAACAAACCGGAAAATGTCTTGATCAGCCCCATGATCACGTCCAGTACGCCCGAAATTAGGTTTTTGATTCCATTCCACACGCCCGAGACCAGGGTCATGATTGTAGGCATCACAAATTCAATCGTGGCGAGAATGCCCGTAAAGGCTCCGCCGACAATGGTACCGAGCACCGAAAAGACATTTTTCGCCGCCTGGAGGATTTGCTGGCCGTTTTCGTTCCAGAACGTTT	-	cellularOrganisms	cellularOrganisms	1	Bacteria	superkingdom	1	undef_Bacteria	kingdom	1	Acidobacteria	phylum	0.56	undef_Acidobacteria	class	0.56	undef_undef_Acidobacteria	order	0.56	undef_undef_undef_Acidobacteria	family	0.56	undef_undef_undef_undef_Acidobacteria	genus	0.56	Acidobacteria_bacterium	species	0.56
Zotu4265	QS_5_27_7_2020_S43_MLepF1_LepR1	3	TAAGTTTTTGATTATTACCCCCTTCATTAACTTTATTATTATCTAGATCTATTGTAGAAAATGGGGCAGGTACAGGTTGAACAGTTTATCCTCCTTTATCCTCTGGTATTGCTCATGCAGGTGCTTCGGTTGATTTAGCTATTTTTTCATTACATTTAGCTGGGATTTCTTCAATTTTAGGAGCAGTTAATTTTATTACAACAGTAATTAATATACGATCAAATGGTATTACTTTAGACCGAATACCCTTATTTGTTTGATCAGTTATTATCACAGCTATTTTATTATTATTATCTTTACCAGTTTTAGCAGGAGCTATCACAATATTATTAACTGATCGAAATTTAAATACTTCATTTTTTGACCCCGCTGGGGGAGGAGATCCAATTTTATATCAAC…		cellularOrganisms	cellularOrganisms	1	Eukaryota	superkingdom	1	Metazoa	kingdom	1	Arthropoda	phylum	1	Insecta	class	1	Diptera	order	1	Chironomidae	family	1	Orthocladius	genus	1	Orthocladius_decoratus	species	1
Zotu3398	SA_2_26_8_2020_S38_MLepF1_LepR1	3	TAAGATTTTGAATACTTCCACCATCATTAATTTTAATGCTTTCTAGTTCATTAACAGAAATAGGAGCAGGAACTGGATGAACAGTTTATCCACCACTTTCTATAAATTCAGCACACTCTGGACCTAGAGTTGATATATCAATTTTTTCCTTACATATAGCGGGTATATCATCAATCTTAGGAGCAATTAATTTTATTTCAACAATTATAAATATACGAACAATAGAAATAAAAATTGAACAAATACAACTATTTGTATGATCAGTTCTAATTACAGCAATTCTTTTAATTTTATCACTACCAGTTCTGGCTGGTGCAATTACCATACTTTTAACAGATCGTAACCTAAATACATCCTTTTTTGACCCTGCGGGGGGTGGGGATCCAATTTTATACCAAC…		cellularOrganisms	cellularOrganisms	1	Eukaryota	superkingdom	1	Metazoa	kingdom	1	Arthropoda	phylum	1	Insecta	class	1	Hemiptera	order	1	Cicadellidae	family	1	Stragania	genus	1	Stragania_alabamensis	species	0.96
Zotu636	QS_2_27_7_2020_S40_MLepF1_LepR1	3	TAAGTTTATGATTATTAATTTCATCATTAATATTAATATTCATATCAATAATTTCTTCTAAGGGATCTGGAACTGGTTGAACTATTTATCCTCCGCTATCTTCAGTAGAATTTCATTTTGGTTCTTCAATAGATTTTACTATTTTATCTTTACATTTAGCTGGAGCTTCCTCTATTATAAGATCTTTAAATTTTTTATCTTCTATTTTAATCATACGTCAAAAGTCAATAAATATTGAATTAATATCTTTATTTTCTTGAAGAATTTTAATTACTACATTTTTATTATTATTAGCTCTTCCAGTTTTAGCAGGTGCAATCACTATACTTTTAACTGATCGAAATTTTAATACTTCTTTTTTTAATCCTTCTGGTGGAGGAGATCCAATTTTATTTCAAC…		cellularOrganisms	cellularOrganisms	1	Eukaryota	superkingdom	1	Metazoa	kingdom	0.91	Arthropoda	phylum	0.9	Arachnida	class	0.19	Trombidiformes	order	0.18	Tarsonemidae	family	0.14	Acarapis	genus	0.06	Acarapis_dorsalis	species	0.06
Zotu636	SA_1_23_7_2020_S31_MLepF1_LepR1	152	TAAGTTTATGATTATTAATTTCATCATTAATATTAATATTCATATCAATAATTTCTTCTAAGGGATCTGGAACTGGTTGAACTATTTATCCTCCGCTATCTTCAGTAGAATTTCATTTTGGTTCTTCAATAGATTTTACTATTTTATCTTTACATTTAGCTGGAGCTTCCTCTATTATAAGATCTTTAAATTTTTTATCTTCTATTTTAATCATACGTCAAAAGTCAATAAATATTGAATTAATATCTTTATTTTCTTGAAGAATTTTAATTACTACATTTTTATTATTATTAGCTCTTCCAGTTTTAGCAGGTGCAATCACTATACTTTTAACTGATCGAAATTTTAATACTTCTTTTTTTAATCCTTCTGGTGGAGGAGATCCAATTTTATTTCAAC…		cellularOrganisms	cellularOrganisms	1	Eukaryota	superkingdom	1	Metazoa	kingdom	0.91	Arthropoda	phylum	0.9	Arachnida	class	0.19	Trombidiformes	order	0.18	Tarsonemidae	family	0.14	Acarapis	genus	0.06	Acarapis_dorsalis	species	0.06
Zotu586	SA_6_26_8_2020_S53_MLepF1_LepR1	174	TAAGCTTCTGGCTTCTTCCCCCTTCTCTTTCTCTACTACTCTCAAGTAGTTTAGTAAATACCGGTGCTGGAACAGGATGAACTGTATATCCCCCTCTTTCAAGTGTAATTGCCCATACTGGAGCCTCCGTGGATTTAGCTATTTTTTCTTTACATTTAGCCGGGGTTAGATCAATTTTAGGGGCTGTAAATTTTATCACCACAATTATTAATATACGTTCTAATGGCTTAACCTTTGAACGTATACCTCTATTTGTTTGGTCCGTTTTCATTACAGCTGTCTTATTATTGCTATCCTTACCTGTATTAGCAGGTGCTATTACTATACTTCTAACTGACCGTAACCTAAATACTGCTTTTTTCGATCCAGCGGGAGGAGGTGATCCAATTCTATACCAAC…		cellularOrganisms	cellularOrganisms	1	Eukaryota	superkingdom	0.98	Metazoa	kingdom	0.96	Arthropoda	phylum	0.69	Insecta	class	0.6	Psocoptera	order	0.06	Caeciliusidae	family	0.04	Caecilius	genus	0.04	Caecilius_quercus	species	0.04
Zotu3946	QS_1_27_7_2020_S39_MLepF1_LepR1	3	TAAGTTTTTGGCTATTACCCCCTTCATTAACTTTATTATTATCTAGTTCTATTGTCGAAAACGGAGCTGGTACTGGTTGAACAGTATACCCTCCTTTATCATCGGGAATTGCTCATGCAGGTGCATCTGTTGATTTAGCTATTTTTTCTTTACATTTGGCGGGGATTTCTTCTATTTTAGGAGCAGTAAACTTTATTACAACAGTAATTAATATACGGTCTGAAGGAATCACTTTAGATCGAATACCTTTATTTGTGTGATCTGTCATTATTACTGCAATTTTATTACTTCTTTCATTACCTGTATTAGCTGGTGCTATTACTATACTTTTAACAGATCGAAATTTAAATACATCCTTTTTTGATCCTGCTGGAGGAGGAGACCCTATTTTATATCAAC…		cellularOrganisms	cellularOrganisms	1	Eukaryota	superkingdom	1	Metazoa	kingdom	1	Arthropoda	phylum	1	Insecta	class	1	Diptera	order	1	Chironomidae	family	1	Cricotopus	genus	1	Cricotopus_triannulatus	species	1
Zotu811	QS_2_24_8_2020_S48_MLepF1_LepR1	98	TAAGATTTTGACTTCTTCCTCCTTCTTTAACATTATTACTATCAAGATCTTTCATATCTATAAGAGCTGGAACTGGGTGAACAGTTTATCCACCTTTATCTAGAAATTTAGCACATAGAGGCCCAGCAGTAGATTTAACAATCTTTTCTCTTCACTTAGCAGGGGTATCATCTATTTTAGGAGCAATCAATTTCTTAGCTACTATCTGTAATATAAAACCAAAAAATATATTAACAGACCAAATTCCGCTATTTGTTTGATCAATTCTTGTTACAGCTATTTTACTTCTATTATCTTTACCAGTTTTAGCTGGAGCCATTACAATACTTTTAACAGATCGAAATTTTAACACTTCATTTTTTGACCCAGCAGGAGGAGGAGATCCAATTTTATATCAAC…		cellularOrganisms	cellularOrganisms	1	Eukaryota	superkingdom	1	Metazoa	kingdom	1	Arthropoda	phylum	1	Arachnida	class	1	Trombidiformes	order	1	Limnesiidae	family	1	Limnesia	genus	1	Limnesia_undulata	species	1
Zotu3499	QS_1_27_7_2020_S39_MLepF1_LepR1	4	TAAGATTTTGGTTATTGCCCCCTTCCCTATCATTACTATTATTTTCATCATTCACAGATATAGCAGCAGGTACAGGTTGGACTGTTTATCCTCCCCTCTCAAATCAAACCTTCCATGGAGGCTCATCAATTGACCTAACCATCTTTTCACTTCACTTAGCTGGAGCTTCATCTATTTTAGGGGCTATTAATTTTATTACTACTATCATAAACATGCGACCTTACATAATCTCATTCGAACGATTATCCTTATTTACTTGATCCGTACTTGTAACAGCCATTTTATTACTCCTTTCTCTCCCAGTATTAGCTGGTGCTATCACAATACTCCTAACAGATCGAAACTTTAACACTTCCTTTTTTGATCCAATTGGAGGAGGTGATCCAATTTTATATCAAC…		cellularOrganisms	cellularOrganisms	1	Eukaryota	superkingdom	0.97	Metazoa	kingdom	0.86	Arthropoda	phylum	0.66	Insecta	class	0.57	Lepidoptera	order	0.23	Nymphalidae	family	0.12	Hypanartia	genus	0.02	Hypanartia_paullus	species	0.02
Zotu3347	SA_1_23_7_2020_S31_MLepF1_LepR1	3	TAAGTTTCTGATTATTACCTCCAAGTTTAGTATTATTAGTACTTTCTGCTTGTATAGAAGGTGGGGCAGGTACTGGTTGAACACTTTATCCTCCATTAGCTAGTATACAAAGTCATAGTGGACCTAGTGTAGATTTAGCTATATTTGCTTTACATTTATCAGGGGTTAGTAGTTTATTAGGAGCTATGAATTTTATAACTACTGTAGTTAATATGAGAACTCCTGGTATAAGATTACATAAACTATCTTTATTTGGGTGAGCTGTAGTTATTACAGCTGTATTACTATTATTATCTTTACCTGTATTAGCAGCAGGTATAACTATGGTTTTAACAGATAGAAATTTCAATACATCATTCTTTGAAACAGCTGGTGGTGGTGATCCTATTTTATTCCAAC…		cellularOrganisms	cellularOrganisms	1	Eukaryota	superkingdom	1	Fungi	kingdom	1	Ascomycota	phylum	1	Sordariomycetes	class	0.96	Hypocreales	order	0.54	Nectriaceae	family	0.38	Calonectria	genus	0.21	Calonectria_colhounii	species	0.21
Zotu1984	SA_6_26_8_2020_S53_RonMWASPdeg_HCO2198	16	ACGTTTAAATAATATTAGATTTTGATTACTACCTCCATCATTAATAATAATAATTTGCAGATTTTTAATTAATAATGGAACAGGAACAGGATGAACTATTTATCCACCTTTATCAAATAATATTGCACATAATAATATTTCAGTTGACTTAACTATTTTTTCCTTACATTTAGCAGGAATCTCATCAATTTTAGGAGCAATTAATTTTATTTGTACAATTTTAAATATAATACCTAATAATATAAAATTAAATCAGATTCCTCTTTTTCCTTGATCAATTTTAATTACAGCTATTTTATTAATTTTATCTTTACCAGTACTAGCTGGTGCTATTACAATATTATTAACTGATCGTAATTTAAATACCTCATTTTTTGATCCAGCAGGAGGAGGAGATCC…		cellularOrganisms	cellularOrganisms	1	Eukaryota	superkingdom	1	Metazoa	kingdom	1	Arthropoda	phylum	1	Insecta	class	1	Hemiptera	order	1	Aphididae	family	1	Hyperomyzus	genus	1	Hyperomyzus_lactucae	species	1
Zotu330	QS_6_24_8_2020_S52_MLepF1_LepR1	103	AGGTTTTGACTCTTATTACCAGCTATGAATTTTTTGATATTATCTTCTTTATTTTCTGCAGGGGCTGGCACTGGGTGAACTGTCTACCCACCTCTTTCTAGTTCTTCTTTCCACAACGATTTTTCGGTAGATTTAGCTATTTTCTCTTTGCATTTGGGTGGGATTTCTTCTATCTTAAGTTCCATTAATTTTATTACCACTATTTTGACTATGCGTTTTTCTGGTCTCTACATAGAAACTATTCCTCTTTTTCTCTGATCTATCTTAGTAACTTCTTTTCTCTTACTATTTTCTCTTCCAGTTTTGGCTGGAGCCATTACTATGTTACTTTTTGATCGAAATTTTAATACCTCTTTTTTTGACCCCCTgggggggggTGACCCTATTCTTTACCAACAT…		cellularOrganisms	cellularOrganisms	1	Eukaryota	superkingdom	0.99	undef_Eukaryota	kingdom	0.23	undef_undef_Eukaryota	phylum	0.21	Spirotrichea	class	0.2	Sporadotrichida	order	0.2	Oxytrichidae	family	0.2	Laurentiella	genus	0.11	Laurentiella_strenua	species	0.11
Zotu330	SA_4_26_8_2020_S45_MLepF1_LepR1	10	AGGTTTTGACTCTTATTACCAGCTATGAATTTTTTGATATTATCTTCTTTATTTTCTGCAGGGGCTGGCACTGGGTGAACTGTCTACCCACCTCTTTCTAGTTCTTCTTTCCACAACGATTTTTCGGTAGATTTAGCTATTTTCTCTTTGCATTTGGGTGGGATTTCTTCTATCTTAAGTTCCATTAATTTTATTACCACTATTTTGACTATGCGTTTTTCTGGTCTCTACATAGAAACTATTCCTCTTTTTCTCTGATCTATCTTAGTAACTTCTTTTCTCTTACTATTTTCTCTTCCAGTTTTGGCTGGAGCCATTACTATGTTACTTTTTGATCGAAATTTTAATACCTCTTTTTTTGACCCCCTgggggggggTGACCCTATTCTTTACCAACAT…		cellularOrganisms	cellularOrganisms	1	Eukaryota	superkingdom	0.99	undef_Eukaryota	kingdom	0.23	undef_undef_Eukaryota	phylum	0.21	Spirotrichea	class	0.2	Sporadotrichida	order	0.2	Oxytrichidae	family	0.2	Laurentiella	genus	0.11	Laurentiella_strenua	species	0.11
Zotu330	QS_5_27_7_2020_S43_MLepF1_LepR1	27	AGGTTTTGACTCTTATTACCAGCTATGAATTTTTTGATATTATCTTCTTTATTTTCTGCAGGGGCTGGCACTGGGTGAACTGTCTACCCACCTCTTTCTAGTTCTTCTTTCCACAACGATTTTTCGGTAGATTTAGCTATTTTCTCTTTGCATTTGGGTGGGATTTCTTCTATCTTAAGTTCCATTAATTTTATTACCACTATTTTGACTATGCGTTTTTCTGGTCTCTACATAGAAACTATTCCTCTTTTTCTCTGATCTATCTTAGTAACTTCTTTTCTCTTACTATTTTCTCTTCCAGTTTTGGCTGGAGCCATTACTATGTTACTTTTTGATCGAAATTTTAATACCTCTTTTTTTGACCCCCTgggggggggTGACCCTATTCTTTACCAACAT…		cellularOrganisms	cellularOrganisms	1	Eukaryota	superkingdom	0.99	undef_Eukaryota	kingdom	0.23	undef_undef_Eukaryota	phylum	0.21	Spirotrichea	class	0.2	Sporadotrichida	order	0.2	Oxytrichidae	family	0.2	Laurentiella	genus	0.11	Laurentiella_strenua	species	0.11
Zotu330	QS_5_24_8_2020_S51_MLepF1_LepR1	336	AGGTTTTGACTCTTATTACCAGCTATGAATTTTTTGATATTATCTTCTTTATTTTCTGCAGGGGCTGGCACTGGGTGAACTGTCTACCCACCTCTTTCTAGTTCTTCTTTCCACAACGATTTTTCGGTAGATTTAGCTATTTTCTCTTTGCATTTGGGTGGGATTTCTTCTATCTTAAGTTCCATTAATTTTATTACCACTATTTTGACTATGCGTTTTTCTGGTCTCTACATAGAAACTATTCCTCTTTTTCTCTGATCTATCTTAGTAACTTCTTTTCTCTTACTATTTTCTCTTCCAGTTTTGGCTGGAGCCATTACTATGTTACTTTTTGATCGAAATTTTAATACCTCTTTTTTTGACCCCCTgggggggggTGACCCTATTCTTTACCAACAT…		cellularOrganisms	cellularOrganisms	1	Eukaryota	superkingdom	0.99	undef_Eukaryota	kingdom	0.23	undef_undef_Eukaryota	phylum	0.21	Spirotrichea	class	0.2	Sporadotrichida	order	0.2	Oxytrichidae	family	0.2	Laurentiella	genus	0.11	Laurentiella_strenua	species	0.11
Zotu330	QS_4_24_8_2020_S50_MLepF1_LepR1	36	AGGTTTTGACTCTTATTACCAGCTATGAATTTTTTGATATTATCTTCTTTATTTTCTGCAGGGGCTGGCACTGGGTGAACTGTCTACCCACCTCTTTCTAGTTCTTCTTTCCACAACGATTTTTCGGTAGATTTAGCTATTTTCTCTTTGCATTTGGGTGGGATTTCTTCTATCTTAAGTTCCATTAATTTTATTACCACTATTTTGACTATGCGTTTTTCTGGTCTCTACATAGAAACTATTCCTCTTTTTCTCTGATCTATCTTAGTAACTTCTTTTCTCTTACTATTTTCTCTTCCAGTTTTGGCTGGAGCCATTACTATGTTACTTTTTGATCGAAATTTTAATACCTCTTTTTTTGACCCCCTgggggggggTGACCCTATTCTTTACCAACAT…		cellularOrganisms	cellularOrganisms	1	Eukaryota	superkingdom	0.99	undef_Eukaryota	kingdom	0.23	undef_undef_Eukaryota	phylum	0.21	Spirotrichea	class	0.2	Sporadotrichida	order	0.2	Oxytrichidae	family	0.2	Laurentiella	genus	0.11	Laurentiella_strenua	species	0.11
Zotu3987	QS_2_24_8_2020_S48_MLepF1_LepR1	3	TTAGgttttgacttcttcttcctgctatgactttcttaattctttcttcttttatctcttctGGGGCAGGCACAGGGTGGACGGTTTACCCTCCTCTTTCAAGTCTTTCCTTTCACAATGATATTTCTGTGGATTTAGCTATCTTTTCTCTACACTTGGGGGGAGTCTCTTCAATTTTGAGTTCCATTAATTTTATCACTACTATTTTTACTATACGTTTCTCGGGTCTTACTACGGAGCGTATGCCATTGTTTGTCTGGTCAATGTTAGTTACTTCATTCCTTTTATTATTCTCTCTTCCTGTCTTAGCTGGTGCTATTACAATATTATTGACTGATCGTAATTTTAATACTTCATTTTTTGACCCTGCGGGAGGGGGTGATCCTATTTTATTTCAAC…		cellularOrganisms	cellularOrganisms	1	Eukaryota	superkingdom	0.99	Metazoa	kingdom	0.86	Arthropoda	phylum	0.66	Arachnida	class	0.41	Araneae	order	0.22	Ochyroceratidae	family	0.1	Flexicrurum	genus	0.1	Flexicrurum_minutum	species	0.1
Zotu624	QS_5_27_7_2020_S43_MLepF1_LepR1	141	TAAGATTTTGATTATTGTTATCTTCAATTTTTTTAGTTATTTTATCTATATTTTCTTCTAGAGGTTCGGGAACCGGATGAACAATTTATCCACCTTTATCTACATTTGAGTTTCATTCTGGTTCTTCAGTAGATTTTACAATTTTTTCTTTACATTTAGCAGGAATTTCTTCTATTATAAGATCATTAAATTTTTTATCTTCTATTTTAGTCATACGTCAAAAATCTTTATTCTTAGAATTATGTTCATTATTTTCTTGAAGAATTATAATTACTACTTTTTTATTAATTTTAGCTTTACCGGTACTAGCTGGAGCTATTACTATACTTTTAACTGATCGTAATTTTAATACTTCTTTTTTTAATTATAATGGAGGAGGAGATCCAATTTTATTTCAAC…		cellularOrganisms	cellularOrganisms	1	Eukaryota	superkingdom	1	Metazoa	kingdom	0.85	Arthropoda	phylum	0.83	Insecta	class	0.73	Strepsiptera	order	0.03	Mengenillidae	family	0.03	Mengenilla	genus	0.02	Mengenilla_australiensis	species	0.02
Zotu2350	QS_5_24_8_2020_S51_RonMWASPdeg_HCO2198	12	TCGTTTAAATAATTTAAGTTTTTGATTGGTTCCTGTGGCTTTATTATTTATGAGTTTAAGTTTATTAGTTGGATTGGGACCAGGTACAGGTTGAACTGTTTATCCCCCTTTATCAAATTCTGTTTATCATTTTGGAGGTTCAATTGACTTAGCTATTTTTAGTTTACATGTGGCTGGTGTTTCTTCTATTTTAGGTGGGATTAATTTTATTACTACTTGTTTGAAAGGTAAAATTAGTTATGTTTTGAGACTTGAATTTTTAAACTTATTTGTTTGAGCAATAGTGGTAACTAGATTCTTGTTGGTTTTAAGATTACCTGTATTAGCTGGCGGTATTACTATGTTATTATTGGATCGTAATTTTGGTTCTTCTTTTTTTGATCCTAGTGGGGGTGGAAA…		cellularOrganisms	cellularOrganisms	1	Eukaryota	superkingdom	1	Metazoa	kingdom	1	Rotifera	phylum	0.99	Bdelloidea	class	0.99	Adinetida	order	0.7	Adinetidae	family	0.7	Adineta	genus	0.7	Adineta_vaga	species	0.62
Zotu2348	QS_5_24_8_2020_S51_MLepF1_LepR1	3	TAAGATTTTGATTATTACCCCCTTCTTTAttttttttAATTATAAGAAGAATAGTAGAAAGAGGGGCTGGAACAGGTTGAACTGTATACCCACCACTATCCTCAAATATCGCCCATGGTGGAACATCAGTTGATTTAGCAATTTTTAGACTTCATTTAGCTGGAATTTCTTCAATTTTGGGAGCTATTAATTTTATTACTACAGTAATTAATATACGACCAATAGGAATAACGTTAGATCGAATACCTTTATTTGTTTGGGCAGTTCTAATTACAGCTATTCTCTTACTTCTTTCTCTTCCTGTTTTAGCAGGGGCTATTACAATATTACTAACCGATCGAAATTTAAATACAACTTTTTTTGACCCCGCAGGAGGAGGAGACCCTATTTTATACCAAC…		cellularOrganisms	cellularOrganisms	1	Eukaryota	superkingdom	1	Metazoa	kingdom	1	Arthropoda	phylum	1	Insecta	class	1	Coleoptera	order	1	Chrysomelidae	family	1	Longitarsus	genus	1	Longitarsus_scutellaris	species	1
Zotu2348	QS_6_24_8_2020_S52_MLepF1_LepR1	4	TAAGATTTTGATTATTACCCCCTTCTTTAttttttttAATTATAAGAAGAATAGTAGAAAGAGGGGCTGGAACAGGTTGAACTGTATACCCACCACTATCCTCAAATATCGCCCATGGTGGAACATCAGTTGATTTAGCAATTTTTAGACTTCATTTAGCTGGAATTTCTTCAATTTTGGGAGCTATTAATTTTATTACTACAGTAATTAATATACGACCAATAGGAATAACGTTAGATCGAATACCTTTATTTGTTTGGGCAGTTCTAATTACAGCTATTCTCTTACTTCTTTCTCTTCCTGTTTTAGCAGGGGCTATTACAATATTACTAACCGATCGAAATTTAAATACAACTTTTTTTGACCCCGCAGGAGGAGGAGACCCTATTTTATACCAAC…		cellularOrganisms	cellularOrganisms	1	Eukaryota	superkingdom	1	Metazoa	kingdom	1	Arthropoda	phylum	1	Insecta	class	1	Coleoptera	order	1	Chrysomelidae	family	1	Longitarsus	genus	1	Longitarsus_scutellaris	species	1
Zotu3807	SA_3_23_7_2020_S33_MLepF1_LepR1	4	TAAGATTTTGACTTCTACTTTCTTCTCTTACACTTTTAATTTCAAGAAGAATTGTAGAAAATGGAGCAGGAACAGGATGAACTGTTTACCCTCCTCTATCTTCTAATATTGCTCATAGAGGTAGATCTGTTGATTTAGCTATTTTTTCTCTTCACTTAGCTGGTATTTCATCAATTTTAGGAGCAATTAATTTTATTACTACCATTATTAATATACGATTAAGAAATTTATCGTTTGATCAAATACCTTTATTTGTTTGAAGAGTTGGAATTACAGCTTTCCTTCTACTTTTATCTTTACCTGTTTTAGCAGGTGCTATTACAATATTATTAACTGACCGAAATTTAAATACATCCTTTTTTGACCCTGCAGGAGGGGGAGATCCAATCCTTTATCAAC…		cellularOrganisms	cellularOrganisms	1	Eukaryota	superkingdom	1	Metazoa	kingdom	1	Arthropoda	phylum	1	Insecta	class	1	Lepidoptera	order	1	Lymantriidae	family	0.98	Lymantria	genus	0.98	Lymantria_dispar	species	0.95
Zotu1521	QS_2_27_7_2020_S40_MLepF1_LepR1	28	AGATTTTGATTGTTATTCCCAGCTATAAGATTTTTAATCCTTTCTTCTTATCTTTCTCTAGGTGCTGGGACAGGTTGAACTGTGTATCCTCCTCTATCTAGAATTGCTTTTCATACTGATATTTCAGTAGATTTGGCTATTTTTTCTCTACATATGGGAGGAATTTCTTCTATTCTAAGTTCTATTAATTTTATTTCTACCACTTTTATAATACGTTTTTCAGGAATATTCAATGAGCGTCTGCCTCTTTTTATTTGATCTATATTAGTTACTTCTTTTCTTTTATTATTTTCCCTTCCCGTTTTAGCTGGGGCTATCACTATGCTTTTAACCGATCGAAACATTAATACTTCTTTTTTTGATCCTTTAGGTGGTGGGGACCCTATTTTGTACCAACAC…		cellularOrganisms	cellularOrganisms	1	Eukaryota	superkingdom	0.98	Metazoa	kingdom	0.78	Arthropoda	phylum	0.55	Arachnida	class	0.35	Trombidiformes	order	0.28	Diptilomiopidae	family	0.07	Diptilomiopus	genus	0.07	Diptilomiopus_assamica	species	0.07
Zotu536	QS_5_27_7_2020_S43_MLepF1_LepR1	19	TAAGTTTCTGATTATTACCACCTAGTTTAATATTACTAGTATTCTCTGCTTGTATAGAGGGTGGAGCAGGTACAGGTTGAACTTTATATCCTCCTTTATCAGGAGTACAAAGTCACAGTGGTCCTAGTGTAGATTTAGCTATTTTTACTTTACATTTAACAGGAGTAAGTAGTTTATTAGGAGCTATTAACTTTATAACTACAATTGTAAATATGAGAACTCCAGGTATAAGATTACACAAATTAGCTTTATTTGGATGAGCTGTAGTTATTACAGCTGTTCTATTACTACTATCATTACCTGTTTTAGCCGGTGGGATAACAATGGTATTAACAGATAGAAATTTTAATACATCATTCTTTGAAACTGCTGGAGGTGGTGATCCTATTTTATTCCAAC…		cellularOrganisms	cellularOrganisms	1	Eukaryota	superkingdom	1	Fungi	kingdom	1	Ascomycota	phylum	1	Sordariomycetes	class	0.89	Glomerellales	order	0.35	Glomerellaceae	family	0.32	Colletotrichum	genus	0.32	Colletotrichum_salicis	species	0.22
Zotu536	QS_3_24_8_2020_S49_MLepF1_LepR1	6	TAAGTTTCTGATTATTACCACCTAGTTTAATATTACTAGTATTCTCTGCTTGTATAGAGGGTGGAGCAGGTACAGGTTGAACTTTATATCCTCCTTTATCAGGAGTACAAAGTCACAGTGGTCCTAGTGTAGATTTAGCTATTTTTACTTTACATTTAACAGGAGTAAGTAGTTTATTAGGAGCTATTAACTTTATAACTACAATTGTAAATATGAGAACTCCAGGTATAAGATTACACAAATTAGCTTTATTTGGATGAGCTGTAGTTATTACAGCTGTTCTATTACTACTATCATTACCTGTTTTAGCCGGTGGGATAACAATGGTATTAACAGATAGAAATTTTAATACATCATTCTTTGAAACTGCTGGAGGTGGTGATCCTATTTTATTCCAAC…		cellularOrganisms	cellularOrganisms	1	Eukaryota	superkingdom	1	Fungi	kingdom	1	Ascomycota	phylum	1	Sordariomycetes	class	0.89	Glomerellales	order	0.35	Glomerellaceae	family	0.32	Colletotrichum	genus	0.32	Colletotrichum_salicis	species	0.22
Zotu536	QS_4_27_7_2020_S42_MLepF1_LepR1	6	TAAGTTTCTGATTATTACCACCTAGTTTAATATTACTAGTATTCTCTGCTTGTATAGAGGGTGGAGCAGGTACAGGTTGAACTTTATATCCTCCTTTATCAGGAGTACAAAGTCACAGTGGTCCTAGTGTAGATTTAGCTATTTTTACTTTACATTTAACAGGAGTAAGTAGTTTATTAGGAGCTATTAACTTTATAACTACAATTGTAAATATGAGAACTCCAGGTATAAGATTACACAAATTAGCTTTATTTGGATGAGCTGTAGTTATTACAGCTGTTCTATTACTACTATCATTACCTGTTTTAGCCGGTGGGATAACAATGGTATTAACAGATAGAAATTTTAATACATCATTCTTTGAAACTGCTGGAGGTGGTGATCCTATTTTATTCCAAC…		cellularOrganisms	cellularOrganisms	1	Eukaryota	superkingdom	1	Fungi	kingdom	1	Ascomycota	phylum	1	Sordariomycetes	class	0.89	Glomerellales	order	0.35	Glomerellaceae	family	0.32	Colletotrichum	genus	0.32	Colletotrichum_salicis	species	0.22
Zotu536	QS_5_24_8_2020_S51_MLepF1_LepR1	194	TAAGTTTCTGATTATTACCACCTAGTTTAATATTACTAGTATTCTCTGCTTGTATAGAGGGTGGAGCAGGTACAGGTTGAACTTTATATCCTCCTTTATCAGGAGTACAAAGTCACAGTGGTCCTAGTGTAGATTTAGCTATTTTTACTTTACATTTAACAGGAGTAAGTAGTTTATTAGGAGCTATTAACTTTATAACTACAATTGTAAATATGAGAACTCCAGGTATAAGATTACACAAATTAGCTTTATTTGGATGAGCTGTAGTTATTACAGCTGTTCTATTACTACTATCATTACCTGTTTTAGCCGGTGGGATAACAATGGTATTAACAGATAGAAATTTTAATACATCATTCTTTGAAACTGCTGGAGGTGGTGATCCTATTTTATTCCAAC…		cellularOrganisms	cellularOrganisms	1	Eukaryota	superkingdom	1	Fungi	kingdom	1	Ascomycota	phylum	1	Sordariomycetes	class	0.89	Glomerellales	order	0.35	Glomerellaceae	family	0.32	Colletotrichum	genus	0.32	Colletotrichum_salicis	species	0.22
Zotu18	QS_5_27_7_2020_S43_MLepF1_LepR1	6	TAAGATTCTGACTTCTCCCCCCATCTCTATTGATATTACTAACAAGATCTATAATCGAGATAGGAGTAGGAACTGGTTGAACACTTTACCCACCATTATCATCAAACTTAGCACACTCAGGTCCTAGAGTAGACATGGCTATTTTTTCCCTTCATATAGCAGGGATCTCATCAATCCTTGGATCTATTAATTTCATTACAACAACAATAAATATACGACCCATAGGAATAAAAATAGATCAAACTCCATTATTTGTTTGATCAGTATTAATTACAGCTATCCTACTACTACTATCATTACCTGTTCTGGCAGGTGCTATTACTATATTATTAACAGACCGTAATATTAGAACTTCATTTTTTGACCCTTCAGGTGGTGGAGACCCTATTTTATATCAAC…		cellularOrganisms	cellularOrganisms	1	Eukaryota	superkingdom	1	Metazoa	kingdom	1	Arthropoda	phylum	1	Insecta	class	1	Hemiptera	order	1	Cicadellidae	family	1	Pediopsoides	genus	1	Pediopsoides_distinctus	species	1
Zotu18	QS_4_24_8_2020_S50_MLepF1_LepR1	1028	TAAGATTCTGACTTCTCCCCCCATCTCTATTGATATTACTAACAAGATCTATAATCGAGATAGGAGTAGGAACTGGTTGAACACTTTACCCACCATTATCATCAAACTTAGCACACTCAGGTCCTAGAGTAGACATGGCTATTTTTTCCCTTCATATAGCAGGGATCTCATCAATCCTTGGATCTATTAATTTCATTACAACAACAATAAATATACGACCCATAGGAATAAAAATAGATCAAACTCCATTATTTGTTTGATCAGTATTAATTACAGCTATCCTACTACTACTATCATTACCTGTTCTGGCAGGTGCTATTACTATATTATTAACAGACCGTAATATTAGAACTTCATTTTTTGACCCTTCAGGTGGTGGAGACCCTATTTTATATCAAC…		cellularOrganisms	cellularOrganisms	1	Eukaryota	superkingdom	1	Metazoa	kingdom	1	Arthropoda	phylum	1	Insecta	class	1	Hemiptera	order	1	Cicadellidae	family	1	Pediopsoides	genus	1	Pediopsoides_distinctus	species	1
Zotu18	QS_6_27_7_2020_S44_MLepF1_LepR1	5852	TAAGATTCTGACTTCTCCCCCCATCTCTATTGATATTACTAACAAGATCTATAATCGAGATAGGAGTAGGAACTGGTTGAACACTTTACCCACCATTATCATCAAACTTAGCACACTCAGGTCCTAGAGTAGACATGGCTATTTTTTCCCTTCATATAGCAGGGATCTCATCAATCCTTGGATCTATTAATTTCATTACAACAACAATAAATATACGACCCATAGGAATAAAAATAGATCAAACTCCATTATTTGTTTGATCAGTATTAATTACAGCTATCCTACTACTACTATCATTACCTGTTCTGGCAGGTGCTATTACTATATTATTAACAGACCGTAATATTAGAACTTCATTTTTTGACCCTTCAGGTGGTGGAGACCCTATTTTATATCAAC…		cellularOrganisms	cellularOrganisms	1	Eukaryota	superkingdom	1	Metazoa	kingdom	1	Arthropoda	phylum	1	Insecta	class	1	Hemiptera	order	1	Cicadellidae	family	1	Pediopsoides	genus	1	Pediopsoides_distinctus	species	1
Zotu214	QS_1_24_8_2020_S47_MLepF1_LepR1	9	TAAGATTTTGACTTCTTCCCCCATCCTTATCTCTTCTTCTGATAGCTTCTTTTTCATCAATAGGTGTAGGAACCGGATGAACAGTATACCCTCCTTTATCGGCTAATTTAGCTCACAGCTCGATGTCTATCGAAATAACAATTTTCTCGCTCCACTTAGCAGGTGTTTCCTCGATTTTAGGAGCTATTAATTTTTTAGCCACAATTAGAAATATAAAAAGAAAAAGTTTATCAGCAGAAAAGACTCCTTTATTTGTTGTATCAGTTATAGTTACTGCCATCTTACTTTTATTATCCTTACCAGTGTTAGCAGGAGCTATTACAATACTTCTAACAGACCGGAATTTTAACACAACATTTTTTGACCCCTCTGGAGGAGGAGACCCCATCTTGTATCAAC…		cellularOrganisms	cellularOrganisms	1	Eukaryota	superkingdom	1	Metazoa	kingdom	0.91	Arthropoda	phylum	0.73	Insecta	class	0.64	Coleoptera	order	0.15	Curculionidae	family	0.07	Dendroctonus	genus	0.06	Dendroctonus_terebrans	species	0.06
Zotu214	QS_4_24_8_2020_S50_MLepF1_LepR1	688	TAAGATTTTGACTTCTTCCCCCATCCTTATCTCTTCTTCTGATAGCTTCTTTTTCATCAATAGGTGTAGGAACCGGATGAACAGTATACCCTCCTTTATCGGCTAATTTAGCTCACAGCTCGATGTCTATCGAAATAACAATTTTCTCGCTCCACTTAGCAGGTGTTTCCTCGATTTTAGGAGCTATTAATTTTTTAGCCACAATTAGAAATATAAAAAGAAAAAGTTTATCAGCAGAAAAGACTCCTTTATTTGTTGTATCAGTTATAGTTACTGCCATCTTACTTTTATTATCCTTACCAGTGTTAGCAGGAGCTATTACAATACTTCTAACAGACCGGAATTTTAACACAACATTTTTTGACCCCTCTGGAGGAGGAGACCCCATCTTGTATCAAC…		cellularOrganisms	cellularOrganisms	1	Eukaryota	superkingdom	1	Metazoa	kingdom	0.91	Arthropoda	phylum	0.73	Insecta	class	0.64	Coleoptera	order	0.15	Curculionidae	family	0.07	Dendroctonus	genus	0.06	Dendroctonus_terebrans	species	0.06
Zotu214	QS_5_24_8_2020_S51_MLepF1_LepR1	361	TAAGATTTTGACTTCTTCCCCCATCCTTATCTCTTCTTCTGATAGCTTCTTTTTCATCAATAGGTGTAGGAACCGGATGAACAGTATACCCTCCTTTATCGGCTAATTTAGCTCACAGCTCGATGTCTATCGAAATAACAATTTTCTCGCTCCACTTAGCAGGTGTTTCCTCGATTTTAGGAGCTATTAATTTTTTAGCCACAATTAGAAATATAAAAAGAAAAAGTTTATCAGCAGAAAAGACTCCTTTATTTGTTGTATCAGTTATAGTTACTGCCATCTTACTTTTATTATCCTTACCAGTGTTAGCAGGAGCTATTACAATACTTCTAACAGACCGGAATTTTAACACAACATTTTTTGACCCCTCTGGAGGAGGAGACCCCATCTTGTATCAAC…		cellularOrganisms	cellularOrganisms	1	Eukaryota	superkingdom	1	Metazoa	kingdom	0.91	Arthropoda	phylum	0.73	Insecta	class	0.64	Coleoptera	order	0.15	Curculionidae	family	0.07	Dendroctonus	genus	0.06	Dendroctonus_terebrans	species	0.06
Zotu2346	QS_5_27_7_2020_S43_RonMWASPdeg_HCO2198	6	TCGTTTGAATAATTTAAGATTTTGATTAGTTCCGGTAGCTTTGTTATTTATATGTTTAAGATTATTGGTTGGTTTGGGTCCGGGAACTGGATGAACTGTTTACCCTCCTTTATCAAATTCTGTTTATCATTTTGGTGGCTCTATTGATTTAGCTATTTTTAGGTTACATGTTGCTGGTGTATCTTCTATTTTAGGTGGTATTAATTTTATTACTACTTGTTTGAAGGGGAAAATTAGTTATGTTTTGAGATTAGAATTTTTAACTTTATTTGTGTGAGCTATAATTGTAACTAGTTTTTTATTAGTTTTAAGTTTACCTGTATTAGCTGGTGGGATTACTATGTTATTATTAGATCGTAATTTTGGTTCTTCTTTTTTTGATCCTAGTGGGGGTGGGAA…		cellularOrganisms	cellularOrganisms	1	Eukaryota	superkingdom	1	Metazoa	kingdom	1	Rotifera	phylum	1	Bdelloidea	class	1	Adinetida	order	0.42	Adinetidae	family	0.42	Adineta	genus	0.42	Adineta_vaga	species	0.42
Zotu2346	QS_2_27_7_2020_S40_RonMWASPdeg_HCO2198	5	TCGTTTGAATAATTTAAGATTTTGATTAGTTCCGGTAGCTTTGTTATTTATATGTTTAAGATTATTGGTTGGTTTGGGTCCGGGAACTGGATGAACTGTTTACCCTCCTTTATCAAATTCTGTTTATCATTTTGGTGGCTCTATTGATTTAGCTATTTTTAGGTTACATGTTGCTGGTGTATCTTCTATTTTAGGTGGTATTAATTTTATTACTACTTGTTTGAAGGGGAAAATTAGTTATGTTTTGAGATTAGAATTTTTAACTTTATTTGTGTGAGCTATAATTGTAACTAGTTTTTTATTAGTTTTAAGTTTACCTGTATTAGCTGGTGGGATTACTATGTTATTATTAGATCGTAATTTTGGTTCTTCTTTTTTTGATCCTAGTGGGGGTGGGAA…		cellularOrganisms	cellularOrganisms	1	Eukaryota	superkingdom	1	Metazoa	kingdom	1	Rotifera	phylum	1	Bdelloidea	class	1	Adinetida	order	0.42	Adinetidae	family	0.42	Adineta	genus	0.42	Adineta_vaga	species	0.42
Zotu1152	SA_2_23_7_2020_S32_RonMWASPdeg_HCO2198	18	TCGTATAAATAATATAAGATTTTGAATACTTCCTCCCTCATTAACATTATTATTATCAAGAAGTATAGTAGATAATGGTGTAGGAACTGGCTGAACTGTTTACCCTCCTTTATCAAGAGGCATTGCTCATTCAGGTTCTTGTGTGGATTTAGCTATTTTTTCTCTTCATTTAGCTGGAATTTCATCTATTTTAGGAGCTGTAAATTTTATTACTACTATTTTTAATATACGATCTATTGGGATAAATATAGATCGAACTCCATTATTTGTTTGATCAGTTTTAATTACAGCTATTTTATTATTATTATCTTTACCTGTTCTTGCAGGTGCAATTACTATATTATTAACTGATCGTAATTTAAATACATCTTTTTTTGATCCAGCAGGTGGAGGCGATCC…		cellularOrganisms	cellularOrganisms	1	Eukaryota	superkingdom	1	Metazoa	kingdom	1	Arthropoda	phylum	1	Insecta	class	1	Hemiptera	order	0.99	Aphrophoridae	family	0.99	Aphrophora	genus	0.99	Aphrophora_alni	species	0.97
Zotu1152	SA_1_23_7_2020_S31_RonMWASPdeg_HCO2198	16	TCGTATAAATAATATAAGATTTTGAATACTTCCTCCCTCATTAACATTATTATTATCAAGAAGTATAGTAGATAATGGTGTAGGAACTGGCTGAACTGTTTACCCTCCTTTATCAAGAGGCATTGCTCATTCAGGTTCTTGTGTGGATTTAGCTATTTTTTCTCTTCATTTAGCTGGAATTTCATCTATTTTAGGAGCTGTAAATTTTATTACTACTATTTTTAATATACGATCTATTGGGATAAATATAGATCGAACTCCATTATTTGTTTGATCAGTTTTAATTACAGCTATTTTATTATTATTATCTTTACCTGTTCTTGCAGGTGCAATTACTATATTATTAACTGATCGTAATTTAAATACATCTTTTTTTGATCCAGCAGGTGGAGGCGATCC…		cellularOrganisms	cellularOrganisms	1	Eukaryota	superkingdom	1	Metazoa	kingdom	1	Arthropoda	phylum	1	Insecta	class	1	Hemiptera	order	0.99	Aphrophoridae	family	0.99	Aphrophora	genus	0.99	Aphrophora_alni	species	0.97
Zotu1571	SA_5_26_8_2020_S46_RonMWASPdeg_HCO2198	30	TCGTTTAAACAACATAAGATTTTGATTATTACCTCCTTCTTTAACTTTACTGATTATAAGAAGAATTGTAGAAAGAGGTGCAGGAACTGGGTGAACTGTTTATCCACCTTTATCTAGAAATATTGCTCATGGAGGATCCTCTGTAGATTTAGCTATTTTTAGACTTCATTTAGCAGGGATTTCTTCAATTTTAGGGGCTGTAAATTTTATTACTACAGTAATTAATATACGACCAGCTGGAATAATTTTAGAAAAAATACCATTATTTGTATGATCAGTAGTAATTACTGCTATTTTATTACTTTTATCATTACCTGTATTAGCTGGAGCTATTACTATATTATTAACAGATCGAAATTTAAATACATCATTCTTTGACCCTGCTGGAGGGGGAGACCC…		cellularOrganisms	cellularOrganisms	1	Eukaryota	superkingdom	1	Metazoa	kingdom	1	Arthropoda	phylum	1	Insecta	class	1	Coleoptera	order	1	Latridiidae	family	1	Melanophthalma	genus	1	Melanophthalma_inermis	species	1
Zotu4309	QS_6_24_8_2020_S52_MLepF1_LepR1	3	TAAGATTTTGAATATTACCCCCCTCTTTAACTTTACTACTTGCTAGTAGTATAGTAGAAAACGGAGCAGGTACAGGATGAACAGTATACCCCCCCTTATCATCAGGTATTGCCCACGGAGGAGCCTCAGTAGACCTAGCAATTGTTTCATTACATTTAGCAGGTATTTCATCAATTTTAGGGGCAGTAAATTTTATTACCACAGTAATTAATATGCGAGCTAATGGAATTACATTAGATCGAATACCTCTTTTTGTGTGATCAGTAGTAATTACTACTGTACTTCTTCTTTTATCACTGCCTGTTTTAGCAGGCGCTATTACTATACTATTAACAGATCGAAATTTAAATACTTCATTCTTTGACCCGGCTGGAGGGGGAGACCCTATTTTATATCAAC…		cellularOrganisms	cellularOrganisms	1	Eukaryota	superkingdom	1	Metazoa	kingdom	0.99	Arthropoda	phylum	0.96	Insecta	class	0.96	Diptera	order	0.62	Drosophilidae	family	0.1	Phortica	genus	0.09	Phortica_angulata	species	0.08
Zotu1231	QS_3_27_7_2020_S41_MLepF1_LepR1	45	TAAGATTCTGATTATTGCCCCCTTCATTAACTCTACTTTTAATAAGATCTATAGTAGAAAGAGGGGCTGGTACCGGATGAACCGTTTACCCCCCACTATCATCATCTATTGCTCACAGAGGAGCATCTGTCGATCTAGCAATTTTTAGTTTACATCTTGCAGGGGTATCTTCAATTCTTGGGGCAGTAAATTTTATTACTACAATTATTAATATACGATCAATTGGAATAACATTTGACCGAATACCATTATTCGTATGATCCGTAGGAATTACAGCTTTATTACTTTTATTATCATTACCAGTTTTAGCTGGAGCTATTACAATACTTTTAACTGATCGAAATTTAAATACTTCATTCTTTGACCCTGCGGGAGGAGGTGACCCAATTTTATACCAAC…		cellularOrganisms	cellularOrganisms	1	Eukaryota	superkingdom	1	Metazoa	kingdom	1	Arthropoda	phylum	1	Insecta	class	1	Coleoptera	order	1	Carabidae	family	1	Bembidion	genus	1	Bembidion_mimus	species	1
Zotu682	SA_5_23_7_2020_S35_MLepF1_LepR1	133	TAAGTTTTTGACTTTTACCCCCTTCTCTTACTCTTTTACTTTCAAGTTCGATTGTAGAAAATGGGGCTGGAACTGGATGAACAGTATACCCACCTTTATCAGCAGCTATTGCCCATAGAGGAGCTTCAGTAGATTTAGCTATTTTTTCTCTCCATTTAGCAGGAGTATCATCAATTTTAGGTTCTGTAAATTTTATTACAACTGTAATTAATATACGAGCAAATGGAATTACATTAGACCGAATACCATTATTTGTCTGATCTGTAGTAATTACAACTGTTTTACTTTTATTATCTCTCCCTGTACTTGCCGGAGCTATTACTATACTATTAACTGATCGAAATTTAAATACTTCTTTTTTCGATCCAGCTGGAGGAGGGGACCCTATTCTTTATCAAC…		cellularOrganisms	cellularOrganisms	1	Eukaryota	superkingdom	1	Metazoa	kingdom	1	Arthropoda	phylum	1	Insecta	class	1	Diptera	order	0.96	Chironomidae	family	0.84	Cryptochironomus	genus	0.32	Cryptochironomus_supplicans	species	0.28
Zotu3370	SA_1_26_8_2020_S37_RonMWASPdeg_HCO2198	5	TCGCATAAATAATATAAGATTTTGATTATTACCTCCAAGAATTTTTTTATCTATATCAAGAATATTAATAGAAACAGGAACTGGGACTGGTCGGACAATTTATCCTCCTTTATCTTTAAATTTATCTCGTGCTGATCCTTCTGTAGATCTTTCAATTTTTTCTTTACATATTGCTGGGATATCTTCAATTATAGGTTCAATTAATTTAATTACAACAATTTGAATATAAAAATTTATAAGTTTGAATTAATTTTTTTGTTTTGTTGGGCTATGATTTTAACAGCAATTTTATTGTTATTATCTTAACCAGTTTTAGCAGGTGCAATTACCATACTTTTATTTGATCGAAATTTAAATACTTCTTTTTTTGCTGGTGGTGGGGATCCTGTTTTATATCAA…		cellularOrganisms	cellularOrganisms	1	Eukaryota	superkingdom	1	Metazoa	kingdom	1	Arthropoda	phylum	0.98	Insecta	class	0.98	Hymenoptera	order	0.97	Eupelmidae	family	0.16	Anastatus	genus	0.12	Anastatus_bangalorensis	species	0.12
Zotu3494	QS_1_24_8_2020_S47_MLepF1_LepR1	4	TAAGATTTTGACTTCTTCCTCCTTCATTAATTTTATTATTATCTAGAAGATTAGTTAATACAGGAGCTGGGACGGGATGAACAGTTTACCCTCCTTTATCAGCTAATTTAGCTCACAGCTCGATGTCTATCGAAATAACAATTGTCTCGCTCCACTTAGCAGGTGTTTCCTCGATTTTAGGAGCTATTAATTTTTTAGCCACAATTAGAAATATAAAAAGAAAAAGTTTATCAGCAGAAAAGACTCCTTTATTTGTTGTATCAGTTATAGTTACTGCCATCTTACTTTTATTATCCTTACCAGTGTTAGCAGGAGCTATTACAATACTTCTAACAGACCGGAATTTTAACACAACATTTTTTGACCCCTCTGGAGGAGGAGACCCCATCTTGTATCAAC…		cellularOrganisms	cellularOrganisms	1	Eukaryota	superkingdom	1	Metazoa	kingdom	0.93	Arthropoda	phylum	0.76	Insecta	class	0.69	Diptera	order	0.19	Tachinidae	family	0.07	Metadrinomyia	genus	0.07	Metadrinomyia_flavifrons	species	0.07
Zotu2067	QS_1_27_7_2020_S39_RonMWASPdeg_HCO2198	10	TTGATTAAATAATATAAGATTTTGATTACTCTCCCCTTCAATACTTCTATTAATTTATAGGAGACTAATTAGTAGGGGGACTGGAACAGGTTGAACAATTTATCCCCCTTTATCATTAATAAACAATATTTCAATCGATTATAGAATTTTCTCTTTACATTCAGCTGGTATTTCATCTATTTTAGGTTCAATTAACTTTATCTGTACAATTCTAAATATACACTCAAAAAAATTAAATATAGAAACTAATTCTTTATTCACATGATCAATTTTTATTACTACAATTTTATTACTTTTATCTTTACCAGTATTAGCGGGAGCAATTACTATACTATTAAGAGATCAAAATTTTAATACATCTTTTTATGATCCTAGAGGAGGGGACCCAGTCCTATACCA…		cellularOrganisms	cellularOrganisms	1	Eukaryota	superkingdom	1	Metazoa	kingdom	0.85	Arthropoda	phylum	0.84	Insecta	class	0.79	Hymenoptera	order	0.33	Braconidae	family	0.02	Dacnusa	genus	0.01	Dacnusa_nipponica	species	0.01
Zotu763	SA_4_26_8_2020_S45_MLepF1_LepR1	38	AGATTTTGGCTACTGTTCCCAGCTATGCTCTTCTTGGTATGTTCAGGATACATCTCCTCAGGCTGTGGAACAGGATGAACAGTCTATCCTCCTTTATCTAGAATTTACTTTCACACAGATCCTTCTGTAGATTTAGCTATCTTCTCTCTACACCTAGGGGGAGTATCCTCCATTCTCAGGTCTATTAATTTTATTACTACCGTGTTTGTTATACGATTCTCTGGTCTACCTATGGAGCGGATTCCCTTGTTCATCTGATCTATGCTGGTCACTTCTTTTTTACTCTTGCTATCATTACCAGTCTTGGCCGGAGCTATTACTATACTCCTCACAGACCGAAATCTTAATACTTCATTCTTTGACCCCTTAGGAGGAGGGGATCCAGTACTTTACCAGCAC…		cellularOrganisms	cellularOrganisms	1	Eukaryota	superkingdom	0.92	Metazoa	kingdom	0.77	Arthropoda	phylum	0.28	Insecta	class	0.1	Mantodea	order	0.01	Hymenopodidae	family	0.01	Amorphoscelis	genus	0.01	Amorphoscelis_singaporana	species	0.01
Zotu763	SA_4_23_7_2020_S34_MLepF1_LepR1	57	AGATTTTGGCTACTGTTCCCAGCTATGCTCTTCTTGGTATGTTCAGGATACATCTCCTCAGGCTGTGGAACAGGATGAACAGTCTATCCTCCTTTATCTAGAATTTACTTTCACACAGATCCTTCTGTAGATTTAGCTATCTTCTCTCTACACCTAGGGGGAGTATCCTCCATTCTCAGGTCTATTAATTTTATTACTACCGTGTTTGTTATACGATTCTCTGGTCTACCTATGGAGCGGATTCCCTTGTTCATCTGATCTATGCTGGTCACTTCTTTTTTACTCTTGCTATCATTACCAGTCTTGGCCGGAGCTATTACTATACTCCTCACAGACCGAAATCTTAATACTTCATTCTTTGACCCCTTAGGAGGAGGGGATCCAGTACTTTACCAGCAC…		cellularOrganisms	cellularOrganisms	1	Eukaryota	superkingdom	0.92	Metazoa	kingdom	0.77	Arthropoda	phylum	0.28	Insecta	class	0.1	Mantodea	order	0.01	Hymenopodidae	family	0.01	Amorphoscelis	genus	0.01	Amorphoscelis_singaporana	species	0.01
Zotu763	SA_3_23_7_2020_S33_MLepF1_LepR1	7	AGATTTTGGCTACTGTTCCCAGCTATGCTCTTCTTGGTATGTTCAGGATACATCTCCTCAGGCTGTGGAACAGGATGAACAGTCTATCCTCCTTTATCTAGAATTTACTTTCACACAGATCCTTCTGTAGATTTAGCTATCTTCTCTCTACACCTAGGGGGAGTATCCTCCATTCTCAGGTCTATTAATTTTATTACTACCGTGTTTGTTATACGATTCTCTGGTCTACCTATGGAGCGGATTCCCTTGTTCATCTGATCTATGCTGGTCACTTCTTTTTTACTCTTGCTATCATTACCAGTCTTGGCCGGAGCTATTACTATACTCCTCACAGACCGAAATCTTAATACTTCATTCTTTGACCCCTTAGGAGGAGGGGATCCAGTACTTTACCAGCAC…		cellularOrganisms	cellularOrganisms	1	Eukaryota	superkingdom	0.92	Metazoa	kingdom	0.77	Arthropoda	phylum	0.28	Insecta	class	0.1	Mantodea	order	0.01	Hymenopodidae	family	0.01	Amorphoscelis	genus	0.01	Amorphoscelis_singaporana	species	0.01
Zotu1826	QS_6_27_7_2020_S44_MLepF1_LepR1	12	TAAGTTTTTGACTTCTACCCCCATCATTAACTTTATTAATTTCAAGAAGAATTGTAGAAAATGGAGCAGGAACAGGATGAACAGTTTACCCCCCACTTTCATCCAATATTGCCCATAGAGGTAGATCAGTTGATTTAGCTATTTTTTCTTTACATTTAGCTGGAATTTCCTCAATTTTAGGTGCTATTAATTTTATTACAACAATTATTAATATACGTCTTAATAATTTATCATTTGATCAAATACCTTTATTTGTATGAGCTGTAGGAATTACTGCTTTCTTATTATTACTTTCATTACCTGTTTTAGCTGGAGCTATTACTATACTTTTAACAGATCGAAATTTAAATACTTCTTTTTTTGACCCAGCTGGTGGAGGAGATCCAATTTTATATCAAC…		cellularOrganisms	cellularOrganisms	1	Eukaryota	superkingdom	1	Metazoa	kingdom	1	Arthropoda	phylum	1	Insecta	class	1	Lepidoptera	order	1	Erebidae	family	1	Idia	genus	1	Idia_americalis	species	1
Zotu1826	SA_1_26_8_2020_S37_MLepF1_LepR1	10	TAAGTTTTTGACTTCTACCCCCATCATTAACTTTATTAATTTCAAGAAGAATTGTAGAAAATGGAGCAGGAACAGGATGAACAGTTTACCCCCCACTTTCATCCAATATTGCCCATAGAGGTAGATCAGTTGATTTAGCTATTTTTTCTTTACATTTAGCTGGAATTTCCTCAATTTTAGGTGCTATTAATTTTATTACAACAATTATTAATATACGTCTTAATAATTTATCATTTGATCAAATACCTTTATTTGTATGAGCTGTAGGAATTACTGCTTTCTTATTATTACTTTCATTACCTGTTTTAGCTGGAGCTATTACTATACTTTTAACAGATCGAAATTTAAATACTTCTTTTTTTGACCCAGCTGGTGGAGGAGATCCAATTTTATATCAAC…		cellularOrganisms	cellularOrganisms	1	Eukaryota	superkingdom	1	Metazoa	kingdom	1	Arthropoda	phylum	1	Insecta	class	1	Lepidoptera	order	1	Erebidae	family	1	Idia	genus	1	Idia_americalis	species	1
Zotu3075	QS_5_24_8_2020_S51_MLepF1_LepR1	3	AGATTTTGACTTTTACCCCCTGCTTTAACTCTTCTTTTATCAAGCTCAATTGTTGAAAATGGAGCAGGTACGGGTTGAACTGTTTATCCTCCTTTATCTTCTGGAATCGCCCATGCTGGGGGTTCAGTAGACTTAGCTATTTTTTCTTTACATTTAGCAGGAATTTCTTCTATTTTAGGAGCTGTAAATTTTATTACAACAGTAATTAATATACGTTCTAATGGAATTACTCTAGATCGAATACCTTTATTTGTTTGATCTGTCGTAATTACAGCAGTCTTATTACTTCTTTCATTACCTGTTCTTGCTGGAGCTATTACTATATTACTAACAGATCGAAATTTAAATACTTCTTTTTTTGATCCTGCTGGAGGAGGAGATCCTATTCTTTACCAACAC…		cellularOrganisms	cellularOrganisms	1	Eukaryota	superkingdom	1	Metazoa	kingdom	1	Arthropoda	phylum	0.99	Insecta	class	0.98	Diptera	order	0.86	Chironomidae	family	0.45	Psectrocladius	genus	0.31	Psectrocladius_octomaculatus	species	0.31
Zotu1120	SA_2_26_8_2020_S38_MLepF1_LepR1	46	TAAGATTTTAACTTCTTCCTCCTTCTTTAACTTTGTTATTAGTAGGTAGATTAGTTGATAATGGTGCTGGAACTGGTTGAACAGTTTATCCACCATTATCAAGATATATATTTCATTCTGGTTCATGTGTTGATTTAACAATTTTTTCTTTACATTTAGCAGGTGTATCATCAATTTTGGGAGCTGTAAATTTTATTAGAACAATTTTGAATATACGTTCAACTGGTATGGGGTTTGATAAAACTCCTTTATTTGTTTGATCAGTTTTAATTACTGCATTTTTGTTATTATTATCATTACCAGTTTTAGCTGGTGCAATTACTATATTATTAACTGATCGTAATTTAAATACATGTTTTTTTGACCCATCAGGAGGAGGAGATCCTATTCTTTATCAAC…		cellularOrganisms	cellularOrganisms	1	Eukaryota	superkingdom	1	Metazoa	kingdom	1	Arthropoda	phylum	1	Insecta	class	1	Hemiptera	order	1	Cicadidae	family	1	Neotibicen	genus	1	Neotibicen_linnei	species	0.44
Zotu1848	SA_4_23_7_2020_S34_MLepF1_LepR1	22	TAAGATTTTGATTATTAGTACCAAGATTAATATTATTAATTTCTAGAATATTTATTGGAAATGGAACGGGTACTGGATGAACTGTTTATCCACCTTTATCAGGAAATTTATCTCATGGAGGTCCTTCAGTTGATTTATCAATTTTTTCGCTTCATGTTGCTGGAATTAGATCAATTATAGGTTCAATTAACTTTATTTCTACAGTTTTAAATATAAAAATTTATAAAATAGAATTAATTCCCCTATTTGCTTGAGCAATATTATTAACTACAATTTTATTATTACTTTCATTACCTGTATTAGCAGGAGCTATTACTATATTATTATTTGATCGAAATTTAAATACATCATTTTTTGATCCAGCGGGAGGAGGAGATCCAATTTTATATCAACATTTAT…		cellularOrganisms	cellularOrganisms	1	Eukaryota	superkingdom	1	Metazoa	kingdom	0.99	Arthropoda	phylum	0.99	Insecta	class	0.99	Hymenoptera	order	0.98	Eurytomidae	family	0.5	Eurytoma	genus	0.39	Eurytoma_longavena	species	0.16
Zotu1260	SA_2_23_7_2020_S32_RonMWASPdeg_HCO2198	11	TCGATTAAATAATTTAAGTTTCTGATTATTACCTGCTTCTGTTTTATTGTTAATTTTATCAAGTCTTTTTGAAGTTGGTGCAGGAACTGGATGAACTGTTTATCCTCCATTAAGTAGTATTGAAGCACATTCAGGACCTTCAGTCGATTTAGCAATTTTTAGTTTACATTTATCTGGTGCATCTTCGATTGCAGGAGCAATAAATTTTATTGTAACTATTGTTAATATGCGAGGACGTGGTCTGGAATTTTATCGATTACCTTTATTCGTATGAGCCGTTTTTGTAACCGCAATTCTATTATTATTATCTTTACCAGTACTTGCCGGTGCAATTACGATGTTATTATTTGATCGTAATCTTGGAACAGttttttttAATGCTGCTGGAGGTGGTGACCC…		cellularOrganisms	cellularOrganisms	1	Eukaryota	superkingdom	0.99	undef_Eukaryota	kingdom	0.61	Rhodophyta	phylum	0.34	Florideophyceae	class	0.34	Ceramiales	order	0.33	Rhodomelaceae	family	0.28	Sonderella	genus	0.09	Sonderella_linearis	species	0.09
Zotu1260	SA_1_23_7_2020_S31_RonMWASPdeg_HCO2198	13	TCGATTAAATAATTTAAGTTTCTGATTATTACCTGCTTCTGTTTTATTGTTAATTTTATCAAGTCTTTTTGAAGTTGGTGCAGGAACTGGATGAACTGTTTATCCTCCATTAAGTAGTATTGAAGCACATTCAGGACCTTCAGTCGATTTAGCAATTTTTAGTTTACATTTATCTGGTGCATCTTCGATTGCAGGAGCAATAAATTTTATTGTAACTATTGTTAATATGCGAGGACGTGGTCTGGAATTTTATCGATTACCTTTATTCGTATGAGCCGTTTTTGTAACCGCAATTCTATTATTATTATCTTTACCAGTACTTGCCGGTGCAATTACGATGTTATTATTTGATCGTAATCTTGGAACAGttttttttAATGCTGCTGGAGGTGGTGACCC…		cellularOrganisms	cellularOrganisms	1	Eukaryota	superkingdom	0.99	undef_Eukaryota	kingdom	0.61	Rhodophyta	phylum	0.34	Florideophyceae	class	0.34	Ceramiales	order	0.33	Rhodomelaceae	family	0.28	Sonderella	genus	0.09	Sonderella_linearis	species	0.09
Zotu1260	SA_3_23_7_2020_S33_RonMWASPdeg_HCO2198	12	TCGATTAAATAATTTAAGTTTCTGATTATTACCTGCTTCTGTTTTATTGTTAATTTTATCAAGTCTTTTTGAAGTTGGTGCAGGAACTGGATGAACTGTTTATCCTCCATTAAGTAGTATTGAAGCACATTCAGGACCTTCAGTCGATTTAGCAATTTTTAGTTTACATTTATCTGGTGCATCTTCGATTGCAGGAGCAATAAATTTTATTGTAACTATTGTTAATATGCGAGGACGTGGTCTGGAATTTTATCGATTACCTTTATTCGTATGAGCCGTTTTTGTAACCGCAATTCTATTATTATTATCTTTACCAGTACTTGCCGGTGCAATTACGATGTTATTATTTGATCGTAATCTTGGAACAGttttttttAATGCTGCTGGAGGTGGTGACCC…		cellularOrganisms	cellularOrganisms	1	Eukaryota	superkingdom	0.99	undef_Eukaryota	kingdom	0.61	Rhodophyta	phylum	0.34	Florideophyceae	class	0.34	Ceramiales	order	0.33	Rhodomelaceae	family	0.28	Sonderella	genus	0.09	Sonderella_linearis	species	0.09
Zotu965	SA_1_23_7_2020_S31_RonMWASPdeg_HCO2198	8	GCGTTTAAACAACGTAAGATTTTGGCTACTTGTGCCTTCTCTTGTTTTATTGCTTTTGTCGTCCCTTGTTGAGCAAGGGGTAGGAACTGGGTGAACTCTTTATCCCCCTCTTAGAAGTTTACAATCCCATTCAGGAGCTAGCGTAGACCTTGCTATTTTTGCTTTACATTTGGCGGGAATTTAGAGAACTTTAGGGGCTATTAACTTTATTGTTACATTCCTTAGAATACGAGCTCCGGGGATTTAGTTGCATAAAGTTCCTCTTTTTACTTGAGCTATTTTTGTTACAGCTGTTTTGTTGCTCTTGTCTTTACCTGTTCTCGCAGGGGGAATTACCATACTGCTGACCGACCGTAATTTTTCTACGTCCTTTTATGACCCTGCTGGAGGGGGAGACCC…		cellularOrganisms	cellularOrganisms	1	Eukaryota	superkingdom	0.89	undef_Eukaryota	kingdom	0.12	undef_undef_Eukaryota	phylum	0.07	Spirotrichea	class	0.06	Sporadotrichida	order	0.05	Oxytrichidae	family	0.05	Laurentiella	genus	0.03	Laurentiella_strenua	species	0.03
Zotu965	QS_1_27_7_2020_S39_RonMWASPdeg_HCO2198	59	GCGTTTAAACAACGTAAGATTTTGGCTACTTGTGCCTTCTCTTGTTTTATTGCTTTTGTCGTCCCTTGTTGAGCAAGGGGTAGGAACTGGGTGAACTCTTTATCCCCCTCTTAGAAGTTTACAATCCCATTCAGGAGCTAGCGTAGACCTTGCTATTTTTGCTTTACATTTGGCGGGAATTTAGAGAACTTTAGGGGCTATTAACTTTATTGTTACATTCCTTAGAATACGAGCTCCGGGGATTTAGTTGCATAAAGTTCCTCTTTTTACTTGAGCTATTTTTGTTACAGCTGTTTTGTTGCTCTTGTCTTTACCTGTTCTCGCAGGGGGAATTACCATACTGCTGACCGACCGTAATTTTTCTACGTCCTTTTATGACCCTGCTGGAGGGGGAGACCC…		cellularOrganisms	cellularOrganisms	1	Eukaryota	superkingdom	0.89	undef_Eukaryota	kingdom	0.12	undef_undef_Eukaryota	phylum	0.07	Spirotrichea	class	0.06	Sporadotrichida	order	0.05	Oxytrichidae	family	0.05	Laurentiella	genus	0.03	Laurentiella_strenua	species	0.03
Zotu4709	SA_3_23_7_2020_S33_MLepF1_LepR1	3	AGATTCTGACTTCTCTTTCCAGCTATAACTTTTCTTATTCTTTCTTCTTTTATCTCTATTGGGGCGGGTACTGGATGGACAGTTTACCCTCCTCTTTCTAGGATCTCTTTTCACACTGATTTTTCTGTGGACTTAGCTATTTTTTCTCTTCACTTAGGAGGGGTTTCCTCTATTTTAAGAAGAATTAATTTCATTACAACTATTTTTAGAATACGTTTTGCTGGGTTTAAATTAGAGCGTTTGCCACTATTTGTTTGATCTATGATAGTTACGTCTTTCCTTTTACTTTTTTCCCTGCCTGTATTGGCAGGGGCTATTACTATGTTGCTAACTGATCGAAATTTAAATACTTCCTTCTTCGATCCTTTAGGAGGAGGGGATCCTATTCTTTATCAACAT…		cellularOrganisms	cellularOrganisms	1	Eukaryota	superkingdom	1	Metazoa	kingdom	1	Arthropoda	phylum	1	Arachnida	class	1	Trombidiformes	order	1	Eriophyidae	family	1	Aceria	genus	1	Aceria_tosichella	species	1
Zotu514	SA_4_23_7_2020_S34_MLepF1_LepR1	202	TAAGTTTTTGATTATTACCTCCTGCTTTAACATTATTATTAGTAAGTAGAATAGTAGAAAATGGAGCTGGAACTGGTTGAACTGTTTACCCTCCATTATCATCTAATATTGCACATGGAGGAGCTTCTGTTGATTTAGCTATTTTTTCTCTTCATTTAGCTGGAATTTCATCTATTCTAGGTGCAGTAAATTTTATTTCTACTGTAATTAATATACGATCAACTGGAATTACCTTTGATCGAATACCTTTATTTGTTTGATCTGTAGTAATTACTGCTCTTTTATTATTATTATCATTACCTGTATTAGCTGGAGCTATTACTATATTATTAACTGATCGAAATTTAAATACTTCATTTTTTGATCCTGCTGGAGGAGGAGATCCAATTTTATATCAAC…		cellularOrganisms	cellularOrganisms	1	Eukaryota	superkingdom	1	Metazoa	kingdom	1	Arthropoda	phylum	1	Insecta	class	1	Diptera	order	1	Muscidae	family	1	Hydrotaea	genus	1	Hydrotaea_leucostoma	species	0.9
Zotu4677	SA_3_23_7_2020_S33_MLepF1_LepR1	3	TAAGATTTTGACTTCTTCCCCCTTCTCTAACTTTACTACTCTCGAGTAGTCTGGTTAATACCGGAGCAGGTACGGGATGAACTGTATACCCACCCCTTTCGAGAACTTTAGGTCATACAGGAGCCTCCGTTGACTTAGCTATTTTTTCTTTACATTTGGCTGGGGTCAGTTCTATTTTAGGAGCTGTAAATTTCATTACTACTATTATTAATATACGTTCTCAAGGATTAACATTAGAACGAATACCATTATTTGTTTGATCTGTGTTTATTACTGCTGTTCTACTACTTCTTTCACTTCCTGTATTAGCAGGGGCAATTACTATACTTTTAACAGACCGAAATCTTAATACATCATTCTTTGATCCTGCAGGAGGGGGAGATCCAATCCTTTATCAAC…		cellularOrganisms	cellularOrganisms	1	Eukaryota	superkingdom	1	Metazoa	kingdom	1	Arthropoda	phylum	0.89	Insecta	class	0.74	Psocoptera	order	0.07	Philotarsidae	family	0.04	Haplophallus	genus	0.02	Haplophallus_wongae	species	0.02
Zotu2830	QS_1_27_7_2020_S39_MLepF1_LepR1	7	TAAGATTTTGAATACTTCCCCCATCTCTCTTGCTATTATTAATCAGAAGAATAGTAGAATCAGGAACAGGAACGGGATGAACTGTCTATCCTCCCCTTTCATCAATTATTGCACACACAGGGCCCTCAGTCGATTTTTCTATTTTTTCTCTTCATATCGCTGGTATTTCATCTATTTTAGGAGCTATTAATTTTATTTCTACAATACTAAATATAAAAATTAAATTCTTAAAATTTGACCAAATTTCTCTTTTTGTTTGATCTATTTTAATTACAACTATTCTTTTACTAATTTCACTTCCAGTTTTAGCTGGAGCAATTACTATATTATTAACAGATCGAAATTTAAATACCTCTTTTTTTGATCCTATGGGAGGAGGAGACCCTATCCTTTATCAAC…		cellularOrganisms	cellularOrganisms	1	Eukaryota	superkingdom	1	Metazoa	kingdom	0.98	Arthropoda	phylum	0.97	Insecta	class	0.96	Diptera	order	0.48	Cecidomyiidae	family	0.36	Contarinia	genus	0.25	Contarinia_asclepiadis	species	0.17
Zotu3270	QS_4_24_8_2020_S50_MLepF1_LepR1	5	TTAGATTTTGACTTCTACCACCATCTTTATTAATACTTTTATTAAGAAATTTATTTTATCCAAATGTAGGTACTGGATGAACAGTATATTCTCCTTTATCTTCTTATTTATTTCATTCATCACACCTTCAATTGATATCGCAATCTTCTCTTTATATATAACAGGAATTTCTTCTATTATTGGATCTTTAAATTTTATTGTAACAATTATATTTATAAAAAAGTTTTCACTTAATCATGATCAAATTAATTTATTTTCTTGATCTGTATGTATTACTGTAATTTTACTAATTTTATCTTTACCAGTTTTAGCAGGAGCAATCACAATATTATTATTTGATCGAAATTTTAATACATCATTCTTTGATCCAATAGGTGGAGGTGATCCAATTCTTTATCA…		cellularOrganisms	cellularOrganisms	1	Eukaryota	superkingdom	1	Metazoa	kingdom	1	Arthropoda	phylum	1	Insecta	class	0.99	Hymenoptera	order	0.98	Apidae	family	0.97	Bombus	genus	0.85	Bombus_griseocollis	species	0.68
Zotu3067	QS_6_27_7_2020_S44_RonMWASPdeg_HCO2198	3	ACGATTAAATAACATAAGATTTTGACTTTTACCCCCTGCTTTAACTCTTTTAATTTTAAGAACAATCGTAGAAATAGGGGCAGGAACAGGATGAACTGTTTATCCTCCCCTTTCAGCTAATATTGCTCATAGAGGCCCTTCAGTTGATTTAGCTATTTTTAGACTTCATATAGCAGGGATCTCTTCAATTTTAGGAGCAGTAAACTTTATTTCAACTATTCTCAATATAAAGCCTCCCAGAATAAAGTTTGACCAAATACCTTTATTTGTTTGATCTGTAGGAATTACTGCATTACTATTACTTTTATCTTTACCTGTATTAGCAGGAGCTATTACAATACTTTTATCAGATCGTAATTTAAATACATCATTTTTTGATCCAATAGGGGGTGGAGACCC…		cellularOrganisms	cellularOrganisms	1	Eukaryota	superkingdom	1	Metazoa	kingdom	1	Arthropoda	phylum	1	Insecta	class	1	Coleoptera	order	1	Cantharidae	family	1	Rhagonycha	genus	1	Rhagonycha_fulva	species	1
Zotu3067	QS_4_27_7_2020_S42_RonMWASPdeg_HCO2198	3	ACGATTAAATAACATAAGATTTTGACTTTTACCCCCTGCTTTAACTCTTTTAATTTTAAGAACAATCGTAGAAATAGGGGCAGGAACAGGATGAACTGTTTATCCTCCCCTTTCAGCTAATATTGCTCATAGAGGCCCTTCAGTTGATTTAGCTATTTTTAGACTTCATATAGCAGGGATCTCTTCAATTTTAGGAGCAGTAAACTTTATTTCAACTATTCTCAATATAAAGCCTCCCAGAATAAAGTTTGACCAAATACCTTTATTTGTTTGATCTGTAGGAATTACTGCATTACTATTACTTTTATCTTTACCTGTATTAGCAGGAGCTATTACAATACTTTTATCAGATCGTAATTTAAATACATCATTTTTTGATCCAATAGGGGGTGGAGACCC…		cellularOrganisms	cellularOrganisms	1	Eukaryota	superkingdom	1	Metazoa	kingdom	1	Arthropoda	phylum	1	Insecta	class	1	Coleoptera	order	1	Cantharidae	family	1	Rhagonycha	genus	1	Rhagonycha_fulva	species	1
Zotu2449	QS_2_27_7_2020_S40_RonMWASPdeg_HCO2198	8	TAGATTAAATAACATAAGTTTCTGATTATTACCTCCTAGTTTAATCCTATTCTTATTTGCTGCAACTATAGAAAATGGAGCAGGAACTGGTTGAACTTTATACCCTCCATTGTCAGGTATACAAAGTCACAGTGGTCCTAGTGTAGATTTAGCTATATTCGCACTTCACCTATCAGGTATAAGTAGTCTATTAGGAGCAATGAATTTTATAACAACTATACTAAATATGAGAAGTCCAGGAATAAGATTACACAAATTGGCTTTATTTGGATGAGCAGTAGTGGTTACAGCAGTTTTATTACTTTTATCTTTACCTGTATTAGCTGGTGCAATTACTATGGTTTTAACAGATAGAAATTTTAATACATCATTCTTCGAAGTAGCAGGAGGTGGAGATCC…		cellularOrganisms	cellularOrganisms	1	Eukaryota	superkingdom	1	Fungi	kingdom	1	Ascomycota	phylum	1	Dothideomycetes	class	0.42	Capnodiales	order	0.42	Cladosporiaceae	family	0.23	Cladosporium	genus	0.23	Cladosporium_herbarum	species	0.23
Zotu2335	QS_2_27_7_2020_S40_MLepF1_LepR1	12	TAAGTTTCTGATTGTTACCACCTTCATTAACTTTAGTGCTATTATCTAGCTTGGCCGAAGGAGGAGCTGGTACTGGTTGAACTGTTTACCCGCCTTTATCAGGAATTCAAGCACACTCTGGACCTGCTGTAGATTTAGCTATCTTTAGCTTACATTTGTCAGGAGCGTCTTCTATTATGGGAGCTATAAATTTTATTGTAACCGTCTTGAACATGCGTGCGCGAGGAATGGCTATGTATAGTATTCCTTTGTTTGCATGATCTATTTTTGTAACCGCTTTTTTACTGTTGTTATCGTTACCTGTTTTAGCTGCAGCGATAACTATGCTTTTAACGGATCGTAATTTTAACACCTCTTTCTTTGTTCAAGTAGGTGGAGGGGATCCCATTTTATACCAAC…		cellularOrganisms	cellularOrganisms	1	Eukaryota	superkingdom	0.98	undef_Eukaryota	kingdom	0.46	Rhodophyta	phylum	0.31	Florideophyceae	class	0.31	Ceramiales	order	0.11	Ceramiaceae	family	0.1	Aglaothamnion	genus	0.08	Aglaothamnion_roseum	species	0.06
Zotu2082	QS_5_27_7_2020_S43_MLepF1_LepR1	16	AGATTTTGACTTCTTCCTCCCTCAATTATAATACTATTAACTAGTTCAATAATTGAAATAGGAGCAGGAACAGGATGAACTGTTTATCCCCCACTTTCATCAAATACAGCTCATTCCGGACCAAGAGTAGATATAGCAATTTTTTCACTACATTTAGCAGGAATCTCATCTATTCTTGGGTCAATTAACTTTATCACAACAGTGATTAACATACGTCCAGAAGGAATAAAAATTGATCAATCCCCACTCTTTGTGTGGTCAGTTATTATTACAGCAACACTTCTTCTTCTTTCACTACCTGTATTGGCAGGTGCAATTACTATACTATTGACAGATCGAAATTTAAATACATCATTTTTTGACCCATCAGGAGTGGGTGACCCAATTTTATACCAACAT…		cellularOrganisms	cellularOrganisms	1	Eukaryota	superkingdom	1	Metazoa	kingdom	1	Arthropoda	phylum	0.94	Insecta	class	0.89	Hemiptera	order	0.57	Cicadellidae	family	0.47	Macropsis	genus	0.23	Macropsis_tristis	species	0.14
Zotu3392	SA_2_26_8_2020_S38_MLepF1_LepR1	5	TAAGTTTTTGACTTTTACCTCCCTCTTTAACTTTATTGATTTCAAGAAGAATTGTAGAAAATGGAGCAGGAACAGGATGAACAGTCTATCCCCCACTTTCATCTAATATTGCCCATGGAGGAAGATCAGTAGATTTAGCTATTTTCTCATTACACTTAGCTGGAATTTCATCAATTTTAGGAGCTATTAATTTTATTACAACAATTATTAATATACGACTTAATAGATTATCATTTGATCAAATACCTTTATTTGTTTGAGCAGTAGGAATTACTGCTTTCTTATTACTCCTATCCTTACCTGTTTTAGCAGGAGCTATTACTATACTTTTAACAGATCGTAATTTAAATACATCTTTCTTCGATCCTGCTGGAGGAGGAGATCCTATTTTATATCAAC…		cellularOrganisms	cellularOrganisms	1	Eukaryota	superkingdom	1	Metazoa	kingdom	1	Arthropoda	phylum	1	Insecta	class	1	Lepidoptera	order	1	Noctuidae	family	1	Amphipyra	genus	1	Amphipyra_pyramidoides	species	1
Zotu3729	SA_1_26_8_2020_S37_MLepF1_LepR1	4	TGAGATTTTGATTATTACCACCCTCTCTCTCTCTTCTTATATTATCTGCTTTTACATCAAAGGGTAGAGGAACCGGATGAACTGTATATCCACCCTTGTCAAGTAATATTTCTCATTCTGGAGCATCTGTAGATTTAACTATTTTTTCATTACATCTTGCTGGGATTAGATCAATTTTAGGAGCAATTAATTTTATAACTACTATTATAAACATAAAAACTCCTCATTTAAGATTCGAACAAATTCCCTTATTTGTATGATCTGTTTTCATTACTACTGTTTTACTTCTATTGTCATTACCTGTTTTAGCAGGTGCTATTACTATGCTTTTAACGGATCGAAATTTTAATACCTCTTTTTTTGATCCAATTGGAGGTGGAGATCCAATTTTATATCAAC…		cellularOrganisms	cellularOrganisms	1	Eukaryota	superkingdom	1	Metazoa	kingdom	1	Arthropoda	phylum	1	Arachnida	class	0.99	Trombidiformes	order	0.99	Anystidae	family	0.99	Anystis	genus	0.99	Anystis_agilis	species	0.99
Zotu198	SA_2_26_8_2020_S38_RonMWASPdeg_HCO2198	3	ACGATTAAATAATATTAGATTCTGACTTTTACCACCATCTTTAATAATAATAATTTCAAGATTTCTAATTAATAATGGTACAGGAACAGGATGAACAATTTATCCCCCTTTATCTAATAATATTGCACATAATAATATTTCTGTAGATTTAACTATTTTTTCCCTTCATTTAGCAGGAATTTCCTCAATTTTAGGAGCTATTAATTTTATTTGTACAATTCTAAATATAATACCTCATAATATAAAACTAAATCAAATCCCTTTATTTCCATGATCAATTTTAATTACAGCAATTTTATTAATTCTTTCACTACCAGTTTTAGCTGGTGCAATTACTATATTATTAACTGATCGTAATTTAAATACTTCTTTTTTTGATCCTGCAGGAGGAGGAGATCC…		cellularOrganisms	cellularOrganisms	1	Eukaryota	superkingdom	1	Metazoa	kingdom	1	Arthropoda	phylum	1	Insecta	class	1	Hemiptera	order	1	Pemphigidae	family	1	Pemphigus	genus	1	Pemphigus_populitransversus	species	1
Zotu198	SA_2_23_7_2020_S32_RonMWASPdeg_HCO2198	30	ACGATTAAATAATATTAGATTCTGACTTTTACCACCATCTTTAATAATAATAATTTCAAGATTTCTAATTAATAATGGTACAGGAACAGGATGAACAATTTATCCCCCTTTATCTAATAATATTGCACATAATAATATTTCTGTAGATTTAACTATTTTTTCCCTTCATTTAGCAGGAATTTCCTCAATTTTAGGAGCTATTAATTTTATTTGTACAATTCTAAATATAATACCTCATAATATAAAACTAAATCAAATCCCTTTATTTCCATGATCAATTTTAATTACAGCAATTTTATTAATTCTTTCACTACCAGTTTTAGCTGGTGCAATTACTATATTATTAACTGATCGTAATTTAAATACTTCTTTTTTTGATCCTGCAGGAGGAGGAGATCC…		cellularOrganisms	cellularOrganisms	1	Eukaryota	superkingdom	1	Metazoa	kingdom	1	Arthropoda	phylum	1	Insecta	class	1	Hemiptera	order	1	Pemphigidae	family	1	Pemphigus	genus	1	Pemphigus_populitransversus	species	1
Zotu198	SA_1_26_8_2020_S37_RonMWASPdeg_HCO2198	37	ACGATTAAATAATATTAGATTCTGACTTTTACCACCATCTTTAATAATAATAATTTCAAGATTTCTAATTAATAATGGTACAGGAACAGGATGAACAATTTATCCCCCTTTATCTAATAATATTGCACATAATAATATTTCTGTAGATTTAACTATTTTTTCCCTTCATTTAGCAGGAATTTCCTCAATTTTAGGAGCTATTAATTTTATTTGTACAATTCTAAATATAATACCTCATAATATAAAACTAAATCAAATCCCTTTATTTCCATGATCAATTTTAATTACAGCAATTTTATTAATTCTTTCACTACCAGTTTTAGCTGGTGCAATTACTATATTATTAACTGATCGTAATTTAAATACTTCTTTTTTTGATCCTGCAGGAGGAGGAGATCC…		cellularOrganisms	cellularOrganisms	1	Eukaryota	superkingdom	1	Metazoa	kingdom	1	Arthropoda	phylum	1	Insecta	class	1	Hemiptera	order	1	Pemphigidae	family	1	Pemphigus	genus	1	Pemphigus_populitransversus	species	1
Zotu198	SA_1_23_7_2020_S31_RonMWASPdeg_HCO2198	213	ACGATTAAATAATATTAGATTCTGACTTTTACCACCATCTTTAATAATAATAATTTCAAGATTTCTAATTAATAATGGTACAGGAACAGGATGAACAATTTATCCCCCTTTATCTAATAATATTGCACATAATAATATTTCTGTAGATTTAACTATTTTTTCCCTTCATTTAGCAGGAATTTCCTCAATTTTAGGAGCTATTAATTTTATTTGTACAATTCTAAATATAATACCTCATAATATAAAACTAAATCAAATCCCTTTATTTCCATGATCAATTTTAATTACAGCAATTTTATTAATTCTTTCACTACCAGTTTTAGCTGGTGCAATTACTATATTATTAACTGATCGTAATTTAAATACTTCTTTTTTTGATCCTGCAGGAGGAGGAGATCC…		cellularOrganisms	cellularOrganisms	1	Eukaryota	superkingdom	1	Metazoa	kingdom	1	Arthropoda	phylum	1	Insecta	class	1	Hemiptera	order	1	Pemphigidae	family	1	Pemphigus	genus	1	Pemphigus_populitransversus	species	1
Zotu198	SA_6_23_7_2020_S36_RonMWASPdeg_HCO2198	504	ACGATTAAATAATATTAGATTCTGACTTTTACCACCATCTTTAATAATAATAATTTCAAGATTTCTAATTAATAATGGTACAGGAACAGGATGAACAATTTATCCCCCTTTATCTAATAATATTGCACATAATAATATTTCTGTAGATTTAACTATTTTTTCCCTTCATTTAGCAGGAATTTCCTCAATTTTAGGAGCTATTAATTTTATTTGTACAATTCTAAATATAATACCTCATAATATAAAACTAAATCAAATCCCTTTATTTCCATGATCAATTTTAATTACAGCAATTTTATTAATTCTTTCACTACCAGTTTTAGCTGGTGCAATTACTATATTATTAACTGATCGTAATTTAAATACTTCTTTTTTTGATCCTGCAGGAGGAGGAGATCC…		cellularOrganisms	cellularOrganisms	1	Eukaryota	superkingdom	1	Metazoa	kingdom	1	Arthropoda	phylum	1	Insecta	class	1	Hemiptera	order	1	Pemphigidae	family	1	Pemphigus	genus	1	Pemphigus_populitransversus	species	1
Zotu3153	QS_2_27_7_2020_S40_MLepF1_LepR1	4	AGATTTTGATTACTACCTCCTTCTTTAAGATTTTTATTAATAAGAAGAATTGTAGAAAATGGGGCAGGGACAGGATGAACTGTTTATCCACCTTTATCATCTAATATTGCCCACGGAGGATCTTCTGTCTATTTAGCAATTTTTAAATTACATTTAGCTGGAATTTCCTTAATTTTAGGAGCAATCAATTTTATTACAACTGTAATTAATATACGACCCGACGGAATAACACTAGATCGAATACCTTTATTTGTCTGATCTGTAGTAATTACAGCTATTCTGTTATTATTATCTTTACCAGTATTAACTGGAGCTATCACTATGTTATTAACAGACCGAAATATTAATACTTCTTTTTTTGATCCCGCCGGAGGAGGAGACCCAATTTTATACCAACAT…		cellularOrganisms	cellularOrganisms	1	Eukaryota	superkingdom	1	Metazoa	kingdom	1	Arthropoda	phylum	1	Insecta	class	1	Diptera	order	0.37	Calliphoridae	family	0.08	Chrysomya	genus	0.06	Chrysomya_inclinata	species	0.03
Zotu2885	QS_5_24_8_2020_S51_MLepF1_LepR1	7	TAAGATTTTGACTTTTACCCCCCTCTTTAATTTTATTATTAATAAGAAGAATAGTAGAATCAGGAACTGGGACAGGATGAACAGTATACCCCCCATTATCCTCTAATATTGCCCATGTAAGATCTTCAGTTGATTTATCAATTTTTTCCTTACATATGGCAGGGGTTTCATCAATTTTAGGAGCTATTAATTTTATTACAACTATTATTAATATAAAAATTAAAAATATTAAATTAGACCAACTTCCTTTATTTTCTTGAGCTGTTCTAATTACAGCTATTTTATTATTATTATCTCTACCCGTATTAGCAGGTGCAATTACTATATTGTTAACGGATCGAAATTTAAATACTTCCTTTTTTGATCCTATTGGAGGAGGAGATCCTGTCCTATATCAAC…		cellularOrganisms	cellularOrganisms	1	Eukaryota	superkingdom	1	Metazoa	kingdom	1	Arthropoda	phylum	1	Insecta	class	0.98	Lepidoptera	order	0.42	Nymphalidae	family	0.22	Mydosama	genus	0.1	Mydosama_richardi	species	0.06
Zotu387	QS_5_27_7_2020_S43_MLepF1_LepR1	333	TAAGATTTTGATTACTCCCACCATCATTAATTTTATTAATTATAAGAAGAGTAGTTGAAAATGGAGCTGGCACAGGGTGAACTGTATAccccccccTCTCATCAAATATTGCCCATGCAGGTCCTTCAGTTGATTTAGCAATTTTTAGATTACATTTAGCAGGAATTTCTTCCATTCTAGGAGCAGTAAATTTTATTACAACTGTAATTAATATACGACCCCAAGGAATAACTTTTGATCGTTTACCTTTATTTGTTTGAGCAGTTAAAATTACTGCAATTTTATTACTTCTTTCACTTCCAGTTTTAGCCGGAGCAATCACTATACTTTTAACAGATCGTAATTTAAATACATCATTTTTTGATCCTGCTGGTGGGGGTGATCCTATTTTATATCAGC…		cellularOrganisms	cellularOrganisms	1	Eukaryota	superkingdom	1	Metazoa	kingdom	1	Arthropoda	phylum	1	Insecta	class	1	Coleoptera	order	1	Cerambycidae	family	1	Sternidius	genus	1	Sternidius_alpha	species	1
Zotu2872	QS_4_27_7_2020_S42_MLepF1_LepR1	7	TAAGTTTTTGATTATTACCCCCTTCATTAACTTTATTATTATCTAGATCTATTGTAGAAAATGGAGCAGGTACAGGTTGAACAGTTTATCCTCCTTTATCCTCTGGTATTGCTCATGCTGGTGCTTCGGTTGATTTAGCTATTTTTTCATTACATTTAGCTGGGATTTCTTCAATTTTAGGAGCAGTTAATTTTATTACAACAGTAATTAATATACGATCAAATGGTATTACTTTAGACCGAATACCCTTATTTGTTTGATCAGTTATTATCACAGCTATTTTATTATTATTATCTTTACCAGTTTTAGCAGGAGCTATCACAATATTATTAACTGATCGAAATTTAAATACTTCATTTTTTGACCCAACCGGTGGGGGAGACCCAATTTTATACCAAC…		cellularOrganisms	cellularOrganisms	1	Eukaryota	superkingdom	1	Metazoa	kingdom	1	Arthropoda	phylum	1	Insecta	class	1	Diptera	order	0.99	Chironomidae	family	0.99	Orthocladius	genus	0.99	Orthocladius_decoratus	species	0.99
Zotu2126	SA_4_26_8_2020_S45_MLepF1_LepR1	16	TAAGTTTTTGATTATTACCTCCTAGATTAATTTTATTAATATTTAGAATGTTTGTGGGTAGGGGTACAGGAACTGGATGAACGGTTTATCCTCCTTTGTCTTCAAATTTGTCTCATATGGGACCTTCAGTAGATTTATCAATTTTTTCTTTACATATTGCAGGTTTATCTTCAATTATAGGTTCAATTAATTTTATTACTACATTATTAAATATAAAATTAATACAAATTGAAAAAGTTCCTTTATTTACTTGATCAGTTTTATTAACTGCTATTTTGTTATTATTATCTTTGCCTGTATTAGCAGGAGGAATTACTATATTATTATTTGATCGTAATTTAAATACTTCATTTTTTGATCCTGTTGGAGGGGGCGATCCAATTTTATATCAACATTTAT…		cellularOrganisms	cellularOrganisms	1	Eukaryota	superkingdom	1	Metazoa	kingdom	0.99	Arthropoda	phylum	0.99	Insecta	class	0.96	Hymenoptera	order	0.95	Eulophidae	family	0.18	Closterocerus	genus	0.12	Closterocerus_insignis	species	0.12
Zotu2119	SA_2_23_7_2020_S32_MLepF1_LepR1	9	TAAGATTCTGACTTCTTCCACCATCATTATCTTTACTTCTAATAAGAAGAATTGTTGAAAGAGGAGCAGGGACCGGTTGAACAGTGTACCCACCCCTATCTTCTAATATTGCCCATTCAGGTTCATCAGTAGATTTAGCAATTTTTAGTCTACATCTCGCAGGAATCTCATCAATTCTAGGAGCAGTAAATTTTATTTCTACAGTAATTAACATACGCCCCTCAGGTATATCATTGGACCGTATGCCCCTATTTACATGAGCTGTAGTAATTACAGCAATTCTACTACTTTTATCTTTACCAGTTCTTGCAGGAGCAATTACTATATTATTAACAGATCGAAATTTCAATACATCTTTTTTTGATCCAGCAGGAGGAGGAGACCCTATTTTATATCAAC…		cellularOrganisms	cellularOrganisms	1	Eukaryota	superkingdom	1	Metazoa	kingdom	1	Arthropoda	phylum	1	Insecta	class	1	Coleoptera	order	1	Ciidae	family	1	Orthocis	genus	1	Orthocis_lucasi	species	1
Zotu2119	SA_1_26_8_2020_S37_MLepF1_LepR1	6	TAAGATTCTGACTTCTTCCACCATCATTATCTTTACTTCTAATAAGAAGAATTGTTGAAAGAGGAGCAGGGACCGGTTGAACAGTGTACCCACCCCTATCTTCTAATATTGCCCATTCAGGTTCATCAGTAGATTTAGCAATTTTTAGTCTACATCTCGCAGGAATCTCATCAATTCTAGGAGCAGTAAATTTTATTTCTACAGTAATTAACATACGCCCCTCAGGTATATCATTGGACCGTATGCCCCTATTTACATGAGCTGTAGTAATTACAGCAATTCTACTACTTTTATCTTTACCAGTTCTTGCAGGAGCAATTACTATATTATTAACAGATCGAAATTTCAATACATCTTTTTTTGATCCAGCAGGAGGAGGAGACCCTATTTTATATCAAC…		cellularOrganisms	cellularOrganisms	1	Eukaryota	superkingdom	1	Metazoa	kingdom	1	Arthropoda	phylum	1	Insecta	class	1	Coleoptera	order	1	Ciidae	family	1	Orthocis	genus	1	Orthocis_lucasi	species	1
Zotu797	QS_3_24_8_2020_S49_MLepF1_LepR1	92	AGATTCTGATTACTACCACCTTCTCTATCTTTATTACTTATATCAGCTTTTACAGACTCTGGTTCAGGTACAGGATGAACAGTATACCCTCCCCTATCTAACCAAGTATTCCACAGAGGAATTTCAGTGGACTTAACTATTTTTTCTCTCCATTTAGCTGGGGCTTCTTCTATTTTAGGGGCAATTAACTTTATTACAACAATTTATAATATAAAAACTTCTACTATAAAATTCGAACAAATACCATTATTTGTTTGATCTATTTTAATTACTGCTATTTTACTACTACTATCATTACCAGTATTAGCTGGAGCAATCACAATACTACTAACAGATCGAAATTTTAATACTTCATTTTTTGACCCAGCAGGAGGAGGTGATCCTATTCTATACCAACAC…		cellularOrganisms	cellularOrganisms	1	Eukaryota	superkingdom	1	Metazoa	kingdom	0.9	Arthropoda	phylum	0.8	Insecta	class	0.72	Diptera	order	0.1	Syrphidae	family	0.04	Episyrphus	genus	0.02	Episyrphus_virtuosa	species	0.02
Zotu2636	SA_2_23_7_2020_S32_MLepF1_LepR1	9	TAAGTTTTTGACTTTTACCCCCTTCTCTTACTCTTTTACTTTCAAGTTCGATTGTAGAAAATGGAGCAGGAACTGGATGAACAGTATACCCGCCTTTATCAGCAGCTATTGCCCATAGAGGGGCTTCAGTAGATTTAGCTATTTTTTCTCTCCATTTAGCAGGAGTATCATCAATTTTAGGTTCTGTAAATTTTATTACAACTGTAATTAATATACGAGCAAATGGAATTACATTAGACCGAATACCATTATTTGTCTGATCTGTAGTAATTACAACTGTTTTACTTTTATTATCTCTCCCTGTACTTGCCGGAGCTATTACTATACTATTAACTGATCGAAATTTAAATACTTCTTTTTTCGATCCAGCTGGAGGAGGAGATCCTATTCTTTATCAAC…		cellularOrganisms	cellularOrganisms	1	Eukaryota	superkingdom	1	Metazoa	kingdom	1	Arthropoda	phylum	1	Insecta	class	1	Diptera	order	0.95	Chironomidae	family	0.88	Chironomus	genus	0.56	Chironomus_claggi	species	0.28
Zotu4764	SA_4_23_7_2020_S34_RonMWASPdeg_HCO2198	3	TCGATTAAACAATATAAGATTCTGACTATTGCCCCCTTCCATTTCTCTTCTTCTTATCAGAAGAATTGTAGAAAAAGGTGCAGGAACAGGATGAACTGTTTACCCACCCCTTTCCGCAAATATTGCCCATAACGGAACCTCAGTAGACCTGGCAATTTTTAGACTACACTTGGCTGGAATTTCCTCAATTTTAGGAGCCATTAATTTTATTTCGACTATCTTTAATATGCACCCTAATAAAATAAAGATAGACCAACTTCCTTTATTCTGTTGAGCAGTCCTAGTTACTGCTGTACTCCTGCTTCTTTCTCTACCTGTTTTAGCAGGTGCTATTACTATGCTATTAACCGACCGAAACATTAATACATCCTTCTTTGATCCCTCAGGAGGAGGAGACCC…		cellularOrganisms	cellularOrganisms	1	Eukaryota	superkingdom	1	Metazoa	kingdom	0.96	Arthropoda	phylum	0.83	Insecta	class	0.82	Coleoptera	order	0.57	Silvanidae	family	0.12	Silvanus	genus	0.12	Silvanus_recticollis	species	0.12
Zotu132	QS_2_24_8_2020_S48_MLepF1_LepR1	213	TAAGATTTTGATTATTACCTCCATCATTAACATTTTTATTAATTAGAAGATGAGTAGAAACAGGAACAGGAACAGGTTGAACAGTTTATCCTCCTTTATCATCTTCAATTGCTCATACAGGTTCTTCTGTAGATTTCTCAATTTTTTCATTACATATTGCAGGAATTTCATCAATTTTAGGAGCTATTAATTTTATTTCTACTATATTAAATATAAAAATTAAATTTATAAAATTTGATCAAATTTCTTTATTTTCATGATCTGTATTAATTACAGCGGTATTATTATTATTATCATTACCAGTTTTAGCTGGAGCAATTACTATATTATTAACAGATCGAAATTTAAATACTTCTTTCTTTGACCCAATAGGAGGAGGAGACCCTATTTTATATCAAC…		cellularOrganisms	cellularOrganisms	1	Eukaryota	superkingdom	1	Metazoa	kingdom	1	Arthropoda	phylum	1	Insecta	class	1	Diptera	order	0.6	Cecidomyiidae	family	0.6	Asteromyia	genus	0.25	Asteromyia_clarkei	species	0.16
Zotu132	QS_2_27_7_2020_S40_MLepF1_LepR1	1808	TAAGATTTTGATTATTACCTCCATCATTAACATTTTTATTAATTAGAAGATGAGTAGAAACAGGAACAGGAACAGGTTGAACAGTTTATCCTCCTTTATCATCTTCAATTGCTCATACAGGTTCTTCTGTAGATTTCTCAATTTTTTCATTACATATTGCAGGAATTTCATCAATTTTAGGAGCTATTAATTTTATTTCTACTATATTAAATATAAAAATTAAATTTATAAAATTTGATCAAATTTCTTTATTTTCATGATCTGTATTAATTACAGCGGTATTATTATTATTATCATTACCAGTTTTAGCTGGAGCAATTACTATATTATTAACAGATCGAAATTTAAATACTTCTTTCTTTGACCCAATAGGAGGAGGAGACCCTATTTTATATCAAC…		cellularOrganisms	cellularOrganisms	1	Eukaryota	superkingdom	1	Metazoa	kingdom	1	Arthropoda	phylum	1	Insecta	class	1	Diptera	order	0.6	Cecidomyiidae	family	0.6	Asteromyia	genus	0.25	Asteromyia_clarkei	species	0.16
Zotu132	QS_1_24_8_2020_S47_MLepF1_LepR1	3	TAAGATTTTGATTATTACCTCCATCATTAACATTTTTATTAATTAGAAGATGAGTAGAAACAGGAACAGGAACAGGTTGAACAGTTTATCCTCCTTTATCATCTTCAATTGCTCATACAGGTTCTTCTGTAGATTTCTCAATTTTTTCATTACATATTGCAGGAATTTCATCAATTTTAGGAGCTATTAATTTTATTTCTACTATATTAAATATAAAAATTAAATTTATAAAATTTGATCAAATTTCTTTATTTTCATGATCTGTATTAATTACAGCGGTATTATTATTATTATCATTACCAGTTTTAGCTGGAGCAATTACTATATTATTAACAGATCGAAATTTAAATACTTCTTTCTTTGACCCAATAGGAGGAGGAGACCCTATTTTATATCAAC…		cellularOrganisms	cellularOrganisms	1	Eukaryota	superkingdom	1	Metazoa	kingdom	1	Arthropoda	phylum	1	Insecta	class	1	Diptera	order	0.6	Cecidomyiidae	family	0.6	Asteromyia	genus	0.25	Asteromyia_clarkei	species	0.16
Zotu132	SA_1_26_8_2020_S37_MLepF1_LepR1	203	TAAGATTTTGATTATTACCTCCATCATTAACATTTTTATTAATTAGAAGATGAGTAGAAACAGGAACAGGAACAGGTTGAACAGTTTATCCTCCTTTATCATCTTCAATTGCTCATACAGGTTCTTCTGTAGATTTCTCAATTTTTTCATTACATATTGCAGGAATTTCATCAATTTTAGGAGCTATTAATTTTATTTCTACTATATTAAATATAAAAATTAAATTTATAAAATTTGATCAAATTTCTTTATTTTCATGATCTGTATTAATTACAGCGGTATTATTATTATTATCATTACCAGTTTTAGCTGGAGCAATTACTATATTATTAACAGATCGAAATTTAAATACTTCTTTCTTTGACCCAATAGGAGGAGGAGACCCTATTTTATATCAAC…		cellularOrganisms	cellularOrganisms	1	Eukaryota	superkingdom	1	Metazoa	kingdom	1	Arthropoda	phylum	1	Insecta	class	1	Diptera	order	0.6	Cecidomyiidae	family	0.6	Asteromyia	genus	0.25	Asteromyia_clarkei	species	0.16
Zotu192	SA_2_26_8_2020_S38_MLepF1_LepR1	1409	AGTTTTTGATTACTTCCTCCATCTCTAACTCTTCTTCTTTCTAGTTCATTTGTAGAAAATGGAGCAGGAACCGGATGAACAGTTTATCCCCCTCTTTCAGCAGCCATTGCACATAGTGGTGCTTCTGTAGACTTAGCTATTTTTTCTTTACATTTAGCCGGTGTATCTTCTATTTTAGGTTCAGTAAATTTTATTACTACTGTAATTAATATACGAGCTAATGGAATTACTTTAGATCGAATACCTTTATTTGTTTGATCTGTAGTTATTACAACTGTCTTATTACTTCTCTCATTACCTGTGTTAGCAGGAGCAATTACTATACTTTTAACCGATCGAAATTTAAATACATCATTTTTTGACCCGGCCGGAGGAGGAGATCCAATTTTATATCAACAT…		cellularOrganisms	cellularOrganisms	1	Eukaryota	superkingdom	1	Metazoa	kingdom	1	Arthropoda	phylum	1	Insecta	class	1	Diptera	order	1	Chironomidae	family	1	Chironomus	genus	1	Chironomus_staegeri	species	1
Zotu1864	QS_4_27_7_2020_S42_MLepF1_LepR1	21	TAAGATTTTGATTACTACCACCTTCACTTACATTACTTTTGTCTAGAAGAATTACTGAAAGAGGTGCTGGAACAGGTTGAACTGTTTATCCTCCCTTATCTAATAGAATCTTCCATAGAGGAGCATCTGTAGACATAACTATTTTCTCTTTACATTTAGCAGGAATTTCATCAATTTTAGGAGCTATTAATTTTATTTCCACAATTATTAATATACGACCTGCTGGAATAACATTAGAAAAAATCCCATTATTCGTTTGATCAGTAGGAATTACAGCATTATTATTACTTTTATCTTTACCAGTACTAGCTGGAGCAATTACTATATTATTAACTGATCGTAACTTTAATACATCATTCTTTGACCCTACCGGAGGAGGAGATCCAATCCTTTACCAAC…		cellularOrganisms	cellularOrganisms	1	Eukaryota	superkingdom	1	Metazoa	kingdom	1	Arthropoda	phylum	1	Insecta	class	1	Hemiptera	order	1	Lygaeidae	family	1	Lygaeus	genus	1	Lygaeus_kalmii	species	1
Zotu2239	SA_2_26_8_2020_S38_MLepF1_LepR1	14	TAAGATTTTGACTTCTTCCTCCTTCTTTAACTTTGTTATTAGTAGGTAGATTAGTTGATAATGGTGCTGGAACTGGTTGAACAGTTTACCCACCATTATCAAGATATATATTTCATTCTGGCTCGTGTTTTGATTTAACAATTTTTTCTTTACATTTAGCAGGTGTATCATCAATTTTGGGAGCTGTAAATTTTATTAGAACAATTTTTAATATACGTTCAACTGGTATGGGGCTTGATAAAACTCCTTTATTTGTTTGATAAGTTTTAATTACTGCATTTTTGTTATTATTATCATTACCAGTTTTAGCTGGTGCAATTACTATATTATTAACTGATCGTAATTTAAATACATGTTTTTTTGACCCATCAGGAGGAGGAGATCCTATCCTTTATCAAC…		cellularOrganisms	cellularOrganisms	1	Eukaryota	superkingdom	1	Metazoa	kingdom	1	Arthropoda	phylum	1	Insecta	class	1	Hemiptera	order	1	Cicadidae	family	1	Neotibicen	genus	1	Neotibicen_linnei	species	0.73
Zotu4919	SA_6_23_7_2020_S36_RonMWASPdeg_HCO2198	3	TCGTTTGAATAATTTAAGTTTTTGACTGGTTCCTATTGCTTTATTATTTATGAGTATAAGTATATTAGTAGGTTTGGGTGCGGGTACTGGATGAACTGTTTATCCTCCTTTATCTAATTCTGTTTATCATTTTGGTGGTTCGGTTGATTTGGCTATTTTTAGTCTTCATGTTGCAGGAGTTTCTTCAATTTTAGGAGGTATTAATTTTATTACTACCTGTATAAAAGGTAAGATTAGTTATGTTTTAAGTTTTGAGTTTTTGACTTTGTTTGTTTGAGCTATGATTGTTACTAGATTTTTATTAGTATTGAGTCTTCCTGTTTTAGCAGGTGGTATTACTATGTTATTATTGGATCGTAATTTTGGTTCTTCTTTTTTTGATCCTAGTGGTGGAGGGAA…		cellularOrganisms	cellularOrganisms	1	Eukaryota	superkingdom	1	Metazoa	kingdom	1	Rotifera	phylum	1	Bdelloidea	class	1	Philodinida	order	0.51	Philodinidae	family	0.5	Macrotrachela	genus	0.49	Macrotrachela_quadricornifera	species	0.48
Zotu1981	SA_4_26_8_2020_S45_RonMWASPdeg_HCO2198	19	TCGTATCACTACTCTACGATTTTGAATATTACCACCTTCTTTAACATTATTAATATCAAGAAGAATAGTTGATAGAGGAGTAGGTACTGGTTGAACAGTTTACCCACCTTTATCTGGGGTTATATTTCATTCTGGTTCATGTGTAGATTTAGCTATTTTTTCTTTACATTTAGCTGGTATTTCTTCTATTTTAGGGGCTGTAAATTTTATTACTACTATTTTTAATATACGTTCTGTTGGTATGAAATTAGATATAACTCCTTTATTTGTTTGGGCAGTTTTAATTACAGCTTTTTTATTATTATTATCTTTACCAGTTTTAGCTGGTGCTATTACTATACTTTTAACAGATCGGAATTTGAATACTTCATTTTTTGATCCTGCGGGTGGTGGTGATCC…		cellularOrganisms	cellularOrganisms	1	Eukaryota	superkingdom	1	Metazoa	kingdom	1	Arthropoda	phylum	1	Insecta	class	1	Hemiptera	order	1	Clastopteridae	family	1	Clastoptera	genus	1	Clastoptera_arborina	species	1
Zotu769	SA_1_23_7_2020_S31_MLepF1_LepR1	90	AGTTTTTGGTTATTAGTTCCTTCTATTATATTTATAATAATATCTATATTAAGATCAATAATAAATGGATCTGGTTGAACAATTTATCCTCCTTTAAGAGATAAACTATTTTTAAGTGGAATAAGAGTAGATATAATAATTTTTTCTTTACATGTAGCTGGTTTTTCTTCTATTATAAGTTCAATTAATTTTATTACTACtatttttcttgttaaacctttaaatataattttttctttaatttctttatttaatatttcagttcttgttacatcttttttattattATTATCTCTTCCTGTTCTTGCGGGAGGAATTACTATAATTTTATTTGATCGAAATATAAATACTAGATTTTTTGATCCTATAGGAGGAGGAGATCCAATTTTATATCAACAT…		cellularOrganisms	cellularOrganisms	1	Eukaryota	superkingdom	1	Metazoa	kingdom	0.96	Arthropoda	phylum	0.84	Insecta	class	0.72	Hymenoptera	order	0.52	Braconidae	family	0.09	Therophilus	genus	0.08	Therophilus_festivus	species	0.08
Zotu2977	SA_4_26_8_2020_S45_RonMWASPdeg_HCO2198	6	ACGTTTAAATAATTTAAGATTTTGATTGGTTCCGGTTGCTTTATTATTTATAAGTTTAAGATTATTAGTAGGTTTGGGTCCTGGTACTGGTTGAACTGTTTATCCTCCCTTATCTAATTCTGTTTATCATTTTGGAGGTTCTGTTGATTTAGCTATTTTTAGTTTACATGTTGCAGGAGTTTCTTCTATTTTAGGAGGTATTAATTTTATTACTACTTGTTTAAAAGGTAAAATTAGTTATGTTTTAAGTCTTGAGTTTTTGAATTTATTTACTTGAGCTATAATTGTTACTAGGTTTTCATTAGTTTTAAGTTTACCTGTTTTAGCTGGTGGTATTACGATATTACTATTAGATCGAAATTTTGGATCATCTTTTTTTGATCCTAGAGGGGGTGGTAA…		cellularOrganisms	cellularOrganisms	1	Eukaryota	superkingdom	1	Metazoa	kingdom	1	Rotifera	phylum	1	Bdelloidea	class	1	Adinetida	order	0.74	Adinetidae	family	0.74	Adineta	genus	0.74	Adineta_vaga	species	0.7
Zotu3008	QS_1_24_8_2020_S47_MLepF1_LepR1	6	TAAGATTTTGATTATTACCTCCTTCTTTATCTTTATTATTAATTAGAAGATGAGTAGAAACAGGAACAGGAACAGGTTGAACAGTTTATCCTCCTTTATCATCTTCAATTGCTCATACAGGTTCTTCTGTAGATTTCTCAATTATTTCACTACATATTGCAGGAATTTCATCAATTTTAGGAGCTATTAATTTTATTTCTACTATATTAAATATAAAAATTAAATTTATAAAATTTGATCAAATTTCTTTATTTTCATGATCTGTATTAATTACAGCGGTATTATTATTATTATCATTACCAGTTTTAGCTGGAGCAATTACTATATTATTAACAGATCGAAATTTAAATACTTCTTTCTTTGACCCAATAGGAGGAGGAGACCCTATTTTATATCAAC…		cellularOrganisms	cellularOrganisms	1	Eukaryota	superkingdom	1	Metazoa	kingdom	1	Arthropoda	phylum	1	Insecta	class	0.99	Diptera	order	0.67	Cecidomyiidae	family	0.67	Asteromyia	genus	0.2	Asteromyia_clarkei	species	0.17
Zotu176	QS_6_24_8_2020_S52_RonMWASPdeg_HCO2198	27	TCGTATAAATAATATAAGTTTTTGATTATTGCCTCCTTCATTGACTTTATTAGTATCAAGTAGTTTAGTAGATATAGGAGCTGGTACGGGTTGAACTGTATATCCTCCTTTAGCGGCTAATATTGCTCATGGAGGGTCATCAGTTGATTACGCTATTTTTTCTTTACATTTAGCTGGGGTATCTTCTATTTTAGGTGCTGTAAATTTTATTACAACAGTAATTAACATGCGTAGCCCTGGTATAACTTTAGATCGTATTCCTTTATTTGTATGATCTGTTGTAATTACTGCTGTGTTATTGCTTTTATCGCTACCTGTATTAGCCGGTGCTATTACTATACTTTTAACCGATCGTAATCTTAATACTTCTTTTTTCGATCCTGCTGGAGGTGGGGATCC…		cellularOrganisms	cellularOrganisms	1	Eukaryota	superkingdom	1	Metazoa	kingdom	1	Arthropoda	phylum	1	Insecta	class	1	Ephemeroptera	order	1	Baetidae	family	1	Cloeon	genus	1	Cloeon_dipterum	species	1
Zotu176	QS_5_27_7_2020_S43_RonMWASPdeg_HCO2198	1286	TCGTATAAATAATATAAGTTTTTGATTATTGCCTCCTTCATTGACTTTATTAGTATCAAGTAGTTTAGTAGATATAGGAGCTGGTACGGGTTGAACTGTATATCCTCCTTTAGCGGCTAATATTGCTCATGGAGGGTCATCAGTTGATTACGCTATTTTTTCTTTACATTTAGCTGGGGTATCTTCTATTTTAGGTGCTGTAAATTTTATTACAACAGTAATTAACATGCGTAGCCCTGGTATAACTTTAGATCGTATTCCTTTATTTGTATGATCTGTTGTAATTACTGCTGTGTTATTGCTTTTATCGCTACCTGTATTAGCCGGTGCTATTACTATACTTTTAACCGATCGTAATCTTAATACTTCTTTTTTCGATCCTGCTGGAGGTGGGGATCC…		cellularOrganisms	cellularOrganisms	1	Eukaryota	superkingdom	1	Metazoa	kingdom	1	Arthropoda	phylum	1	Insecta	class	1	Ephemeroptera	order	1	Baetidae	family	1	Cloeon	genus	1	Cloeon_dipterum	species	1
Zotu176	QS_4_24_8_2020_S50_RonMWASPdeg_HCO2198	41	TCGTATAAATAATATAAGTTTTTGATTATTGCCTCCTTCATTGACTTTATTAGTATCAAGTAGTTTAGTAGATATAGGAGCTGGTACGGGTTGAACTGTATATCCTCCTTTAGCGGCTAATATTGCTCATGGAGGGTCATCAGTTGATTACGCTATTTTTTCTTTACATTTAGCTGGGGTATCTTCTATTTTAGGTGCTGTAAATTTTATTACAACAGTAATTAACATGCGTAGCCCTGGTATAACTTTAGATCGTATTCCTTTATTTGTATGATCTGTTGTAATTACTGCTGTGTTATTGCTTTTATCGCTACCTGTATTAGCCGGTGCTATTACTATACTTTTAACCGATCGTAATCTTAATACTTCTTTTTTCGATCCTGCTGGAGGTGGGGATCC…		cellularOrganisms	cellularOrganisms	1	Eukaryota	superkingdom	1	Metazoa	kingdom	1	Arthropoda	phylum	1	Insecta	class	1	Ephemeroptera	order	1	Baetidae	family	1	Cloeon	genus	1	Cloeon_dipterum	species	1
Zotu408	QS_3_27_7_2020_S41_MLepF1_LepR1	371	TAAGTTTTTGACTTCTTCCCCCTTCTCTTACACTTTTACTTTCTAGTTCATTTGTAGAAAATGGAGCAGGAACAGGATGAACAGTTTATCCCCCCCTTTCTGCAGCTATTGCCCATAGAGGTGCTTCTGTTGATTTAGCTATTTTTTCTCTTCATTTAGCGGGTGTTTCTTCTATTTTAGGATCTGTAAATTTTATTACTACAGTTATTAATATACGAGCTAACGGAATTACATTAGACCGAATACCTTTATTTGTTTGATCTGTAGTTATTACAACAGTTCTCTTACTTTTATCATTACCTGTTTTAGCCGGAGCTATTACAATGCTTTTAACTGATCGAAATTTAAATACATCATTCTTTGACCCGGCTGGTGGGGGAGACCCAATTTTATATCAAC…		cellularOrganisms	cellularOrganisms	1	Eukaryota	superkingdom	1	Metazoa	kingdom	1	Arthropoda	phylum	1	Insecta	class	1	Diptera	order	0.94	Chironomidae	family	0.88	Chironomus	genus	0.73	Chironomus_heterodentatus	species	0.41
Zotu1053	QS_5_27_7_2020_S43_RonMWASPdeg_HCO2198	9	TCGTATAAATAATATAAGATTTTGACTTTTACCACCATCTTTAACTCTTTTATTAATAAGAAGAATAGTAGAAAGAGGGGCTGGAACTGGGTGAACAGTTTATCCTCCCTTATCTGCCAATATTGCACATGGGGGATCTTCTGTAGATTTAGCTATTTTTAGCCTTCATCTTGCAGGTATTTCTTCTATTCTAGGGGCAGTAAATTTTATTACAACTGTTATTAATATACGACCAGAAGGAATAACTCTAGATCGAATACCATTATTTGTATGAGCTGTCGCAATTACAGCATTACTTTTACTTTTATCCTTACCTGTTTTAGCCGGAGCAATTACAATATTATTAACAGACCGAAATTTTAATACTTCTTTTTTTGACCCAGCTGGAGGGGGTGATCC…		cellularOrganisms	cellularOrganisms	1	Eukaryota	superkingdom	1	Metazoa	kingdom	1	Arthropoda	phylum	1	Insecta	class	1	Coleoptera	order	1	Cleridae	family	1	Isohydnocera	genus	1	Isohydnocera_curtipennis	species	1
Zotu1053	QS_6_27_7_2020_S44_RonMWASPdeg_HCO2198	12	TCGTATAAATAATATAAGATTTTGACTTTTACCACCATCTTTAACTCTTTTATTAATAAGAAGAATAGTAGAAAGAGGGGCTGGAACTGGGTGAACAGTTTATCCTCCCTTATCTGCCAATATTGCACATGGGGGATCTTCTGTAGATTTAGCTATTTTTAGCCTTCATCTTGCAGGTATTTCTTCTATTCTAGGGGCAGTAAATTTTATTACAACTGTTATTAATATACGACCAGAAGGAATAACTCTAGATCGAATACCATTATTTGTATGAGCTGTCGCAATTACAGCATTACTTTTACTTTTATCCTTACCTGTTTTAGCCGGAGCAATTACAATATTATTAACAGACCGAAATTTTAATACTTCTTTTTTTGACCCAGCTGGAGGGGGTGATCC…		cellularOrganisms	cellularOrganisms	1	Eukaryota	superkingdom	1	Metazoa	kingdom	1	Arthropoda	phylum	1	Insecta	class	1	Coleoptera	order	1	Cleridae	family	1	Isohydnocera	genus	1	Isohydnocera_curtipennis	species	1
Zotu1053	QS_4_27_7_2020_S42_RonMWASPdeg_HCO2198	6	TCGTATAAATAATATAAGATTTTGACTTTTACCACCATCTTTAACTCTTTTATTAATAAGAAGAATAGTAGAAAGAGGGGCTGGAACTGGGTGAACAGTTTATCCTCCCTTATCTGCCAATATTGCACATGGGGGATCTTCTGTAGATTTAGCTATTTTTAGCCTTCATCTTGCAGGTATTTCTTCTATTCTAGGGGCAGTAAATTTTATTACAACTGTTATTAATATACGACCAGAAGGAATAACTCTAGATCGAATACCATTATTTGTATGAGCTGTCGCAATTACAGCATTACTTTTACTTTTATCCTTACCTGTTTTAGCCGGAGCAATTACAATATTATTAACAGACCGAAATTTTAATACTTCTTTTTTTGACCCAGCTGGAGGGGGTGATCC…		cellularOrganisms	cellularOrganisms	1	Eukaryota	superkingdom	1	Metazoa	kingdom	1	Arthropoda	phylum	1	Insecta	class	1	Coleoptera	order	1	Cleridae	family	1	Isohydnocera	genus	1	Isohydnocera_curtipennis	species	1
Zotu1053	QS_1_27_7_2020_S39_RonMWASPdeg_HCO2198	18	TCGTATAAATAATATAAGATTTTGACTTTTACCACCATCTTTAACTCTTTTATTAATAAGAAGAATAGTAGAAAGAGGGGCTGGAACTGGGTGAACAGTTTATCCTCCCTTATCTGCCAATATTGCACATGGGGGATCTTCTGTAGATTTAGCTATTTTTAGCCTTCATCTTGCAGGTATTTCTTCTATTCTAGGGGCAGTAAATTTTATTACAACTGTTATTAATATACGACCAGAAGGAATAACTCTAGATCGAATACCATTATTTGTATGAGCTGTCGCAATTACAGCATTACTTTTACTTTTATCCTTACCTGTTTTAGCCGGAGCAATTACAATATTATTAACAGACCGAAATTTTAATACTTCTTTTTTTGACCCAGCTGGAGGGGGTGATCC…		cellularOrganisms	cellularOrganisms	1	Eukaryota	superkingdom	1	Metazoa	kingdom	1	Arthropoda	phylum	1	Insecta	class	1	Coleoptera	order	1	Cleridae	family	1	Isohydnocera	genus	1	Isohydnocera_curtipennis	species	1
Zotu3041	QS_2_27_7_2020_S40_RonMWASPdeg_HCO2198	6	TCGTTTAAATAACTTAAGTTTTTGACTACTACCATTTTCTATATTATTATTAGTCTTGTCAAGTCTTTTTGAAGTTGGTGCGGGTACTGGATGAACTGTTTATCCACCATTAAGTAGTATTGAAGCACATTCAGGCCCATCAGTGGATTTAGCCATTTTTAGCTTACATTTATCTGGTGCATCCTCTATTGCAGGAGCTATAAACTTTATCGTCACCATTGTTAATATGAGAGGACATGGTATGGAATTTTATCAATTACCTTTATTTGTCTGGGCTGTCTTTGTCACAGCAATTTTATTACTTTTATCCTTACCTGTTTTGGCGGGGGGAATAACCATGCTATTATTTGACAGAAATTTAGGAACAGTGTTTTTTAATGCTGCTGGAGGTGGTGATCC…		cellularOrganisms	cellularOrganisms	1	Eukaryota	superkingdom	0.92	undef_Eukaryota	kingdom	0.53	undef_undef_Eukaryota	phylum	0.31	Oomycetes	class	0.06	Peronosporales	order	0.04	Peronosporaceae	family	0.04	Peronospora	genus	0.04	Peronospora_kochiae-scopariae	species	0.04
Zotu2886	SA_4_26_8_2020_S45_MLepF1_LepR1	6	TAAGATTTTGATTGTTACCCCCAAGGTTAATATTATTAATATCAAGAATATTTGTTGGTACAGGAACAGGTACTGGTTGAACAGTTTATCCTCCTTTATCTTCTAATTTATCTCATATAGGTCCTTCTGTTGATTTATCAATTTTTTCTCTTCATATTGCTGGGGTTTCTTCAATTATGGGTTCTATTAATTTTATTTCTACTATTTTAAATATAAAGTTATTTAAAATTGAAAAAATTCCTTTATTTGCTTGAGCAATATTATTAACTGCAATTCTTTTGTTACTATCTTTACCAGTCTTAGCGGGTGCTATTACTATATTATTATTTGATCGAAATCTAAATACTTCATTTTTTGATCCAACAGGTGGGGGTGATCCAATTTTATACCAACATTTAT…		cellularOrganisms	cellularOrganisms	1	Eukaryota	superkingdom	1	Metazoa	kingdom	1	Arthropoda	phylum	1	Insecta	class	0.99	Hymenoptera	order	0.95	Eulophidae	family	0.19	Euderus	genus	0.09	Euderus_cushmani	species	0.09
Zotu4500	SA_2_23_7_2020_S32_MLepF1_LepR1	3	AGATTTTGGCTTCTATCACCATCAATTATTCTACTATTAATGAGATCTATAATTGAAATAGGAGCAGGAACAGGATGAACAGTTTATCCACCTCTTTAATCTAATACTGCACATTCAGGACCAAGAGTAGACATGGCAATTTTTTCCCTTCACTTAGCTGGTATTTCATCTATTTTAGGATCAATTAACTTTATTACAACAAAATTAAACATACGGCCAAAAGGAATAAAAATAGATCAAACACCATTATTCGTTTGGTCAGTTCTTATTACAGCTACATTACTATTACTATCCTTACCAGTATTAGCAGGAGCAATTACAATACTATTAACAGATCGAAATATTAATACCTCATTCTTTGACCCTTCAGGAGGAGGAGATCCTATTCTATACCAACAT…		cellularOrganisms	cellularOrganisms	1	Eukaryota	superkingdom	1	Metazoa	kingdom	0.97	Arthropoda	phylum	0.96	Insecta	class	0.96	Hemiptera	order	0.86	Cicadellidae	family	0.76	Macropsis	genus	0.7	Macropsis_insignis	species	0.28
Zotu2783	SA_2_26_8_2020_S38_RonMWASPdeg_HCO2198	8	TCGAATAAACAATATAAGATTTTGACTTCTTCCTCCTTCTTTAACTTTGTTATTAGTAGGTAGATTAGTTGATAATGGTGCTGGAACTGGTTGAACAGTTTACCCACCATTATCAAGATATATATTTCATTCTGGCTCATGTGTTGATTTAACAATTTTTTCTTTACATTTAGCAGGTGTATCATCAATTTTGGGAGCTGTAAATTTTATTAGAACAATTTTTATTATACGTTCAACTGGTATGGGGCTTGATAAAACTCCATTATTTGTTTGATCAGTTTTAATTACTGCATTTTTGTTATTATTATCATTACCAGTTTTAGCTGGTGCAATTACTATATTATTAACTGATCGTAATTTAAATACATGTTTTTTTGATCCATCAGGAGGAGGAGATCC…		cellularOrganisms	cellularOrganisms	1	Eukaryota	superkingdom	1	Metazoa	kingdom	1	Arthropoda	phylum	1	Insecta	class	1	Hemiptera	order	1	Cicadidae	family	1	Neotibicen	genus	1	Neotibicen_linnei	species	0.4
Zotu175	QS_1_24_8_2020_S47_RonMWASPdeg_HCO2198	1512	TCGGCTTAACAATATAAGATTTTGATTATTACCTCCTTCACTAACTCTTCTCATAAGAAGATCTTTAATTGAAATAGGAGTAGGAACAGGATGAACTGTATATCCACCTTTGTCAAGAAATATTGCTCATGCAGGTCCTAGAGTTGATATATCCATTTTCTCTTTACATTTAGCAGGAATTTCATCAATCCTCGGAGCAGTTAATTTTATTACTACAGTTATAAATATACGACCTATAGGAATATCTATAGACCGAACTCCATTATTTGTTTGATCAGTTCTAATCACTGCAATTCTTTTGTTATTGTCCTTACCCGTGTTAGCAGGTGCAATTACTATACTTCTGACTGACCGAAATATTAATACAACATTTTTTGACCCTGCGGGAGGGGGGGACCC…		cellularOrganisms	cellularOrganisms	1	Eukaryota	superkingdom	1	Metazoa	kingdom	0.98	Arthropoda	phylum	0.96	Insecta	class	0.96	Hemiptera	order	0.85	Cicadellidae	family	0.82	Scaphoideus	genus	0.52	Scaphoideus_bihamatus	species	0.25
Zotu2150	QS_4_24_8_2020_S50_MLepF1_LepR1	15	TAAGATTTTGATTATTACCTCCAAGATTAATATTATTAATATCTAGAATATTTATTGGAATTGGTACCGGTACTGGTTGAACTGTTTATCCACCTTTATCATTAAATTTATCTCATAGTGGTCCTTCAGTTGATTTATCTATTTTTTCTTTACATATTGCTGGTATTTCTTCTATTATGGGTTCTATTAATTTTATTTGTACAATTTTGAATATAAAAATTTATAAAATTGAAAATATTTCTTTATTTTCTTGAGCAATATTATTAACTGCAATTTTATTATTATTATCTTTACCTGTATTAGCTGGTGCAATTACTATATTATTATTTGATCGAAATTTAAATACTTCATTTTTTGACCCTGCTGGTGGAGGGGATCCAATTTTGTATCAACATTTAT…		cellularOrganisms	cellularOrganisms	1	Eukaryota	superkingdom	1	Metazoa	kingdom	1	Arthropoda	phylum	1	Insecta	class	1	Hymenoptera	order	1	Eupelmidae	family	0.33	Anastatus	genus	0.33	Anastatus_bangalorensis	species	0.33
Zotu4185	QS_4_27_7_2020_S42_MLepF1_LepR1	3	TAAGTTTTTGATTATTACCCCCTTCATTAACTTTATTATTATCTAGATCTATTGTAGAAAATGGAGCAGGTACAGGTTGAACAGTTTATCCTCCTTTATCCTCTGGTATTGCTCATGCAGGTGCTTCGGTTGATTTAGCTATTTTTTCATTACATTTAGCTGGGATTTCTTCAATTTTAGGAGCAGTTAATTTTATTACAACAGTAATTAATATACGATCAAATGGTATTACTTTAGACCGAATACCCTTATTTGTTTGATCAGTTATTATCACAGCTATTTTATTATTATTATCTTTACCAGTTTTAGCAGGAGCTATCACAATATTATTAACTGATCGAAATTTAAATACTTCATTTTTTGACCCCGCCGGAGGAGGAGATCCAATTTTATATCAAC…		cellularOrganisms	cellularOrganisms	1	Eukaryota	superkingdom	1	Metazoa	kingdom	1	Arthropoda	phylum	1	Insecta	class	1	Diptera	order	0.99	Chironomidae	family	0.99	Orthocladius	genus	0.99	Orthocladius_decoratus	species	0.99
Zotu2423	QS_4_24_8_2020_S50_MLepF1_LepR1	7	TAAGATTTTGGTTATTACCTCCAAGATTAATATTATTAATATCTAGAATATTTATTGGTATTGGTACTGGAACTGGTTGAACTGTTTATCCACCTTTATCATTGAATTTATCTCATAGAGGTCCTTCAGTAGATTTATCTATTTTTTCTTTACATATTGCTGGTATTTCTTCAATTATAGGTTCTATTAATTTTATTTGTACAATTTTGAATATAAAAATTTATAAAATTGAGAATATTTCATTATTTTCTTGGGCAATATTATTAACTGCAATTTTATTATTATTATCATTACCTGTTTTAGCTGGTGCAATTACTATATTATTATTTGATCGAAATTTAAATACTTCATTTTTTGATCCTGCAGGAGGTGGGGATCCAATTTTATATCAGCATTTAT…		cellularOrganisms	cellularOrganisms	1	Eukaryota	superkingdom	1	Metazoa	kingdom	1	Arthropoda	phylum	1	Insecta	class	1	Hymenoptera	order	1	Aphelinidae	family	0.6	Aphelinus	genus	0.59	Aphelinus_abdominalis	species	0.59
Zotu3960	QS_1_27_7_2020_S39_MLepF1_LepR1	3	TAAGATTTTGATTATTACCTCCTTCTCTAACTCTTTTATTATCAAGAAGATTAGTGAATACCGGAGCAGGAACAGGATGAACTGTTTATCCCCCGTTATCAAGAACATTAGGTCATACAGGGGCATCTGTTGATTTAGCTATTTTTTCTTTACATTTGGCTGGGGTTAGATCTATTTTAGGAGCAGTAAATTTTATTACTACTATTATTAATATACGATCCAATGGATTAACATTAGAACGAATACCTTTATTTGTATGATCTGTATTTATTACAGCTGTACTTTTATTACTTTCACTACCCGTATTAGCAGGTGCTATTACAATATTATTGACAGACCGTAATTTAAATACATCATTTTTTGATCCAATTGGAGGGGGAGATCCTATTTTATATCAAC…		cellularOrganisms	cellularOrganisms	1	Eukaryota	superkingdom	1	Metazoa	kingdom	0.99	Arthropoda	phylum	0.92	Insecta	class	0.86	Diptera	order	0.29	Calliphoridae	family	0.07	Verticia	genus	0.07	Verticia_orientalis	species	0.07
Zotu1394	QS_4_27_7_2020_S42_MLepF1_LepR1	36	TAAGTTTTTGATTGCTTCCCCCATCACTTACCTTATTATTATCAAGTTCAATTGTAGAAAATGGAGCTGGGACAGGTTGAACTGTTTACCCTCCTCTTTCTTCTGGAATTGCTCATGCTGGCGCATCTGTTGATTTAGCTATTTTTTCTCTTCACTTAGCCGGAATTTCCTCTATTTTAGGAGCTGTAAATTTTATTACTACTGTTATTAATATACGATCTGAAGGAATTACTTTAGATCGAATACCTTTATTTGTTTGATCTGTGGTAATTACAGCTATTCTTTTATTGTTATCTCTACCTGTATTAGCGGGGGCTATCACTATATTATTAACAGACCGAAATTTAAATACATCATTTTTCGACCCTGCTGGAGGAGGAGACCCTATTCTTTATCAAC…		cellularOrganisms	cellularOrganisms	1	Eukaryota	superkingdom	1	Metazoa	kingdom	1	Arthropoda	phylum	0.98	Insecta	class	0.98	Diptera	order	0.92	Culicidae	family	0.18	Wyeomyia	genus	0.08	Wyeomyia_mitchellii	species	0.08
Zotu4337	QS_6_27_7_2020_S44_MLepF1_LepR1	3	TAAGATTCTGAATATTACCCCCCTCAATTACATTGTTAATAATAAGCAGAATAGTAGAAAACGGTGCAGGAACCGGGTGAACAGTATACCCCCCTCTATCCTCTAACATTTCACATGCAGGAGCCTCAGTAGACCTAGCTATTTTCTCATTACACTTAGCAGGAATTTCATCAATCCTAGGAGCAGTTAATTTTATCTCAACAATCATTAATATACGACCCGTCGGAATAACCACAGAACGGATCCCATTATTCGTATGATCAGTGGGAATTACTGCTCTATTATTATTATTATCTCTCCCCGTATTAGCGGGGGCAATCACAATACTTTTAACAGACCGAAACTTTAACACATCATTCTTTGACCCAGCAGGGGGTGGTGACCCTATTTTATATCAAC…		cellularOrganisms	cellularOrganisms	1	Eukaryota	superkingdom	1	Metazoa	kingdom	1	Arthropoda	phylum	1	Insecta	class	1	Hemiptera	order	1	Miridae	family	1	Plagiognathus	genus	0.99	Plagiognathus_dispar	species	0.82
Zotu1651	SA_2_26_8_2020_S38_MLepF1_LepR1	20	TAAGATTTTGACTTCTTCCTCCTTCTTTAACTTTGTTATTAGTAGGTAGATTAGTTGATAATGGTGCTGGAACTGGTTGAACAGATTACCCACCATTATCAAGATACATATTTCATTCTGGCTCATGTGTTGATTTAACAATTTTTTCTTTACATTTAGCAGGTGTATCATCAATTTTGGGAGCTGTAAATTTTATTAGAACAATTTTTAATATACGTTCAACTGGTATGGGGCTTGATAAAACTCCTTTATTTGTTTGATCAGTTTTAATTACTGCATTTTTGTTATTATTATCATTACCAGTTTTAGCTGGTGCAATTACTATATTATTAACTGATCGTAATTTAAATACATGTTTTTTTGACCGATCAGGAGGAGGGGATCCTATTCTTTATCAAT…		cellularOrganisms	cellularOrganisms	1	Eukaryota	superkingdom	1	Metazoa	kingdom	1	Arthropoda	phylum	1	Insecta	class	1	Hemiptera	order	1	Cicadidae	family	1	Neotibicen	genus	1	Neotibicen_linnei	species	0.4
Zotu4034	QS_2_27_7_2020_S40_MLepF1_LepR1	3	TAAGATTTTGATTATTACCTCCATCATTAACATTTTTATTAATTAGAAGATGAGTAGAAACAGGAACAGGAACAGGTTGAACAGTTTATCCTCCTTTATCATCTTCAATTGCTCATACAGGTTCTTCTGTAGATTTCTCAATTTTTTCATTACATATTGCAGGAATTTCATCAATTTTAGGAGCTATTAATTTTATTTCTACTATATTAAATATAAAAATTAAATTTATAAAATTTGATCAAATTTCTTTATTTTCATGATCTGTATTAATTACAGCGGTATTATTATTATTATCATTACCAGTTTTAGCTGGAGCAATTACTATATTATTAACAGATCGAAATTTAAATACTTCTTTCTTTGATCCAATAGGGGGTGGGGACCCAATTCTTTATCAAC…		cellularOrganisms	cellularOrganisms	1	Eukaryota	superkingdom	1	Metazoa	kingdom	1	Arthropoda	phylum	1	Insecta	class	1	Diptera	order	0.65	Cecidomyiidae	family	0.62	Contarinia	genus	0.17	Contarinia_asclepiadis	species	0.08
Zotu4242	QS_5_24_8_2020_S51_RonMWASPdeg_HCO2198	3	CAAGCGATTTCAAAGCAGTTCTGCACTACGATATTGCATCGAAAACTGGCAAAATTCAACCCGTTGGTTGTACCAATAGCCGGCTTATCAAAGCGCCTTTCGGCTTCAGGATGAGTCTTGAACACCCGAAGTGGTCACCCTCTGTAAAGAAGTGTCTCTCCGATTGGGTTCCGAATGAGAAACGTAACTCGTGCCCTCACCAACGGTCGAAAATGAGAGAAATCAGGACCAGCAAGATGGTGAGCGTCCCTCG	-	cellularOrganisms	cellularOrganisms	1	Bacteria	superkingdom	0.7	undef_Bacteria	kingdom	0.7	Acidobacteria	phylum	0.18	undef_Acidobacteria	class	0.18	undef_undef_Acidobacteria	order	0.18	undef_undef_undef_Acidobacteria	family	0.18	undef_undef_undef_undef_Acidobacteria	genus	0.18	Acidobacteria_bacterium	species	0.18
Zotu1860	QS_2_27_7_2020_S40_RonMWASPdeg_HCO2198	8	TCGTTTGAATAATTTAAGGTTTTGGTTAGTTCCGGTAGCTTTGTTATTTATATGTTTAAGATTATTAGTTGGTTTGGGACCGGGGACTGGATGAACTGTTTATCCTCCTTTATCTAATTCTGTTTATCATTTTGGTGGTTCTGTTGATTTGGCTATTTTTAGATTACATGTTGCTGGTGTGTCTTCTATTTTAGGTGGTATTAATTTTATTACTACTTGTTTGAAAGGGAAAATCAGTTATGTTTTAAGATTAGAATTTTTAACTTTATTTGTATGAGCTATAATTGTAACTAGTTTTTTATTAGTTTTAAGTTTACCTGTATTAGCTGGTGGAATCACTATGTTATTATTAGATCGTAATTTTGGATCTTCTTTTTTTGATCCTAGTGGGGGTGGGAA…		cellularOrganisms	cellularOrganisms	1	Eukaryota	superkingdom	1	Metazoa	kingdom	1	Rotifera	phylum	1	Bdelloidea	class	1	Adinetida	order	0.53	Adinetidae	family	0.53	Adineta	genus	0.53	Adineta_vaga	species	0.51
Zotu1860	QS_2_24_8_2020_S48_RonMWASPdeg_HCO2198	13	TCGTTTGAATAATTTAAGGTTTTGGTTAGTTCCGGTAGCTTTGTTATTTATATGTTTAAGATTATTAGTTGGTTTGGGACCGGGGACTGGATGAACTGTTTATCCTCCTTTATCTAATTCTGTTTATCATTTTGGTGGTTCTGTTGATTTGGCTATTTTTAGATTACATGTTGCTGGTGTGTCTTCTATTTTAGGTGGTATTAATTTTATTACTACTTGTTTGAAAGGGAAAATCAGTTATGTTTTAAGATTAGAATTTTTAACTTTATTTGTATGAGCTATAATTGTAACTAGTTTTTTATTAGTTTTAAGTTTACCTGTATTAGCTGGTGGAATCACTATGTTATTATTAGATCGTAATTTTGGATCTTCTTTTTTTGATCCTAGTGGGGGTGGGAA…		cellularOrganisms	cellularOrganisms	1	Eukaryota	superkingdom	1	Metazoa	kingdom	1	Rotifera	phylum	1	Bdelloidea	class	1	Adinetida	order	0.53	Adinetidae	family	0.53	Adineta	genus	0.53	Adineta_vaga	species	0.51
Zotu3066	QS_2_27_7_2020_S40_MLepF1_LepR1	4	TAAGTTTCTGACTATTACCACCTAGTTTATTGTTATTCTTATTTGCTAGTGGAATAGAAAATGGAGCAGGAACAGGTTGAACACTTTACCCTCCATTAAGTGGAGTACAGAGTCACAGTGGACCTAGTGTAGATTTAGCTATATTTGGATTACACTTATCAGGTATAAGTAGTTTATTAGGTGCAGTAAACTTTATAACTACAATACTTAACATGAGAAGTCCAGGTATAAGATTACACAAATTAGCTTTATTTGGATGAGCAGTAATAGTTACTGCAGTATTATTATTACTATCTTTACCTGTCTTAGCCGGTGCAATTACTATGGTATTAACTGATCGTAATTTTAATACATCATTCTTTGAAGCAGCAGGTGGTGGTGATCCTATTCTTTACCAAC…		cellularOrganisms	cellularOrganisms	1	Eukaryota	superkingdom	1	Fungi	kingdom	1	Ascomycota	phylum	1	undef_Ascomycota	class	0.72	undef_undef_Ascomycota	order	0.72	undef_undef_undef_Ascomycota	family	0.72	Tetracladium	genus	0.72	Tetracladium_breve	species	0.6
Zotu4218	QS_5_24_8_2020_S51_MLepF1_LepR1	3	TAAGATTTTGGCTTCTTCCACCCTCTCTTTCTTTACTTTTAATAAGAAGAATAGTAGAAAGAGGAGTAGGAACTGGATGAACAGTTTATCCCCCCCTTTCTTCTAATATTGCACACGGAGGCTCATCAGTTGATTTAGCTATTTTTAGTCTTCATCTTGCAGGTATTTCTTCTATTTTAGGTGCAGTAAATTTTATTACTACTGTAATTAATATACGACCAGCAGGAATAACCTTAGACCGAATACCTTTATTTGTATGAAGAGTAGCAATTACTGCCCTTTTATTATTACTTTCTCTTCCAGTATTAGCAGGAGCAATCACTATACTTTTAACTGATCGAAATTTAAATACATCATTTTTTGATCCAGCTGGAGGAGGAGATCCAATTTTATACCAAC…		cellularOrganisms	cellularOrganisms	1	Eukaryota	superkingdom	1	Metazoa	kingdom	1	Arthropoda	phylum	1	Insecta	class	1	Coleoptera	order	0.83	Cleridae	family	0.61	Cymatodera	genus	0.59	Cymatodera_oblita	species	0.42
Zotu2175	SA_2_26_8_2020_S38_MLepF1_LepR1	10	TAAGATTTTGACTTCTTCCTCCTTCTTTAACTTTGTTATTAGTAGGTAGATTAGTTGATAATGGTGCTGGAACTGGTTGAACAGTTTACCCACCATTATCAAGATATATATTTCATTCTGGCTCATGTGTTGATTTAACAATTTTTCTTTACATTTAGCAGGTGTATCATCAATTTTGGGAGCTGTAAATTTCATTAGAACAATTTTTAATATACGTTCAACTGGTATGGGGCTTGATAAAACTCCTTTATTTGTTTGATCAGTTTTAATTACTGCATTTTTGTTATTATTATCATTAACAGTTTTAGCTGGTGCAATTACTATATTATTAACTGATCGTAATTTAAATACATGTTTTTTTGACCCATCAGGTGGAGGAGATCCTATCCTTTATCAACA…		cellularOrganisms	cellularOrganisms	1	Eukaryota	superkingdom	1	Metazoa	kingdom	1	Arthropoda	phylum	1	Insecta	class	1	Hemiptera	order	1	Cicadidae	family	1	Neotibicen	genus	1	Neotibicen_linnei	species	0.74
Zotu277	QS_1_27_7_2020_S39_MLepF1_LepR1	765	TAAGTTTTTGATTATTACCCCCTAGATTATTATTAATAATATTTAGTATATTAATTGGAAAGGGGTCAGGAACAGGTTGAACTATTTATCCTCCTTTATCAGAAAATGTATCACATAGGGATTCATCAGTTGATTTTACAATTTTTTCTTTGCATATTGCTGGTTTATCTTCTATTATAGCTTCTATTAATTTTATTAGAACAATTTTAAATATAAAAAATTTAaaatttgaaattatttcattattttgttgatcaatattattaacagcaattttattattattatCTTTACCAGTTTTAGCTGGCGCTATTACTATATTATTATTTGATCGAAATTTAAATACATCTTTTTTTGATCCAATAGGAGGAGGTGATCCTGTATTATTTCAACATTTAT…		cellularOrganisms	cellularOrganisms	1	Eukaryota	superkingdom	1	Metazoa	kingdom	0.94	Arthropoda	phylum	0.92	Insecta	class	0.91	Hymenoptera	order	0.86	Apidae	family	0.21	Eufriesea	genus	0.17	Eufriesea_magrettii	species	0.09
Zotu2281	SA_2_26_8_2020_S38_RonMWASPdeg_HCO2198	3	AAGAATGAATAATATTAGTTTTTGGTTATTACCGCCCTCTCTTTTATTATTAATTTCATCAGCTATGGTTGAATCTGGTGCAGGTACTGGTTGGACTGTTTATCCTCCATTATCAAGTGTACAAGCGCATTCCGGACCTTCTGTTGATTTAGCAATTTTTAGTTTACATTTATCTGGAATTTCATCGTTATTAGGAGCGATAAATTTTCTTTCTACAGTTTATAATATGAGAGCCCCTGGATTAAGTTTTCATAGATTATCATTATTTGTTTGGTCAATAAGTATTACAGCTTTTTTACTATTATTAACTTTACCAGTTTTAGCTGGAGCTATAACAATGTTGTTAACTGATAGAAATTTAAATACTTCATTTTATGATCCATCAGGAGGAGGAGATCC…		cellularOrganisms	cellularOrganisms	1	Eukaryota	superkingdom	1	undef_Eukaryota	kingdom	1	undef_undef_Eukaryota	phylum	1	Oomycetes	class	1	Albuginales	order	1	Albuginaceae	family	1	Wilsoniana	genus	1	Wilsoniana_amaranthi	species	1
Zotu2281	SA_4_26_8_2020_S45_RonMWASPdeg_HCO2198	3	AAGAATGAATAATATTAGTTTTTGGTTATTACCGCCCTCTCTTTTATTATTAATTTCATCAGCTATGGTTGAATCTGGTGCAGGTACTGGTTGGACTGTTTATCCTCCATTATCAAGTGTACAAGCGCATTCCGGACCTTCTGTTGATTTAGCAATTTTTAGTTTACATTTATCTGGAATTTCATCGTTATTAGGAGCGATAAATTTTCTTTCTACAGTTTATAATATGAGAGCCCCTGGATTAAGTTTTCATAGATTATCATTATTTGTTTGGTCAATAAGTATTACAGCTTTTTTACTATTATTAACTTTACCAGTTTTAGCTGGAGCTATAACAATGTTGTTAACTGATAGAAATTTAAATACTTCATTTTATGATCCATCAGGAGGAGGAGATCC…		cellularOrganisms	cellularOrganisms	1	Eukaryota	superkingdom	1	undef_Eukaryota	kingdom	1	undef_undef_Eukaryota	phylum	1	Oomycetes	class	1	Albuginales	order	1	Albuginaceae	family	1	Wilsoniana	genus	1	Wilsoniana_amaranthi	species	1
Zotu2281	QS_5_24_8_2020_S51_RonMWASPdeg_HCO2198	4	AAGAATGAATAATATTAGTTTTTGGTTATTACCGCCCTCTCTTTTATTATTAATTTCATCAGCTATGGTTGAATCTGGTGCAGGTACTGGTTGGACTGTTTATCCTCCATTATCAAGTGTACAAGCGCATTCCGGACCTTCTGTTGATTTAGCAATTTTTAGTTTACATTTATCTGGAATTTCATCGTTATTAGGAGCGATAAATTTTCTTTCTACAGTTTATAATATGAGAGCCCCTGGATTAAGTTTTCATAGATTATCATTATTTGTTTGGTCAATAAGTATTACAGCTTTTTTACTATTATTAACTTTACCAGTTTTAGCTGGAGCTATAACAATGTTGTTAACTGATAGAAATTTAAATACTTCATTTTATGATCCATCAGGAGGAGGAGATCC…		cellularOrganisms	cellularOrganisms	1	Eukaryota	superkingdom	1	undef_Eukaryota	kingdom	1	undef_undef_Eukaryota	phylum	1	Oomycetes	class	1	Albuginales	order	1	Albuginaceae	family	1	Wilsoniana	genus	1	Wilsoniana_amaranthi	species	1
Zotu4068	QS_2_27_7_2020_S40_RonMWASPdeg_HCO2198	3	TCGTTTAAATAATTTAAGTTTTTGATTAGTTCCTGTTGCTTTGATATTTATGTGTTTAAGTTTATTAGTAGGTTTAGGACCTGGAACTGGTTGAACTGTTTATCCTCCTTTATCTAATTCAGTTTATCATTTTGGAGGTTCTGTTGATTTAGCTATTTTTAGGTTACATGTCGCTGGTGTTTCTTCTATTTTGGGTGGAATTAATTTTATTACTACTTGTTTAAAGGGTAAAATTAGCTATGTACTAAGTTTTGAATTTTTAACTTTATTTACTTGAGCTATGATTGTTACTAGTTTTTTATTAGTCTTGAGATTACCTGTATTAGCAGGAGGAATTACTATATTATTGTTAGATCGTAATTTTGGTTCTTCTTTTTTCGATCCAAGAGGTGGAGGAAA…		cellularOrganisms	cellularOrganisms	1	Eukaryota	superkingdom	1	Metazoa	kingdom	0.99	Rotifera	phylum	0.99	Bdelloidea	class	0.99	Adinetida	order	0.35	Adinetidae	family	0.35	Adineta	genus	0.35	Adineta_vaga	species	0.31
Zotu3810	SA_3_23_7_2020_S33_MLepF1_LepR1	4	TGATTTTGATTATTACCTCCAAGATTAATTTTATTAATTTCTAGTATATTTATTGGTTCAGGTACTGGAACTGGTTGAACAGTTTATCCACCTTTATCTTCTAATTTAGCTCATGGGGGTCCATCAGTTGATTTATCTATTTTTTCTTTACATATTGCTGGTGCTTCTTCAATTATGGGGTCAATTAATTTTATAACTACAGTTAGAAATATAAAAATTTTTAAAATTGAAACTATTCCTTTATTTTCTTGATCAGTATTTTTAACAGCAATTTTATTGTTATTATCATTACCTGTATTAGCTGGGGCTATTACAATATTATTATTTGATCGTAATTTAAATACTTCTTTTTTTGATCCATCTGGAGGTGGTGATCCTATTTTATATCAACATTTATTT		cellularOrganisms	cellularOrganisms	1	Eukaryota	superkingdom	1	Metazoa	kingdom	1	Arthropoda	phylum	1	Insecta	class	1	Hymenoptera	order	1	Eupelmidae	family	0.25	Eupelmus	genus	0.24	Eupelmus_atropurpureus	species	0.24
Zotu2756	QS_6_27_7_2020_S44_MLepF1_LepR1	8	TAAGATTTTGATTACTACCTCCTTCTCTTTCTCTATTATTAGCAAGAAGTCTAGTAGAAAATGGAGCTGGGACTGGCTGGACTGTCTACCCACCACTCTCTGCAAATATTGCTCACGCAGGTGCCTCTGTAGACTTAGCAATTTTCTCACTTCACTTAGCAGGAATTTCCTCAATTTTAGGAGCCGTAAATTTTATTACAACTGCTATTAATATACGGGCCCCGGGAATATCTTTAGATCATACCCCTCTATTTGTATGAGCTGTAGGTATTACAGCACTTCTTTTACTCCTTTCTTTACCCGTTTTAGCTGGAGCCATTACTATATTATTGACAGATCGAAACTTAAATACTTCATTCTTTGACCCTGCAGGAGGGGGAGATCCTATCCTATATCAAC…		cellularOrganisms	cellularOrganisms	1	Eukaryota	superkingdom	1	Metazoa	kingdom	1	Arthropoda	phylum	1	Insecta	class	1	Orthoptera	order	0.99	Tettigoniidae	family	0.98	Meconema	genus	0.96	Meconema_meridionale	species	0.82
Zotu4582	SA_2_26_8_2020_S38_MLepF1_LepR1	3	TAAGGTTTTTTACTTTTTCCTCCCTCATTAACTCTCTTGTTGGTTGGTAGTTTAGTTGACAATGGTGCTGGGACAGATTGAACTGTACATCCAGCTTTGTCAAGATATGTATTTCATTCCCATTCTTCTGTTGATTTAACAATTTTTTCATTACATTTAGCAGGTGTGTCATCAATTTTAGGTGCTGTAAATTTCATTAGAACAATTTTTAATATTCGTTCTACTGGTATAAGTTTAGATAAAACTCCATTGTTTGTATGATCAGTACTGATTACTGTTTACCACAGTAAATCAGTACTGATTTTTATTGTTGTTATCTTTACCAGTTTTAGCTGGTGCTATTACTATATTATTAACTGATCGTAATTTGAAAACATGTTTTTTTGATCCATCTGGAGG…		cellularOrganisms	cellularOrganisms	1	Eukaryota	superkingdom	1	Metazoa	kingdom	0.81	Arthropoda	phylum	0.74	Insecta	class	0.7	Hemiptera	order	0.57	Cicadidae	family	0.57	Cryptotympana	genus	0.09	Cryptotympana_holsti	species	0.09
Zotu2448	QS_4_27_7_2020_S42_MLepF1_LepR1	5	TAAGTTTTTGACTTCTACCCCCTTCTCTAACCCTTCTTCTTTCAAGTTCTATCGTTGAAAACGGGGCAGGAACCGGCTGAACAGTTTATCCCCCCCTATCTGCAAGAATTGCCCATAGAGGAGCTTCAGTAGATTTAGCTATTTTCTCCCTACATTTAGCGGGGATTTCCTCAATTTTAGGGTCAGTAAACTTTATTACTACTGCCATTAATATACGCGCTAATGGTATTACATTAGACCGTATACCTCTTTTTGTTTGATCTGTTGTAATTACTACCATTCTTCTTCTTCTTTCTTTACCCGTATTAGCAGGAGCAATTACTATACTTTTAACAGATCGAAACTTAAATACATCTTTTTTTGATCCTGCAGGAGGAGGAGATCCTATTCTTTATCAAC…		cellularOrganisms	cellularOrganisms	1	Eukaryota	superkingdom	1	Metazoa	kingdom	1	Arthropoda	phylum	0.97	Insecta	class	0.96	Diptera	order	0.48	Chironomidae	family	0.27	Polypedilum	genus	0.07	Polypedilum_fuscovittatum	species	0.04
Zotu2448	SA_1_26_8_2020_S37_MLepF1_LepR1	6	TAAGTTTTTGACTTCTACCCCCTTCTCTAACCCTTCTTCTTTCAAGTTCTATCGTTGAAAACGGGGCAGGAACCGGCTGAACAGTTTATCCCCCCCTATCTGCAAGAATTGCCCATAGAGGAGCTTCAGTAGATTTAGCTATTTTCTCCCTACATTTAGCGGGGATTTCCTCAATTTTAGGGTCAGTAAACTTTATTACTACTGCCATTAATATACGCGCTAATGGTATTACATTAGACCGTATACCTCTTTTTGTTTGATCTGTTGTAATTACTACCATTCTTCTTCTTCTTTCTTTACCCGTATTAGCAGGAGCAATTACTATACTTTTAACAGATCGAAACTTAAATACATCTTTTTTTGATCCTGCAGGAGGAGGAGATCCTATTCTTTATCAAC…		cellularOrganisms	cellularOrganisms	1	Eukaryota	superkingdom	1	Metazoa	kingdom	1	Arthropoda	phylum	0.97	Insecta	class	0.96	Diptera	order	0.48	Chironomidae	family	0.27	Polypedilum	genus	0.07	Polypedilum_fuscovittatum	species	0.04
Zotu549	SA_4_26_8_2020_S45_MLepF1_LepR1	108	TTAGATTCTGATTATTGCCACCCTCATTAATAATAATAATCTGTAGATTTATAATTAATAATGGAACAGGAACTGGATGAACAATTTACCCACCTCTATCTAATAATATCGCACATAATAATATTTCAGTAGATTTGACAATTTTTTCCCTTCATTTAGCAGGAATCTCCTCAATCTTAGGAGCTATTAACTTTATTTGTACAATTTTAAATATAATACCTAATAATATAAAATTAAATCAAATTCCCCTTTTCCCTTGATCAATTTTAATTACTGCAATTTTATTAATTTTATCATTACCAGTATTAGCTGGGGCTATTACTATACTATTAACTGATCGAAACTTAAATACTTCATTTTTTGATCCATCAGGAGGAGGAGATCCTATTCTTTATCAAC…		cellularOrganisms	cellularOrganisms	1	Eukaryota	superkingdom	1	Metazoa	kingdom	1	Arthropoda	phylum	1	Insecta	class	1	Hemiptera	order	1	Aphididae	family	1	Therioaphis	genus	1	Therioaphis_trifolii	species	1
Zotu549	SA_5_26_8_2020_S46_MLepF1_LepR1	22	TTAGATTCTGATTATTGCCACCCTCATTAATAATAATAATCTGTAGATTTATAATTAATAATGGAACAGGAACTGGATGAACAATTTACCCACCTCTATCTAATAATATCGCACATAATAATATTTCAGTAGATTTGACAATTTTTTCCCTTCATTTAGCAGGAATCTCCTCAATCTTAGGAGCTATTAACTTTATTTGTACAATTTTAAATATAATACCTAATAATATAAAATTAAATCAAATTCCCCTTTTCCCTTGATCAATTTTAATTACTGCAATTTTATTAATTTTATCATTACCAGTATTAGCTGGGGCTATTACTATACTATTAACTGATCGAAACTTAAATACTTCATTTTTTGATCCATCAGGAGGAGGAGATCCTATTCTTTATCAAC…		cellularOrganisms	cellularOrganisms	1	Eukaryota	superkingdom	1	Metazoa	kingdom	1	Arthropoda	phylum	1	Insecta	class	1	Hemiptera	order	1	Aphididae	family	1	Therioaphis	genus	1	Therioaphis_trifolii	species	1
Zotu549	SA_6_26_8_2020_S53_MLepF1_LepR1	70	TTAGATTCTGATTATTGCCACCCTCATTAATAATAATAATCTGTAGATTTATAATTAATAATGGAACAGGAACTGGATGAACAATTTACCCACCTCTATCTAATAATATCGCACATAATAATATTTCAGTAGATTTGACAATTTTTTCCCTTCATTTAGCAGGAATCTCCTCAATCTTAGGAGCTATTAACTTTATTTGTACAATTTTAAATATAATACCTAATAATATAAAATTAAATCAAATTCCCCTTTTCCCTTGATCAATTTTAATTACTGCAATTTTATTAATTTTATCATTACCAGTATTAGCTGGGGCTATTACTATACTATTAACTGATCGAAACTTAAATACTTCATTTTTTGATCCATCAGGAGGAGGAGATCCTATTCTTTATCAAC…		cellularOrganisms	cellularOrganisms	1	Eukaryota	superkingdom	1	Metazoa	kingdom	1	Arthropoda	phylum	1	Insecta	class	1	Hemiptera	order	1	Aphididae	family	1	Therioaphis	genus	1	Therioaphis_trifolii	species	1
Zotu549	SA_2_26_8_2020_S38_MLepF1_LepR1	17	TTAGATTCTGATTATTGCCACCCTCATTAATAATAATAATCTGTAGATTTATAATTAATAATGGAACAGGAACTGGATGAACAATTTACCCACCTCTATCTAATAATATCGCACATAATAATATTTCAGTAGATTTGACAATTTTTTCCCTTCATTTAGCAGGAATCTCCTCAATCTTAGGAGCTATTAACTTTATTTGTACAATTTTAAATATAATACCTAATAATATAAAATTAAATCAAATTCCCCTTTTCCCTTGATCAATTTTAATTACTGCAATTTTATTAATTTTATCATTACCAGTATTAGCTGGGGCTATTACTATACTATTAACTGATCGAAACTTAAATACTTCATTTTTTGATCCATCAGGAGGAGGAGATCCTATTCTTTATCAAC…		cellularOrganisms	cellularOrganisms	1	Eukaryota	superkingdom	1	Metazoa	kingdom	1	Arthropoda	phylum	1	Insecta	class	1	Hemiptera	order	1	Aphididae	family	1	Therioaphis	genus	1	Therioaphis_trifolii	species	1
Zotu1941	QS_4_27_7_2020_S42_RonMWASPdeg_HCO2198	4	ACGATTAAATAACATAAGATTTTGACTTTTACCCCCTGCTTTAACTCTTTTAATTTTAAGAACAATCGTAGAAATAGGGGCAGGAACAGGATGAACTGTTTACCCTCCTCTTTCTTCTAATTTAACACATAATGGGCCTTCAGTAGATTTAGTGATTTTTAGTTTACATTTAGCAGGAATTTCCTCAATTTTAGGTGCAGTAAATTTCATTTCAACTATTATAAATATACGTCCATTTGGTATAATACTTGATAAAACTCCTTTATTTGTATGATCTGTTCTTATTACAGCAATTCTTTTATTACTATCACTACCAGTTCTTGCAGGAGCAATTACTATACTATTAACTGACCGAAACTTAAATTCTTCTTTTTTTGACCCAGCTGGGGGAGGAGATCC…		cellularOrganisms	cellularOrganisms	1	Eukaryota	superkingdom	1	Metazoa	kingdom	1	Arthropoda	phylum	1	Insecta	class	1	Coleoptera	order	1	Coccinellidae	family	1	Harmonia	genus	1	Harmonia_axyridis	species	1
Zotu1941	QS_5_27_7_2020_S43_RonMWASPdeg_HCO2198	9	ACGATTAAATAACATAAGATTTTGACTTTTACCCCCTGCTTTAACTCTTTTAATTTTAAGAACAATCGTAGAAATAGGGGCAGGAACAGGATGAACTGTTTACCCTCCTCTTTCTTCTAATTTAACACATAATGGGCCTTCAGTAGATTTAGTGATTTTTAGTTTACATTTAGCAGGAATTTCCTCAATTTTAGGTGCAGTAAATTTCATTTCAACTATTATAAATATACGTCCATTTGGTATAATACTTGATAAAACTCCTTTATTTGTATGATCTGTTCTTATTACAGCAATTCTTTTATTACTATCACTACCAGTTCTTGCAGGAGCAATTACTATACTATTAACTGACCGAAACTTAAATTCTTCTTTTTTTGACCCAGCTGGGGGAGGAGATCC…		cellularOrganisms	cellularOrganisms	1	Eukaryota	superkingdom	1	Metazoa	kingdom	1	Arthropoda	phylum	1	Insecta	class	1	Coleoptera	order	1	Coccinellidae	family	1	Harmonia	genus	1	Harmonia_axyridis	species	1
Zotu3649	QS_6_24_8_2020_S52_MLepF1_LepR1	4	AGATTTTGACTTTTACCCCCTGCTTTAACTCTTTTAATTTTAAGAACAATCGTAGAAATAGGGGCAGGAACAGGATGAACTGTTTACCCTCCATTATCAGCCAGAATTGCTCACAGAGGAGCCTCTGTTGATCTTGCTATTTTTTCATTACATTTAGCTGGAGTTTCTTCTATTTTAGGGTCAGTAAATTTTATTACTACCGTAATTAATATACGAACTAATGGTATTACTCTAGACCGAATACCTTTATTTGTTTGATCAATTGTTATTACAACAGTTCTGTTACTATTATCTTTACCAGTTTTAGCCGGAGCCATTACAATATTATTAACTGATCGAAATTTAAATACCTCATTCTTTGATCCTGCAGGAGGAGGAGACCCAATTTTATACCAACAT…		cellularOrganisms	cellularOrganisms	1	Eukaryota	superkingdom	1	Metazoa	kingdom	1	Arthropoda	phylum	1	Insecta	class	0.99	Diptera	order	0.63	Chironomidae	family	0.41	Sergentia	genus	0.14	Sergentia_flavodentata	species	0.12
Zotu917	SA_2_26_8_2020_S38_MLepF1_LepR1	55	AGATTTTGACTTTTACCCCCATCATTATCTTTATTAATTATGAGAAGAATTGTAGAAAATGGAGCCGGCACAGGATGAACTGTTTTTCCCCACCTAGCTGCAAATGTAGCGGATAGAGGTTCATCAGTAGATTTAGCTATTTTCAGATTACACCTTGCAGGTGTTTCTTCTATTCTTGGAGCAGTCAATTTTATTACTACAGTAATTAATATACGACCTTCAGGAATAAATCTAGATCGTTTACCCCTTTTTGTTTGAGCTGTAAAAATTACTGCTATCCTTTTACTTCTCTCTCTCCCAGTTCTTGCAGGAGCAATTACTATACTTTTAACCGATCGAAACATTAACACTTCATTTTTTGACCCTGCTGGAGGTGGTGACCCTATTCTTTATCAACAT…		cellularOrganisms	cellularOrganisms	1	Eukaryota	superkingdom	1	Metazoa	kingdom	0.96	Arthropoda	phylum	0.92	Insecta	class	0.89	Coleoptera	order	0.49	Cerambycidae	family	0.25	Calloplophora	genus	0.07	Calloplophora_sollii	species	0.07
Zotu3969	QS_1_27_7_2020_S39_MLepF1_LepR1	3	AGATTTTGACTTTTACCTCCTTCTTTAACTCTCCTTTTATCTAGCTCAATTGTAGAAAACGGGGCTGGTACAGGATGAACAGTATACCCCCCTCTGTCTTCCGGAATTGCCCATGCCGGAGCTTCAGTAGATTTAGCTATTTTTTCCCTCCATTTAGCAGGAATTTCTTCTATCTTAGGAGCAGTAAATTTTATCACCACAGTAATTAACATACGATCAGAAGGAATTTCTTTAGATCGAATACCTTTATTTGTATGATCTGTTGTAATTACAACAATTTTATTATTATTATCATTACCAGTTTTAGCTGGCGCAATTACTATATTACTAACAGATCGAAATTTAAATACTTCTTTCTTTGATCCAGCAGGTGGAGGAGACCCTATTTTATACCAACAT…		cellularOrganisms	cellularOrganisms	1	Eukaryota	superkingdom	1	Metazoa	kingdom	1	Arthropoda	phylum	1	Insecta	class	0.97	Diptera	order	0.82	Chironomidae	family	0.49	Eukiefferiella	genus	0.39	Eukiefferiella_claripennis	species	0.39
Zotu1066	QS_4_24_8_2020_S50_MLepF1_LepR1	49	TTAGATTTTGACTACTACCACCATCATTAATTCTTCTTTCTTATAGAATAATTTTTGGTTTAGGAACAGGAACAGGATGAACTATTTATCCTCCACTTGCTTTATCAATTAATTCATCAATTGATCTAACAATTTTCTCACTTCATTTAGCAGGAATTTCTTCAATAATAGGAGCAATAAATTTTATATGTACTATTATAAATATAATACCAATAAACTTCaaaaaagaaaaaaattctttatttacatgatctatttttattacagctattttattattattatCTTTACCAGTTTTAGCTGGAGGTATTACTATACTTTTAACTGATCGTAATTTAAATACATCATTTTTTGATCCAGCTGGAGGAGGAGATCCAATTCTTTACCAACATTTATTT		cellularOrganisms	cellularOrganisms	1	Eukaryota	superkingdom	1	Metazoa	kingdom	0.94	Arthropoda	phylum	0.93	Insecta	class	0.93	Lepidoptera	order	0.2	Erebidae	family	0.03	Balacra	genus	0.03	Balacra_compsa	species	0.03
Zotu298	SA_4_23_7_2020_S34_MLepF1_LepR1	701	TAAGATTTTGATTACTACCCCCATCAATTTTATTTTTAATTTTAGGAAGAATAATTGATATAGGACCAGGAACAGGATGAACTATTTATCCACCATTATCAACATATATTTCACACAGAAGAATTTCTGTAGACTTAACTATTCTATCTTTACATATTGCAGGAGCTTCATCTATTATAGGTGCAATTAATTTTATTGCAACTATTATAAATATATTCCACTCAAAAACTAAATTTACACAACTAAATTTATTTATCTGATCTATTTATATCACAGCATTTTTATTATTATTATCATTACCTGTACTTGCAGGAGCCATTACAATATTAATTTCTGATCGTAATTTAAATACATCATTCTTTGATCCAGCAGGAGGTGGAGATCCTGTTTTATTCCAAC…		cellularOrganisms	cellularOrganisms	1	Eukaryota	superkingdom	1	undef_Eukaryota	kingdom	0.19	undef_undef_Eukaryota	phylum	0.18	Spirotrichea	class	0.17	Sporadotrichida	order	0.17	Oxytrichidae	family	0.17	Laurentiella	genus	0.17	Laurentiella_strenua	species	0.17
Zotu3096	QS_6_27_7_2020_S44_MLepF1_LepR1	6	TAAGATTTTGATTACTGCCTCCTTCTCTTTCTCTATTATTAGCAAGAAGTCTAGTAGAAAACGGAGCTGAAACTGGTTGAACTGTCTACCCACCACTCTCTGCAAATATTGCTCACGCAGGTGCCTCTGTAGACTTAGCAATTTTCTCACTTCACTTAGCAGGAATTTCCTCAATTTTAGGAGCAGTAAATTTTATTACAACTACTATTAATATACGGGCCCCAGGAATATCTTTAGACCAAACCCCTCTATTTGTATGAGCTGTAGGTATTACAGCTCTTCTTTTACTTCTTTCTTTACCCGTTTTAGCCGGAGCTATTACTATATTATTGACAGATCGAAACTTAAATACTTCCTTCTTTGACCCTGCAGGAGGAGGGGATCCTATCCTATATCAAC…		cellularOrganisms	cellularOrganisms	1	Eukaryota	superkingdom	1	Metazoa	kingdom	1	Arthropoda	phylum	1	Insecta	class	1	Orthoptera	order	0.96	Tettigoniidae	family	0.96	Meconema	genus	0.9	Meconema_meridionale	species	0.66
Zotu4383	SA_1_23_7_2020_S31_MLepF1_LepR1	3	TCTCTTTCTGGTTATTACCTCCTTCACTAATTTTACTTTTAGTTAGTGCTTTAGTTGAAAATGGTGCTGGTACAGGATGGACAGTATATCCTCCATTATCAGGTATCCAATCACATTCAGGTGGTTCTGTTGATTTAGCTATTTTTAGTTTACACTTAGCCGGAGTTTCTTCAATTCTAGGTGCTGTAAACTTTATATCTACAACAATTAATATGAGAACAAATGGTATGTCTTTACATAAACTACCATTATTTGTATGGGCTATTGCTATTACTGCTTTCTTATTATTACTTGCTTTACCAGTATTAGCGGGTGCAATTACAATGTTACTAACAGATAGAAACTTTAATACAAGTTTCTACGACCCTGCCGGAGGTGGAGATCCAATCTTGTATCAAC…		cellularOrganisms	cellularOrganisms	1	Eukaryota	superkingdom	1	Fungi	kingdom	0.94	Basidiomycota	phylum	0.86	Agaricomycetes	class	0.86	Polyporales	order	0.32	Polyporaceae	family	0.23	Ganoderma	genus	0.23	Ganoderma_resinaceum	species	0.11
Zotu3248	QS_2_27_7_2020_S40_RonMWASPdeg_HCO2198	5	CCGTTTAAATAATATAAGTTTTTGATTATTAATACCTTCTTTGTTATTATTGTTAATTTCAAATGTGGCGGAAACAGGTTCTGGAACAGGTTGAACTATTTACCCACCTTTATCAGGTATTCAAGCACATTCCGGTCCAGCAGTTGATTTAACTATATTTAGTTTACATATTGCAGGAGCATCATCGATTATGGGTGCTATTAATTTTATTGTTACTATAACTAATATGCGTGCGCGCGGTATGCATTTTTATCGTTTACCTCTATTTGTTTGAGCTGTGCTTATTACTGCGGTTCTTTTATTACTTTCTTTACCTGTATTAGCAGGGGGTATTACTATGTTATTGACAGATCGAAATTTTAATACAAGCTTCTTTATACCTATGGGTGGTGGAGATCC…		cellularOrganisms	cellularOrganisms	1	Eukaryota	superkingdom	0.99	undef_Eukaryota	kingdom	0.47	Rhodophyta	phylum	0.17	Florideophyceae	class	0.17	Gelidiales	order	0.04	Gelidiaceae	family	0.04	Gelidium	genus	0.04	Gelidium_longipes	species	0.04
Zotu1800	SA_3_23_7_2020_S33_MLepF1_LepR1	23	TAAGGTTTTGATTATTACCTCCAAGATTAATTTTATTAATTTCTAGAATGTTTATTGGTTCAGGAACAGGGACTGGATGAACAGTTTATCCTCCTTTATCTTCTAATTTAGCTCATGGGGGTCCATCTGTTGATTTATCAATTTTTTCTTTGCATATTGCTGGTGCTTCTTCAATTATAGGATCAATTAATTTTATAACTACAGTTATAAATATAAAAATTTTTAAAATTGAAACTATTCCTTTATTTTCTTGATCAGTGTTTTTAACAGCAATTTTATTATTATTATCTTTACCTGTATTAGCAGGAGCTATTACAATATTATTATTTGATCGTAATTTAAATACTTCTTTTTTTGATCCATCTGGGGGTGGGGATTCTATTTTATATCAACATTTAT…		cellularOrganisms	cellularOrganisms	1	Eukaryota	superkingdom	1	Metazoa	kingdom	1	Arthropoda	phylum	1	Insecta	class	1	Hymenoptera	order	1	Eupelmidae	family	0.24	Eupelmus	genus	0.24	Eupelmus_atropurpureus	species	0.12
Zotu1540	SA_2_26_8_2020_S38_RonMWASPdeg_HCO2198	23	GAATAAATAACATAAGATTTTGACTTCTTCATCCTTCATTAACTTTACTCTTGGTTGGAAGTTTAGTTGACAATGGTGCTGGAATTGGTTGAACTATCCATCCTCCTTTGTCAAAATATATGTTTCATTCCAGTTCTTGTGTTGATTTAACAATTATTTCATTACATTTGGCTGGTGTATCATCAATTTTAGGTGCTGTAAATTTCATTAGAACAATTTTTAATATGCGTTCGACCGGTATTAATTTAGATAAAACTCCCTTATTTGTATGATCAGTTTTGATTACTGCATTCCTATTATTATTGCCTTTACCAGTTCTTGCTGGTGCAATTACTATATTATTAACTGATCATAACTTGAATACATGCTTTTTTGACCCTGCGGGAGGAGGAGATCCAA…		cellularOrganisms	cellularOrganisms	1	Eukaryota	superkingdom	1	Metazoa	kingdom	0.95	Arthropoda	phylum	0.95	Insecta	class	0.94	Hemiptera	order	0.91	Cicadidae	family	0.91	Cryptotympana	genus	0.22	Cryptotympana_holsti	species	0.21
Zotu1080	QS_6_24_8_2020_S52_MLepF1_LepR1	53	TAAGTTTTTGATTATTACCCCCCTCATTAACTTTATTATTGTCTAGTTCTATTGTAGAAAATGGAGCTGGTACAGGTTGAACAGTTTATCCTCCCTTATCTTCAGGTATTGCTCATGCTGGGGCTTCTGTTGATTTAGCAATTTTTTCTCTTCACTTAGCAGGAATTTCTTCTATTCTTGGAGCTGTAAATTTTATTACAACAGTAATTAACATACGTTCTAATGGAATTACATTAGATCGAATACCTTTATTTGTATGATCAGTTATTATTACTGCTGTTCTTTTATTGCTTTCTTTACCCGTATTGGCCGGAGCTATTACAATATTATTAACAGATCGAAACTTAAACACTTCATTTTTTGACCCTGCTGGGGGAGGAGACCCTATTCTTTATCAAC…		cellularOrganisms	cellularOrganisms	1	Eukaryota	superkingdom	1	Metazoa	kingdom	1	Arthropoda	phylum	1	Insecta	class	1	Diptera	order	0.98	Chironomidae	family	0.85	Orthocladius	genus	0.83	Orthocladius_mallochi	species	0.66
Zotu4918	SA_6_23_7_2020_S36_RonMWASPdeg_HCO2198	3	ACGAATAAATAATATAAGATTTTGATTACTTCCCCCTTCATTAACATTATTATTATTGAGATCAATAGTAGAAAGTGGTGCAGGAACAGGGTGAACAGTTTATCCTCCGCTAGCTTCTAATATCGCCCACAGAGGGGGATCAGTAGATTTGGCTATCTTTTCTTTACACTTAGCAGGAATTTCCTCAATTTTAGGGGCTATTAATTTCATTTCCACAATTTTAAATATAAAACCCCTAAATATGAGATTTGACCAAATACCTCTTTTTGTTTGATCAGTGCTTATTACCGCTATTCTCTTATTACTCTCCCTACCTGTCCTAGCGGGGGCTATTACCATACTACTAACAGATCGTAATTTTAACTCCTCATTCTTTGACCCTGCAGGAGGGGGAGACCC…		cellularOrganisms	cellularOrganisms	1	Eukaryota	superkingdom	1	Metazoa	kingdom	1	Arthropoda	phylum	1	Insecta	class	1	Trichoptera	order	1	Hydroptilidae	family	1	Agraylea	genus	1	Agraylea_multipunctata	species	1
Zotu2004	SA_2_26_8_2020_S38_MLepF1_LepR1	12	TAAGATTTTGACTTCTTCCTCCTTCTTTAATTTTGTTATTAGTAGGTAGATTAGTTGATAATGGTGCTGGAACTGGTTGAACAGTTTACCCACCATTATCAAGATGTATATTTCATTCTGGCTCATGTGCTGATTTAACAATTTTTTCTTTACATTTAGCAGGTGTATCATCAATTTTGGGAGCTGTAAATTTTATTAGAACAATTTTCAATATACGTTCAACTGGTATGGGGCTTGATAAAACTCCTTTATTTGTTTGATCTGTTTTAATTACTGCATTTTTGTTATTATTAACATTACCAGTTTTAGCTGGTGCAATTACTATAATATTAACTGATCGTAATTTAAATACATGTTTTTTTGACCCATCAGGAGGAGGGGATCCTATTCTTTATCAAC…		cellularOrganisms	cellularOrganisms	1	Eukaryota	superkingdom	1	Metazoa	kingdom	1	Arthropoda	phylum	1	Insecta	class	1	Hemiptera	order	1	Cicadidae	family	1	Neotibicen	genus	1	Neotibicen_canicularis	species	0.58
Zotu2210	QS_2_27_7_2020_S40_MLepF1_LepR1	14	TAAGATTTTGATTATTACCTCCTTCAAttttttttttAAGATTAAGAATATTTATTGGGGAAGGTACTGGAACTGGTTGAACAGTTTATCCTCCATTATCTTCAATAGTTTATCAATCTGGACCAAGAGTGGATTTTTCTATTTTTTCTTTACATCTTGCTGGAGCTAGATCAATTATAGGAGCAATAAATTTTATTGTAACTATTTTTATATTTTGTCGTTTTTCTTTTGATAAATTACCTTTATTTTCTTGATCTGTTGGAATTACTGCAGTATTATTATTATTATCATTACCAGTATTAGCAGGAGCAATTACTATATTATTATCAGATCGAAATTTAAATACTTCATTTTTTATACCTTTAGGAGGAGGCGATCCTGTTTTATATCAACATTTAT…		cellularOrganisms	cellularOrganisms	1	Eukaryota	superkingdom	1	Metazoa	kingdom	1	Arthropoda	phylum	1	Insecta	class	1	Hymenoptera	order	1	Pompilidae	family	1	Auplopus	genus	1	Auplopus_nigrellus	species	0.99
Zotu1201	SA_2_26_8_2020_S38_MLepF1_LepR1	45	TAAGGTTTTTTACTTTTTCCTCCATCATTAACTCTATTGTTGGTTGGTAGTTTAGTTGACAATGGTGCTGGGACAGATTGAACTGTATATCCACCTTTGTCAAGATATATATTTCATTCCCGTTCTTCTGTTGATTTAACAATTTTTTCATTACATTTAGCAGGTGTGTCATCAATTTTAGGTGCTGTAAATTTCATTAGAACAATTTTTAATATTCGTTCTACTGGTATAAGTTTAGATAAAACTCAATTGTTTTTATGATCAGTACTGATTACTGTTTACCACAGTAAATCAGTACTGATTTTTATTGTTGTTGTCTTTACCAGTTTTAGCTGGTGCTATTACTATATTATTAACTGATCGTAATTTGAAAACATGTTTTTTTGATCCATCTGGAGG…		cellularOrganisms	cellularOrganisms	1	Eukaryota	superkingdom	1	Metazoa	kingdom	0.86	Arthropoda	phylum	0.79	Insecta	class	0.74	Hemiptera	order	0.59	Cicadidae	family	0.58	Neotibicen	genus	0.36	Neotibicen_pruinosus	species	0.21
Zotu1418	QS_6_27_7_2020_S44_MLepF1_LepR1	3	TAAGTTTTTGACTTCTTCCCCCATCTCTTACACTTCTTCTTTCTAGATCAATCGTAGAAAATGGAGCAGGTACAGGATGAACAGTATACCCACCCCTTTCTTCTGCAATTGCTCACAGAGGGGCCTCTGTAGATTTAGCTATTTTTTCTTTACACTTAGCGGGGGTTTCCTCAATTTTAGGGTCTGTAAATTTTATTACAACAGTCATTAATATACGGGCAAATGGTATTACATTAGACCGAATACCGCTATTTGTATGATCTGTTGTTATTACAACAGTTCTTTTACTTCTATCTCTACCTGTTTTAGCAGGAGCTATTACGATACTTCTCACTGATCGAAATTTAAATACTTCGTTTTTTGACCCGGCTGGGGGAGGAGACCCTATTCTTTACCAAC…		cellularOrganisms	cellularOrganisms	1	Eukaryota	superkingdom	1	Metazoa	kingdom	1	Arthropoda	phylum	1	Insecta	class	1	Diptera	order	1	Chironomidae	family	1	Parachironomus	genus	1	Parachironomus_frequens	species	1
Zotu1418	QS_5_27_7_2020_S43_MLepF1_LepR1	19	TAAGTTTTTGACTTCTTCCCCCATCTCTTACACTTCTTCTTTCTAGATCAATCGTAGAAAATGGAGCAGGTACAGGATGAACAGTATACCCACCCCTTTCTTCTGCAATTGCTCACAGAGGGGCCTCTGTAGATTTAGCTATTTTTTCTTTACACTTAGCGGGGGTTTCCTCAATTTTAGGGTCTGTAAATTTTATTACAACAGTCATTAATATACGGGCAAATGGTATTACATTAGACCGAATACCGCTATTTGTATGATCTGTTGTTATTACAACAGTTCTTTTACTTCTATCTCTACCTGTTTTAGCAGGAGCTATTACGATACTTCTCACTGATCGAAATTTAAATACTTCGTTTTTTGACCCGGCTGGGGGAGGAGACCCTATTCTTTACCAAC…		cellularOrganisms	cellularOrganisms	1	Eukaryota	superkingdom	1	Metazoa	kingdom	1	Arthropoda	phylum	1	Insecta	class	1	Diptera	order	1	Chironomidae	family	1	Parachironomus	genus	1	Parachironomus_frequens	species	1
Zotu1418	SA_2_26_8_2020_S38_MLepF1_LepR1	13	TAAGTTTTTGACTTCTTCCCCCATCTCTTACACTTCTTCTTTCTAGATCAATCGTAGAAAATGGAGCAGGTACAGGATGAACAGTATACCCACCCCTTTCTTCTGCAATTGCTCACAGAGGGGCCTCTGTAGATTTAGCTATTTTTTCTTTACACTTAGCGGGGGTTTCCTCAATTTTAGGGTCTGTAAATTTTATTACAACAGTCATTAATATACGGGCAAATGGTATTACATTAGACCGAATACCGCTATTTGTATGATCTGTTGTTATTACAACAGTTCTTTTACTTCTATCTCTACCTGTTTTAGCAGGAGCTATTACGATACTTCTCACTGATCGAAATTTAAATACTTCGTTTTTTGACCCGGCTGGGGGAGGAGACCCTATTCTTTACCAAC…		cellularOrganisms	cellularOrganisms	1	Eukaryota	superkingdom	1	Metazoa	kingdom	1	Arthropoda	phylum	1	Insecta	class	1	Diptera	order	1	Chironomidae	family	1	Parachironomus	genus	1	Parachironomus_frequens	species	1
Zotu937	SA_5_26_8_2020_S46_MLepF1_LepR1	24	TAAGTTTTTGATTATTACCGCCTAGTTTAATTTTATTACTTTCTAGAATATTTATTGGAACAGGCACAGGTACAGGATGAACAGTCTATCCTCCTTTATCTTCAAATTTATCTCATAGTGGCCCATCTGTAGATTTATCAATTTTTTCATTACATATTGCAGGTATATCTTCAATTATAGGAGCAATTAATTTTATTTCTACTATTATAAATATAAAAATTTATAAAATAAATTCTATTTCTTTATTTTCATGATCAATATTATTAACAGCTATTTTATTATTATTATCATTACCAGTTTTAGCTGGTGCAATTACAATATTATTATTTGATCGAAATTTAAATACATCTTTTTTTGACCCCGCCGGAGGGGGGGACCCAATTTTATACCAACATTTAT…		cellularOrganisms	cellularOrganisms	1	Eukaryota	superkingdom	1	Metazoa	kingdom	1	Arthropoda	phylum	1	Insecta	class	1	Hymenoptera	order	0.98	Eulophidae	family	0.39	Aprostocetus	genus	0.32	Aprostocetus_clavicornis	species	0.16
Zotu937	QS_4_27_7_2020_S42_MLepF1_LepR1	14	TAAGTTTTTGATTATTACCGCCTAGTTTAATTTTATTACTTTCTAGAATATTTATTGGAACAGGCACAGGTACAGGATGAACAGTCTATCCTCCTTTATCTTCAAATTTATCTCATAGTGGCCCATCTGTAGATTTATCAATTTTTTCATTACATATTGCAGGTATATCTTCAATTATAGGAGCAATTAATTTTATTTCTACTATTATAAATATAAAAATTTATAAAATAAATTCTATTTCTTTATTTTCATGATCAATATTATTAACAGCTATTTTATTATTATTATCATTACCAGTTTTAGCTGGTGCAATTACAATATTATTATTTGATCGAAATTTAAATACATCTTTTTTTGACCCCGCCGGAGGGGGGGACCCAATTTTATACCAACATTTAT…		cellularOrganisms	cellularOrganisms	1	Eukaryota	superkingdom	1	Metazoa	kingdom	1	Arthropoda	phylum	1	Insecta	class	1	Hymenoptera	order	0.98	Eulophidae	family	0.39	Aprostocetus	genus	0.32	Aprostocetus_clavicornis	species	0.16
Zotu4353	QS_6_27_7_2020_S44_MLepF1_LepR1	3	TAAGTTTTTGATTAATTCCTCCTTCATTAATTATTTTAATTTTAAGAAATGTATTAAATAATGGAGTAGGAACTGGATGAACTGTTTATCCTCCATTATCTTTAAATATTAGGCATAATGGATCATCAGTAGATTTAGCAATTTTTTCTTTATATATTGCAGGGATTTCTTCAATTATAGGACCTATTAATTTTATTGTTACAATTATTAATATAAAAAATAAATATTTAAAAATAGATCAATTATCTTTATTTATTTGATCAATTTTATTAACTACAATTTTATTATTATTATCATTACCTATTTTAGCTGGGGCTATTACAATATTATTAACTGATCGAAATTTTAATACTACATTTTTTGATCCTTCTGGAGGAGGAGATCCAATTTTATATCAAC…		cellularOrganisms	cellularOrganisms	1	Eukaryota	superkingdom	1	Metazoa	kingdom	1	Arthropoda	phylum	1	Insecta	class	1	Hymenoptera	order	1	Crabronidae	family	1	Pemphredon	genus	1	Pemphredon_enslini	species	0.49
Zotu2153	QS_4_27_7_2020_S42_MLepF1_LepR1	15	TAAGTTTTTGACTTCTTCCCCCTTCTCTCACTCTTTTACTTTCTAGTTCATTTGTAGAAAATGGAGCAGGAACGGGTTGAACAGTTTATCCCCCTCTTTCAGCGGCAATTGCCCATAGTGGGGCTTCTGTTGATTTAGCTATTTTTTCTTTACATTTAGCAGGAATTTCTTCTATTTTAGGTTCTGTAAATTTTATTACAACTGTAATTAATATACGAGCAAATGGAATTACTCTAGACCGAATACCATTATTCGTTTGATCAGTTGTTATTACAACTGTTTTACTTCTTCTCTCTTTACCCGTTTTAGCCGGTGCAATTACTATACTATTAACAGATCGAAATTTAAACACATCATTTTTTGATCCTGCCGGAGGTGGGGACCCCATTCTATATCAAC…		cellularOrganisms	cellularOrganisms	1	Eukaryota	superkingdom	1	Metazoa	kingdom	1	Arthropoda	phylum	1	Insecta	class	1	Diptera	order	1	Chironomidae	family	1	Chironomus	genus	1	Chironomus_atrella	species	1
Zotu4451	SA_1_26_8_2020_S37_MLepF1_LepR1	3	TAAGCTTTTGACTTTTACCACCATCGCTAATCTTACTATTATCAAGATCATTAGTAGATATAGGTGTAGGGACAGGATGAACATTATATCCACCATTGTCTTCAAATATTGCTCATGCAGGTTCTAGAGTAGATTTATCAATTTTTTCCCTTCACTTAGCAGGAATTTCATCTATCCTTGGAGCATTAAACTTTATTACAACAGTTAGAAACATACGAACTCAAGGTATATCCTTTGATAAAACTCCATTATTTGTATGATCTGTAATAATTACAGCAATTCTCCTACTACTTTCATTACCAGTGCTTGCCGGAGCAATTACAATATTATTAACTGATCGAAATATCAATACATCCTTTTTTAACCCATCAGGGGGAGGGGATCCTATCCTATACCAAC…		cellularOrganisms	cellularOrganisms	1	Eukaryota	superkingdom	1	Metazoa	kingdom	1	Arthropoda	phylum	1	Insecta	class	1	Hemiptera	order	0.96	Cicadellidae	family	0.93	Jikradia	genus	0.9	Jikradia_olitoria	species	0.9
Zotu894	SA_1_23_7_2020_S31_MLepF1_LepR1	61	TAAGATTCTGATTTCTACCCCCTTCCCTTACTCTACTTCTAATAAGAAGATTAGTAGAAAGAGGAGCCGGAACAGGATGAACTGTTTATCCCCCACTTTCATCAAATATCGCACATGGAGGAGCATCTGTAGATTTAGCTATTTTTAGACTTCATTTAGCAGGTATCTCATCAATTTTAGGGGCAATTAATTTTATTACAACAGTAATTAATATGCGATCCCCAGGAATAACTTTTGATCAAATACCTCTCTTTGTTTGAGCTGTAGCCATTACAGCATTGTTATTATTACTATCTTTACCAGTTTTAGCAGGAGCTATTACTATACTTCTTACAGATCGTAATTTAAATACATCTTTTTTTGATCCTGCTGGAGGAGGAGATCCAATTTTATACCAAC…		cellularOrganisms	cellularOrganisms	1	Eukaryota	superkingdom	1	Metazoa	kingdom	1	Arthropoda	phylum	1	Insecta	class	1	Coleoptera	order	1	Staphylinidae	family	1	Coproporus	genus	1	Coproporus_ventriculus	species	1
Zotu3522	QS_1_27_7_2020_S39_RonMWASPdeg_HCO2198	4	ATAAACCAGCCTGATTTTAAAAATATTTGTTCGATTTTATCTTTATTTAAATAATTCTTAAGTTTAAGGGTTCAAGCCTTCATGATGCGTTTATATTTACAATAGAGACTTTCTTAATTTTATATTTTAACATAATTATATCAGAACAGAGTATGACTTTGAACCAATTTGCAATAAGCATTAAGAGTTGTCTTTAAAACTCGTAATAGTCATGGATATGAATTTATTAT		cellularOrganisms	cellularOrganisms	1	Eukaryota	superkingdom	0.95	undef_Eukaryota	kingdom	0.6	undef_undef_Eukaryota	phylum	0.54	Spirotrichea	class	0.54	Sporadotrichida	order	0.52	Oxytrichidae	family	0.52	Laurentiella	genus	0.49	Laurentiella_strenua	species	0.49
Zotu1827	SA_1_26_8_2020_S37_MLepF1_LepR1	11	TAAGATTTTGACTATTACCAATGTCAATCACACTGCTAATTTCAAGTTCAACAACCGCATCAGGGTCAGGAACAGGATGAACTGTTTATCCTCCCCTTTCTGCACAAGAAGCACACTCAGGACCATCAGTTGACTTAACAATTTTTTCACTACACATTGCAGGAATTAGATCAATTATAGGAGCAATCAACTTCATCTCAACAATTATAAATATACGAGTAAAAGGAATAACAATAGAAAAAACACCACTTTTTTGTTGATCAGTATTGATTACAGCAGTTCTACTAATTGTATCACTACCTGTATTAGCTGGAGCAATTACAATATTACTACTAGATCGAAATTTTAATACATCATTTTTTGACCCATCAGGTGGTGGTGACCCAATTTTATATCAAC…		cellularOrganisms	cellularOrganisms	1	Eukaryota	superkingdom	1	Metazoa	kingdom	1	Arthropoda	phylum	1	Insecta	class	1	Hemiptera	order	1	Pentatomidae	family	0.95	Nezara	genus	0.95	Nezara_antennata	species	0.95
Zotu3489	QS_1_24_8_2020_S47_MLepF1_LepR1	4	TAAGATTTTGATTATTACCTCCATCATTAACATTTTTATTAATTAGAAGATGAGTAGAAACAGGAACAGGAACAGGTTGAACAGTTTATCCTCCTTTATCATCTTCAATTGCTCATACAGGTTCTTCTGTAGATTTCTCAATTTTTTCACTACATATTGCAGGAATTTCATCAATTTTAGGAGCTATTAATTTTATTTCTACTATATTAAATATAAAAATTAAATTTATAAAATTTGATCAAATTTCTTTATTTTCATGATCTGTATTAATTACAGCGGTATTATTATTATTATCATTACCAGTTTTAGCTGGAGCAATTACTATATTATTAACAGATCGAAATTTAAATACTTCTTTCTTTGATCCTATAGGAGGAGGAGATCCTGTTCTATATCAAC…		cellularOrganisms	cellularOrganisms	1	Eukaryota	superkingdom	1	Metazoa	kingdom	1	Arthropoda	phylum	1	Insecta	class	1	Diptera	order	0.72	Cecidomyiidae	family	0.71	Contarinia	genus	0.31	Contarinia_negundinis	species	0.23
Zotu1534	SA_2_26_8_2020_S38_MLepF1_LepR1	23	TAAGATTTTGACTTCTTCCCCCTTCTTTAACTTTGTTGTTAGTAGGTAGATTAGTTGATAATGGTGCCGGAACTGGTTGAACAGTTTATCCACCATTATCAAGATATATATTTCATTCTGGCTCATGTGTTGATTTAACAATTTTTTCTTTACATTTAGCAGGTGTATCATCAATTTCGGGAGCTGTAAATTTTATTAGAACAATTTTTAATATACGTTCAACTGGGATGGGGCTTGATAAAACTCCTTTATTTGTTTGATCAGTTTTAATTACTGCATTTTTGTTATTGTTATCATTACCAGTTTTAGCTGGTGCAATTACTATATTATTAACTGATCGTAATTTAAATACATGTTTTTTTGATCCATCAGGAGGAGGAGATCCTATTCTTTATCAAT…		cellularOrganisms	cellularOrganisms	1	Eukaryota	superkingdom	1	Metazoa	kingdom	1	Arthropoda	phylum	1	Insecta	class	1	Hemiptera	order	1	Cicadidae	family	1	Neotibicen	genus	1	Neotibicen_canicularis	species	0.41
Zotu115	SA_1_23_7_2020_S31_MLepF1_LepR1	8	TAAGTTTTTGACTTTTACCACCATCTTTAACTCTCCTTCTTTCTAGTTCTATTGTAGAAAATGGGGCAGGAACTGGATGAACAGTTTACCCCCCTCTATCAGCAGCAATTGCGCATAGTGGGGCTTCTGTTGATCTTGCCATTTTTTCTCTTCACTTAGCAGGAGTATCATCAATTTTAGGATCTGTAAATTTTATTACAACAGTTATTAATATACGAGCAAACGGAATTACTCTTGATCGAATACCTCTATTTGTATGATCAGTGGTAATTACTACTGTTCTTCTTCTTCTTTCTTTACCTGTTCTAGCTGGAGCTATTACAATACTTTTGACAGACCGAAATTTAAACACATCTTTCTTTGACCCAGCCGGAGGGGGGGATCCAATTCTTTATCAAC…		cellularOrganisms	cellularOrganisms	1	Eukaryota	superkingdom	1	Metazoa	kingdom	1	Arthropoda	phylum	0.99	Insecta	class	0.97	Diptera	order	0.7	Chironomidae	family	0.52	Chironomus	genus	0.26	Chironomus_transvaalensis	species	0.08
Zotu115	SA_1_26_8_2020_S37_MLepF1_LepR1	942	TAAGTTTTTGACTTTTACCACCATCTTTAACTCTCCTTCTTTCTAGTTCTATTGTAGAAAATGGGGCAGGAACTGGATGAACAGTTTACCCCCCTCTATCAGCAGCAATTGCGCATAGTGGGGCTTCTGTTGATCTTGCCATTTTTTCTCTTCACTTAGCAGGAGTATCATCAATTTTAGGATCTGTAAATTTTATTACAACAGTTATTAATATACGAGCAAACGGAATTACTCTTGATCGAATACCTCTATTTGTATGATCAGTGGTAATTACTACTGTTCTTCTTCTTCTTTCTTTACCTGTTCTAGCTGGAGCTATTACAATACTTTTGACAGACCGAAATTTAAACACATCTTTCTTTGACCCAGCCGGAGGGGGGGATCCAATTCTTTATCAAC…		cellularOrganisms	cellularOrganisms	1	Eukaryota	superkingdom	1	Metazoa	kingdom	1	Arthropoda	phylum	0.99	Insecta	class	0.97	Diptera	order	0.7	Chironomidae	family	0.52	Chironomus	genus	0.26	Chironomus_transvaalensis	species	0.08
Zotu115	QS_5_27_7_2020_S43_MLepF1_LepR1	287	TAAGTTTTTGACTTTTACCACCATCTTTAACTCTCCTTCTTTCTAGTTCTATTGTAGAAAATGGGGCAGGAACTGGATGAACAGTTTACCCCCCTCTATCAGCAGCAATTGCGCATAGTGGGGCTTCTGTTGATCTTGCCATTTTTTCTCTTCACTTAGCAGGAGTATCATCAATTTTAGGATCTGTAAATTTTATTACAACAGTTATTAATATACGAGCAAACGGAATTACTCTTGATCGAATACCTCTATTTGTATGATCAGTGGTAATTACTACTGTTCTTCTTCTTCTTTCTTTACCTGTTCTAGCTGGAGCTATTACAATACTTTTGACAGACCGAAATTTAAACACATCTTTCTTTGACCCAGCCGGAGGGGGGGATCCAATTCTTTATCAAC…		cellularOrganisms	cellularOrganisms	1	Eukaryota	superkingdom	1	Metazoa	kingdom	1	Arthropoda	phylum	0.99	Insecta	class	0.97	Diptera	order	0.7	Chironomidae	family	0.52	Chironomus	genus	0.26	Chironomus_transvaalensis	species	0.08
Zotu115	SA_2_26_8_2020_S38_MLepF1_LepR1	19	TAAGTTTTTGACTTTTACCACCATCTTTAACTCTCCTTCTTTCTAGTTCTATTGTAGAAAATGGGGCAGGAACTGGATGAACAGTTTACCCCCCTCTATCAGCAGCAATTGCGCATAGTGGGGCTTCTGTTGATCTTGCCATTTTTTCTCTTCACTTAGCAGGAGTATCATCAATTTTAGGATCTGTAAATTTTATTACAACAGTTATTAATATACGAGCAAACGGAATTACTCTTGATCGAATACCTCTATTTGTATGATCAGTGGTAATTACTACTGTTCTTCTTCTTCTTTCTTTACCTGTTCTAGCTGGAGCTATTACAATACTTTTGACAGACCGAAATTTAAACACATCTTTCTTTGACCCAGCCGGAGGGGGGGATCCAATTCTTTATCAAC…		cellularOrganisms	cellularOrganisms	1	Eukaryota	superkingdom	1	Metazoa	kingdom	1	Arthropoda	phylum	0.99	Insecta	class	0.97	Diptera	order	0.7	Chironomidae	family	0.52	Chironomus	genus	0.26	Chironomus_transvaalensis	species	0.08
Zotu115	SA_2_23_7_2020_S32_MLepF1_LepR1	638	TAAGTTTTTGACTTTTACCACCATCTTTAACTCTCCTTCTTTCTAGTTCTATTGTAGAAAATGGGGCAGGAACTGGATGAACAGTTTACCCCCCTCTATCAGCAGCAATTGCGCATAGTGGGGCTTCTGTTGATCTTGCCATTTTTTCTCTTCACTTAGCAGGAGTATCATCAATTTTAGGATCTGTAAATTTTATTACAACAGTTATTAATATACGAGCAAACGGAATTACTCTTGATCGAATACCTCTATTTGTATGATCAGTGGTAATTACTACTGTTCTTCTTCTTCTTTCTTTACCTGTTCTAGCTGGAGCTATTACAATACTTTTGACAGACCGAAATTTAAACACATCTTTCTTTGACCCAGCCGGAGGGGGGGATCCAATTCTTTATCAAC…		cellularOrganisms	cellularOrganisms	1	Eukaryota	superkingdom	1	Metazoa	kingdom	1	Arthropoda	phylum	0.99	Insecta	class	0.97	Diptera	order	0.7	Chironomidae	family	0.52	Chironomus	genus	0.26	Chironomus_transvaalensis	species	0.08
Zotu115	QS_4_27_7_2020_S42_MLepF1_LepR1	651	TAAGTTTTTGACTTTTACCACCATCTTTAACTCTCCTTCTTTCTAGTTCTATTGTAGAAAATGGGGCAGGAACTGGATGAACAGTTTACCCCCCTCTATCAGCAGCAATTGCGCATAGTGGGGCTTCTGTTGATCTTGCCATTTTTTCTCTTCACTTAGCAGGAGTATCATCAATTTTAGGATCTGTAAATTTTATTACAACAGTTATTAATATACGAGCAAACGGAATTACTCTTGATCGAATACCTCTATTTGTATGATCAGTGGTAATTACTACTGTTCTTCTTCTTCTTTCTTTACCTGTTCTAGCTGGAGCTATTACAATACTTTTGACAGACCGAAATTTAAACACATCTTTCTTTGACCCAGCCGGAGGGGGGGATCCAATTCTTTATCAAC…		cellularOrganisms	cellularOrganisms	1	Eukaryota	superkingdom	1	Metazoa	kingdom	1	Arthropoda	phylum	0.99	Insecta	class	0.97	Diptera	order	0.7	Chironomidae	family	0.52	Chironomus	genus	0.26	Chironomus_transvaalensis	species	0.08
Zotu3016	QS_1_27_7_2020_S39_MLepF1_LepR1	6	TAAGTTTTTGGTTACTACCTCCTTCGCTTATACTTTTGCTCTCTGGGAGAATGGTAGACAGAGGGGCAGGAACGGGTTGGACGGTCTACCCTCCCCTGTCGGGGGCTATCGCTCACGCAGGGGCTTCGGTGGATTTGAGAATTTTTTCATTGCACTTGGCGGGGGTTTCATCCATTTTAGGGGCAATTAATTTTATCACAACGGTGATTAACATGCGCCCTTCAGGTCTTAAATTGGAACGAATACCATTATTTGTGTGATCTGTAGCCATTACTGCTCTTTTATTGTTACTTTCTTTACCAGTGTTGGCAGGGGCTATCACTATGCTTTTGACAGACCGGAATTTAAATACATCTTTTTTTGACCCTGCGGGAGGGGGAGACCCTATTCTCTATCAAC…		cellularOrganisms	cellularOrganisms	1	Eukaryota	superkingdom	1	Metazoa	kingdom	1	Arthropoda	phylum	1	Insecta	class	1	Dermaptera	order	1	Forficulidae	family	1	Forficula	genus	1	Forficula_auricularia-B	species	1
Zotu4167	QS_4_27_7_2020_S42_MLepF1_LepR1	3	TAAGATTTTGACTACTCCCACCTGCCTTAACCTTACTTATTATTAGAAGATTAGTGGAAATAGGTGCAGGAACTGGATGAACTGTCTATCCTCCTTTATCCTCTAACTTAGCTCATAATGGGCCTTCAGTAGATTTAGTAATTTTTAGTTTACACTTAGCAGGTATCTCATCTATTTTAGGAGCCGTAAATTTTATTTCAACTATTATAAATATACGACCATTTGGCATAAACCTTGATAAGACACCTCTTTTTGTATGATCAGTACTAATTACTGCTATTTTACTTTTATTATCATTACCTGTATTAGCCGGGGCAATTACAATATTATTAACAGATCGTAATATTAATTCTTCTTTTTTTGACCCAACCGGTGGGGGAGACCCAATTTTATACCAAC…		cellularOrganisms	cellularOrganisms	1	Eukaryota	superkingdom	1	Metazoa	kingdom	1	Arthropoda	phylum	1	Insecta	class	1	Coleoptera	order	1	Coccinellidae	family	1	Coccinella	genus	1	Coccinella_septempunctata	species	1
Zotu2509	QS_6_27_7_2020_S44_MLepF1_LepR1	10	TTACGATTTTGATTATTGCCTCCTTCTCTATCTCTTTTGTTAGCAAGTAGTCTAGTAGAAAACGGAGCTGGAACTGGTTGAACTGTCTACCCACCTCTCTCTGTAAATATTGCTCATGCTGGACCATCCGTAGATTTAGCAATTTTTTCACTTCATTTAGCCGGAATTTCTTCAATTTTAAGAGCAGTTAATTTTATTACAACAACTATTAATATACGGGCTCCAGGAATATATCTAGATCAAACACCTATATTTCATTGGGCTATAGAAATTACAGCATTACTTTTACTTCTTTCTTTACCTGTTTTAGCTGGAGCTATTACTATATTATTAACTGACCGAAACTTAAATACTTCTTTCTTTGATCCTGCTGGTGGAGGAGATCCCATTCTATACCAA…		cellularOrganisms	cellularOrganisms	1	Eukaryota	superkingdom	1	Metazoa	kingdom	1	Arthropoda	phylum	0.98	Insecta	class	0.9	Mecoptera	order	0.04	Panorpidae	family	0.04	Neopanorpa	genus	0.04	Neopanorpa_baviensis	species	0.04
Zotu470	SA_2_26_8_2020_S38_MLepF1_LepR1	290	TAAGATTTTGACTTCTTCCTCCTTCTTTAACTTTGTTATTAGTAGGTAGATTAGTTGATAATGGTGCTGGAACTGGTTGAACAGTTTATCCACCATTATCAAGATATATATTTCATTCTGGCTCATGTGTTGATTTAACAATTTTTTCTTTATATTTAGCAGGTGTATCATCAATTTTGGGAGCTGTAAATTTTATTAGAACAATTTTTAATATACGTTCAACTGGTATGGGGTTTGATAAAACTCCTTTATTTGTTTGATCAGTTTTAATTACTGCATTTTTTTATTATTATCATTACCAGTTTTAGCTGGTGCAATTACTATATTATTAGCTGATCGTAATTTAAATACATGTTTTTTTGACCCATCAGGAGGAGGAGATCCTATTCTTTATCAACA…		cellularOrganisms	cellularOrganisms	1	Eukaryota	superkingdom	1	Metazoa	kingdom	1	Arthropoda	phylum	1	Insecta	class	1	Hemiptera	order	1	Cicadidae	family	1	Neotibicen	genus	1	Neotibicen_linnei	species	0.53
Zotu2942	SA_2_26_8_2020_S38_RonMWASPdeg_HCO2198	7	TCGAATAAACAATACAAGATTTTGACTTCTTCCTCCTTCTTTAATTTTGTTATTAGTAGGTAGATTAGTTGATAATGGTGCTGGAACTGGTTGAACAGTTTACCCACCATTATCAAGATCTATATTTCATTCTGGCTCATGTGTTGATTTAACAATTTTTTCTTTACATTTAGCAGGTGTATCATCAATTTTGGGAGTTGTAAATTTTATTAGAACAATTTTTAATATACGTTCAACTGGTATGGGGCTTGATAAAACTCCTTTATTTGTTTGATCAGTTTTAATTACTGCATTTTTGTTATTATTATCATTACCAGTTTTAGCTGGTGCAATTTACTATATTATTAACTGATCGTAATTTAAATACATGTTTTTTTGACCCATCAGGAGGAGGGGATC…		cellularOrganisms	cellularOrganisms	1	Eukaryota	superkingdom	1	Metazoa	kingdom	1	Arthropoda	phylum	1	Insecta	class	1	Hemiptera	order	1	Cicadidae	family	1	Neotibicen	genus	1	Neotibicen_canicularis	species	0.5
Zotu2311	SA_1_23_7_2020_S31_MLepF1_LepR1	5	TAAGTTTCTGATTATTACCACCTAGTTTACTTTTATTAATATTCTCAGCATGTATAGAAGGAGGAGTAGGTACAGGTTGAACTCTTTACCCACCTTTATCTGGACTACAAAGTCATAGTGGACCAAGTGTAGATTTAGGTATTTTCGCATTACATTTATCAGGTGTAAGTAGTTTATTAGGAGCTATTAACTTTATAACAACAATCGGTAATATGAGAACTCCAGGTATAAGATTACATAAATTAGCTTTATTTGGATGAGCTGTAGTAATTACAGCAATATTATTATTATTATCTTTACCTGTGTTAGCTGGTGCTATAACTATGATTTTAACTGATAGAAATTTTAATACTTCATTCTTTGAAGTAGCTGGAGGTGGTGATCCTATTTTATTCCAAC…		cellularOrganisms	cellularOrganisms	1	Eukaryota	superkingdom	1	Fungi	kingdom	1	Ascomycota	phylum	1	Sordariomycetes	class	0.95	Hypocreales	order	0.8	Cordycipitaceae	family	0.28	Parengyodontium	genus	0.26	Parengyodontium_album	species	0.26
Zotu2311	QS_2_27_7_2020_S40_MLepF1_LepR1	6	TAAGTTTCTGATTATTACCACCTAGTTTACTTTTATTAATATTCTCAGCATGTATAGAAGGAGGAGTAGGTACAGGTTGAACTCTTTACCCACCTTTATCTGGACTACAAAGTCATAGTGGACCAAGTGTAGATTTAGGTATTTTCGCATTACATTTATCAGGTGTAAGTAGTTTATTAGGAGCTATTAACTTTATAACAACAATCGGTAATATGAGAACTCCAGGTATAAGATTACATAAATTAGCTTTATTTGGATGAGCTGTAGTAATTACAGCAATATTATTATTATTATCTTTACCTGTGTTAGCTGGTGCTATAACTATGATTTTAACTGATAGAAATTTTAATACTTCATTCTTTGAAGTAGCTGGAGGTGGTGATCCTATTTTATTCCAAC…		cellularOrganisms	cellularOrganisms	1	Eukaryota	superkingdom	1	Fungi	kingdom	1	Ascomycota	phylum	1	Sordariomycetes	class	0.95	Hypocreales	order	0.8	Cordycipitaceae	family	0.28	Parengyodontium	genus	0.26	Parengyodontium_album	species	0.26
Zotu2467	SA_3_23_7_2020_S33_RonMWASPdeg_HCO2198	9	ACGTTTAAATAATTTAAGATTTTGATTGGTTCCGGTTGCTTTATTATTTATAAGTTTAAGATTATTAGTAGGTTTGGGTCCTGGTACTGGTTGAACTGTTTATCCTCCCTTATCTAATTCTGTTTATCATTTTGGAGGTTCTGTTGACTTAGCTATTTTTAGTTTACATGTTGCAGGAGTTTCTTCTATTTTAGGAGGTATTAATTTTATTACTACTTGTTTAAAAGGTAAAATTAGTTATGTTTTAAGTCTTGAGTTTTTGAATTTATTTACTTGAGCTATAATTGTTACTAGGTTCTTATTAGTTTTAAGTTTACCTGTTTTAGCTGGTGGTATTACGATATTACTATTAGATCGAAATTTTGGATCATCTTTTTTTGATCCTAGAGGGGGTGGTAA…		cellularOrganisms	cellularOrganisms	1	Eukaryota	superkingdom	1	Metazoa	kingdom	1	Rotifera	phylum	1	Bdelloidea	class	1	Adinetida	order	0.79	Adinetidae	family	0.79	Adineta	genus	0.79	Adineta_vaga	species	0.74
Zotu1569	SA_4_26_8_2020_S45_MLepF1_LepR1	28	TAAGTTTTTGACTTCTTCCTCCTTCTATTGTTTTATTAATTTCTAGAAGAATCGTAGAAAATGGAGCTGGTACAGGTTGAACAGTTTATCCTCCTCTTTCTTCAAATATTGCTCATGGAGGTAGTTCGGTAGATTTAGCTATTTTTTCCTTACATTTAGCTGGAATTTCCTCAATTTTAGGAGCAATTAATTTTATTACAACAATTATTAATATACGAACTAATGGTATATCATTTGATCAAATACCCTTATTCATTTGAGCTGTAGGTATTACTGCATTATTATTATTATTATCTTTACCAGTATTAGCAGGAGCTATTACTATATTATTAACAGATCGTAATTTAAATACTTCCTTTTTTGACCCTGCTGGAGGAGGAGATCCTATTCTTTACCAAC…		cellularOrganisms	cellularOrganisms	1	Eukaryota	superkingdom	1	Metazoa	kingdom	1	Arthropoda	phylum	1	Insecta	class	1	Lepidoptera	order	0.98	Blastobasidae	family	0.7	Holcocera	genus	0.7	Holcocera_chalcofrontella	species	0.7
Zotu1647	SA_2_26_8_2020_S38_MLepF1_LepR1	23	TAAGATTTTGTCTTCTTCCTCCTTCTTTAACTTTGTTATTAGTAGGTAGATTAGTTGATAATGGTGCTGGAACTGGTTGAACAGTTTACCCACCATTATCAAGATATATATTTCATTCTGGCTCATGTGTTGATTTACCAATTTTTTCTTTATATTTAGCAGGTGTATCGTCAATTTTGGGAGCTGAAAATTTTATTAGAACAATTTTTAATATACGTTCAACTGGTATGGGGCTTGATAAAACTCCTTTATTTGTTTGATCAGTTTTAATTACTGCATTTTTGTTATTATTATCATTACCAGTTTTAGCTGGTGCAATTACTATATTATTAACTGATCGTAATTTAAATACGTTTTTTTGACCCATCAGGAGGAGGAGATCCTATCCTTTATCAACAT…		cellularOrganisms	cellularOrganisms	1	Eukaryota	superkingdom	1	Metazoa	kingdom	1	Arthropoda	phylum	1	Insecta	class	1	Hemiptera	order	1	Cicadidae	family	1	Neotibicen	genus	1	Neotibicen_linnei	species	0.73
Zotu2673	SA_5_26_8_2020_S46_RonMWASPdeg_HCO2198	5	TCGGTTGACTACTCTGCGATTTTGACTTTTGCCTCCTTCTATTATGTTATTAATTTTAGGGTTTTCAGGAGAAGGAGCAGGAACTGGATGAACGGTTTATCCTCCTCTTTCAACATTTTTTCATTCTGGTATTTCAGTAGATTTAACTATTTTCTCTTTACACCTGGCAGGTGTATCATCAATTTTAGGAGCattaaattttatttctacaattttaaatttaaaaagaaaagatttaagatttgaaaaaaCTAGACTTTTTGTTTGATCAGTTATTTTGACGGCTATCCTATTACTTTTATCTTTACCTGTATTAGCTGGAGCCATTACTATACTTTTAACAGATCGAAATTTAAATACTTCCTTTTTTGACCCAAGAGGGGGAGGTGATCCAACCCT…		cellularOrganisms	cellularOrganisms	1	Eukaryota	superkingdom	1	Metazoa	kingdom	1	Arthropoda	phylum	1	Insecta	class	1	Thysanoptera	order	1	Thripidae	family	1	Anaphothrips	genus	1	Anaphothrips_obscurus	species	1
Zotu2673	SA_5_23_7_2020_S35_RonMWASPdeg_HCO2198	3	TCGGTTGACTACTCTGCGATTTTGACTTTTGCCTCCTTCTATTATGTTATTAATTTTAGGGTTTTCAGGAGAAGGAGCAGGAACTGGATGAACGGTTTATCCTCCTCTTTCAACATTTTTTCATTCTGGTATTTCAGTAGATTTAACTATTTTCTCTTTACACCTGGCAGGTGTATCATCAATTTTAGGAGCattaaattttatttctacaattttaaatttaaaaagaaaagatttaagatttgaaaaaaCTAGACTTTTTGTTTGATCAGTTATTTTGACGGCTATCCTATTACTTTTATCTTTACCTGTATTAGCTGGAGCCATTACTATACTTTTAACAGATCGAAATTTAAATACTTCCTTTTTTGACCCAAGAGGGGGAGGTGATCCAACCCT…		cellularOrganisms	cellularOrganisms	1	Eukaryota	superkingdom	1	Metazoa	kingdom	1	Arthropoda	phylum	1	Insecta	class	1	Thysanoptera	order	1	Thripidae	family	1	Anaphothrips	genus	1	Anaphothrips_obscurus	species	1
Zotu4760	SA_4_23_7_2020_S34_MLepF1_LepR1	3	TAAGATTTTGATTACTACCCCCATCAATTTTATTTTTAATTTTAGGAAGAATAATTGATATAGGACCAGGAACAGGATGAACTATTTATCCACCATTATCAACATATATTTCACACAGAAGAATTTCTGTAGACTTAACTATTCTATCTTTACATATTGCAGGAGCTTCATCTATTATAGGTGCAATTAATTTTATTGCAACTATTATAAATATATTCCACTCAAAAACTAAATTTACACAACTAAATTTATTTATCTGATCTATTTATATCACAGCATTTTTATTATTATTATCATTACCTGTACTTGCAGGAGCCATTACAATATTAATTTCTGATCGTAATTTAAATACATCATTCTTTGATCCAGCAGGAGGTGGAGATCCCATCCTTTATCAAC…		cellularOrganisms	cellularOrganisms	1	Eukaryota	superkingdom	1	Metazoa	kingdom	0.84	Arthropoda	phylum	0.83	Insecta	class	0.82	Hymenoptera	order	0.58	Tenthredinidae	family	0.09	Empria	genus	0.06	Empria_parvula	species	0.05
Zotu1615	SA_2_26_8_2020_S38_MLepF1_LepR1	17	TAAGATTTTGACTTCTTCCTCCTTCTTTAATTTTGTTATTAGTAGGTAGATTAGTTGATAATGGCGCTGGAACTGATTGAACAGTTTACCCACCATTATCAAGATATGTATTTCATTCTGGCTCATGTGTTGGTTTAACAAttttttttttACATTTAGCAGGTGTATCATCAATTTTGGGAGCTGTAAATTTTATTAGAACAATTTTTAATATACGTTCAACTGGTATGGGGCTTGATAAAACTCCTTTATTTGTTTGATCAGTTTTAATTACTGCATTTTTGTTATTATTATCATTACCAGTTTTAGCTGGTGCAATTACTATATTATTAACTGATCGTAATTTAAATACACGTTTTTTTGACCCATCAGGAGGAGGAGATCCTATTCTTTATCAAC…		cellularOrganisms	cellularOrganisms	1	Eukaryota	superkingdom	1	Metazoa	kingdom	1	Arthropoda	phylum	1	Insecta	class	1	Hemiptera	order	1	Cicadidae	family	1	Neotibicen	genus	1	Neotibicen_linnei	species	0.69
Zotu1459	SA_4_26_8_2020_S45_MLepF1_LepR1	11	TAAGATTTTGACTCTTACCTCCATCCTTAATATTTTTATTAATAAGAAGAATTGTAGAAAAGGGAGCTGGAACGGGATGAACTGTTTATCCCCCCCTTTCTTCAAATGTCGCTCATGCTGGCTCATCTGTAGATTTAGCAATTTTTAGTTTACATTTAGCTGGTATTTCTTCAATTTTAGGGTCTGTTAATTTCATCACCACTGTTATTAATATACGACCTAAAGGAATAAATTTTGATCGCTTACCTTTATTTGTATGAGCAGTAAAAATTACTACAATTCTTCTTCTTCTTTCTCTACCCGTACTTGCTGGGGCAATCACTATATTACTAACCGATCGAAATATTAATACCTCATTTTTTGACCCTTCAGGAGGGGGGGATCCGATTTTATACCAAC…		cellularOrganisms	cellularOrganisms	1	Eukaryota	superkingdom	1	Metazoa	kingdom	1	Arthropoda	phylum	1	Insecta	class	1	Coleoptera	order	1	Cryptophagidae	family	1	Atomaria	genus	1	Atomaria_ephippiata	species	1
Zotu1459	SA_1_23_7_2020_S31_MLepF1_LepR1	22	TAAGATTTTGACTCTTACCTCCATCCTTAATATTTTTATTAATAAGAAGAATTGTAGAAAAGGGAGCTGGAACGGGATGAACTGTTTATCCCCCCCTTTCTTCAAATGTCGCTCATGCTGGCTCATCTGTAGATTTAGCAATTTTTAGTTTACATTTAGCTGGTATTTCTTCAATTTTAGGGTCTGTTAATTTCATCACCACTGTTATTAATATACGACCTAAAGGAATAAATTTTGATCGCTTACCTTTATTTGTATGAGCAGTAAAAATTACTACAATTCTTCTTCTTCTTTCTCTACCCGTACTTGCTGGGGCAATCACTATATTACTAACCGATCGAAATATTAATACCTCATTTTTTGACCCTTCAGGAGGGGGGGATCCGATTTTATACCAAC…		cellularOrganisms	cellularOrganisms	1	Eukaryota	superkingdom	1	Metazoa	kingdom	1	Arthropoda	phylum	1	Insecta	class	1	Coleoptera	order	1	Cryptophagidae	family	1	Atomaria	genus	1	Atomaria_ephippiata	species	1
Zotu2503	QS_6_24_8_2020_S52_MLepF1_LepR1	10	TAAGTTTTTGACTTTTACCCCCTTCATTAACACTTCTCCTTTCTAGTTCAATTGTTGAAAATGGGGCAGGAACGGGATGAACAGTTTATCCTCCCCTATCTGCTGCTATTGCTCACAGCGGGGCCTCCGTTGACCTTGCTATTTTCTCTTTACATCTGGCAGGAGTTTCCTCAATTCTTGGGTCAGTAAATTTTATTACCACAGTAATTAATATGCGAGCTAATGGAATTACATTAGATCGAATACCTCTTTTTGTGTGATCAGTAGTAATTACTACTGTACTTCTTCTTTTATCACTGCCTGTTTTAGCAGGCGCTATTACTATACTATTAACAGATCGAAATTTAAATACTTCATTCTTTGACCCGGCTGGTGGGGGAGACCCAATTTTATACCAAC…		cellularOrganisms	cellularOrganisms	1	Eukaryota	superkingdom	1	Metazoa	kingdom	0.99	Arthropoda	phylum	0.95	Insecta	class	0.94	Diptera	order	0.81	Chironomidae	family	0.65	Cryptochironomus	genus	0.3	Cryptochironomus_tamayoroi	species	0.29
Zotu336	QS_1_24_8_2020_S47_MLepF1_LepR1	381	TAAGATTTTGACTTTTACCACCATCTCTATCAATACTATTAATGTCATCTTTTGTAGATACAGGAGCTGGAACAGGGTGAACAGTTTACCCGCCTCTATCCTCTCTCCAATTCCACAACAACAATAGAGTAGATTTAACAATTTTTTCTTTACATTTGGCCGGAATCTCTTCTATTCTAGGATCTGTAAATTTTATTACTACCATTATAAATATACGAATAAAAATAATGACCTTTGAACGAATACCATTATTTCTATGATCAGTGCTAATTACCACTATTCTATTACTTCTGTCTTTACCAGTATTAGCAGGAGCTATTACTATACTTCTAACTGATCGAAATTTTAATACAAGATTTTTTGACCCAGCCGGAGGAGGAGACCCAATTCTTTATCAAC…		cellularOrganisms	cellularOrganisms	1	Eukaryota	superkingdom	1	undef_Eukaryota	kingdom	0.06	undef_undef_Eukaryota	phylum	0.06	Spirotrichea	class	0.04	Sporadotrichida	order	0.04	Oxytrichidae	family	0.04	Laurentiella	genus	0.04	Laurentiella_strenua	species	0.04
Zotu336	QS_1_27_7_2020_S39_MLepF1_LepR1	22	TAAGATTTTGACTTTTACCACCATCTCTATCAATACTATTAATGTCATCTTTTGTAGATACAGGAGCTGGAACAGGGTGAACAGTTTACCCGCCTCTATCCTCTCTCCAATTCCACAACAACAATAGAGTAGATTTAACAATTTTTTCTTTACATTTGGCCGGAATCTCTTCTATTCTAGGATCTGTAAATTTTATTACTACCATTATAAATATACGAATAAAAATAATGACCTTTGAACGAATACCATTATTTCTATGATCAGTGCTAATTACCACTATTCTATTACTTCTGTCTTTACCAGTATTAGCAGGAGCTATTACTATACTTCTAACTGATCGAAATTTTAATACAAGATTTTTTGACCCAGCCGGAGGAGGAGACCCAATTCTTTATCAAC…		cellularOrganisms	cellularOrganisms	1	Eukaryota	superkingdom	1	undef_Eukaryota	kingdom	0.06	undef_undef_Eukaryota	phylum	0.06	Spirotrichea	class	0.04	Sporadotrichida	order	0.04	Oxytrichidae	family	0.04	Laurentiella	genus	0.04	Laurentiella_strenua	species	0.04
Zotu217	QS_2_27_7_2020_S40_MLepF1_LepR1	1083	TAAGTTTTTGAATACTTCCCCCTTCTTTAATACTATTATTAGCAAGCTCTATTGTTGAAAATGGAGCTGGAACAGGATGAACTGTTTATCCTCCTTTGTCCTCAGGAATTGCTCACGCTGGAGCATCTGTTGATTTAGCTATTTTTTCTCTTCATTTGGCCGGTATTTCTTCAATTTTAGGGGCAGTAAACTTTATTACAACAGTTATTAATATACGATCAGCAGGTATTACATTAGATCGAATACCATTATTTGTCTGATCAGTCGTTATTACTGCAGTTCTTCTACTATTGTCTTTACCAGTTTTAGCTGGAGCTATTACTATATTATTAACTGACCGAAACTTAAATACCTCATTCTTTGACCCTGCTGGTGGGGGAGATCCAATTTTATACCAAC…		cellularOrganisms	cellularOrganisms	1	Eukaryota	superkingdom	1	Metazoa	kingdom	1	Arthropoda	phylum	0.99	Insecta	class	0.98	Diptera	order	0.76	Culicidae	family	0.13	Anopheles	genus	0.11	Anopheles_turkhudi	species	0.06
Zotu1971	SA_2_26_8_2020_S38_RonMWASPdeg_HCO2198	11	TCGAATAAATATTATAAGATTTTGACTTCTTCCCCCTTCTTTAACTTTGTTATTAGTAGGTAGATTAGTTGATAATGGTGCTGGAACTGGTTGAACAGTTTATCCACCATTATCAAGATATATATTCCATTCTGGCTCATGTGTTGATTTAACAATTTTTTCTTTACATTTAGCAGGTGTATCATCAATTTTGGGAGCTGTAAATTTTATTAGAACAATTTTTAATATACGTTCAACTAGTATGGGGCTTGATAAAACTCCTTTATTTGTTTGACCAGTTTTAATTACTGCATTTTTGTTATTATTGTCATTTCCAGTTTTAGCTGGTGCAATTACTATATTAACTGATCGTAATTTAAATACGTTTTTTTGACCCATCAGGAGGAGGAGATCCTATTC…		cellularOrganisms	cellularOrganisms	1	Eukaryota	superkingdom	1	Metazoa	kingdom	1	Arthropoda	phylum	1	Insecta	class	1	Hemiptera	order	1	Cicadidae	family	1	Neotibicen	genus	1	Neotibicen_linnei	species	0.52
Zotu2068	QS_1_27_7_2020_S39_RonMWASPdeg_HCO2198	16	TCGTTTCACTACTCTACGATTTTGATTACTTCCCCCTTCAATACTTTTATTAATTTATAGAAGATTAATTAGAAGAGGAACTGGGACAGGTTGAACAATTTATCCTCCCTTATCATTAATAAATAATATTTCAATTGATTATAGAATTTTTTCTTTACATTTAGCTGGTATTTCATCTATTCTAGGCTCAATTAACTTTATCTGCACAATTTTAAATATACATTCAAAAAAATTAAATATAGAAGTTAACTCTTTATTTACATGATCAATTTTTATTACTACAATTTTATTACTTTTATCCTTACCGGTATTAGCAGGGGCTATTACTATACTATTAAGAGACCGAAATTTTAATACATCTTTTTATGACCCTAGAGGAGGAGGTGATCCAGTTTTATA…		cellularOrganisms	cellularOrganisms	1	Eukaryota	superkingdom	1	undef_Eukaryota	kingdom	0.17	undef_undef_Eukaryota	phylum	0.12	Spirotrichea	class	0.11	Sporadotrichida	order	0.11	Oxytrichidae	family	0.11	Oxytricha	genus	0.08	Oxytricha_trifallax	species	0.08
Zotu813	QS_3_27_7_2020_S41_MLepF1_LepR1	93	TAAGATTCTGACTTCTACCGCCAGCCTTAACACTTCTTTTATCAAGATCGTTAACATCAGTAGGAGCAGGAACCGGATGAACAGTCTACCCTCCCCTATCAAGAAACATTGCACATGGTGGTCCTTCAGTAGATATAGCTATCTTCTCATTACATTTAGCAGGAGTCTCCTCAATTTTAGGAGCTATCAATTTTCTAGCTACAATTTTAAATATAAAGCCTAAACATATAAAATATGACAGAATTCCATTATTTGTAGTTTCAATTTTTATTACAGTAATTCTTCTTTTACTTTCACTCCCTGTATTAGCAGGAGCTATTACTATACTTCTTACAGATCGAAATTTTAACACCTCTTTCTTTGATCCAGCTGGAGGAGGAGATCCTATTTTATACCAAC…		cellularOrganisms	cellularOrganisms	1	Eukaryota	superkingdom	1	Metazoa	kingdom	1	Arthropoda	phylum	1	Arachnida	class	1	Trombidiformes	order	1	Arrenuridae	family	1	Arrenurus	genus	1	Arrenurus_marshallae	species	1
Zotu2836	QS_2_24_8_2020_S48_MLepF1_LepR1	7	TAAGATTTTGATTATTACCACCTAGATTAATATTATTAATATTTAGAATATTTATTAGAAGTGGTACAGGTACTGGGTGAACAGTTTACCCACCTTTATCTTCTAATTTATCTCATAGAGGGGGTTCAGTATATTTATCAATTTTTTCTTTACATATTGCAGGTATTTCATCAATTATAGGTAGGATTAATTTTATTAGAACTATTTATAATATAAAAATTGTTGATATAGATAAAATTCCTTTATTTGTTTGATCAATTTTATTAACTACTATTTTATTATTATTATCATTACCAGTATTAGCTGGGGCTATTACAATATTATTATTTGACCTAAATTTAAATACTTCTTTTTTTGACCCATCAGGTGGGGGGGATCCAATTTTATATCAACATTTGT…		cellularOrganisms	cellularOrganisms	1	Eukaryota	superkingdom	1	Metazoa	kingdom	0.98	Arthropoda	phylum	0.97	Insecta	class	0.95	Hymenoptera	order	0.88	Eulophidae	family	0.21	Aprostocetus	genus	0.08	Aprostocetus_purpureus	species	0.06
Zotu4159	QS_4_24_8_2020_S50_RonMWASPdeg_HCO2198	3	ACGATTAAATAACATAAGATTTTGACTTTTACCCCCTTCTTTATCTTTATTACTAATCAGTAGTTTAGTGGAAAATGGGGCTGGTACCGGATGAACAGTTTATCCTCCGCTAGCCAATAATATCTCTCATAGAGGATCTTCAGTTGATTTAGCTATTTTTTCATTACACTTAGCTGGAATTTCATCTATTTTAGGGGCAGTTAACTTTATTACTACAATTATTAATATACGGTCTACTGGAATTTCATTTGATCGTATGCCTTTATTCGTCTGATCAGTATTAATTACAGCTATTTTACTTTTATTATCATTACCTGTATTAGCTGGGGCTATTACAATATTATTAACAGATCGAAACTTAAATACATCTTTTTTTGATCCCGCCGGAGGAGGAGACCC…		cellularOrganisms	cellularOrganisms	1	Eukaryota	superkingdom	1	Metazoa	kingdom	1	Arthropoda	phylum	0.98	Insecta	class	0.95	Lepidoptera	order	0.46	Nymphalidae	family	0.17	Hypomenitis	genus	0.03	Hypomenitis_libethris	species	0.03
Zotu1289	SA_2_23_7_2020_S32_MLepF1_LepR1	6	TAAGATTTTGATTATTACCACCTTCTTTATTTTTATTAATCTTAAGAAGTTTAATTTCTTTAGGGGCAGGAACAGGATGAACAGTTTATCCCCCCCTATCAAATAATATTTCTCATAGAAATATATCTGTAGATTTAGCAATTTTTTCTTTACATATTGCAGGAATTTCATCTATTATAGGTGCAATAAATTTTATCGCTACAATTTTAAATATATATCACATTAAATCTAATATAGATCAAATTAATTTATTTATTTGATCAATTTTATTAACTGCAATTTTACTATTATTATCTCTACCAGTATTAGCAGGAGCTATTACAATGTTATTATCAGATCGTAATTTTAATACATCATTTTTTGACCCTGCTGGTGGAGGAAACCCAATTTTATACCAGC…		cellularOrganisms	cellularOrganisms	1	Eukaryota	superkingdom	1	Metazoa	kingdom	1	Arthropoda	phylum	0.99	Insecta	class	0.97	Hymenoptera	order	0.57	Halictidae	family	0.15	Lasioglossum	genus	0.13	Lasioglossum_sphecodoides	species	0.12
Zotu1289	SA_1_26_8_2020_S37_MLepF1_LepR1	32	TAAGATTTTGATTATTACCACCTTCTTTATTTTTATTAATCTTAAGAAGTTTAATTTCTTTAGGGGCAGGAACAGGATGAACAGTTTATCCCCCCCTATCAAATAATATTTCTCATAGAAATATATCTGTAGATTTAGCAATTTTTTCTTTACATATTGCAGGAATTTCATCTATTATAGGTGCAATAAATTTTATCGCTACAATTTTAAATATATATCACATTAAATCTAATATAGATCAAATTAATTTATTTATTTGATCAATTTTATTAACTGCAATTTTACTATTATTATCTCTACCAGTATTAGCAGGAGCTATTACAATGTTATTATCAGATCGTAATTTTAATACATCATTTTTTGACCCTGCTGGTGGAGGAAACCCAATTTTATACCAGC…		cellularOrganisms	cellularOrganisms	1	Eukaryota	superkingdom	1	Metazoa	kingdom	1	Arthropoda	phylum	0.99	Insecta	class	0.97	Hymenoptera	order	0.57	Halictidae	family	0.15	Lasioglossum	genus	0.13	Lasioglossum_sphecodoides	species	0.12
Zotu2466	SA_3_23_7_2020_S33_MLepF1_LepR1	5	TTAGTTTTTGGTTGTTACCTCCATCTTTGTTATTACTTTTAAGTAGTGCCTTAGTAGAGGTAGGAGCTGGTACAGGATGGACAATATATCCACCATTAAGTAGTATCAGTAGTCACTCGGGAGGTTCTGTAGACTTGGCTATTTTTAGTTTACACTTATCCGGAATTAGTAGTATCTTAGGAGCTATAAACTTTATAACTACAATTTTTAATATGCGTGGACCAGGTATGACAATGCACCGCCTACCTTTATTTGTATGGTCGGTTTTAATTACAGCATTTTTATTACTATTGTCACTTCCTGTTTTAGCCGGTGGAATCACTATGTTATTAACGGATCGAAACTTTAACACTACATTCTTTGACCCTGCAGGTGGAGGAGACCCCATTTTATTCCAAC…		cellularOrganisms	cellularOrganisms	1	Eukaryota	superkingdom	0.98	Viridiplantae	kingdom	0.85	Chlorophyta	phylum	0.85	Trebouxiophyceae	class	0.84	Trebouxiales	order	0.84	Trebouxiaceae	family	0.84	Trebouxia	genus	0.84	Trebouxia_aggregata	species	0.84
Zotu2428	QS_5_24_8_2020_S51_MLepF1_LepR1	8	TAAGATTTTGATTATTACCTCCAAGATTATTTTTATTAATTTCTAGGATATTTGTAGGAAGAGGAAGTGGTACAGGGTGAACAGTTTATCCTCCTTTATCTTCAAATTTATCTCATAGAGGGCCTTCTGTAGATTTAACAATTTTTTCTTTACATATTGCTGGTGTTTCTTCAATTATAGCTTCATTAAATTTTATTGTTACTATTTATAATATAAAAATTTTTAAAATAGaattaattccattattttcttgggctttattattaactgcaattttattattattatCTTTACCTGTATTAGCTGGAGCTATTACTATATTATTATTTGATCGAAATTTAAATACTTCTTTTTTTGACCCTGCAGGGGGAGGAGATCCAATTTTATACCAGCATTTAT…		cellularOrganisms	cellularOrganisms	1	Eukaryota	superkingdom	1	Metazoa	kingdom	1	Arthropoda	phylum	0.99	Insecta	class	0.99	Hymenoptera	order	0.95	Aphelinidae	family	0.59	Encarsia	genus	0.58	Encarsia_obtusiclava	species	0.48
Zotu4771	SA_4_23_7_2020_S34_RonMWASPdeg_HCO2198	3	ACGAATAAATAATATAAGATTCTGATTATTACCCCCATCGATTACATTACTAATTATAAGAAGAATCATCGAAAATGGAGCAGGAACTGGATGAACAGTTTACCCCCCATTATCAGCTAATATTTCACATGCAGGAGCATGTGTAGATATAGCAATTTTTTCATTACACTTAGCTGGAATTAGATCTATTCTAGGAGCAGTAAACTTCATTTCTACTATTATCAATATACGTCCCGCAGGGATAAGTCCTGAACGAATTCCATTATTTGTATGATCAGTTGGAATCACAGCTGTACTTCTACTGCTATCATTACCAGTATTAGCTGGAGCTATTACTATATTATTAACAGATCGTAATTTCAATACCTCATTCTTTGACCCAGCAGGGGGTGGAGACCC…		cellularOrganisms	cellularOrganisms	1	Eukaryota	superkingdom	1	Metazoa	kingdom	1	Arthropoda	phylum	1	Insecta	class	1	Hemiptera	order	1	Miridae	family	1	Pilophorus	genus	1	Pilophorus_neoclavatus	species	1
Zotu621	SA_2_26_8_2020_S38_MLepF1_LepR1	152	TAAGATTTTGACTTCTTCCTCCTTCGTTGACTTTACTCTTAGTTGGAAGTTTAATTGATAATGGTGCTGGAACAGGTTGAACCGTTTATCCTCCTTTGTCAAGATATATATTTCATTCTGGTTCCTGTATTGATTTGACAATTTTTTCCCTACATTTAGCTGGTGTATCATCTATTTTAGGTGCTGCTAATTTTATTAGAACAATTTTTAATATACGGTCAGGTCAACTGGTATTAATTTAGATAAAATTCCTTTATTTGTATGAGCAGTTTTAATTACTGCATTTTTATTATTATTGTCTTTGCCAGTTCTTGCTGGTGCAATCACAATATTACTAACTGACCGTAATTTAAATACACGTTTTTTGACCCTGTAGGGGGAAAAGATCCTCTTCTTTAT…		cellularOrganisms	cellularOrganisms	1	Eukaryota	superkingdom	1	Metazoa	kingdom	0.98	Arthropoda	phylum	0.97	Insecta	class	0.96	Hemiptera	order	0.91	Cicadidae	family	0.89	Neotibicen	genus	0.57	Neotibicen_pruinosus	species	0.45
Zotu621	QS_2_27_7_2020_S40_MLepF1_LepR1	4	TAAGATTTTGACTTCTTCCTCCTTCGTTGACTTTACTCTTAGTTGGAAGTTTAATTGATAATGGTGCTGGAACAGGTTGAACCGTTTATCCTCCTTTGTCAAGATATATATTTCATTCTGGTTCCTGTATTGATTTGACAATTTTTTCCCTACATTTAGCTGGTGTATCATCTATTTTAGGTGCTGCTAATTTTATTAGAACAATTTTTAATATACGGTCAGGTCAACTGGTATTAATTTAGATAAAATTCCTTTATTTGTATGAGCAGTTTTAATTACTGCATTTTTATTATTATTGTCTTTGCCAGTTCTTGCTGGTGCAATCACAATATTACTAACTGACCGTAATTTAAATACACGTTTTTTGACCCTGTAGGGGGAAAAGATCCTCTTCTTTAT…		cellularOrganisms	cellularOrganisms	1	Eukaryota	superkingdom	1	Metazoa	kingdom	0.98	Arthropoda	phylum	0.97	Insecta	class	0.96	Hemiptera	order	0.91	Cicadidae	family	0.89	Neotibicen	genus	0.57	Neotibicen_pruinosus	species	0.45
Zotu1672	SA_2_26_8_2020_S38_MLepF1_LepR1	26	TAAGATTTTGACTTCTTCCCCCTTCTTTAACTTTGTTATTAGTAGGTAGATTAGTTGATAATGGTGCCGGAACTGGTTGAACAGTTTATCCACCATTATCAAGATATATATTTCATTCTGGCTCATGTGTTGATTTAACAATTTTTTCTTTACATTTAGCAGGTGTATCATCAATCTTGGGAGCTGTAAATTTTATTAGAACAATTTTTAATATACGTTCAACTGGTATGGGGCTTGATAAAACTCCTTTATTTGTTTGATAAGTTTTAATTACTGCATTTTTGTTATTATTATCATTACCAGTTTCAGCTGGTGCAATTACTATATTATTAACTGATCGTAATTTAAATACATGTTTTTTTGACCCATCAGGAGGAGGAGATCCTATTCTTTATCAAC…		cellularOrganisms	cellularOrganisms	1	Eukaryota	superkingdom	1	Metazoa	kingdom	1	Arthropoda	phylum	1	Insecta	class	1	Hemiptera	order	1	Cicadidae	family	1	Neotibicen	genus	0.99	Neotibicen_linnei	species	0.65
Zotu2277	QS_6_27_7_2020_S44_MLepF1_LepR1	3	TAAGTTTTTGACTTCTTCCCCCTTCTTTGACTCTTTTACTTTCTAGTTCAATTGTAGAAAATGGAGCAGGAACAGGTTGAACTGTTTATCCCCCCCTATCTTCTGCTATTGCACATAGAGGGGCCTCAGTAGATCTAGCTATTTTTTCTTTACATTTAGCAGGGGTTTCCTCAATTTTAGGGTCCGTAAATTTTATTACAACTGTAATTAATATACGAGCTAATGGAATTACTTTAGACCGAATGCCACTATTTGTTTGATCAGTTGTGATTACTACTGTACTTCTTCTTCTTTCATTGCCCGTATTAGCAGGAGCTATTACTATATTATTAACAGATCGAAATTTAAATACATCGTTCTTTGACCCGGCAGGAGGGGGAGACCCAATTTTATACCAAC…		cellularOrganisms	cellularOrganisms	1	Eukaryota	superkingdom	1	Metazoa	kingdom	1	Arthropoda	phylum	0.99	Insecta	class	0.98	Diptera	order	0.97	Chironomidae	family	0.92	Parachironomus	genus	0.8	Parachironomus_tenuicaudatus	species	0.8
Zotu2277	QS_4_27_7_2020_S42_MLepF1_LepR1	10	TAAGTTTTTGACTTCTTCCCCCTTCTTTGACTCTTTTACTTTCTAGTTCAATTGTAGAAAATGGAGCAGGAACAGGTTGAACTGTTTATCCCCCCCTATCTTCTGCTATTGCACATAGAGGGGCCTCAGTAGATCTAGCTATTTTTTCTTTACATTTAGCAGGGGTTTCCTCAATTTTAGGGTCCGTAAATTTTATTACAACTGTAATTAATATACGAGCTAATGGAATTACTTTAGACCGAATGCCACTATTTGTTTGATCAGTTGTGATTACTACTGTACTTCTTCTTCTTTCATTGCCCGTATTAGCAGGAGCTATTACTATATTATTAACAGATCGAAATTTAAATACATCGTTCTTTGACCCGGCAGGAGGGGGAGACCCAATTTTATACCAAC…		cellularOrganisms	cellularOrganisms	1	Eukaryota	superkingdom	1	Metazoa	kingdom	1	Arthropoda	phylum	0.99	Insecta	class	0.98	Diptera	order	0.97	Chironomidae	family	0.92	Parachironomus	genus	0.8	Parachironomus_tenuicaudatus	species	0.8
Zotu988	SA_2_26_8_2020_S38_MLepF1_LepR1	52	TAAGATTTTGACTTCTTCCCCCTTCTTTAACTTTGTTATTAGTAGGTAGATTAGTTGATAATGGTGCCGGAACTGGTTGAACAGTTTATCCACCATTATCAAGATATATATATATCATTCTGGCTTGTGTGTTGATTTAACAATTTTTTCTTTACATTTAGCAGGTGTATCGTCAATTTTGGGAGCTGTGAATTTTATTAGAACAATTTTTAATATACGTTCAACTGGTATGGGGCTTGATAAAACTCCTTTATTTGTTTGATCAGTTTCAATTACTGCATTTTTGTTATTGTTATCATTACCAGTTTTAGCTGGTGCAATTAGTATATTATTAAATGATCGTAATTTAAATACATGTTTTTTGACCCATCAGGAGGAGGAGATCCTATTCTTTATCAA…		cellularOrganisms	cellularOrganisms	1	Eukaryota	superkingdom	1	Metazoa	kingdom	1	Arthropoda	phylum	1	Insecta	class	1	Hemiptera	order	1	Cicadidae	family	1	Neotibicen	genus	1	Neotibicen_linnei	species	0.56
Zotu3795	SA_3_23_7_2020_S33_MLepF1_LepR1	3	TAAGATTTTGACTTTTACCCCCTTCATTAACTTTATTACTTACCGGTGGAATGGTAGAAAGAGGAGCAGGAACAGGGTGAACTGTCTATCCCCCTTTATCAACGACCTTATCCCACTCAGGAGGATCAGTTGATTTATCAATTTTTAGATTACATCTGGCAGGAGTTTCTTCAATTCTTGGAGCTATCAATTTTATTACAACTATTATTAATATACGGTCCCCAGGAATAACATGAGACCAAACGCCTTTATTCGTTTGATCAGTATTTTTAACAGCAATTTTATTATTGTTATCTCTTCCTGTATTGGCAGGAGCTATTACTATACTTTTAACCGACCGAAATCTTAATACAACATTTTTTGATCCGGCCGGAGGAGGAGACCCAATTTTATACCAGC…		cellularOrganisms	cellularOrganisms	1	Eukaryota	superkingdom	1	Metazoa	kingdom	0.98	Arthropoda	phylum	0.87	Insecta	class	0.79	Coleoptera	order	0.35	Cleridae	family	0.03	Eleale	genus	0.02	Eleale_lepida	species	0.02
Zotu612	QS_1_27_7_2020_S39_MLepF1_LepR1	58	TAAGATTCTGACTACTTCCACCATCAATTTCCCTACTAATTTTATCTTCATTTATAGGGAATGGTGCAGGAACAGGGTGAACAGTATATCCTCCTCTATCAAATCAAAACTACCATATAAACGAATCAATTGATTTAACCATTTTTTCGCTACACATAGCAGGGATTTCTTCTATTTTAGGAGCTATTAATTTTATTACAACTATCATAAACATACGACCAAAAATAATAAAATTTGAGCAAGTTCCTTTATTTATTTGGTCAATTTTTATTACTACAATTCTTTTACTACTATCTCTTCCCGTGCTAGCAGGAGCTATTACCATATTATTAACAGACCGAAATTTTAATACCACTTTTTTTGACCCAGCTggggggggCGATCCCATTCTTTATCAAC…		cellularOrganisms	cellularOrganisms	1	Eukaryota	superkingdom	1	Metazoa	kingdom	0.98	Arthropoda	phylum	0.85	Insecta	class	0.77	Lepidoptera	order	0.23	Erebidae	family	0.03	Lemyra	genus	0.03	Lemyra_melli	species	0.01
Zotu612	SA_2_23_7_2020_S32_MLepF1_LepR1	9	TAAGATTCTGACTACTTCCACCATCAATTTCCCTACTAATTTTATCTTCATTTATAGGGAATGGTGCAGGAACAGGGTGAACAGTATATCCTCCTCTATCAAATCAAAACTACCATATAAACGAATCAATTGATTTAACCATTTTTTCGCTACACATAGCAGGGATTTCTTCTATTTTAGGAGCTATTAATTTTATTACAACTATCATAAACATACGACCAAAAATAATAAAATTTGAGCAAGTTCCTTTATTTATTTGGTCAATTTTTATTACTACAATTCTTTTACTACTATCTCTTCCCGTGCTAGCAGGAGCTATTACCATATTATTAACAGACCGAAATTTTAATACCACTTTTTTTGACCCAGCTggggggggCGATCCCATTCTTTATCAAC…		cellularOrganisms	cellularOrganisms	1	Eukaryota	superkingdom	1	Metazoa	kingdom	0.98	Arthropoda	phylum	0.85	Insecta	class	0.77	Lepidoptera	order	0.23	Erebidae	family	0.03	Lemyra	genus	0.03	Lemyra_melli	species	0.01
Zotu612	QS_5_24_8_2020_S51_MLepF1_LepR1	99	TAAGATTCTGACTACTTCCACCATCAATTTCCCTACTAATTTTATCTTCATTTATAGGGAATGGTGCAGGAACAGGGTGAACAGTATATCCTCCTCTATCAAATCAAAACTACCATATAAACGAATCAATTGATTTAACCATTTTTTCGCTACACATAGCAGGGATTTCTTCTATTTTAGGAGCTATTAATTTTATTACAACTATCATAAACATACGACCAAAAATAATAAAATTTGAGCAAGTTCCTTTATTTATTTGGTCAATTTTTATTACTACAATTCTTTTACTACTATCTCTTCCCGTGCTAGCAGGAGCTATTACCATATTATTAACAGACCGAAATTTTAATACCACTTTTTTTGACCCAGCTggggggggCGATCCCATTCTTTATCAAC…		cellularOrganisms	cellularOrganisms	1	Eukaryota	superkingdom	1	Metazoa	kingdom	0.98	Arthropoda	phylum	0.85	Insecta	class	0.77	Lepidoptera	order	0.23	Erebidae	family	0.03	Lemyra	genus	0.03	Lemyra_melli	species	0.01
Zotu3003	QS_1_24_8_2020_S47_MLepF1_LepR1	6	TAAGATTCTGATTATTACCTCCTTCAATTTCTTTATTACTTTTAAGTAATTTCATTAACGATGGTGTAGGAACAGGATGAACGGTTTATCCCCCATTAGCCTCAAATATTTTTCATAATGGACCCTCAGTAGATTTAACAATTTTTTCTTTACATATTGCAGGTATGTCTTCAATTTTAGGAGCTATTAATTTTATCTCTACAATTTTAAATATACACCATAAAAACTTTACTATTGATAAAATTCCTCTTTTAATTTGATCAATTTTTATTACCGCTATTTTACTATTATTATCCTTACCAGTTTTAGCCGGAGCAATTACTATACTTTTAACAGATCGAAATCTTAATACTTCTTTTTTTGACCCATCAGGAGGGGGAGATCCAATTTTATACCAAC…		cellularOrganisms	cellularOrganisms	1	Eukaryota	superkingdom	1	Metazoa	kingdom	1	Arthropoda	phylum	1	Insecta	class	1	Hymenoptera	order	1	Formicidae	family	1	Brachymyrmex	genus	1	Brachymyrmex_depilis	species	1
Zotu685	QS_5_27_7_2020_S43_RonMWASPdeg_HCO2198	93	CCGCTTAAATAATATAAGATTCTGGTTACTCCCTCCTTCCCTTACTCTCTTATTAACTAGCAGCTTAGTAGAAAGAGGAACAGGAACAGGATGAACAGTTTATCCCCCTCTATCTTCAACTTTATCTCATTCAGGAGCTTCCGTAGATCTTTCAATTTTTTCTTTACACTTGGCAGGAATTTCTTCTATTTTAGGGGCTGTAAATTTTATTTCAACCATTATTAATATACGAGCCCCTGGCATGTCTTTTGATAAAATACCTTTATTCGTGTGATCTGTTCTTATTACAGCAGTTTTGCTTTTATTATCCCTTCCTGTTTTAGCAGGAGCAATTACTATATTATTAACAGATCGAAACTTAAATACTTCGTTTTTTGACCCAGCAGGTGGGGGAGACCC…		cellularOrganisms	cellularOrganisms	1	Eukaryota	superkingdom	1	Metazoa	kingdom	1	Arthropoda	phylum	1	Insecta	class	1	Diptera	order	1	Sciaridae	family	1	Scatopsciara	genus	1	Scatopsciara_atomaria	species	1
Zotu685	SA_4_26_8_2020_S45_RonMWASPdeg_HCO2198	3	CCGCTTAAATAATATAAGATTCTGGTTACTCCCTCCTTCCCTTACTCTCTTATTAACTAGCAGCTTAGTAGAAAGAGGAACAGGAACAGGATGAACAGTTTATCCCCCTCTATCTTCAACTTTATCTCATTCAGGAGCTTCCGTAGATCTTTCAATTTTTTCTTTACACTTGGCAGGAATTTCTTCTATTTTAGGGGCTGTAAATTTTATTTCAACCATTATTAATATACGAGCCCCTGGCATGTCTTTTGATAAAATACCTTTATTCGTGTGATCTGTTCTTATTACAGCAGTTTTGCTTTTATTATCCCTTCCTGTTTTAGCAGGAGCAATTACTATATTATTAACAGATCGAAACTTAAATACTTCGTTTTTTGACCCAGCAGGTGGGGGAGACCC…		cellularOrganisms	cellularOrganisms	1	Eukaryota	superkingdom	1	Metazoa	kingdom	1	Arthropoda	phylum	1	Insecta	class	1	Diptera	order	1	Sciaridae	family	1	Scatopsciara	genus	1	Scatopsciara_atomaria	species	1
Zotu3105	QS_6_27_7_2020_S44_RonMWASPdeg_HCO2198	6	TCGATTAAATAATATAAGATTTTGATTATTACCTCCAGCTTTAACCCTTTTAATTTCCAGAAGAGTAATTGAAATAGGAGCAGGTACAGGATGAACAGTATATCCACCCCTTTCTTCAAACATAGCACATAATGGACCTTCTGTAGATTTAGTAATTTTTAGATTACACTTAGCTGGAATTTCATCAATTTTAGGAGCTGTAAATTTTATTTCTACTATTATAAATATGCGTCCTAATGGAATAAACTTAGATAAAACACCTTTATTTGTTTGATCAGTTTTAATTACAGCTATTCTACTACTTTTATCTTTACCGGTTCTTGCAGGAGCAATTACTATACTATTAACAGATCGTAATATTAATACGTCATTTTTTGATCCTACTGGAGGAGGGGATCC…		cellularOrganisms	cellularOrganisms	1	Eukaryota	superkingdom	1	Metazoa	kingdom	1	Arthropoda	phylum	1	Insecta	class	1	Coleoptera	order	1	Coccinellidae	family	1	Adalia	genus	1	Adalia_bipunctata	species	0.67
Zotu1115	QS_2_27_7_2020_S40_MLepF1_LepR1	25	AGAATATGAATCTTATTTCCATCACTAATACTAATAATATCAAGAATATTTATTAAAAACAAAATCTTTACAGGATGAACTCTATATCCACCTCTATCAATTCAAAACAACACATCAATTAATATAATCATCCTATCAATCCATCTTAACGGACTATCATCAATTATAAGATCAATAAACTTTTCTATTTCTATAATCAATATAAATTCAAATAAAATATATTTAAACAATCTTTCTCTTTACTGCTGATCAATTATAATCACATCAATATTACTAATTCTTTCAATTCCAGTATTAGCTAGAGGAATTACAATAATTATTATAGACCACAATTTTAATTCAATATTTTTTAACCCAATAGGAAATGGAAACCCTATTATCTTCCAACATCTATTT		cellularOrganisms	cellularOrganisms	1	Eukaryota	superkingdom	1	Metazoa	kingdom	1	Arthropoda	phylum	1	Insecta	class	1	Hemiptera	order	1	Coccidae	family	1	Pulvinaria	genus	1	Pulvinaria_psidii	species	1
Zotu1115	QS_5_27_7_2020_S43_MLepF1_LepR1	24	AGAATATGAATCTTATTTCCATCACTAATACTAATAATATCAAGAATATTTATTAAAAACAAAATCTTTACAGGATGAACTCTATATCCACCTCTATCAATTCAAAACAACACATCAATTAATATAATCATCCTATCAATCCATCTTAACGGACTATCATCAATTATAAGATCAATAAACTTTTCTATTTCTATAATCAATATAAATTCAAATAAAATATATTTAAACAATCTTTCTCTTTACTGCTGATCAATTATAATCACATCAATATTACTAATTCTTTCAATTCCAGTATTAGCTAGAGGAATTACAATAATTATTATAGACCACAATTTTAATTCAATATTTTTTAACCCAATAGGAAATGGAAACCCTATTATCTTCCAACATCTATTT		cellularOrganisms	cellularOrganisms	1	Eukaryota	superkingdom	1	Metazoa	kingdom	1	Arthropoda	phylum	1	Insecta	class	1	Hemiptera	order	1	Coccidae	family	1	Pulvinaria	genus	1	Pulvinaria_psidii	species	1
Zotu3138	SA_2_23_7_2020_S32_MLepF1_LepR1	6	TAAGATTTTGGCTCTTACCTCCTTCCTTAACACTCTTAGTTTCCAGAAGATTAGTAAATACTGGAGCTGGCACAGGATGAACTGTTTACCCCCCTCTTTCCAGCACGCTTGGTCACACAGGAGCATCTGTTGATTTAGCTATTTTTTCACTTCACCTTGCAGGTGTTAGATCAATTTTAGGAGCAGTAAATTTCATTACAACAATCATTAATATACGTTCAGAAGGATTATCTTTAGAACGAATACCTTTATTTGTATGATCAGTTTTTATTACTGCCATCTTACTTTTACTTTCTTTACCTGTTTTAGCCGGAGCTATTACCATACTACTTACCGACCGAAATCTAAATACATCATTTTTCGACCCTGCAGGGGGAGGAGACCCAATTTTATACCAAC…		cellularOrganisms	cellularOrganisms	1	Eukaryota	superkingdom	1	Metazoa	kingdom	1	Arthropoda	phylum	0.92	Insecta	class	0.8	Psocoptera	order	0.07	Philotarsidae	family	0.05	Haplophallus	genus	0.05	Haplophallus_wongae	species	0.05
Zotu2940	SA_2_26_8_2020_S38_MLepF1_LepR1	4	TAAGATTTTGACTTCTTCCTCCATCATTAACTCTATTCTTGGTTGGTAGTTTAGGTGACAATGGTGCTGGGACAGATTGAACTGTATATCCAGCTTTGTTAAGATCTATATTTCATTCTGGTTCTTGTGTTGATTTAACAATTTTTTCATTACATTTAGCAGACGTATCAACAATTTTAGGTGCTGTAAATTTCATTAGAACAATTTTTAATATGCGTTCTACTGGTATTAGTTTAGATAAAACTCCATTGTTTGTATGATCAGTACTGATTGCTGTTTACCACAGTAAATCAGTACTGATTTTTAATGTTGTTATCTTTACCAGTTTTAGCTGGTGCTATTACTATATTATTAACTGATCGTAATTTGAATACATGTTTTTTTGATCCATCTGGAGGA…		cellularOrganisms	cellularOrganisms	1	Eukaryota	superkingdom	0.99	Metazoa	kingdom	0.93	Arthropoda	phylum	0.85	Insecta	class	0.83	Hemiptera	order	0.79	Cicadidae	family	0.79	Neotibicen	genus	0.33	Neotibicen_pruinosus	species	0.19
Zotu2445	SA_1_23_7_2020_S31_MLepF1_LepR1	11	AGATTCTGACTTTTACCTCCTTCAATTTCTTTTCTTCTTTTAAGAAATTTTATTAATGATGGAGTTGGAACAGGATAAACTGTTTATCCTCCATTAGCCTCAAATATTTTTCATAATGGTCCTTCAGTTAATTTAACTATTTTTTCTTTTCATATTGCCGGAATATCCTCTATCTTAGGAGCTATTAACTTCATTTCAACTATTATAAATATGCATCATAAAAATTTTTCCATTGATAAAATCCCACTACTTGTATGATCAATTTTAATTACTGCAATTCTATTACTTTTATTCCTTTCCGTTCTTGCTGGAGCTATTACTATACTTTTAACTGACCATAATCTTAACACTTCAACATTTTTTGACCCATCAAGAGGAGGTGATCCCATTTTATATCAA…		cellularOrganisms	cellularOrganisms	1	Eukaryota	superkingdom	0.99	Metazoa	kingdom	0.99	Arthropoda	phylum	0.99	Insecta	class	0.99	Hymenoptera	order	0.98	Formicidae	family	0.98	Myrmecocystus	genus	0.68	Myrmecocystus_wheeleri	species	0.48
Zotu1742	QS_4_27_7_2020_S42_RonMWASPdeg_HCO2198	11	GCGTCTTAATAATATAAGATTTTGATTATTACCACCCGCATTAATATTATTAATTATAAGAAGAATAGTAGAAATAGGGGCTGGAACAGGTTGAACAGTTTATCCTCCTTTATCATCAAACATAGCACATAGAGGTTCGTCAGTAGATTTAGTAATTTTTAGCCTTCATCTTGCAGGAATTTCATCAATTTTAGGCGCAGTTAATTTTATTTCTACAATTATAAATATACGACCATTTGGAATAAATCTAGATAAAACCCCTTTATTTGTATGATCTGTATTAATCACCGCAATTCTTCTTCTACTTTCTTTACCAGTTTTAGCTGGAGCTATTACTATATTATTGACTGATCGTAATATTAATACATCTTTTTTCGACCCAATAGGAGGGGGTGACCC…		cellularOrganisms	cellularOrganisms	1	Eukaryota	superkingdom	1	Metazoa	kingdom	1	Arthropoda	phylum	1	Insecta	class	1	Coleoptera	order	1	Coccinellidae	family	1	Propylea	genus	1	Propylea_quatuordecimpunctata	species	1
Zotu1742	SA_5_23_7_2020_S35_RonMWASPdeg_HCO2198	6	GCGTCTTAATAATATAAGATTTTGATTATTACCACCCGCATTAATATTATTAATTATAAGAAGAATAGTAGAAATAGGGGCTGGAACAGGTTGAACAGTTTATCCTCCTTTATCATCAAACATAGCACATAGAGGTTCGTCAGTAGATTTAGTAATTTTTAGCCTTCATCTTGCAGGAATTTCATCAATTTTAGGCGCAGTTAATTTTATTTCTACAATTATAAATATACGACCATTTGGAATAAATCTAGATAAAACCCCTTTATTTGTATGATCTGTATTAATCACCGCAATTCTTCTTCTACTTTCTTTACCAGTTTTAGCTGGAGCTATTACTATATTATTGACTGATCGTAATATTAATACATCTTTTTTCGACCCAATAGGAGGGGGTGACCC…		cellularOrganisms	cellularOrganisms	1	Eukaryota	superkingdom	1	Metazoa	kingdom	1	Arthropoda	phylum	1	Insecta	class	1	Coleoptera	order	1	Coccinellidae	family	1	Propylea	genus	1	Propylea_quatuordecimpunctata	species	1
Zotu1742	SA_4_23_7_2020_S34_RonMWASPdeg_HCO2198	7	GCGTCTTAATAATATAAGATTTTGATTATTACCACCCGCATTAATATTATTAATTATAAGAAGAATAGTAGAAATAGGGGCTGGAACAGGTTGAACAGTTTATCCTCCTTTATCATCAAACATAGCACATAGAGGTTCGTCAGTAGATTTAGTAATTTTTAGCCTTCATCTTGCAGGAATTTCATCAATTTTAGGCGCAGTTAATTTTATTTCTACAATTATAAATATACGACCATTTGGAATAAATCTAGATAAAACCCCTTTATTTGTATGATCTGTATTAATCACCGCAATTCTTCTTCTACTTTCTTTACCAGTTTTAGCTGGAGCTATTACTATATTATTGACTGATCGTAATATTAATACATCTTTTTTCGACCCAATAGGAGGGGGTGACCC…		cellularOrganisms	cellularOrganisms	1	Eukaryota	superkingdom	1	Metazoa	kingdom	1	Arthropoda	phylum	1	Insecta	class	1	Coleoptera	order	1	Coccinellidae	family	1	Propylea	genus	1	Propylea_quatuordecimpunctata	species	1
Zotu2628	SA_5_26_8_2020_S46_MLepF1_LepR1	7	TGAGATTTTGATTATTACCCCCATCTTTAACATTATTATTAGCTAGTTCAATTGTAGAAAACGGAGCTGGAACAGGATGAACAGTTTATCCCCCACTAGCATCTGGTATTGCTCATGCAGGGGCTTCTGTAGATTTAGCTATTTTTTCTCTTCATTTAGCTGGAATTTCTTCTATTTTAGGAGCTGTAAATTTTATTACAACTGTAATTAATATACGATCAAATGGTATTACATTAGACCGAATACCTTTATTTGTATGATCTGTAGTTATTACAGCTGTTTTATTACTTTTATCTTTACCTGTTTTAGCTGGTGCTATTACTATATTATTAACAGATCGAAATTTAAATACATCTTTTTTTGATCCAGCTGGAGGTGGTGATCCAATTTTATATCAAC…		cellularOrganisms	cellularOrganisms	1	Eukaryota	superkingdom	1	Metazoa	kingdom	1	Arthropoda	phylum	1	Insecta	class	1	Diptera	order	0.79	Chironomidae	family	0.21	Pseudokiefferiella	genus	0.1	Pseudokiefferiella_parva	species	0.1
Zotu1890	SA_3_23_7_2020_S33_RonMWASPdeg_HCO2198	4	TCGTATGAATAATATAAGTTTTTGGTTATTACCTCCAGCTTTATTATTATTAGTTTCATCAGCGATTGTTGAATCCGGTGCAGGTACAGGTTGGACTGTTTATCCACCTTTATCTAGTGTACAAGCTCACTCAGGACCTTCGGTAGATTTAGCTATTTTTAGTTTACATTTGACAGGGATTTCTTCTTTATTGGGTGCTATTAATTTTATTTCAACTATTTATAATATGCGAGCTCCTGGTTTAAGTTTTCATAGACTACCTTTATTTGTTTGGTCTATTTTAATTACAGCTTTTCTTTTATTATTAACTTTACCTGTATTAGCTGGCGCCATTACTATGTTATTAACTGATAGAAATTTAAATACATCATTTTATGATCCTTCAGGTGGTGGTGATCC…		cellularOrganisms	cellularOrganisms	1	Eukaryota	superkingdom	1	undef_Eukaryota	kingdom	1	undef_undef_Eukaryota	phylum	1	Oomycetes	class	1	Peronosporales	order	1	Peronosporaceae	family	1	Peronospora	genus	1	Peronospora_belbahrii	species	1
Zotu1890	SA_6_26_8_2020_S53_RonMWASPdeg_HCO2198	3	TCGTATGAATAATATAAGTTTTTGGTTATTACCTCCAGCTTTATTATTATTAGTTTCATCAGCGATTGTTGAATCCGGTGCAGGTACAGGTTGGACTGTTTATCCACCTTTATCTAGTGTACAAGCTCACTCAGGACCTTCGGTAGATTTAGCTATTTTTAGTTTACATTTGACAGGGATTTCTTCTTTATTGGGTGCTATTAATTTTATTTCAACTATTTATAATATGCGAGCTCCTGGTTTAAGTTTTCATAGACTACCTTTATTTGTTTGGTCTATTTTAATTACAGCTTTTCTTTTATTATTAACTTTACCTGTATTAGCTGGCGCCATTACTATGTTATTAACTGATAGAAATTTAAATACATCATTTTATGATCCTTCAGGTGGTGGTGATCC…		cellularOrganisms	cellularOrganisms	1	Eukaryota	superkingdom	1	undef_Eukaryota	kingdom	1	undef_undef_Eukaryota	phylum	1	Oomycetes	class	1	Peronosporales	order	1	Peronosporaceae	family	1	Peronospora	genus	1	Peronospora_belbahrii	species	1
Zotu1890	QS_2_24_8_2020_S48_RonMWASPdeg_HCO2198	7	TCGTATGAATAATATAAGTTTTTGGTTATTACCTCCAGCTTTATTATTATTAGTTTCATCAGCGATTGTTGAATCCGGTGCAGGTACAGGTTGGACTGTTTATCCACCTTTATCTAGTGTACAAGCTCACTCAGGACCTTCGGTAGATTTAGCTATTTTTAGTTTACATTTGACAGGGATTTCTTCTTTATTGGGTGCTATTAATTTTATTTCAACTATTTATAATATGCGAGCTCCTGGTTTAAGTTTTCATAGACTACCTTTATTTGTTTGGTCTATTTTAATTACAGCTTTTCTTTTATTATTAACTTTACCTGTATTAGCTGGCGCCATTACTATGTTATTAACTGATAGAAATTTAAATACATCATTTTATGATCCTTCAGGTGGTGGTGATCC…		cellularOrganisms	cellularOrganisms	1	Eukaryota	superkingdom	1	undef_Eukaryota	kingdom	1	undef_undef_Eukaryota	phylum	1	Oomycetes	class	1	Peronosporales	order	1	Peronosporaceae	family	1	Peronospora	genus	1	Peronospora_belbahrii	species	1
Zotu1818	QS_3_24_8_2020_S49_RonMWASPdeg_HCO2198	22	TCGTATCACTACTTTACGATTTTGGTTACTTCCTCCATCATTATTTTTATTAATTATTTCTTCTATAGTAGAAATGGGGGTGGGGGCAGGATGAACAGTTTATCCTCCTTTAGCTAGTTTAGAGGGGCATGCCGGTAGTTCAGTGGATTTTGCTATTTTTTCTTTACATTTAGCGGGTGCTTCTTCTATTATAGGGGCTATTAATTTTATTTCTACTATTATTAATATACGGGCATACGGAATAACTATGGAAAAAGTACCTTTATTTGTTTGGTCAGTGTTAATTACTGCTGTATTATTATTATTATCTCTTCCAGTATTAGCAGGAGCTATTACCATATTATTAACTGATCGAAATTTTAATACCTCGTTTTTTGATCCTTCAGGAGGAGGGGATCC…		cellularOrganisms	cellularOrganisms	1	Eukaryota	superkingdom	1	Metazoa	kingdom	1	Arthropoda	phylum	1	Arachnida	class	1	Araneae	order	1	Araneidae	family	1	Eustala	genus	1	Eustala_cepina	species	1
Zotu592	QS_2_24_8_2020_S48_RonMWASPdeg_HCO2198	32	TCGCTTGAATAATTTGAGTTTTTGATTATTACCTCCTTCGTTAATTTTATTAATATGTTCATCTTTAGTTGGTGCAGGTGCAGGTACAGGTTGAACTGTATATCCTCCATTAAGTGCTATGGCTTCAGATGGTTCTGTAGATTTTGCAATTTTTAGTTTACATTTAGCAGGTGTTTCTTCATTAATGGGTGCTATTAATTTTATAGCTACTGTTTTGAATATGAGAGTACCTGGATTAAAAATGAATTTAATACCTTTATTCGTTTGAGCTGtttttttaaccgcttttttattacttttaTCATTACCTGTATTAGCAGCTGGTATTACTATGTTATTAACTGATCGTAATTTTAATAGTTCGTTTTTTAATCCTGCTGGTGGTGGTGATCCAATTTT…		cellularOrganisms	cellularOrganisms	1	Eukaryota	superkingdom	1	undef_Eukaryota	kingdom	0.31	undef_undef_Eukaryota	phylum	0.22	undef_undef_undef_Eukaryota	class	0.06	Himatismenida	order	0.05	Cochliopodiidae	family	0.05	Cochliopodium	genus	0.05	Cochliopodium_larifeili	species	0.05
Zotu592	QS_1_27_7_2020_S39_RonMWASPdeg_HCO2198	47	TCGCTTGAATAATTTGAGTTTTTGATTATTACCTCCTTCGTTAATTTTATTAATATGTTCATCTTTAGTTGGTGCAGGTGCAGGTACAGGTTGAACTGTATATCCTCCATTAAGTGCTATGGCTTCAGATGGTTCTGTAGATTTTGCAATTTTTAGTTTACATTTAGCAGGTGTTTCTTCATTAATGGGTGCTATTAATTTTATAGCTACTGTTTTGAATATGAGAGTACCTGGATTAAAAATGAATTTAATACCTTTATTCGTTTGAGCTGtttttttaaccgcttttttattacttttaTCATTACCTGTATTAGCAGCTGGTATTACTATGTTATTAACTGATCGTAATTTTAATAGTTCGTTTTTTAATCCTGCTGGTGGTGGTGATCCAATTTT…		cellularOrganisms	cellularOrganisms	1	Eukaryota	superkingdom	1	undef_Eukaryota	kingdom	0.31	undef_undef_Eukaryota	phylum	0.22	undef_undef_undef_Eukaryota	class	0.06	Himatismenida	order	0.05	Cochliopodiidae	family	0.05	Cochliopodium	genus	0.05	Cochliopodium_larifeili	species	0.05
Zotu592	QS_2_27_7_2020_S40_RonMWASPdeg_HCO2198	117	TCGCTTGAATAATTTGAGTTTTTGATTATTACCTCCTTCGTTAATTTTATTAATATGTTCATCTTTAGTTGGTGCAGGTGCAGGTACAGGTTGAACTGTATATCCTCCATTAAGTGCTATGGCTTCAGATGGTTCTGTAGATTTTGCAATTTTTAGTTTACATTTAGCAGGTGTTTCTTCATTAATGGGTGCTATTAATTTTATAGCTACTGTTTTGAATATGAGAGTACCTGGATTAAAAATGAATTTAATACCTTTATTCGTTTGAGCTGtttttttaaccgcttttttattacttttaTCATTACCTGTATTAGCAGCTGGTATTACTATGTTATTAACTGATCGTAATTTTAATAGTTCGTTTTTTAATCCTGCTGGTGGTGGTGATCCAATTTT…		cellularOrganisms	cellularOrganisms	1	Eukaryota	superkingdom	1	undef_Eukaryota	kingdom	0.31	undef_undef_Eukaryota	phylum	0.22	undef_undef_undef_Eukaryota	class	0.06	Himatismenida	order	0.05	Cochliopodiidae	family	0.05	Cochliopodium	genus	0.05	Cochliopodium_larifeili	species	0.05
Zotu3830	SA_4_23_7_2020_S34_MLepF1_LepR1	4	TAAGGTTTTGACTTTTGCCCCCCTCTTTAACCTTATTAATTATAAGAAGACTAGTTGAATCCGGAACCGGAACTGGGTGAACTGTGTATCCCCCCCTTTCATCAACTATTGCTCACTCAAGCTCATCTGTAGACTTATCAATTTTCTCTCTTCATATTGCCGGAATTTCCTCAATTTTAGGAGCAATTAATTTTATCACAACTATAATTAATATACGAATTAAAAATATTATATTTGATCAAATACCTTTATTTACTTGATCAGTAGTTATCACTGCAGTTCTTCTTTTACTTTCATTACCAGTACTAGCCGGAGCTATTACCATACTATTAACTGATCGTAATTTAAATACATCATTTTTTGACCCAGCAGGAGGGGGAGATCCCATCCTTTATCAAC…		cellularOrganisms	cellularOrganisms	1	Eukaryota	superkingdom	1	Metazoa	kingdom	1	Arthropoda	phylum	0.96	Insecta	class	0.91	Lepidoptera	order	0.57	Erebidae	family	0.04	Agkonia	genus	0.02	Agkonia_ovifera	species	0.02
Zotu742	SA_2_26_8_2020_S38_MLepF1_LepR1	97	TAAGATTTTGACTTCTTCCTCCATCATTAACACTATTGTTGGTTGGTAGTTTAGTTGACAATGGTGCTGGGACAGGTTGAACTGTATATCCACCTTTGTCAAGATATATATTTCATTCTGGTTCTTGTGTTGATTTAACAATTTTTTCATTACATTTAGCAGGTGTATCATCAATTTTAGGTGCTGTAAATTTCATTAGAACAATTTTTAATATACGTTCTACTGGTATAAGTTTAGATAAAACTCCATTGTTTGTATGATCAGTACTGATTACTGCATTTTTATTGTTGTTAACTTTACCAGTTTTAGCTGGTCCTATTACTATATTATTAACTGATGGTAATTTGAATACACGTTTTTTTGTTCCATCTGGAGGAGGAGATCCTATTCTTTATCAAC…		cellularOrganisms	cellularOrganisms	1	Eukaryota	superkingdom	1	Metazoa	kingdom	0.99	Arthropoda	phylum	0.99	Insecta	class	0.97	Hemiptera	order	0.95	Cicadidae	family	0.94	Cryptotympana	genus	0.38	Cryptotympana_holsti	species	0.37
Zotu2752	QS_6_27_7_2020_S44_MLepF1_LepR1	8	TTACGATTTTGATTATTGCCTCCTTCTCTATCTCTTTTGTTAGCAAGTAGTCTAGTAGAAAACGGAGCTGGAACTGGTTGAACTGTCTACCCACCTCTCTCTGTAAATATTGCTCATGCTGGACCATCCGTAGATTTAGCAATTTTTTCACTTCATTTAGCCGGAATTTCTTCAATTTTAGGAGCAGTTAATTTTATTACAACAACTATTAATATACGGGCTCCAGGAATATATCTAGATCAAACACCTATATTTCATTGGGCTATAGAAATTACAGCATTACTTTTACTTCTTTCTTTACCTGTTTTAGCTGGAGCTATTACTATATTATTAACTGACCGAAACTTAAATACTTCTTTCTTTGATCCTGCTGGTGGAGGAGATCCCATTCTATACCAA…		cellularOrganisms	cellularOrganisms	1	Eukaryota	superkingdom	1	Metazoa	kingdom	1	Arthropoda	phylum	0.99	Insecta	class	0.93	Mecoptera	order	0.04	Panorpidae	family	0.04	Neopanorpa	genus	0.04	Neopanorpa_baviensis	species	0.04
Zotu2961	QS_3_27_7_2020_S41_MLepF1_LepR1	5	AGATTCTGACTACTCTTTCCTGCCATGTTGTTTTTGATCGCTTCTAGATATATTTCTTCGGGGTGTGGAACAGGCTGAACGGTTTACCCCCCTCTATCCAGAATTTACTTTCACACGGACCCCTCTGTAGATTTGGCCATTTTTTCCTTGCATCTCGGTGGGGTTTCTTCAATTCTTAGGTCAATTAATTTTATTACTACTGTATTCGTAATACGCTTCTCTGGGTTACCTATAGAACGTATGCCTCTATTTATTTGATCTATAATAATTACTTCTTTCTTATTACTCCTTTCACTCCCAGTACTTGCAGGGGCTATTACTATACTTCTTACAGACCGAAACCTTAACACTTCTTTTTTCGACCCATTAGGTGGGGGTGACCCTGTTTTATACCAGCAT…		cellularOrganisms	cellularOrganisms	1	Eukaryota	superkingdom	0.95	Metazoa	kingdom	0.83	Chordata	phylum	0.25	Actinopteri	class	0.13	Clupeiformes	order	0.06	Engraulidae	family	0.06	Encrasicholina	genus	0.06	Encrasicholina_pseudoheteroloba	species	0.06
Zotu344	QS_4_27_7_2020_S42_RonMWASPdeg_HCO2198	5	TCGTATAAATAATATAAGATTTTGACTTTTACCACCATCTTTAACTCTTTTATTAATAAGAAGAATAGTAGAAAGAGGGGCTGGAACTGGATGAACAGTTTATCCTCCCTTATCTGCCAATATTGCACATGGGGGATCTTCTGTAGATTTAGCTATTTTTAGTCTTCATCTTGCAGGTATTTCTTCTATTCTAGGGGCAGTAAATTTTATTACAACTGTTATTAATATACGACCAGAAGGAATAACTCTAGATCGAATACCATTATTTGTATGAGCTGTCGCAATTACAGCATTACTTTTACTTTTATCCTTACCTGTTTTAGCCGGAGCAATTACAATATTATTAACAGACCGAAATTTTAATACTTCTTTTTTTGACCCAGCTGGAGGGGGTGACCC…		cellularOrganisms	cellularOrganisms	1	Eukaryota	superkingdom	1	Metazoa	kingdom	1	Arthropoda	phylum	1	Insecta	class	1	Coleoptera	order	1	Cleridae	family	1	Isohydnocera	genus	1	Isohydnocera_curtipennis	species	1
Zotu344	QS_5_27_7_2020_S43_RonMWASPdeg_HCO2198	55	TCGTATAAATAATATAAGATTTTGACTTTTACCACCATCTTTAACTCTTTTATTAATAAGAAGAATAGTAGAAAGAGGGGCTGGAACTGGATGAACAGTTTATCCTCCCTTATCTGCCAATATTGCACATGGGGGATCTTCTGTAGATTTAGCTATTTTTAGTCTTCATCTTGCAGGTATTTCTTCTATTCTAGGGGCAGTAAATTTTATTACAACTGTTATTAATATACGACCAGAAGGAATAACTCTAGATCGAATACCATTATTTGTATGAGCTGTCGCAATTACAGCATTACTTTTACTTTTATCCTTACCTGTTTTAGCCGGAGCAATTACAATATTATTAACAGACCGAAATTTTAATACTTCTTTTTTTGACCCAGCTGGAGGGGGTGACCC…		cellularOrganisms	cellularOrganisms	1	Eukaryota	superkingdom	1	Metazoa	kingdom	1	Arthropoda	phylum	1	Insecta	class	1	Coleoptera	order	1	Cleridae	family	1	Isohydnocera	genus	1	Isohydnocera_curtipennis	species	1
Zotu344	QS_6_27_7_2020_S44_RonMWASPdeg_HCO2198	331	TCGTATAAATAATATAAGATTTTGACTTTTACCACCATCTTTAACTCTTTTATTAATAAGAAGAATAGTAGAAAGAGGGGCTGGAACTGGATGAACAGTTTATCCTCCCTTATCTGCCAATATTGCACATGGGGGATCTTCTGTAGATTTAGCTATTTTTAGTCTTCATCTTGCAGGTATTTCTTCTATTCTAGGGGCAGTAAATTTTATTACAACTGTTATTAATATACGACCAGAAGGAATAACTCTAGATCGAATACCATTATTTGTATGAGCTGTCGCAATTACAGCATTACTTTTACTTTTATCCTTACCTGTTTTAGCCGGAGCAATTACAATATTATTAACAGACCGAAATTTTAATACTTCTTTTTTTGACCCAGCTGGAGGGGGTGACCC…		cellularOrganisms	cellularOrganisms	1	Eukaryota	superkingdom	1	Metazoa	kingdom	1	Arthropoda	phylum	1	Insecta	class	1	Coleoptera	order	1	Cleridae	family	1	Isohydnocera	genus	1	Isohydnocera_curtipennis	species	1
Zotu2123	QS_2_24_8_2020_S48_RonMWASPdeg_HCO2198	3	TAGATTAAATAACATAAGTTTCTGATTATTACCTCCTAGTTTAATATTATTCTTATTTGCTGCAACAATAGAAAATGGAGCAGGAACTGGTTGAACTTTATACCCTCCATTATCAGGTATACAAAGTCACAGTGGTCCTAGTGTAGATTTAGCTATCTTCGCTCTTCACCTATCAGGTATAAGTAGTCTATTAGGAGCAATGAATTTTATAACAACTATCTTAAACATGAGAAGTCCAGGAATAAGACTACACAAATTGGCTTTATTTGGATGAGCCGTAGTGGTTACAGCAGTTTTATTACTTTTATCTTTACCTGTTTTAGCTGGTGCTATTACTATGGTTTTAACAGATAGAAATTTTAATACATCATTCTTCGAAGTAGCAGGTGGAGGAGACCC…		cellularOrganisms	cellularOrganisms	1	Eukaryota	superkingdom	1	Fungi	kingdom	1	Ascomycota	phylum	1	Dothideomycetes	class	0.72	Capnodiales	order	0.72	Cladosporiaceae	family	0.34	Cladosporium	genus	0.34	Cladosporium_herbarum	species	0.34
Zotu2123	QS_2_27_7_2020_S40_RonMWASPdeg_HCO2198	10	TAGATTAAATAACATAAGTTTCTGATTATTACCTCCTAGTTTAATATTATTCTTATTTGCTGCAACAATAGAAAATGGAGCAGGAACTGGTTGAACTTTATACCCTCCATTATCAGGTATACAAAGTCACAGTGGTCCTAGTGTAGATTTAGCTATCTTCGCTCTTCACCTATCAGGTATAAGTAGTCTATTAGGAGCAATGAATTTTATAACAACTATCTTAAACATGAGAAGTCCAGGAATAAGACTACACAAATTGGCTTTATTTGGATGAGCCGTAGTGGTTACAGCAGTTTTATTACTTTTATCTTTACCTGTTTTAGCTGGTGCTATTACTATGGTTTTAACAGATAGAAATTTTAATACATCATTCTTCGAAGTAGCAGGTGGAGGAGACCC…		cellularOrganisms	cellularOrganisms	1	Eukaryota	superkingdom	1	Fungi	kingdom	1	Ascomycota	phylum	1	Dothideomycetes	class	0.72	Capnodiales	order	0.72	Cladosporiaceae	family	0.34	Cladosporium	genus	0.34	Cladosporium_herbarum	species	0.34
Zotu2007	SA_2_26_8_2020_S38_RonMWASPdeg_HCO2198	10	TGGAATAAATAATATAAGATTTTGACTTCTTCCTCCTTCTTTAACTTTGTTATTAGTAGGTAGATTAGTTGATAATGGTGCTGGAACTGGTTGAACAGTTTACCCACCATTATCAAGATATATATTTCATTCTGGCTCATGTGTTGATTTAACAATTTTTTCTTTACATTTAGCAGGTGTATCATCAATTTTGGGAGCTGTAAATTTTATTAGAACAATTTTTAATATACGTTCAACTGGTATGGGTCTTGATAAAACTCCTTTATTTGTTTGATCAGTTTTAATTACTGCATTTTTGTTATTATTATCATTACCAGTTTTAGCTGGTGCAATTACTGTATTATTAACTGATCGTAATTTAAATACGTTTTTTTGACCCATCAGGAGGAGGAGATCCTA…		cellularOrganisms	cellularOrganisms	1	Eukaryota	superkingdom	1	Metazoa	kingdom	1	Arthropoda	phylum	1	Insecta	class	1	Hemiptera	order	1	Cicadidae	family	1	Neotibicen	genus	1	Neotibicen_linnei	species	0.66
Zotu435	SA_1_23_7_2020_S31_MLepF1_LepR1	313	TAAGATTTTGAATACTCCCCCCTTCAATTACTTTATTATTAATTAGAGGTTTAGTTGAAAATGGAGCAGGAACTGGCTGAACTGTTTATCCCCCCCTATCATCTAATGTATCTCATGCCGGAGCTTCTGTTGATTTAGCTATTTTTTCATTACATTTAGCTGGTATTAGATCTATTTTAGGAGCGGTTAATTTTATTACCACTATTATTAACATACGATCCTATGGAATAACTTTTGACCGAATGCCTCTATTCGTATGATCCGTATTAATTACAGCTATCTTACTTCTTTTATCTTTACCTGTATTAGCAGGAGCTATTACAATATTATTAACAGACCGAAATATTAATACTTCATTTTTTGACCCAGCTGGGGGAGGAGACCCTATTCTTTACCAAC…		cellularOrganisms	cellularOrganisms	1	Eukaryota	superkingdom	1	Metazoa	kingdom	1	Arthropoda	phylum	1	Insecta	class	1	Diptera	order	1	Ceratopogonidae	family	1	Culicoides	genus	1	Culicoides_obsoletus	species	1
Zotu1145	QS_1_27_7_2020_S39_MLepF1_LepR1	53	TAAGTTTTTGATTATTACCTCCTAGATTATTATTAATAATATTTAGTATATTAATTGGAAAAGGGTCAGGAACAGGTTGAACTATTTATCCTCCTCTATTATAGCTTCTGTTAATTTTATTAGAACAATTTTAAATATAAAAAATTTAAAATTTGAAATTatttcattattttgttgatcaatattattaacagcaattttattattattattatctttaccagttttagctggtgctattactatattattatttGATCGAAATTTAAATACATCTTTTTTTGATCCAATAGGGGAGGAGGTGATCCTGTATTATTTCAACATTTATTT		cellularOrganisms	cellularOrganisms	1	Eukaryota	superkingdom	1	Metazoa	kingdom	0.98	Arthropoda	phylum	0.96	Insecta	class	0.93	Hymenoptera	order	0.9	Signiphoridae	family	0.2	Chartocerus	genus	0.2	Chartocerus_niger	species	0.2
Zotu3139	SA_2_23_7_2020_S32_MLepF1_LepR1	6	TAAGATTTTGATTATTACCCCCTTCTTTAACTCTCCTTATTTCTAGTAGTATTGTAGAAAATGGGGCAGGTACTGGTTGAACTGTTTACCCTCCTTTATCTTCTAATATTGCACACGGTGGAAGTTCAGTAGATTTAGCTATTTTTTCCCTTCATTTGGCAGGAATTTCCTCTATTTTAGGAGCTGTTAATTTTATTACCACTATTATTAATATAAAATTAAATAATCTTTCATTTGATCAAATACCTTTATTTGTTTGATCAGTTGGTATTACAGCCTTATTATTATTATTATCATTACCTGTTCTAGCAGGAGCTATTACTATATTACTTACCGATCGTAATTTAAATACCTCTTTTTTTGACCCTGCTGGAGGGGGAGATCCTATTCTTTATCAAC…		cellularOrganisms	cellularOrganisms	1	Eukaryota	superkingdom	1	Metazoa	kingdom	1	Arthropoda	phylum	1	Insecta	class	1	Lepidoptera	order	1	Pyralidae	family	1	Aglossa	genus	1	Aglossa_caprealis	species	1
Zotu3952	QS_1_27_7_2020_S39_MLepF1_LepR1	3	TAAGATTTTGATTATTACCTCCTTCTCTAACTCTTTTATTATCAAGTTCAATTGTAGAAAATGGAGCTGGGACAGGTTGAACTGTTTACCCTCCTCTTTCTTCTGGAATTGCTCATGCTGGCGCATCTGTTGATTTAGCTATTTTTTCTCTTCACTTAGCCGGAATTTCCTCTATTTTAGGAGCTGTAAATTTCATTACTACTGTTATTAATATACGATCTGAAGGAATTACTTTAGATCGAATACCTTTATTTGTTTGATCTGTAGTAATCACAGCTATTCTTTTATTGCTATCTCTACCTGTATTAGCAGGTGCTATTACTATATTATTAACAGACCGAAATTTAAATACATCATTTTTCGACCCTGCTGGAGGAGGAGACCCTATTCTTTATCAAC…		cellularOrganisms	cellularOrganisms	1	Eukaryota	superkingdom	1	Metazoa	kingdom	1	Arthropoda	phylum	1	Insecta	class	1	Diptera	order	0.84	Drosophilidae	family	0.24	Drosophila	genus	0.16	Drosophila_acanthoptera	species	0.08
Zotu1695	QS_1_27_7_2020_S39_MLepF1_LepR1	9	TAAGATTTTGACTACTTCCCCCTTCTCTTACTTTATTGTTAATAAGAAGAATTGTTGATAAAGGTGCAGGAACAGGTTGAACTGTTTATCCTCCTCTTTCAGCTAATATCGCCCATGAAGGAGCTTCTGTTGATTTAGCTATTTTTAGATTACATATAGCTGGAATCTCTTCAATTTTAGGAGCTATTAATTTTATCTCTACTATCATTAATATACGACCTATGGGAATAATTATAGATCGAATTACTTTATTTGTATGAGCAGTTAAAATTACTGCAATCCTCCTTCTTTTATCTCTACCTGTATTAGCAGGTGCAATTACAATACTATTAACAGATCGTAATATTAATACTTCATTTTTTGATCCTGCTGGAGGGGGAGACCCTATTTTATATCAAC…		cellularOrganisms	cellularOrganisms	1	Eukaryota	superkingdom	1	Metazoa	kingdom	1	Arthropoda	phylum	1	Insecta	class	1	Coleoptera	order	1	Curculionidae	family	1	Sitona	genus	1	Sitona_hispidulus	species	1
Zotu1695	QS_2_27_7_2020_S40_MLepF1_LepR1	16	TAAGATTTTGACTACTTCCCCCTTCTCTTACTTTATTGTTAATAAGAAGAATTGTTGATAAAGGTGCAGGAACAGGTTGAACTGTTTATCCTCCTCTTTCAGCTAATATCGCCCATGAAGGAGCTTCTGTTGATTTAGCTATTTTTAGATTACATATAGCTGGAATCTCTTCAATTTTAGGAGCTATTAATTTTATCTCTACTATCATTAATATACGACCTATGGGAATAATTATAGATCGAATTACTTTATTTGTATGAGCAGTTAAAATTACTGCAATCCTCCTTCTTTTATCTCTACCTGTATTAGCAGGTGCAATTACAATACTATTAACAGATCGTAATATTAATACTTCATTTTTTGATCCTGCTGGAGGGGGAGACCCTATTTTATATCAAC…		cellularOrganisms	cellularOrganisms	1	Eukaryota	superkingdom	1	Metazoa	kingdom	1	Arthropoda	phylum	1	Insecta	class	1	Coleoptera	order	1	Curculionidae	family	1	Sitona	genus	1	Sitona_hispidulus	species	1
Zotu560	SA_4_23_7_2020_S34_MLepF1_LepR1	190	AGATTCTGGCTACTTCCACCATCAATCACACTTCTTCTAATAAGATCCATAATTGAAATGGGGGCAGGAACCGGATGAACAGTATACCCACCTCTCTCCTCTAACAATGCACACTCTGGGCCCAGAGTGGATATAGCAATCTTCTCTCTACATTTAGCAGGAATTTCATCAATCTTAGGTTCAATTAACTTCATCACTACAACATTAAACATACGACCAATAGGAATAAAAATAGACCAAACACCATTATTTGTATGGTCAGTAATCATTACAGCAACCCTACTATTATTGTCTCTGCCTGTATTAGCAGGAGCAATCACAATATTACTTACCGATCGAAATATTAATACATCATTCTTCGATCCATCAGGAGGAGGGGACCCAATTCTATATCAACAC…		cellularOrganisms	cellularOrganisms	1	Eukaryota	superkingdom	1	Metazoa	kingdom	1	Arthropoda	phylum	1	Insecta	class	1	Hemiptera	order	1	Cicadellidae	family	1	Macropsis	genus	1	Macropsis_fumipennis	species	1
Zotu3562	QS_3_24_8_2020_S49_RonMWASPdeg_HCO2198	4	TTATAGCATGGACTTAAGAAAACTGACCCTATAAGCTGTGTGTCTTTATAAGAGGTACACTATATATCCAACTGTACTTAAATCAGAGCTTTTGTTGTTTTATCCACAAATTTCTGCCATAAATATTATCAAGTTTTCAGTTTGCATTTAACAAATTATTATCAAAAATATTTTCCTTTTGCCTCGATGCATTAAAATGTGCAAAATCATAACTTGAAAAAGATTTACATTAAGAATTTGGTTTTACAATACGTTAAGAATTTGGGTTTTTAAAGCTTCTATAAATCAGGGTTCCACAGTCCTTGAAAACTCCTTGAAttttttttATTTACTTGGAGCCCTGTAAAAGACCT		cellularOrganisms	cellularOrganisms	1	Eukaryota	superkingdom	0.91	undef_Eukaryota	kingdom	0.61	undef_undef_Eukaryota	phylum	0.55	Spirotrichea	class	0.41	Sporadotrichida	order	0.32	Oxytrichidae	family	0.32	Oxytricha	genus	0.11	Oxytricha_trifallax	species	0.11
Zotu4305	QS_6_24_8_2020_S52_MLepF1_LepR1	3	TAAGTTTCTGAATATTACCTCCTTCATTAACTTTACTACTTGCTTCTTCTATAGTAGAAAGAGGAGCTGGGACTGGTTGAACAGTTTACCCTCCTTTATCATCAAGAATTGCACATGCTGGAGCTTCTGTAGATTTAGCTATTTTTAGTTTACATCTTGCCGGAATCTCATCAATTTTAGGTGCAGTAAATTTCATTACAACAGTAATTAATATACGATTAAGTTATATAACATTAGACCGTATACCATTATTTGTATGATCAGTAGTAATTACAGCTTTATTATTATTACTTTCATTACCTGTATTAGCTGGTGCTATTACTATATTATTAACTGATCGTAATTTAAATACTTCATTTTTTGATCCTGCAGGAGGAGGAGACCCTATTTTATATCAAC…		cellularOrganisms	cellularOrganisms	1	Eukaryota	superkingdom	1	Metazoa	kingdom	1	Arthropoda	phylum	1	Insecta	class	1	Neuroptera	order	1	Chrysopidae	family	1	Chrysoperla	genus	1	Chrysoperla_mohave	species	0.36
Zotu503	SA_5_26_8_2020_S46_MLepF1_LepR1	261	TCAGTTTCTGATTATTACCACCTAGTTTAATATTACTTGTATTTTCTGCTTGTATAGAAGGTGGAGCTGGTACAGGTTGAACTCTTTATCCTCCATTAGCAGGAATACAAAGTCATAGTGGGCCTAGTGTTGATTTAGCTATATTTGCATTACATTTATCAGGAGTTAGTTCACTTTTAGGTGCAATTAATTTTATTACAACAATAGTTAATATGAGAACTCCAGGTATTAAATTACACAAATTAGCTTTATTTGGGTGAGCTGTTGTTATTACAGCTGTTTTATTATTATTATCTCTTCCTGTGCTTGCCGGTGGAATTACAATGGTACTTACTGACCGTAATTTTAACACATCTTTCTTTGAAACAGCAGGAGGTGGAGATCCTATTTTATTTCAAC…		cellularOrganisms	cellularOrganisms	1	Eukaryota	superkingdom	1	Fungi	kingdom	0.99	Ascomycota	phylum	0.99	Sordariomycetes	class	0.88	Ophiostomatales	order	0.53	Ophiostomataceae	family	0.53	Ophiostoma	genus	0.42	Ophiostoma_novo-ulmi	species	0.42
Zotu503	SA_5_23_7_2020_S35_MLepF1_LepR1	3	TCAGTTTCTGATTATTACCACCTAGTTTAATATTACTTGTATTTTCTGCTTGTATAGAAGGTGGAGCTGGTACAGGTTGAACTCTTTATCCTCCATTAGCAGGAATACAAAGTCATAGTGGGCCTAGTGTTGATTTAGCTATATTTGCATTACATTTATCAGGAGTTAGTTCACTTTTAGGTGCAATTAATTTTATTACAACAATAGTTAATATGAGAACTCCAGGTATTAAATTACACAAATTAGCTTTATTTGGGTGAGCTGTTGTTATTACAGCTGTTTTATTATTATTATCTCTTCCTGTGCTTGCCGGTGGAATTACAATGGTACTTACTGACCGTAATTTTAACACATCTTTCTTTGAAACAGCAGGAGGTGGAGATCCTATTTTATTTCAAC…		cellularOrganisms	cellularOrganisms	1	Eukaryota	superkingdom	1	Fungi	kingdom	0.99	Ascomycota	phylum	0.99	Sordariomycetes	class	0.88	Ophiostomatales	order	0.53	Ophiostomataceae	family	0.53	Ophiostoma	genus	0.42	Ophiostoma_novo-ulmi	species	0.42
Zotu1791	SA_2_26_8_2020_S38_MLepF1_LepR1	17	TAAGATTTTGACTTCTTCCCCCTTCTTTAACTTTGTTGTTAGTAGGTAGATTAGTTGATAATGGTGCCAGAACTGGTTGAACAGTTTATCCACCATTATCAAGATATATATTTCATTCTGGCTCATGTGTTGATTTAACAATCTTTTCTTTACATTTAGCAGGTGTATCATCAATTTTGGGAGCTGTAAACTTTATTAGAACAATTTTTAATATACGTTCAACTGGGATGGGGCTTGATAAAACTCCTTTATTTGTTTGATCAGTTTTAATTACTGCATTTTTGTTATTGTTATCATTACCAGTTTTAGCTGGTGCAATTACTATATTATTAACTGATCGTAATTTAAATACACGTTTTTTTGACCCATCGGGAGGAGGAGATCCTATTCTTTATTAAC…		cellularOrganisms	cellularOrganisms	1	Eukaryota	superkingdom	1	Metazoa	kingdom	1	Arthropoda	phylum	1	Insecta	class	1	Hemiptera	order	1	Cicadidae	family	1	Neotibicen	genus	1	Neotibicen_linnei	species	0.66
Zotu910	SA_1_23_7_2020_S31_MLepF1_LepR1	56	TAAGTTTTTGACTTCTACCCCCATCATTAACTTTATTAATTTCAAGAAGAATTGTAGAAAATGGAGCAGGAACAGGATGAACAGTTTACCCCCCACTTTCATCCAATATTGCCCATGGAGGTAGATCAGTTGATTTAGCTATTTTTTCTTTACATTTAGCTGGAATTTCCTCAATTTTAGGTGCTATTAATTTTATTACAACAATTATTAATATACGTCTTAATAATTTATCATTTGATCAAATACCTTTATTCGTATGAGCTGTAGGAATTACTGCTTTCTTATTATTACTTTCATTACCTGTTTTAGCTGGAGCTATTACTATACTTTTAACAGATCGAAATTTAAATACTTCTTTTTTTGATCCAGCTGGTGGAGGAGATCCAATTTTATATCAAC…		cellularOrganisms	cellularOrganisms	1	Eukaryota	superkingdom	1	Metazoa	kingdom	1	Arthropoda	phylum	1	Insecta	class	1	Lepidoptera	order	1	Erebidae	family	1	Idia	genus	1	Idia_americalis	species	1
Zotu4056	QS_2_27_7_2020_S40_RonMWASPdeg_HCO2198	3	GAATGGTGCCGGGAAAAGTACGACGGTCAAGGTCATCCTGGGTCTTGAAGAAGGGTATTCGGGACAAGTGACGCTCTTTGGTGAAGATATATCTGATAGTTCCGTAGAATATAAGAAACGGATAGGCTATGTGCCTGAGATGGCGGATCTGTATGATAACCTGACGGCGGAAGAGTACCTCACATTCATGGGGGAACTATACGGAATGGAACCAAAGAAGGCGGGGGAGAAAGCGGAGAGGCTCATC	-	cellularOrganisms	cellularOrganisms	1	Bacteria	superkingdom	0.73	undef_Bacteria	kingdom	0.73	Planctomycetes	phylum	0.08	Planctomycetia	class	0.08	Planctomycetales	order	0.08	Planctomycetaceae	family	0.08	Fuerstia	genus	0.08	Fuerstia_marisgermanicae	species	0.08
Zotu1902	QS_5_27_7_2020_S43_MLepF1_LepR1	20	TAAGATTTTGATTACTCCCACCATCATTAATTTTATTAATCATAAGAAGAGTAGTTGAAAATGGGGCTGGTACAGGATGAACTGTATATCCTCCCCTCTCATCTAATATTGCCCATGCAGGCCCTTCAGTTGATTTAGCAATTTTTAGGTTACATTTAGCAGGAATTTCTTCCATTCTAGGAGCAGTAAATTTTATTACAACTGTAATTAATATACGACCCCGAGGAATAACTTTTGATCGTTTACCTTTATTTGTTTGAGCAGTTAAAATTACTGCAATTTTATTACTTCTTTCACTTCCAGTTTTAGCCGGAGCAATCACTATACTTTTAACAGATCGTAATTTAAATACATCATTTTTTGATCCTGCTGGTGGAGGTGACCCTATTTTATATCAGC…		cellularOrganisms	cellularOrganisms	1	Eukaryota	superkingdom	1	Metazoa	kingdom	1	Arthropoda	phylum	1	Insecta	class	1	Coleoptera	order	1	Cerambycidae	family	1	Sternidius	genus	1	Sternidius_alpha	species	1
Zotu768	QS_4_27_7_2020_S42_MLepF1_LepR1	92	TAAGATTTTGACTACTACCCCCTTCTTTAACCTTACTATTATCTAGCTCTATTGTTGAAAACGGAGCAGGAACAGGATGAACTGTTTATCCCCCCTTAGCATCTGGTATTGCACATGCCGGAGCTTCTGTTGACCTAGCCATTTTTTCTTTACATTTAGCTGGTATTTCTTCAATCTTAGGAGCAGTAAACTTTATTACAACAGTAATTAACATACGTTCAACAGGAATTACCCTAGACCGAATGCCCCTATTTGTCTGATCAGTTATAATTACTGCTATTCTTTTATTATTATCTCTTCCTGTGTTAGCTGGAGCTATTACAATACTTTTAACAGACCGAAATTTAAATACTTCATTTTTTGACCCTGCCGGAGGAGGAGATCCTATTTTATACCAAC…		cellularOrganisms	cellularOrganisms	1	Eukaryota	superkingdom	1	Metazoa	kingdom	1	Arthropoda	phylum	0.99	Insecta	class	0.97	Diptera	order	0.68	Hybotidae	family	0.2	Platypalpus	genus	0.19	Platypalpus_laticinctus	species	0.18
Zotu1885	SA_2_26_8_2020_S38_RonMWASPdeg_HCO2198	14	TCGAATAAACAATATAAGATTTTGACTTCTTCCTCCTTCTTTAATTTTGTTATTAGTAGGTAGATTAGTTGATAATGGTGCTGGAACTGGTTGAACAGTTTACCCACCATTATCAAGATATATGTTTCATTCTGGCTCATGTGTTGATTTAACAATTTTTTCTTTACATTTAGCAGGTGTATCATCAATTTTGGGAGTTGTAAATTTTATTAGAACAATTTTTAATATACGTTCAACTGGTATGGGGCTTGATAAAACTCCTTTATTTGTTTGATCAGTTTTAATTACTGCATTTTTGTTATTATTATCATTACCAGTTTTAGCTGGTGCAATTACTATATTATTAACTGATCGTAATTTAAATACATGTTTCTTTGACCCATCAGGAGGAGGGGATCC…		cellularOrganisms	cellularOrganisms	1	Eukaryota	superkingdom	1	Metazoa	kingdom	1	Arthropoda	phylum	1	Insecta	class	1	Hemiptera	order	1	Cicadidae	family	1	Neotibicen	genus	1	Neotibicen_linnei	species	0.38
Zotu373	QS_6_24_8_2020_S52_MLepF1_LepR1	42	TAAGTTTTTGGCTTTTACCTCCTTCTATTTTTTTAATAATGTTAAGGAGATTTCTTAATAGAGGGGCAGGGACGGGATGGACTGTTTATCCCCCCTTATCATTATCTATAAGGCATGGGGGTATTTCTGTTGATTTAGCTATTTTTTCTTTACATTTAGCCGGTATTTCTTCAATTATAGGAGCTGTAAATTTTATTTCTACTATTTTTAATATGCGATTGAAGGGCCTTAATTTAAATAGAGTTTCTTTATTTACTTGATCTGTTAATATTACAGCATTACTTTTGTTATTGTCTTTGCCAGTATTAGCGGGGGCTATTACTATATTGTTAAGTGATCGTAATTTAAATACTTCTTTTTTTGACCCTATGGGAGGGGGGGACCCTATTTTATACCAGC…		cellularOrganisms	cellularOrganisms	1	Eukaryota	superkingdom	0.99	Metazoa	kingdom	0.96	Mollusca	phylum	0.11	Gastropoda	class	0.1	Stylommatophora	order	0.08	Camaenidae	family	0.06	Divellomelon	genus	0.05	Divellomelon_hillieri	species	0.05
Zotu373	SA_4_26_8_2020_S45_MLepF1_LepR1	399	TAAGTTTTTGGCTTTTACCTCCTTCTATTTTTTTAATAATGTTAAGGAGATTTCTTAATAGAGGGGCAGGGACGGGATGGACTGTTTATCCCCCCTTATCATTATCTATAAGGCATGGGGGTATTTCTGTTGATTTAGCTATTTTTTCTTTACATTTAGCCGGTATTTCTTCAATTATAGGAGCTGTAAATTTTATTTCTACTATTTTTAATATGCGATTGAAGGGCCTTAATTTAAATAGAGTTTCTTTATTTACTTGATCTGTTAATATTACAGCATTACTTTTGTTATTGTCTTTGCCAGTATTAGCGGGGGCTATTACTATATTGTTAAGTGATCGTAATTTAAATACTTCTTTTTTTGACCCTATGGGAGGGGGGGACCCTATTTTATACCAGC…		cellularOrganisms	cellularOrganisms	1	Eukaryota	superkingdom	0.99	Metazoa	kingdom	0.96	Mollusca	phylum	0.11	Gastropoda	class	0.1	Stylommatophora	order	0.08	Camaenidae	family	0.06	Divellomelon	genus	0.05	Divellomelon_hillieri	species	0.05
Zotu1340	SA_3_23_7_2020_S33_MLepF1_LepR1	35	AGATTTTGGCTACTGTTCCCAGCTATGCTCTTCTTGGTATGTTCAGGATACATCTCCTCAGGCTGTGGAACAGGATGAACAGTTTATCCTCCTTTATCTAGAATTTACTTTCACACAGATCCTTCTGTAGATCTAGCTATCTTCTCTCTACACCTAGGGGGAGTATCCTCCATTCTCAGGTCTATTAATTTTATTACTACCGTGTTTGTTATACGATTCTCTGGTCTACCTATGGAACGGATTCCCTTGTTCATCTGATCTATGCTGGTCACTTCTTTTTTACTCTTGCTATCATTACCAGTCTTGGCCGGAGCTATTACTATACTCCTCACAGACCGAAATCTTAATACTTCATTCTTTGACCCCTTAGGAGGGGGGGATCCAGTACTTTACCAGCAC…		cellularOrganisms	cellularOrganisms	1	Eukaryota	superkingdom	0.94	Metazoa	kingdom	0.74	Chordata	phylum	0.24	Chondrichthyes	class	0.01	Myliobatiformes	order	0.01	Dasyatidae	family	0.01	Neotrygon	genus	0.01	Neotrygon_caeruleopunctata	species	0.01
Zotu4302	QS_6_24_8_2020_S52_MLepF1_LepR1	3	AGATTTTGACTTTTACCCCCTGCTTTAACTCTTTTAATTTTAAGAACAATCGTAGAAATAGGGGCAGGAACAGGATGAACTGTTTACCCTCCATTATCAGCCAGAATTGCTCACAGAGGAGCCTCTGTTGATCTTGCTATTTTTTCATTACATTTAGCTGGAGTTTCTTCTATTTTAGGGTCAGTAAATTTTATTACTACCGTAATTAATATACGAACTAATGGTATTACTCTAGACCGAATACCTTTATTTGTTTGATCAATTGTTATTACAACAGTTCTGTTACTATTATCTTTACCAGTTTTAGCCGGAGCCATTACAATATTATTAACTGATCGAAATTTAAATACCTCATTCTTTGATCCTGCAGGAGGAGGAGATCCTATTTTATACCAACAT…		cellularOrganisms	cellularOrganisms	1	Eukaryota	superkingdom	1	Metazoa	kingdom	1	Arthropoda	phylum	1	Insecta	class	0.99	Diptera	order	0.58	Chironomidae	family	0.38	Sergentia	genus	0.16	Sergentia_flavodentata	species	0.14
Zotu3883	SA_5_26_8_2020_S46_RonMWASPdeg_HCO2198	4	TTGTAAAATAATCTAAGGTTTCGATTATTAATTCCGTCGTTATTATTATTAATTTTAAGATCGTTAATCGATTTCGGCGTAGGTACTGGGTGAATTGTTTACCCTCCTTTATCTTTAAATTTAAGTCATGGAGAAATTTCGGTAGATTGAGCAGTTTTTTCTTTACATATTGCTGGAATTTCTTTAATTTTAGGTGCTATAAATTTTATTACAACAATTTTACATACATGAATTATAAATATAAAAATTGATGAAATATCATTATTAACTTAATGAATTCTAATTACAGCTATTTTATTATCATTAACATTACCAGTTTTAACTGGAGCTATGACTATATTATTAACAGATCAAAGTTTAAATACGAGATTTATTGATCCTTCAGGAAAAGGAGATCAT…		cellularOrganisms	cellularOrganisms	1	Eukaryota	superkingdom	1	Metazoa	kingdom	0.75	Arthropoda	phylum	0.69	Insecta	class	0.68	Hymenoptera	order	0.54	Braconidae	family	0.25	Therophilus	genus	0.09	Therophilus_festivus	species	0.09
Zotu54	SA_4_26_8_2020_S45_MLepF1_LepR1	701	TAAGATTTTGACTATTACCCCCATCAATTACATTATTAATCATAAGAAGTATTGTAGAAAATGGAGCAGGGACTGGATGAACAGTATATCCACCCCTATCAGCCAATATCTCTCATAATGGAGCATCAGTAGATTTAGCCATTTTCTCACTTCATTTAGCAGGAATTTCATCAATTTTAGGAGCAGTAAATTTTATCTCAACAATTATTAACATACGCCCAGAAGGTATAACAGCTGAACGAATCCCACTATTTGTATGATCAGTAGGAATTACTGCATTATTACTATTATTATCTCTACCAGTTCTTGCTGGGGCAATTACAATATTATTAACTGATCGAAATTTTAATACATCATTTTTTGACCCAGCAGGGGGTGGAGACCCCATTCTATATCAAC…		cellularOrganisms	cellularOrganisms	1	Eukaryota	superkingdom	1	Metazoa	kingdom	1	Arthropoda	phylum	1	Insecta	class	1	Hemiptera	order	1	Miridae	family	1	Phytocoris	genus	1	Phytocoris_conspurcatus	species	1
Zotu54	SA_6_23_7_2020_S36_MLepF1_LepR1	3844	TAAGATTTTGACTATTACCCCCATCAATTACATTATTAATCATAAGAAGTATTGTAGAAAATGGAGCAGGGACTGGATGAACAGTATATCCACCCCTATCAGCCAATATCTCTCATAATGGAGCATCAGTAGATTTAGCCATTTTCTCACTTCATTTAGCAGGAATTTCATCAATTTTAGGAGCAGTAAATTTTATCTCAACAATTATTAACATACGCCCAGAAGGTATAACAGCTGAACGAATCCCACTATTTGTATGATCAGTAGGAATTACTGCATTATTACTATTATTATCTCTACCAGTTCTTGCTGGGGCAATTACAATATTATTAACTGATCGAAATTTTAATACATCATTTTTTGACCCAGCAGGGGGTGGAGACCCCATTCTATATCAAC…		cellularOrganisms	cellularOrganisms	1	Eukaryota	superkingdom	1	Metazoa	kingdom	1	Arthropoda	phylum	1	Insecta	class	1	Hemiptera	order	1	Miridae	family	1	Phytocoris	genus	1	Phytocoris_conspurcatus	species	1
Zotu54	QS_5_24_8_2020_S51_MLepF1_LepR1	34	TAAGATTTTGACTATTACCCCCATCAATTACATTATTAATCATAAGAAGTATTGTAGAAAATGGAGCAGGGACTGGATGAACAGTATATCCACCCCTATCAGCCAATATCTCTCATAATGGAGCATCAGTAGATTTAGCCATTTTCTCACTTCATTTAGCAGGAATTTCATCAATTTTAGGAGCAGTAAATTTTATCTCAACAATTATTAACATACGCCCAGAAGGTATAACAGCTGAACGAATCCCACTATTTGTATGATCAGTAGGAATTACTGCATTATTACTATTATTATCTCTACCAGTTCTTGCTGGGGCAATTACAATATTATTAACTGATCGAAATTTTAATACATCATTTTTTGACCCAGCAGGGGGTGGAGACCCCATTCTATATCAAC…		cellularOrganisms	cellularOrganisms	1	Eukaryota	superkingdom	1	Metazoa	kingdom	1	Arthropoda	phylum	1	Insecta	class	1	Hemiptera	order	1	Miridae	family	1	Phytocoris	genus	1	Phytocoris_conspurcatus	species	1
Zotu4095	QS_3_24_8_2020_S49_MLepF1_LepR1	3	TAAGATTTTGACTTTTGCCCCCTTCTTTAACTCTTCTTCTTTCTAGTTCAATTGTAGAAAATGGAGCAGGAACAGGTTGAACAGTTTACCCGCCTCTTTCTGCTAGTATTGCCCATAGTGGGGCTTCTGTAGATTTAGCAATTCTTTCTTTACACTTAGCAGGAGTTTCCTCAATTTTAGGAGCTATTAATTTTATTTCTACTATATTAAATATAAAAATTAAATTTATAAAATTTGATCAAATTTCTTTATTTTCATGATCTGTATTAATTACAGCGGTATTATTATTATTATCATTACCAGTTTTAGCCGGAGCAATTACTATATTATTAACAGATCGAAATTTAAATACTTCTTTCTTTGACCCAATAGGAGGAGGAGACCCTATTTTATACCAAC…		cellularOrganisms	cellularOrganisms	1	Eukaryota	superkingdom	1	Metazoa	kingdom	1	Arthropoda	phylum	1	Insecta	class	1	Diptera	order	0.87	Chironomidae	family	0.83	Polypedilum	genus	0.83	Polypedilum_simulans	species	0.81
Zotu577	SA_6_26_8_2020_S53_MLepF1_LepR1	4	TTAGATTCTGATTATTGCCACCCTCATTAATAATAATAATCTGTAGATTTATAATTAATAATGGAACAGGAACTGGATGAACAATTTACCCACCTCTATCTAATAATATCGCACATAATAATATTTCAGTAGATTTGACAATTTTTTCCCTTCATTTAGCAGGAATCTCCTCAATCTTAGGAGCTATTAACTTTATTTGTACAATTTTAAATATAATACCTAATAATATAAAATTAAATCAAATTCCCCTTTTCCCTTGATCAATTTTAATTACTGCAATTTTATTAATTTTATCATTACCAGTATTAGCCGGGGCTATTACTATACTATTAACTGATCGAAACTTAAATACTTCATTTTTTGATCCATCAGGAGGAGGAGATCCTATTCTTTATCAAC…		cellularOrganisms	cellularOrganisms	1	Eukaryota	superkingdom	1	Metazoa	kingdom	1	Arthropoda	phylum	1	Insecta	class	1	Hemiptera	order	1	Aphididae	family	1	Therioaphis	genus	1	Therioaphis_trifolii	species	1
Zotu577	SA_2_26_8_2020_S38_MLepF1_LepR1	25	TTAGATTCTGATTATTGCCACCCTCATTAATAATAATAATCTGTAGATTTATAATTAATAATGGAACAGGAACTGGATGAACAATTTACCCACCTCTATCTAATAATATCGCACATAATAATATTTCAGTAGATTTGACAATTTTTTCCCTTCATTTAGCAGGAATCTCCTCAATCTTAGGAGCTATTAACTTTATTTGTACAATTTTAAATATAATACCTAATAATATAAAATTAAATCAAATTCCCCTTTTCCCTTGATCAATTTTAATTACTGCAATTTTATTAATTTTATCATTACCAGTATTAGCCGGGGCTATTACTATACTATTAACTGATCGAAACTTAAATACTTCATTTTTTGATCCATCAGGAGGAGGAGATCCTATTCTTTATCAAC…		cellularOrganisms	cellularOrganisms	1	Eukaryota	superkingdom	1	Metazoa	kingdom	1	Arthropoda	phylum	1	Insecta	class	1	Hemiptera	order	1	Aphididae	family	1	Therioaphis	genus	1	Therioaphis_trifolii	species	1
Zotu577	SA_5_26_8_2020_S46_MLepF1_LepR1	138	TTAGATTCTGATTATTGCCACCCTCATTAATAATAATAATCTGTAGATTTATAATTAATAATGGAACAGGAACTGGATGAACAATTTACCCACCTCTATCTAATAATATCGCACATAATAATATTTCAGTAGATTTGACAATTTTTTCCCTTCATTTAGCAGGAATCTCCTCAATCTTAGGAGCTATTAACTTTATTTGTACAATTTTAAATATAATACCTAATAATATAAAATTAAATCAAATTCCCCTTTTCCCTTGATCAATTTTAATTACTGCAATTTTATTAATTTTATCATTACCAGTATTAGCCGGGGCTATTACTATACTATTAACTGATCGAAACTTAAATACTTCATTTTTTGATCCATCAGGAGGAGGAGATCCTATTCTTTATCAAC…		cellularOrganisms	cellularOrganisms	1	Eukaryota	superkingdom	1	Metazoa	kingdom	1	Arthropoda	phylum	1	Insecta	class	1	Hemiptera	order	1	Aphididae	family	1	Therioaphis	genus	1	Therioaphis_trifolii	species	1
Zotu577	SA_4_26_8_2020_S45_MLepF1_LepR1	20	TTAGATTCTGATTATTGCCACCCTCATTAATAATAATAATCTGTAGATTTATAATTAATAATGGAACAGGAACTGGATGAACAATTTACCCACCTCTATCTAATAATATCGCACATAATAATATTTCAGTAGATTTGACAATTTTTTCCCTTCATTTAGCAGGAATCTCCTCAATCTTAGGAGCTATTAACTTTATTTGTACAATTTTAAATATAATACCTAATAATATAAAATTAAATCAAATTCCCCTTTTCCCTTGATCAATTTTAATTACTGCAATTTTATTAATTTTATCATTACCAGTATTAGCCGGGGCTATTACTATACTATTAACTGATCGAAACTTAAATACTTCATTTTTTGATCCATCAGGAGGAGGAGATCCTATTCTTTATCAAC…		cellularOrganisms	cellularOrganisms	1	Eukaryota	superkingdom	1	Metazoa	kingdom	1	Arthropoda	phylum	1	Insecta	class	1	Hemiptera	order	1	Aphididae	family	1	Therioaphis	genus	1	Therioaphis_trifolii	species	1
Zotu1825	SA_1_23_7_2020_S31_RonMWASPdeg_HCO2198	8	GTGAATAAATAATATGAGATTTTGATTATTACCACCTAGATTAAGATTATTATTATCTAGAATATTTATTGGCATAAGTACTGGAATTGAGTGAACAGTGTATTCACCTTTATCTTCAAATTTATCTCATAGTAGACCTTCTGTAGATTTATCTATTTTTAGGTTACATATTGCTGGAATTTCTTCAATTATAGCTTCAATTTATTTTATTCCTATTACTATGAATATGAAATTATATAAATTAGAAATTTCACCTTTATTTGTTTGGACAATAATACTAACAGCTATTTTATTATTATTATCATTACCTGTATTAGCTAAAACTATTACTAGATTATTATTTGATCGAAATTTTAATACATGATTTTTTGACCCTGCGGGCGGAGGATTGATTTTATA…		cellularOrganisms	cellularOrganisms	1	Eukaryota	superkingdom	1	undef_Eukaryota	kingdom	0.13	undef_undef_Eukaryota	phylum	0.11	Spirotrichea	class	0.08	Sporadotrichida	order	0.08	Oxytrichidae	family	0.08	Laurentiella	genus	0.08	Laurentiella_strenua	species	0.08
Zotu1825	SA_2_23_7_2020_S32_RonMWASPdeg_HCO2198	5	GTGAATAAATAATATGAGATTTTGATTATTACCACCTAGATTAAGATTATTATTATCTAGAATATTTATTGGCATAAGTACTGGAATTGAGTGAACAGTGTATTCACCTTTATCTTCAAATTTATCTCATAGTAGACCTTCTGTAGATTTATCTATTTTTAGGTTACATATTGCTGGAATTTCTTCAATTATAGCTTCAATTTATTTTATTCCTATTACTATGAATATGAAATTATATAAATTAGAAATTTCACCTTTATTTGTTTGGACAATAATACTAACAGCTATTTTATTATTATTATCATTACCTGTATTAGCTAAAACTATTACTAGATTATTATTTGATCGAAATTTTAATACATGATTTTTTGACCCTGCGGGCGGAGGATTGATTTTATA…		cellularOrganisms	cellularOrganisms	1	Eukaryota	superkingdom	1	undef_Eukaryota	kingdom	0.13	undef_undef_Eukaryota	phylum	0.11	Spirotrichea	class	0.08	Sporadotrichida	order	0.08	Oxytrichidae	family	0.08	Laurentiella	genus	0.08	Laurentiella_strenua	species	0.08
Zotu1434	QS_3_27_7_2020_S41_MLepF1_LepR1	15	TAAGATTTTGAATATTACCCCCCTCTTTAACTCTTCTAATTTCTAGAAGTATAGTAGAAAATGGAGCTGGAACAGGGTGAACTGTATATCCTCCTCTATCCTCAGGAATTGCTCATGCAGGAGCTTCAGTAGATTTAGCTATTTTTTCATTACATTTAGCAGGAATTTCTTCAATTTTAGGAGCAGTTAATTTTATTACAACAGTTATTAATATACGAGCCCCAGGAATTACTCTTGACCGAATACCGTTATTCGTTTGATCTGTAGTAATTACAGCAGTATTATTATTACTTTCTTTACCAGTATTAGCCGGAGCTATTACTATACTTTTAACAGATCGAAACTTAAATACATCATTCTTTGACCCAGCTGGGGGAGGGGACCCAATTTTATACCAAC…		cellularOrganisms	cellularOrganisms	1	Eukaryota	superkingdom	1	Metazoa	kingdom	1	Arthropoda	phylum	1	Insecta	class	1	Diptera	order	1	Culicidae	family	1	Anopheles	genus	1	Anopheles_quadrimaculatus	species	1
Zotu1434	QS_2_27_7_2020_S40_MLepF1_LepR1	14	TAAGATTTTGAATATTACCCCCCTCTTTAACTCTTCTAATTTCTAGAAGTATAGTAGAAAATGGAGCTGGAACAGGGTGAACTGTATATCCTCCTCTATCCTCAGGAATTGCTCATGCAGGAGCTTCAGTAGATTTAGCTATTTTTTCATTACATTTAGCAGGAATTTCTTCAATTTTAGGAGCAGTTAATTTTATTACAACAGTTATTAATATACGAGCCCCAGGAATTACTCTTGACCGAATACCGTTATTCGTTTGATCTGTAGTAATTACAGCAGTATTATTATTACTTTCTTTACCAGTATTAGCCGGAGCTATTACTATACTTTTAACAGATCGAAACTTAAATACATCATTCTTTGACCCAGCTGGGGGAGGGGACCCAATTTTATACCAAC…		cellularOrganisms	cellularOrganisms	1	Eukaryota	superkingdom	1	Metazoa	kingdom	1	Arthropoda	phylum	1	Insecta	class	1	Diptera	order	1	Culicidae	family	1	Anopheles	genus	1	Anopheles_quadrimaculatus	species	1
Zotu77	SA_1_26_8_2020_S37_MLepF1_LepR1	3762	TAAGCTTTTGACTTCTTCCACCATCTTTATCTCTTCTTCTTTCTAGAAGAATTGTAGAAAATGGAGCAGGAACAGGTTGAACAGTATACCCTCCCCTATCTTCAAGAATTGCTCATAGAGGAGCCTCAGTAGACCTAGCTATTTTTTCTCTCCATTTAGCTGGAATTTCTTCAATCCTTGGGTCTGTAAACTTTATTACAACTGCTATCAACATACGATCTAATGGAATTACTTTAGACCGAATACCCCTATTTGTCTGATCTGTAATTATTACAACAATTTTACTTCTTCTTTCTTTACCAGTTCTAGCCGGAGCAATTACAATACTTTTAACAGATCGAAATTTAAACACTTCGTTTTTTGATCCAGCTGGAGGAGGAGACCCAATCTTATATCAAC…		cellularOrganisms	cellularOrganisms	1	Eukaryota	superkingdom	1	Metazoa	kingdom	1	Arthropoda	phylum	1	Insecta	class	1	Diptera	order	1	Chironomidae	family	1	Micropsectra	genus	1	Micropsectra_subletteorum	species	1
Zotu2224	QS_6_27_7_2020_S44_MLepF1_LepR1	14	AGATTTTGATTACTACCTCCTTCTCTTTCTCTATTATATGCAAGAAGTCTGGTTGAACTGTCTACCCGCCGCTCCCTGCAAACATTGCTCATGCAGGAGCCTCTGTAGACTTGGCAATCTTCTCGCTTCATTTAGCAGGAATTTCCTCAATTTTAGGGGCAGTAAATTTTATTACAACTACTATTAATATACGGGCCCCAGGAATATCCTTAGACCAAACCCCTCTATTTGTATGAGCTGTAGGTATTACAGCACTACTTTCACTTCTTTCTTTACCTGTTTTAGCTGGGGCCATTGCTAAATTATTAACAGATCGAAACTTAAATACTTCATTCTTTGATCCCGCAGGCGGAGGGGATCCTATCCTATATCAACACTTATTT		cellularOrganisms	cellularOrganisms	1	Eukaryota	superkingdom	0.98	Metazoa	kingdom	0.95	Arthropoda	phylum	0.92	Insecta	class	0.89	Orthoptera	order	0.77	Tettigoniidae	family	0.76	Meconema	genus	0.74	Meconema_meridionale	species	0.72
Zotu3778	SA_2_26_8_2020_S38_MLepF1_LepR1	4	TAAGATTTTGACTTCTTCCCCCTTCTTTAACTTTGTTATTAGTAGGTAGATTAGTTGATAATGGTGCCGGAACTGGTTGAACAGTTTATCCACCATTATCAAGATATATATATCATTCTGGCTCATGTGTTGATTTAACAATTTTTTCTTTACATTCAGCACGTGTATCGTCAATTTTGGGAGCTGTGAATTTTATTAGAACAATTTTTAATATACGTTCAACTGGTATGGGGCTTGATAAAACTCCTTTATTTGTTTGATCAGTTTTAATTACTGCATTTTTGTTATTGTTATCATTACCAGTTTTAGCTGGTGCAATTACTATATTATTAAATGATCGTAATTTAAATACATGTTTTTTTACCTATCAGGAGGAGGAGATCCTATTCTTTATCAACA…		cellularOrganisms	cellularOrganisms	1	Eukaryota	superkingdom	1	Metazoa	kingdom	1	Arthropoda	phylum	1	Insecta	class	1	Hemiptera	order	1	Cicadidae	family	1	Neotibicen	genus	1	Neotibicen_linnei	species	0.63
Zotu2638	SA_2_23_7_2020_S32_MLepF1_LepR1	9	TAAGATTTTGACTTTTACCACCTTCATTAACTCTACTTTTATTTAGAAGAATGGTAGAAAGAGGCGCAGGAACTGGATGAACTGTTTATCCCCCACTTTCATCAAATATTGCTCATAGAGGTTCATCAGTTGATTTAGCAATTTTTAGCCTTCATTTAGCTGGTGTATCATCAATTTTAGGTGCTGTAAATTTTATTTCTACAATTATTAATATACGTTCTATTGGAATATCCTTTGATCGAATACCTTTATTTGTGTGATCAGTTAATATTACAGCAATTTTATTACTTTTATCTTTACCAGTTCTTGCAGGAGCAATTACTATATTATTAACTGATCGAAATTTAAATACATCATTCTTTGATCCAGCAGGAGGAGGTGACCCAATTTTATATCAAC…		cellularOrganisms	cellularOrganisms	1	Eukaryota	superkingdom	1	Metazoa	kingdom	1	Arthropoda	phylum	0.99	Insecta	class	0.99	Coleoptera	order	0.49	Dytiscidae	family	0.22	Thermonectus	genus	0.13	Thermonectus_intermedius	species	0.13
Zotu1196	SA_1_23_7_2020_S31_MLepF1_LepR1	46	TAAGATTTTGATTATTACCCCCCTCATTAACTTTATTATTAATAAGCAGAATAATTGAAATAGGGGCAGGAACTGGATGAACAGTTTATCCACCTCTATCAAATAGCACCTTTCACAGAGGAGCTTCAGTAGATTTAGCAATCTTTTCACTACATTTAGCAGGTGTTTCATCAATTCTAGGGGCAATCAACTTTATTTCAACTATTTTAAATATACGACCTAAAGGAATAAGTCCTGAACGTATACCATTATTTGTATGATCAGTAATCATTACAGCTCTTTTATTATTATTATCATTACCCGTATTAGCAGGAGCTATTACCATATTATTAACTGATCGTAATTTTAATACAACATTCTTTGACCCTACTGGAGGAGGTGATCCTATCCTATATCAAC…		cellularOrganisms	cellularOrganisms	1	Eukaryota	superkingdom	1	Metazoa	kingdom	1	Arthropoda	phylum	1	Insecta	class	1	Hemiptera	order	1	Lygaeidae	family	1	Kleidocerys	genus	1	Kleidocerys_resedae	species	1
Zotu3403	SA_2_23_7_2020_S32_MLepF1_LepR1	4	AGTTTCTGATTATTACCACCTAGTTTAATCTTATTAGTGTTCTCTGCTTGTATTGAAGGTGGAGCAGGGACAGGTTGAACTATTTATCCTCCTTTATCTGGAGTACAAAGTCATAGTGGACCTAGTGTAGATTTAGCTATTTTTGCTCTACATTTAACAGGAGTAAGTAGTTTATTAGGAGCTATTAATTTTATAACAACAATAGTTAATATGAGAACTCCTGGTATAAGATTACATAAATTAGCTTTATTCGGGTGAGCTGTAGTTATTACAGCTGTACTATTATTACTATCTTTACCAGTACTTGCTGGTGGAATTACTATGGTTTTAACTGATAGAAATTTTAATACATCATTCTTTGAAACAGCTGGAGGTGGTGATCCTATTTTATTCCAACAT…		cellularOrganisms	cellularOrganisms	1	Eukaryota	superkingdom	1	Fungi	kingdom	1	Ascomycota	phylum	1	Sordariomycetes	class	0.95	Xylariales	order	0.4	Sporocadaceae	family	0.4	Pestalotiopsis	genus	0.4	Pestalotiopsis_fici	species	0.4
Zotu2591	QS_4_24_8_2020_S50_MLepF1_LepR1	9	TAAGTTTTTGATTACTACCTCCGGCTTTAACTCTGCTTATCTTCAGAAGAATGGTAGAAATAGGAGCAGGAACAGGATGAACTGTTTATCCACCTTTATCAGCTAATATTGCCAATAGAGGATCCTCAGTAGATTTAGTAATTTTTAGCCTACACTTAGCAGGTATTTCTTCTATTTTAGGGGCTGTAAATTTCATTTCTACTATTATAAATATGCGACCTCTGGGAATAAACCTTGATAAAACCCCTTTATTTGTGTGATCAGTATTAATCACCGCTATTTTATTATTATTATCCTTACCAGTATTAGCTGGGGCAATTACAATATTTCTAACAGATCGAAATATCAATACTTCCTTCTTTGACCCTATAGGAGGAGGGGACCCTATTTTATACCAAC…		cellularOrganisms	cellularOrganisms	1	Eukaryota	superkingdom	1	Metazoa	kingdom	1	Arthropoda	phylum	1	Insecta	class	1	Coleoptera	order	1	Coccinellidae	family	1	Psyllobora	genus	1	Psyllobora_vigintimaculata	species	1
Zotu1953	SA_1_23_7_2020_S31_RonMWASPdeg_HCO2198	19	ACGTATAAACAATATAAGATTTAGAATATTATCTCCAACGTGAACTAATAATATAATAGACAATGGTGTATTACAGGTTGAGCTGTTATCCTAGATTAATATCTAGATTTATTACTCATTCAGGATCTTGTTTAGCTCTAAAAAATTTTTATTACATCTAGCTGGAATTTCATCTATTTTGCGGGCAGTATATTTTATTAAAACAATTTTTAATATTTGTTCTGTTGGAATAAATATAGATAGTACTCCCTTATTTGTTTGACTAGTATTAATTACTGATGTTTTATTACTCACGTGTTAGATACAAATACCAATACTATTAACATATCGTAATTTTAATAAATATATTTTTGACCCTGCTCGAGGTGGTGACTCAATTAATTACCAACATTTATTT		cellularOrganisms	cellularOrganisms	1	Eukaryota	superkingdom	0.99	undef_Eukaryota	kingdom	0.47	undef_undef_Eukaryota	phylum	0.42	Spirotrichea	class	0.38	Sporadotrichida	order	0.38	Oxytrichidae	family	0.38	Oxytricha	genus	0.2	Oxytricha_trifallax	species	0.2
Zotu4530	SA_2_26_8_2020_S38_MLepF1_LepR1	3	AGATTTTGACTTCTTCCTCCCTCATTAACTTTATTATTAGTAGGAAGATTAGTTGGTAATGGTGCTGGAACTGGTTGAACAGTATATCCTCCATTATCAAGatatatatatatatatatCATTCTGGTTCATGTGTTGATTTAACAATTTTTTCTTTACATTTAGCAGGTGTATCGTCAATTTTGGGAGCTGTGAATTTTATTAGAACAATATTTAATATACGTTCAACTGGTATGGGGCTTGACAAAACTCCTTTATTTGTTTGATCAGTTTTAATTACTGCATTTTTGTTATTGTTATCATTACCAGTTTTAGCTGGTGCAATTACTATATTATTAAATGATCGTAATTTAAATACATGTTTTTTTGACCCATCAGGAGGAGGAGATCCTATCCTTT…		cellularOrganisms	cellularOrganisms	1	Eukaryota	superkingdom	1	Metazoa	kingdom	1	Arthropoda	phylum	1	Insecta	class	1	Hemiptera	order	1	Cicadidae	family	1	Neotibicen	genus	0.97	Neotibicen_similaris	species	0.6
Zotu3237	QS_2_27_7_2020_S40_MLepF1_LepR1	5	AGATTCTGACTACTCTTTCCTGCCATATTGTTTTTGATCGCTTCTAGATATATTTCTTCGGGGTGTGGAACAGGCTGAACGGTTTACCCCCCTTTATCCAGAATTTACTTTCACACGGACCCCTCTGTAGATTTGGCTATTTTTTCCTTGCATCTCGGTGGGGTTTCTTCAATTCTTAGGTCAATTAATTTTATTACTACTGTATTCGTAATACGCTTCTCTGGGTTACCTATAGAACGTATGCCTCTATTTATTTGATCTATAATAATTACTTCTTTCTTATTACTCCTTTCACTCCCAGTACTTGCAGGGGCTATTACTATACTTCTTACAGACCGAAACCTTAACACTTCTTTTTTCGACCCATTAGGTGGGGGTGACCCTGTTTTATACCAGCAT…		cellularOrganisms	cellularOrganisms	1	Eukaryota	superkingdom	0.95	Metazoa	kingdom	0.81	Chordata	phylum	0.21	Actinopteri	class	0.12	Clupeiformes	order	0.06	Engraulidae	family	0.06	Encrasicholina	genus	0.06	Encrasicholina_pseudoheteroloba	species	0.06
Zotu4789	SA_4_26_8_2020_S45_MLepF1_LepR1	3	TAAGATTTTGACTATTACCCCCATCAATTACATTATTAATCATAAGAAGTATTGTAGAAAATGGAGCAGGGACTGGATGAACAGTATATCCACCCCTATCAGCCAATATCTCTCATAATGGAGCATCAGTAGATTTAGCCATTTTCTCACTTCATTTAGCAGGAATTTCATCAATTTTAGGAGCAGTAAATTTTATCTCAACAATTATTAACATACGCCCAGAAGGTATAACAGCTGAACGAATCCCACTATTTGTATGATCAGTAGGAATTACTGCATTATTACTATTATTATCTCTACCAGTTCTTGCTGGGGCAATTACAATATTATTAACTGATCGAAATTTTAATACATCATTTTTTGATCCAGCAGGAGGAGGAGATCCAATCCTATATCAAC…		cellularOrganisms	cellularOrganisms	1	Eukaryota	superkingdom	1	Metazoa	kingdom	1	Arthropoda	phylum	1	Insecta	class	1	Hemiptera	order	1	Miridae	family	1	Phytocoris	genus	1	Phytocoris_conspurcatus	species	1
Zotu1471	QS_6_27_7_2020_S44_RonMWASPdeg_HCO2198	16	TCGATTAAATAACATAAGATTCTGACTATTTCCACCATCAATATTATTATTATTTATAAGATCCATAGTTGAAATAGGAGTCGGAACTGGTGGAACACTCTACCCTCAATTATCATCAAACTTAGCACACTCAGGTCCTTGAGTGGAAATATCTATTTTTTCTCTTCACTTAGCAGGAATCTCTTCAATCCTAGGATCCATTAATTTCATTACAACAACAATAAATATGCGACCTTAAGGAATAAAAATAAATCACACCCCATTGTTTGTTGGGTCAGTATTAATTACAGCTATTCTTTTATTATTATCGCTACCTGTACTAGCCGGTGCTATCACTAAACTATTAACAGGCCGAAATATCTTACTTCATTTTTTGATCCGTCAGGTGGTGGAGATCCT…		cellularOrganisms	cellularOrganisms	1	Eukaryota	superkingdom	1	Metazoa	kingdom	0.97	Porifera	phylum	0.12	Hexactinellida	class	0.12	Hexactinosida	order	0.12	Dactylocalycidae	family	0.12	Iphiteon	genus	0.12	Iphiteon_panicea	species	0.12
Zotu1471	QS_4_24_8_2020_S50_RonMWASPdeg_HCO2198	4	TCGATTAAATAACATAAGATTCTGACTATTTCCACCATCAATATTATTATTATTTATAAGATCCATAGTTGAAATAGGAGTCGGAACTGGTGGAACACTCTACCCTCAATTATCATCAAACTTAGCACACTCAGGTCCTTGAGTGGAAATATCTATTTTTTCTCTTCACTTAGCAGGAATCTCTTCAATCCTAGGATCCATTAATTTCATTACAACAACAATAAATATGCGACCTTAAGGAATAAAAATAAATCACACCCCATTGTTTGTTGGGTCAGTATTAATTACAGCTATTCTTTTATTATTATCGCTACCTGTACTAGCCGGTGCTATCACTAAACTATTAACAGGCCGAAATATCTTACTTCATTTTTTGATCCGTCAGGTGGTGGAGATCCT…		cellularOrganisms	cellularOrganisms	1	Eukaryota	superkingdom	1	Metazoa	kingdom	0.97	Porifera	phylum	0.12	Hexactinellida	class	0.12	Hexactinosida	order	0.12	Dactylocalycidae	family	0.12	Iphiteon	genus	0.12	Iphiteon_panicea	species	0.12
Zotu2559	SA_5_23_7_2020_S35_MLepF1_LepR1	5	TAAGATTCTGGTTTCTTCCGCCTTCTCTAACTTTACTTATTTCAAGAAGGCTAGTTAATACAGGAGCAGGGACAGGTTGAACTGTTTACCCACCTCTTTCTAGAGCTATTGCTCATACCGGAGCTTCAGTTGATTTAGCAATCTTTTCACTTCATCTAGCTGGGATTAGATCTATTCTAGGAGCTGTAAATTTTATTACTACCATTATTAATATACGATCGAGAGCATTAACCCTTGAACGTATACCTTTATTCGTCTGATCAGTTCTTATTACAGCAATCCTGCTTTTACTATCTCTTCCTGTATTAGCAGGAGCAATTACTATACTTTTAACAGACCGAAATATCAATACATCATTTTTTGACCCTGCCGGAGGGGGAGACCCAATTCTTTATCAAC…		cellularOrganisms	cellularOrganisms	1	Eukaryota	superkingdom	1	Metazoa	kingdom	0.99	Arthropoda	phylum	0.95	Insecta	class	0.92	Coleoptera	order	0.31	Curculionidae	family	0.1	Exophthalmus	genus	0.06	Exophthalmus_marginicollis	species	0.06
Zotu2189	SA_3_23_7_2020_S33_RonMWASPdeg_HCO2198	11	TCGATTAAATAATGTAAGTTTTTGACTTTTACCAGCTTCATTAATCTTACTATTATTATCAAGTTTTTTCGAAGTAGGAGCAGGTACTGGATGAACTGTTTATCCACCATTGAGTGGTATTGATGCTCATTCGGGTCCTTCTGTAGATTTAGCTATCTTTAGCTTACATTTATCTGGTGCTTCATCTATTGCAGGAGCTATTAATTTTATTGTCACTATTATTAATATGCGAGCCCGCGGTCTTGAATTTTATCGGTTACCTTTGTTTGTTTGATCCGTTTTTATTACAGCGTTTTTGTTATTATTATCTTTACCAGTATTAGCTGGAGCAATAACAATGCTATTATTTGATCGAAATATGGGTACAGTTTTCTTTAATGCAGCTGGAGGTGGTGATCC…		cellularOrganisms	cellularOrganisms	1	Eukaryota	superkingdom	0.96	undef_Eukaryota	kingdom	0.49	undef_undef_Eukaryota	phylum	0.32	Phaeophyceae	class	0.21	Ectocarpales	order	0.19	Chordariaceae	family	0.19	Nemacystus	genus	0.01	Nemacystus_decipiens	species	0.01
Zotu2829	QS_1_27_7_2020_S39_MLepF1_LepR1	7	TAAGATTTTGATTATTACCTCCTTCTCTAACTCTTTTATTATCAAGAAGATTAGTGAATACCGGAGCAGGAACAGGATGAACTGTTTATCCCCCGTTATCAAGAACATTAGGTCATACAGGGGCATCTGTTGATTTAGCTATTTTTTCTTTACATTTGGCTGGGGTTAGATCTATTTTAGGAGCAGTAAATTTTATTACTACTATTATTAATATACGATCCAATGGATTAACATTAGAACGAATACCTTTATTTGTATGATCTGTATTTATTACAGCTGTACTTTTATTACTTTCACTACCCGTATTAGCAGGTGCTATTACAATATTATTGACAGACCGTAATTTAAATACATCATTTTTTGATCCTGCTGGTGGTGGAGACCCAATTTTATATCAAC…		cellularOrganisms	cellularOrganisms	1	Eukaryota	superkingdom	1	Metazoa	kingdom	0.97	Arthropoda	phylum	0.88	Insecta	class	0.83	Diptera	order	0.25	Calliphoridae	family	0.08	Verticia	genus	0.08	Verticia_orientalis	species	0.08
Zotu869	SA_2_26_8_2020_S38_MLepF1_LepR1	67	TAAGTTTTTGACTTTTACCCCCTTCATTAACTTTACTTTTATCAAGTTCAATTGTAGAAAACGGAGCAGGTACTGGATGAACTGTATACCCTCCTCTTTCTTCTGGAATTGCTCATGCTGGAGCTTCTGTAGATTTAGCTATTTTTTCATTACATTTAGCCGGAATTTCCTCTATTTTAGGGGCAGTAAATTTTATTACTACAGTAATTAATATACGATCAGAAGGAATTACTCTTGATCGAATACCTTTATTTGTTTGATCTGTTGTAATTACAGCTATTCTTTTACTCCTTTCTCTACCAGTTCTAGCTGGGGCTATTACAATACTTTTAACAGATCGAAATTTAAATACATCTTTCTTTGACCCTGCAGGAGGAGGAGACCCTATTTTATACCAAC…		cellularOrganisms	cellularOrganisms	1	Eukaryota	superkingdom	1	Metazoa	kingdom	1	Arthropoda	phylum	1	Insecta	class	1	Coleoptera	order	0.13	Staphylinidae	family	0.07	Philonthus	genus	0.07	Philonthus_lederi	species	0.07
Zotu2657	SA_3_23_7_2020_S33_MLepF1_LepR1	9	TAGTTTTTGGCTTCTTCCTAGCAGTTTGATTTATTAGTCTTATCTTCTTTTGTTGAAATTGGTGCGGTACTGGTTGGACGTATACCCACCCCTTTCTTCAATCAAGGTCATACTGGTCTTCTGTTGATTTAGCTATTTTTAGTTACATCTTGCTGGTGTTTCTTCAATGTTAGGTGCTATAATTTTATTTGTACTATCCGAAACATGCGTTTAAAGGTATGACTATGGAACGTTTATCTTTATTGTTTGGGCTGTTTTAGTTACTGTTATCCTTTTACTTTTATCTTTACCTGTTTAGCTGGTGGTATACCATGTTATTGACTGATGTAATTTTAATACATCATTCTTTGATGTTACGGTGGAGGTGATCCAATTTTATATCAACATTTGTTT		cellularOrganisms	cellularOrganisms	1	Eukaryota	superkingdom	0.98	undef_Eukaryota	kingdom	0.51	undef_undef_Eukaryota	phylum	0.51	undef_undef_undef_Eukaryota	class	0.38	Physariida	order	0.37	Didymiaceae	family	0.37	Didymium	genus	0.37	Didymium_nigripes	species	0.37
Zotu3230	QS_2_24_8_2020_S48_MLepF1_LepR1	5	AGATTTTGATTATTACCTCCTTCTTTATTATTAATAATATTTAGTTTTATAATTAATAATGGAACAGGGACAGGATGAACTGTCTATCCACCTTTATCTAATAATATTGCACATAATAATATTTCAGTAGATTTAACTATTTTTTCATTACATATAGCTGGAATTTCATCAATTTTAGGAGCAATTAATTTTATTTGTACAATTTTAAATATAATACCAAATAATATAAAATTAAATCAAATTCCTTTATTCCCATGATCAATTTTAATTACTGCAATTCTATTAATTTTATCTTTACCAGTATTAGCTGGTGCTATTACTATATTATTAACAGATCGTAATTTAAATACTTCATTTTTTGATCCTTCAGGAGGAGGAGATCCTGTTTTATATCAACAC…		cellularOrganisms	cellularOrganisms	1	Eukaryota	superkingdom	1	Metazoa	kingdom	1	Arthropoda	phylum	1	Insecta	class	1	Hemiptera	order	1	Phloeomyzidae	family	0.1	Phloeomyzus	genus	0.1	Phloeomyzus_passerinii	species	0.1
Zotu1562	SA_2_26_8_2020_S38_MLepF1_LepR1	21	TAAGATTTTGACTTCTTCCCCCTTCTTTAACTTTGTTATTAGTAGGTAGATTAGTTGATAATGGTGCCGGAACTGGTTGAACAGTTTATCCACCATTATCAAGATATGTATTTCATTCTGGCTCATGTGTTGATTTAACAATTTTTTCTTTACATTTAGCAGGTGTATCATCAATCTTGGGAGCTGTAAATTTTATTAGAACAATTTTTAATATACGTTCAACTGGTATGGGGCTTGATAAAACTCCTTTATTTGTTTGATAAGTTTTAATTACTGCATTTTTGTTATTATTATCATTACCAGTTTTAGCTGGTGCAATTACTATATTATTAACTGATCGTAATTTAAATACATGTTTTTTTGACCCATCAGGAGGAGGAGATCCTATTCTTTATTAAC…		cellularOrganisms	cellularOrganisms	1	Eukaryota	superkingdom	1	Metazoa	kingdom	1	Arthropoda	phylum	1	Insecta	class	1	Hemiptera	order	1	Cicadidae	family	1	Neotibicen	genus	1	Neotibicen_linnei	species	0.71
Zotu348	SA_6_23_7_2020_S36_RonMWASPdeg_HCO2198	11	ACGTATGAATAATATAAGCTTTTGGTTATTACCTCCAGCTTTATTATTATTAGTTTCATCAGCTATTGTTGAATCTGGTGCTGGTACAGGTTGGACTGTTTATCCACCTTTATCTAGTGTACAAGCACATTCAGGACCTTCAGTAGATTTAGCTATTTTTAGTCTTCATTTAACAGGTATTTCTTCATTGTTAGGTGCTATTAATTTTATTTCAACTATTTATAATATGAGAGCTCCTGGTTTAAGTTTTCACAGATTACCTTTATTTGTTTGGTCTATATTAATTACAGCTTTTCTTTTATTATTAACTTTACCTGTGTTAGCTGGTGCTATTACTATGTTATTAACAGATAGAAATTTAAATACTTCGTTTTATGATCCTTCAGGAGGAGGTGATCC…		cellularOrganisms	cellularOrganisms	1	Eukaryota	superkingdom	1	undef_Eukaryota	kingdom	1	undef_undef_Eukaryota	phylum	1	Oomycetes	class	1	Peronosporales	order	0.98	Peronosporaceae	family	0.98	Peronospora	genus	0.32	Peronospora_hiemalis	species	0.09
Zotu348	QS_3_24_8_2020_S49_RonMWASPdeg_HCO2198	6	ACGTATGAATAATATAAGCTTTTGGTTATTACCTCCAGCTTTATTATTATTAGTTTCATCAGCTATTGTTGAATCTGGTGCTGGTACAGGTTGGACTGTTTATCCACCTTTATCTAGTGTACAAGCACATTCAGGACCTTCAGTAGATTTAGCTATTTTTAGTCTTCATTTAACAGGTATTTCTTCATTGTTAGGTGCTATTAATTTTATTTCAACTATTTATAATATGAGAGCTCCTGGTTTAAGTTTTCACAGATTACCTTTATTTGTTTGGTCTATATTAATTACAGCTTTTCTTTTATTATTAACTTTACCTGTGTTAGCTGGTGCTATTACTATGTTATTAACAGATAGAAATTTAAATACTTCGTTTTATGATCCTTCAGGAGGAGGTGATCC…		cellularOrganisms	cellularOrganisms	1	Eukaryota	superkingdom	1	undef_Eukaryota	kingdom	1	undef_undef_Eukaryota	phylum	1	Oomycetes	class	1	Peronosporales	order	0.98	Peronosporaceae	family	0.98	Peronospora	genus	0.32	Peronospora_hiemalis	species	0.09
Zotu348	SA_1_23_7_2020_S31_RonMWASPdeg_HCO2198	4	ACGTATGAATAATATAAGCTTTTGGTTATTACCTCCAGCTTTATTATTATTAGTTTCATCAGCTATTGTTGAATCTGGTGCTGGTACAGGTTGGACTGTTTATCCACCTTTATCTAGTGTACAAGCACATTCAGGACCTTCAGTAGATTTAGCTATTTTTAGTCTTCATTTAACAGGTATTTCTTCATTGTTAGGTGCTATTAATTTTATTTCAACTATTTATAATATGAGAGCTCCTGGTTTAAGTTTTCACAGATTACCTTTATTTGTTTGGTCTATATTAATTACAGCTTTTCTTTTATTATTAACTTTACCTGTGTTAGCTGGTGCTATTACTATGTTATTAACAGATAGAAATTTAAATACTTCGTTTTATGATCCTTCAGGAGGAGGTGATCC…		cellularOrganisms	cellularOrganisms	1	Eukaryota	superkingdom	1	undef_Eukaryota	kingdom	1	undef_undef_Eukaryota	phylum	1	Oomycetes	class	1	Peronosporales	order	0.98	Peronosporaceae	family	0.98	Peronospora	genus	0.32	Peronospora_hiemalis	species	0.09
Zotu348	SA_4_23_7_2020_S34_RonMWASPdeg_HCO2198	5	ACGTATGAATAATATAAGCTTTTGGTTATTACCTCCAGCTTTATTATTATTAGTTTCATCAGCTATTGTTGAATCTGGTGCTGGTACAGGTTGGACTGTTTATCCACCTTTATCTAGTGTACAAGCACATTCAGGACCTTCAGTAGATTTAGCTATTTTTAGTCTTCATTTAACAGGTATTTCTTCATTGTTAGGTGCTATTAATTTTATTTCAACTATTTATAATATGAGAGCTCCTGGTTTAAGTTTTCACAGATTACCTTTATTTGTTTGGTCTATATTAATTACAGCTTTTCTTTTATTATTAACTTTACCTGTGTTAGCTGGTGCTATTACTATGTTATTAACAGATAGAAATTTAAATACTTCGTTTTATGATCCTTCAGGAGGAGGTGATCC…		cellularOrganisms	cellularOrganisms	1	Eukaryota	superkingdom	1	undef_Eukaryota	kingdom	1	undef_undef_Eukaryota	phylum	1	Oomycetes	class	1	Peronosporales	order	0.98	Peronosporaceae	family	0.98	Peronospora	genus	0.32	Peronospora_hiemalis	species	0.09
Zotu348	QS_6_24_8_2020_S52_RonMWASPdeg_HCO2198	3	ACGTATGAATAATATAAGCTTTTGGTTATTACCTCCAGCTTTATTATTATTAGTTTCATCAGCTATTGTTGAATCTGGTGCTGGTACAGGTTGGACTGTTTATCCACCTTTATCTAGTGTACAAGCACATTCAGGACCTTCAGTAGATTTAGCTATTTTTAGTCTTCATTTAACAGGTATTTCTTCATTGTTAGGTGCTATTAATTTTATTTCAACTATTTATAATATGAGAGCTCCTGGTTTAAGTTTTCACAGATTACCTTTATTTGTTTGGTCTATATTAATTACAGCTTTTCTTTTATTATTAACTTTACCTGTGTTAGCTGGTGCTATTACTATGTTATTAACAGATAGAAATTTAAATACTTCGTTTTATGATCCTTCAGGAGGAGGTGATCC…		cellularOrganisms	cellularOrganisms	1	Eukaryota	superkingdom	1	undef_Eukaryota	kingdom	1	undef_undef_Eukaryota	phylum	1	Oomycetes	class	1	Peronosporales	order	0.98	Peronosporaceae	family	0.98	Peronospora	genus	0.32	Peronospora_hiemalis	species	0.09
Zotu348	SA_3_23_7_2020_S33_RonMWASPdeg_HCO2198	11	ACGTATGAATAATATAAGCTTTTGGTTATTACCTCCAGCTTTATTATTATTAGTTTCATCAGCTATTGTTGAATCTGGTGCTGGTACAGGTTGGACTGTTTATCCACCTTTATCTAGTGTACAAGCACATTCAGGACCTTCAGTAGATTTAGCTATTTTTAGTCTTCATTTAACAGGTATTTCTTCATTGTTAGGTGCTATTAATTTTATTTCAACTATTTATAATATGAGAGCTCCTGGTTTAAGTTTTCACAGATTACCTTTATTTGTTTGGTCTATATTAATTACAGCTTTTCTTTTATTATTAACTTTACCTGTGTTAGCTGGTGCTATTACTATGTTATTAACAGATAGAAATTTAAATACTTCGTTTTATGATCCTTCAGGAGGAGGTGATCC…		cellularOrganisms	cellularOrganisms	1	Eukaryota	superkingdom	1	undef_Eukaryota	kingdom	1	undef_undef_Eukaryota	phylum	1	Oomycetes	class	1	Peronosporales	order	0.98	Peronosporaceae	family	0.98	Peronospora	genus	0.32	Peronospora_hiemalis	species	0.09
Zotu348	SA_5_23_7_2020_S35_RonMWASPdeg_HCO2198	3	ACGTATGAATAATATAAGCTTTTGGTTATTACCTCCAGCTTTATTATTATTAGTTTCATCAGCTATTGTTGAATCTGGTGCTGGTACAGGTTGGACTGTTTATCCACCTTTATCTAGTGTACAAGCACATTCAGGACCTTCAGTAGATTTAGCTATTTTTAGTCTTCATTTAACAGGTATTTCTTCATTGTTAGGTGCTATTAATTTTATTTCAACTATTTATAATATGAGAGCTCCTGGTTTAAGTTTTCACAGATTACCTTTATTTGTTTGGTCTATATTAATTACAGCTTTTCTTTTATTATTAACTTTACCTGTGTTAGCTGGTGCTATTACTATGTTATTAACAGATAGAAATTTAAATACTTCGTTTTATGATCCTTCAGGAGGAGGTGATCC…		cellularOrganisms	cellularOrganisms	1	Eukaryota	superkingdom	1	undef_Eukaryota	kingdom	1	undef_undef_Eukaryota	phylum	1	Oomycetes	class	1	Peronosporales	order	0.98	Peronosporaceae	family	0.98	Peronospora	genus	0.32	Peronospora_hiemalis	species	0.09
Zotu348	SA_4_26_8_2020_S45_RonMWASPdeg_HCO2198	110	ACGTATGAATAATATAAGCTTTTGGTTATTACCTCCAGCTTTATTATTATTAGTTTCATCAGCTATTGTTGAATCTGGTGCTGGTACAGGTTGGACTGTTTATCCACCTTTATCTAGTGTACAAGCACATTCAGGACCTTCAGTAGATTTAGCTATTTTTAGTCTTCATTTAACAGGTATTTCTTCATTGTTAGGTGCTATTAATTTTATTTCAACTATTTATAATATGAGAGCTCCTGGTTTAAGTTTTCACAGATTACCTTTATTTGTTTGGTCTATATTAATTACAGCTTTTCTTTTATTATTAACTTTACCTGTGTTAGCTGGTGCTATTACTATGTTATTAACAGATAGAAATTTAAATACTTCGTTTTATGATCCTTCAGGAGGAGGTGATCC…		cellularOrganisms	cellularOrganisms	1	Eukaryota	superkingdom	1	undef_Eukaryota	kingdom	1	undef_undef_Eukaryota	phylum	1	Oomycetes	class	1	Peronosporales	order	0.98	Peronosporaceae	family	0.98	Peronospora	genus	0.32	Peronospora_hiemalis	species	0.09
Zotu348	QS_5_24_8_2020_S51_RonMWASPdeg_HCO2198	21	ACGTATGAATAATATAAGCTTTTGGTTATTACCTCCAGCTTTATTATTATTAGTTTCATCAGCTATTGTTGAATCTGGTGCTGGTACAGGTTGGACTGTTTATCCACCTTTATCTAGTGTACAAGCACATTCAGGACCTTCAGTAGATTTAGCTATTTTTAGTCTTCATTTAACAGGTATTTCTTCATTGTTAGGTGCTATTAATTTTATTTCAACTATTTATAATATGAGAGCTCCTGGTTTAAGTTTTCACAGATTACCTTTATTTGTTTGGTCTATATTAATTACAGCTTTTCTTTTATTATTAACTTTACCTGTGTTAGCTGGTGCTATTACTATGTTATTAACAGATAGAAATTTAAATACTTCGTTTTATGATCCTTCAGGAGGAGGTGATCC…		cellularOrganisms	cellularOrganisms	1	Eukaryota	superkingdom	1	undef_Eukaryota	kingdom	1	undef_undef_Eukaryota	phylum	1	Oomycetes	class	1	Peronosporales	order	0.98	Peronosporaceae	family	0.98	Peronospora	genus	0.32	Peronospora_hiemalis	species	0.09
Zotu348	QS_2_24_8_2020_S48_RonMWASPdeg_HCO2198	57	ACGTATGAATAATATAAGCTTTTGGTTATTACCTCCAGCTTTATTATTATTAGTTTCATCAGCTATTGTTGAATCTGGTGCTGGTACAGGTTGGACTGTTTATCCACCTTTATCTAGTGTACAAGCACATTCAGGACCTTCAGTAGATTTAGCTATTTTTAGTCTTCATTTAACAGGTATTTCTTCATTGTTAGGTGCTATTAATTTTATTTCAACTATTTATAATATGAGAGCTCCTGGTTTAAGTTTTCACAGATTACCTTTATTTGTTTGGTCTATATTAATTACAGCTTTTCTTTTATTATTAACTTTACCTGTGTTAGCTGGTGCTATTACTATGTTATTAACAGATAGAAATTTAAATACTTCGTTTTATGATCCTTCAGGAGGAGGTGATCC…		cellularOrganisms	cellularOrganisms	1	Eukaryota	superkingdom	1	undef_Eukaryota	kingdom	1	undef_undef_Eukaryota	phylum	1	Oomycetes	class	1	Peronosporales	order	0.98	Peronosporaceae	family	0.98	Peronospora	genus	0.32	Peronospora_hiemalis	species	0.09
Zotu348	QS_1_24_8_2020_S47_RonMWASPdeg_HCO2198	4	ACGTATGAATAATATAAGCTTTTGGTTATTACCTCCAGCTTTATTATTATTAGTTTCATCAGCTATTGTTGAATCTGGTGCTGGTACAGGTTGGACTGTTTATCCACCTTTATCTAGTGTACAAGCACATTCAGGACCTTCAGTAGATTTAGCTATTTTTAGTCTTCATTTAACAGGTATTTCTTCATTGTTAGGTGCTATTAATTTTATTTCAACTATTTATAATATGAGAGCTCCTGGTTTAAGTTTTCACAGATTACCTTTATTTGTTTGGTCTATATTAATTACAGCTTTTCTTTTATTATTAACTTTACCTGTGTTAGCTGGTGCTATTACTATGTTATTAACAGATAGAAATTTAAATACTTCGTTTTATGATCCTTCAGGAGGAGGTGATCC…		cellularOrganisms	cellularOrganisms	1	Eukaryota	superkingdom	1	undef_Eukaryota	kingdom	1	undef_undef_Eukaryota	phylum	1	Oomycetes	class	1	Peronosporales	order	0.98	Peronosporaceae	family	0.98	Peronospora	genus	0.32	Peronospora_hiemalis	species	0.09
Zotu348	SA_2_26_8_2020_S38_RonMWASPdeg_HCO2198	45	ACGTATGAATAATATAAGCTTTTGGTTATTACCTCCAGCTTTATTATTATTAGTTTCATCAGCTATTGTTGAATCTGGTGCTGGTACAGGTTGGACTGTTTATCCACCTTTATCTAGTGTACAAGCACATTCAGGACCTTCAGTAGATTTAGCTATTTTTAGTCTTCATTTAACAGGTATTTCTTCATTGTTAGGTGCTATTAATTTTATTTCAACTATTTATAATATGAGAGCTCCTGGTTTAAGTTTTCACAGATTACCTTTATTTGTTTGGTCTATATTAATTACAGCTTTTCTTTTATTATTAACTTTACCTGTGTTAGCTGGTGCTATTACTATGTTATTAACAGATAGAAATTTAAATACTTCGTTTTATGATCCTTCAGGAGGAGGTGATCC…		cellularOrganisms	cellularOrganisms	1	Eukaryota	superkingdom	1	undef_Eukaryota	kingdom	1	undef_undef_Eukaryota	phylum	1	Oomycetes	class	1	Peronosporales	order	0.98	Peronosporaceae	family	0.98	Peronospora	genus	0.32	Peronospora_hiemalis	species	0.09
Zotu348	SA_2_23_7_2020_S32_RonMWASPdeg_HCO2198	3	ACGTATGAATAATATAAGCTTTTGGTTATTACCTCCAGCTTTATTATTATTAGTTTCATCAGCTATTGTTGAATCTGGTGCTGGTACAGGTTGGACTGTTTATCCACCTTTATCTAGTGTACAAGCACATTCAGGACCTTCAGTAGATTTAGCTATTTTTAGTCTTCATTTAACAGGTATTTCTTCATTGTTAGGTGCTATTAATTTTATTTCAACTATTTATAATATGAGAGCTCCTGGTTTAAGTTTTCACAGATTACCTTTATTTGTTTGGTCTATATTAATTACAGCTTTTCTTTTATTATTAACTTTACCTGTGTTAGCTGGTGCTATTACTATGTTATTAACAGATAGAAATTTAAATACTTCGTTTTATGATCCTTCAGGAGGAGGTGATCC…		cellularOrganisms	cellularOrganisms	1	Eukaryota	superkingdom	1	undef_Eukaryota	kingdom	1	undef_undef_Eukaryota	phylum	1	Oomycetes	class	1	Peronosporales	order	0.98	Peronosporaceae	family	0.98	Peronospora	genus	0.32	Peronospora_hiemalis	species	0.09
Zotu348	SA_1_26_8_2020_S37_RonMWASPdeg_HCO2198	34	ACGTATGAATAATATAAGCTTTTGGTTATTACCTCCAGCTTTATTATTATTAGTTTCATCAGCTATTGTTGAATCTGGTGCTGGTACAGGTTGGACTGTTTATCCACCTTTATCTAGTGTACAAGCACATTCAGGACCTTCAGTAGATTTAGCTATTTTTAGTCTTCATTTAACAGGTATTTCTTCATTGTTAGGTGCTATTAATTTTATTTCAACTATTTATAATATGAGAGCTCCTGGTTTAAGTTTTCACAGATTACCTTTATTTGTTTGGTCTATATTAATTACAGCTTTTCTTTTATTATTAACTTTACCTGTGTTAGCTGGTGCTATTACTATGTTATTAACAGATAGAAATTTAAATACTTCGTTTTATGATCCTTCAGGAGGAGGTGATCC…		cellularOrganisms	cellularOrganisms	1	Eukaryota	superkingdom	1	undef_Eukaryota	kingdom	1	undef_undef_Eukaryota	phylum	1	Oomycetes	class	1	Peronosporales	order	0.98	Peronosporaceae	family	0.98	Peronospora	genus	0.32	Peronospora_hiemalis	species	0.09
Zotu348	SA_6_26_8_2020_S53_RonMWASPdeg_HCO2198	65	ACGTATGAATAATATAAGCTTTTGGTTATTACCTCCAGCTTTATTATTATTAGTTTCATCAGCTATTGTTGAATCTGGTGCTGGTACAGGTTGGACTGTTTATCCACCTTTATCTAGTGTACAAGCACATTCAGGACCTTCAGTAGATTTAGCTATTTTTAGTCTTCATTTAACAGGTATTTCTTCATTGTTAGGTGCTATTAATTTTATTTCAACTATTTATAATATGAGAGCTCCTGGTTTAAGTTTTCACAGATTACCTTTATTTGTTTGGTCTATATTAATTACAGCTTTTCTTTTATTATTAACTTTACCTGTGTTAGCTGGTGCTATTACTATGTTATTAACAGATAGAAATTTAAATACTTCGTTTTATGATCCTTCAGGAGGAGGTGATCC…		cellularOrganisms	cellularOrganisms	1	Eukaryota	superkingdom	1	undef_Eukaryota	kingdom	1	undef_undef_Eukaryota	phylum	1	Oomycetes	class	1	Peronosporales	order	0.98	Peronosporaceae	family	0.98	Peronospora	genus	0.32	Peronospora_hiemalis	species	0.09
Zotu348	SA_5_26_8_2020_S46_RonMWASPdeg_HCO2198	113	ACGTATGAATAATATAAGCTTTTGGTTATTACCTCCAGCTTTATTATTATTAGTTTCATCAGCTATTGTTGAATCTGGTGCTGGTACAGGTTGGACTGTTTATCCACCTTTATCTAGTGTACAAGCACATTCAGGACCTTCAGTAGATTTAGCTATTTTTAGTCTTCATTTAACAGGTATTTCTTCATTGTTAGGTGCTATTAATTTTATTTCAACTATTTATAATATGAGAGCTCCTGGTTTAAGTTTTCACAGATTACCTTTATTTGTTTGGTCTATATTAATTACAGCTTTTCTTTTATTATTAACTTTACCTGTGTTAGCTGGTGCTATTACTATGTTATTAACAGATAGAAATTTAAATACTTCGTTTTATGATCCTTCAGGAGGAGGTGATCC…		cellularOrganisms	cellularOrganisms	1	Eukaryota	superkingdom	1	undef_Eukaryota	kingdom	1	undef_undef_Eukaryota	phylum	1	Oomycetes	class	1	Peronosporales	order	0.98	Peronosporaceae	family	0.98	Peronospora	genus	0.32	Peronospora_hiemalis	species	0.09
Zotu2699	QS_2_24_8_2020_S48_MLepF1_LepR1	5	TTAGATTTTGACTTTTACCCCCTTCATTAATATTAATAATATTTAGTTTTATAATTAATAATGGAACAGGGACAGGATGAACTGTCTATCCACCTTTATCTAATAATATTGCACATAATAATATTTCAGTAGATTTAACTATTTTTTCATTACATATAGCTGGAATTTCATCAATTTTAGGAGCAATTAATTTTATTTGTACAATTTTAAATATAATACCAAATAATATAAAATTAAATCAAATTCCTTTATTCCCATGATCAATTTTAATTACTGCAATTCTATTAATTTTATCTTTACCAGTATTAGCTGGTGCTATTACTATATTATTAACAGATCGTAATTTAAATACTTCATTTTTTGATCCTTCAGGAGGAGGTGATCCTATTTTATTTCAAC…		cellularOrganisms	cellularOrganisms	1	Eukaryota	superkingdom	1	Metazoa	kingdom	1	Arthropoda	phylum	1	Insecta	class	1	Hemiptera	order	0.99	Phylloxeridae	family	0.3	Phylloxera	genus	0.3	Phylloxera_caryaecaulis	species	0.3
Zotu1645	SA_2_26_8_2020_S38_MLepF1_LepR1	20	TAAGATTTTGACTTCTTCCTCCTTCTTTAACTTTGTTATTAGTAGGTAGATTAGTTGATAATGGTGCTGGAACTGGTTGAACAGATTACCCACCATTATCAAGATATATATTTCATTCTGGCTCATGTGTTGATTTAACAATTTTTTCTTTACATTTAGCAGGTGTATCATAAATTTTGGGAGCTGTAAATTTTATTAGAACAATTTTTAATATACGTTCAACTGGTATGGGGCTTGATAAAATTCCTTTAATTGTTTGATCAGTTTTAATTACTGCATTTTTGTTATTATTATCATTACCAGTTTTAGCTGGTGCAATTACTATATTATTAACTGATCGTAATTTAAATACATGCTTTTTGACCCATCAGGAGGAGGGGATCCTATTCTTTATCAACA…		cellularOrganisms	cellularOrganisms	1	Eukaryota	superkingdom	1	Metazoa	kingdom	1	Arthropoda	phylum	1	Insecta	class	1	Hemiptera	order	1	Cicadidae	family	1	Neotibicen	genus	1	Neotibicen_linnei	species	0.54
Zotu4639	SA_2_26_8_2020_S38_RonMWASPdeg_HCO2198	3	TCGAATAAATAATATAAGATTTTGACTTCTGCCTCCTTCTTTAATTTTGTTATTAGTAGGTAGATTAGTTGATAATGGTGCTGGAACTGGTTGAACAGTTTACCCACCATTATCAAGATATATATTTCATTCTGGCTCATGTGTTGATTTAACAATTTTTTCTTTACATTTAACAGGTGTATCATCAATTTTGGGAGCTGTATATTTTATTAGAACAATTTTTAATATACGTTCAACTGGTATGGGGCTTGATAAAACTCCTTTATTTGTTTGATCAGTTTTAATTACTGCATTTTTGTTATTATTATCATTACCAGTTTTAGCTGGTGCAATTACTATATTATTAACTGATCGTAATTTAAATACATGTTTTTTTGACCCATCAGGAGGAGGGGATCC…		cellularOrganisms	cellularOrganisms	1	Eukaryota	superkingdom	1	Metazoa	kingdom	1	Arthropoda	phylum	1	Insecta	class	1	Hemiptera	order	1	Cicadidae	family	1	Neotibicen	genus	1	Neotibicen_canicularis	species	0.44
Zotu2802	SA_4_23_7_2020_S34_MLepF1_LepR1	8	TAAGATTTTGATTATTACCCCCATCATTATCATTACTTAATATAAGAAGAATCGTAGAAAGAACTGGATGAACTGTATACCCCCCTTTATCTAGTAATATTGCACATGGTGGATCTTCAGTAGATTTCGCTATTTTTAGATTACATTTAGCAGGAATTTCTTCAATTTTAGGAGCAGTAAATTTTATTACTACAGTAATTAATATACGACCAGCAGGAATAATACTTGATCAAATACCTTAATTTGTTTGATCAGTTGTTATTACTGCAATTTTATTATTGTTATCTTTATCTGTTTTAGCAGGAGCTATTACAATATTATTAACAGACCGTAATTTAAATAATTTAAATCTTTGATCCTGCAGGAGGGGGAGACCCAATTTTGTATCAACATTTATTT		cellularOrganisms	cellularOrganisms	1	Eukaryota	superkingdom	1	Metazoa	kingdom	1	Arthropoda	phylum	1	Insecta	class	0.99	Coleoptera	order	0.77	Latridiidae	family	0.65	Corticarina	genus	0.6	Corticarina_cavicollis	species	0.6
Zotu4669	SA_2_26_8_2020_S38_RonMWASPdeg_HCO2198	3	TCGAATAAATAATATAAGATTTTGACTTCTTCCTCCTTCTTTAATTTTGTTATTAGTAGGTAGATTAGTTGATAATGGTGCTGGAACTTGTTGAACTGTTTATCCTCGTTTGTCAAGATGTGTTTCATTCTGGTTCTTGTGTTGATTTGACAAATTTTTCATTACATTTGGCTGGTGCATCATCAATTTTAGGTGCTGTAAATTTTATTAGAACAATTTTTAATATACGTTCAACTGGTATGGGGCTTGATAAAACTTATTTATTTGTTTGATCAGTTTTAATTACTGCATTTTTGTTATTATTATCATTACCAGTTTTAGCTGGTGCAATTACTATATTATTAACTGATCGTAATTTAAATACATGTTTTTTTGACCGATCAAGAGGAGGGGATCCTA…		cellularOrganisms	cellularOrganisms	1	Eukaryota	superkingdom	1	Metazoa	kingdom	1	Arthropoda	phylum	1	Insecta	class	1	Hemiptera	order	1	Cicadidae	family	1	Neotibicen	genus	1	Neotibicen_pruinosus	species	0.4
Zotu1180	SA_3_23_7_2020_S33_MLepF1_LepR1	42	AGATTTTGACTACTGTTCCCAGCTATGCTCTTCTTGGTATGTTCAGGATACATCTCTTCAGGCTGTGGGACAGGATGAACAGTTTATCCCCCTTTATCTAGAATTTACTTTCACACAGATCCTTCTGTAGATCTAGCTATCTTCTCTCTACACCTAGGGGGAGTGTCCTCTATTCTCAGGTCTATTAATTTTATTACTACCGTGTTTGTTATACGATTCTCTGGTCTACCTATGGAACGGATTCCTTTGTTCATTTGATCTATGCTGGTCACTTCTTTTTTACTCTTGCTATCATTACCAGTCTTGGCTGGAGCTATTACTATACTCCTCACAGACCGAAATCTTAATACTTCATTCTTTGACCCCTTAGGAGGAGGGGATCCAGTACTTTACCAGCAC…		cellularOrganisms	cellularOrganisms	1	Eukaryota	superkingdom	0.97	Metazoa	kingdom	0.79	Chordata	phylum	0.22	Amphibia	class	0.06	Anura	order	0.05	Megophryidae	family	0.04	Leptolalax	genus	0.04	Leptolalax_pelodytoides	species	0.04
Zotu4193	QS_4_27_7_2020_S42_MLepF1_LepR1	3	TAAGATTTTGACTTCTTCCTCCTTCTCTATTATTATTATTAAATAGATCAATAGTTGATACAGGAGCAGGAACAGGATGAACAGTATATCCCCCTCTTTCTAGATTAATTTCTCATGGTGGACCTTCAGTTGATTTAGCTATTTTTTCTCTTCATTCAGCTGGGATTTCTTCCATTTTAGGAGCAGTAAATTTTATTACTACAATTATTAATATACGATCAATTGGAATTACATTTGAACGAATACCTTTATTTGTCTGATCAGTATTAATTACTGCAGTTTTATTATTACTTTCATTACCTGTATTAGCGGGAGCTATTACTATACTATTAACAGATCGAAATTTAAATACTTCATTCTTTGATCCTGCAGGTGGAGGAGACCCTATTCTTTATCAAC…		cellularOrganisms	cellularOrganisms	1	Eukaryota	superkingdom	1	Metazoa	kingdom	1	Arthropoda	phylum	1	Insecta	class	1	Diptera	order	0.55	Psychodidae	family	0.33	Psychomora	genus	0.21	Psychomora_mycophila	species	0.21
Zotu2241	SA_2_26_8_2020_S38_MLepF1_LepR1	14	TAAGATTTTAACTTCTTCCTCCTTCTTTAACTTTGTTATTAGTAGGTAGATTAGTTGATAATGGTGCTGGAACTGGTTGAACAGTTTATCCACCATTATCAAGATATATATTTCATTCTGGTTCATGTGTTGATTTAACAATTTTTTCTTTACATTTAGCAGGTGTATCATCAATTTTGGGAGCTGTAAATTTTATTAGAACAATTTTGAATATACGTTCAACTGGTATGGGGTTTGATAAAACTCCTTTATTTGTTTGATCAGTTTTAATTACTGCATTTTTGTTATTATTATCATTACCAGTTTTAGCTGGTGCAATTACTATATTATTAACTGATCCTAATTTAAATACATGTTTTTTTGACCCATCAGGAGGAGGAGATCCTATCCTTTATCAAC…		cellularOrganisms	cellularOrganisms	1	Eukaryota	superkingdom	1	Metazoa	kingdom	1	Arthropoda	phylum	1	Insecta	class	1	Hemiptera	order	1	Cicadidae	family	1	Neotibicen	genus	1	Neotibicen_linnei	species	0.63
Zotu1065	SA_5_23_7_2020_S35_RonMWASPdeg_HCO2198	30	TCGAATAAATAATATAAGTTTTTGATTATTACCGCCTAGTTTAATTTTATTACTTTCCAGAATATTTATTGGAACGGGAACAGGTACAGGATGAACAGTTTATCCTCCTTTATCTTCAAATTTATCTCATAGTGGCCCATCTATAGATTTATCAATTTTTTCATTACATATTGCAGGTATATCTTCAATTATAGGAGCAATTAATTTTATTTCTACTATTATAAATATAAAAATTTATAAAATAAATTCTATTTCTTTATTTTCATGATCAATATTATTAACAGCTATTTTATTATTATTATCATTACCAGTTTTAGCTGGTGCAATTACAATATTATTATTTGATCGAAATTTAAATACATCTTTTTTTGACCCCGCCGGAGGAGGGGACCCAATTTT…		cellularOrganisms	cellularOrganisms	1	Eukaryota	superkingdom	1	Metazoa	kingdom	1	Arthropoda	phylum	1	Insecta	class	1	Hymenoptera	order	0.94	Trichogrammatidae	family	0.13	Trichogramma	genus	0.12	Trichogramma_hebbalensis	species	0.07
Zotu494	QS_5_24_8_2020_S51_MLepF1_LepR1	264	TAAGATTTTGAATGCTCCCGCCCTCGTTATCTTTACTATTAATTAGTAGTTTAGTAGAAAATGGAGCAGGAACAGGATGAACTGTTTACCCACCTTTATCCGCAAATATTGCTCATGCCGGAGCATCTGTAGATTTAGCAATTTTTTCATTACATTTAGCTGGTATTTCATCAATTTTAGGAGCAGTAAATTTTATTACTACAATTATTAACATACGATCAAATGGAATTACCTTTGATCGAATGCCTTTGTTTGTTTGATCCGTGTTAATTACAGCCATTTTATTATTATTATCTCTACCAGTATTAGCTGGGGCAATTACTATATTATTAACAGATCGAAACATTAATACATCATTCTTTGACCCAGCAGGAGGGGGAGACCCAATTCTATACCAAC…		cellularOrganisms	cellularOrganisms	1	Eukaryota	superkingdom	1	Metazoa	kingdom	1	Arthropoda	phylum	1	Insecta	class	0.99	Coleoptera	order	0.16	Melyridae	family	0.02	Collops	genus	0.02	Collops_bipunctatus	species	0.02
Zotu2083	QS_5_27_7_2020_S43_RonMWASPdeg_HCO2198	12	TCGACTTAATAATATAAGATTTTGACTATTAATTCCATCTTTAATTTTTTTAATCTCTTCCTCTTTTATCGAAAGAGGTGCAGGGACTGGATGAACTGTTTACCCTCCACTTTCTAGAAATATTTCACATAGAGGTAAATCAGTAGATCTAGCTATTTTTAGACTTCATATTGCTGGTATTTCTTCTATTTTAGGATCTATTAATTTTATTACAACAATTTGTAATATACGTCCTAAATCTATATCAATAGAACATATACCACTTTTTATTTGATCTGTTTTAATTACAACTATTCTTCTTCTTCTTTCTTTACCAGTCTTAGCTGGAGCTATTACCATATTATTATCAGACCGAAATTTTAATACCTCATTTTTTGATCCTAGTGGAGGAGGAGATCC…		cellularOrganisms	cellularOrganisms	1	Eukaryota	superkingdom	1	Metazoa	kingdom	1	Arthropoda	phylum	1	Arachnida	class	1	Mesostigmata	order	1	Macronyssidae	family	1	Ornithonyssus	genus	1	Ornithonyssus_sylviarum	species	1
Zotu1957	SA_1_26_8_2020_S37_MLepF1_LepR1	8	TAAGATTTTGATTACTCCCCCCATCATTATCTTTATTGTTAATAAGAATAATAGTTGAAAGAGGCGCTGGTACAGGTTGAACAGTGTATCCTCCTTTATCTTCTAATATTGCTCATGGAGGTGCTTCTGTAGATTTAGCTATTTTTAGACTTCATTTAGCAGGAATGTCATCAATTTTATGTGCTGTAAATTTTATTACTACAGTAAGCAACCTACGATCAATTGGAATAACATTTGACCGAATGCCTCTTTTTGTTTGATCAGTTGCAATCACAGCTTTACTTCTTTTATTATCATTACTTGTTTTAGCTGGTGCAATCACTATACTACTTACAGACCGAAATTTAAATACTTATTTTTTTGATCCTGCTGGAGGAGGAGATCCAATTCTATATCAAC…		cellularOrganisms	cellularOrganisms	1	Eukaryota	superkingdom	0.99	Metazoa	kingdom	0.99	Arthropoda	phylum	0.99	Insecta	class	0.98	Coleoptera	order	0.81	Staphylinidae	family	0.59	Quedius	genus	0.52	Quedius_vexans	species	0.09
Zotu1407	QS_2_27_7_2020_S40_MLepF1_LepR1	35	TAAGATTCTGAATATTGCCCCCTTCTTTATCTTTATTACTAATTAGAAGAATAGTAGAAACAGGGACAGGTACTGGATGAACAGTTTATCCACCTCTTTCTTCGATTATTGCTCATACCGGATCAGCAGTTGATTTTTCTATTTTTTCTTTACACATTGCAGGAATTTCATCTATTTTAGGTGCCATCAACTTTATTTCAACTATAATCAATATAAAAATTAAATTCTTAAAATTTAATCAAATTTCTTTATTTGTTTGATCAATTTTAATCACTACAATTTTATTACTTTTATCACTTCCCGTGTTAGCTGGAGCAATTACAATATTATTAACAGATCGAAATTTAAATACATCATTTTTTGATCCAATAGGAGGAGGAGATCCAATCTTATATCAAC…		cellularOrganisms	cellularOrganisms	1	Eukaryota	superkingdom	1	Metazoa	kingdom	1	Arthropoda	phylum	1	Insecta	class	0.98	Diptera	order	0.82	Cecidomyiidae	family	0.77	Lestodiplosis	genus	0.61	Lestodiplosis_polypori	species	0.61
Zotu2815	SA_5_26_8_2020_S46_MLepF1_LepR1	4	AGATTTTGACTTTTACCCCCTGCTTTAACTCTTTTAATTTTAAGAACAATCGTAGAAATAGGGGCAGGAACAGGATGAACTGTTTACCCTCCTCTTTCTTCTAATTTAACACATAATGGGCCTTCAGTAGATTTAGTGATTTTTAGTTTACATTTAGCAGGAATTTCCTCAATTTTAGGTGCAGTAAATTTCATTTCAACTATTATAAATATACGTCCATTTGGTATAATACTTGATAAAACTCCTTTATTTGTATGATCTGTTCTTATTACAGCAATTCTTTTATTACTATCACTACCAGTTCTTGCAGGAGCAATTACTATACTATTAACTGACCGAAACTTAAATTCTTCTTTTTTCGACCCTGCGGGAGGAGGAGACCCAATTCTATACCAACAC…		cellularOrganisms	cellularOrganisms	1	Eukaryota	superkingdom	1	Metazoa	kingdom	1	Arthropoda	phylum	1	Insecta	class	1	Coleoptera	order	1	Coccinellidae	family	1	Harmonia	genus	1	Harmonia_axyridis	species	1
Zotu4723	SA_3_23_7_2020_S33_RonMWASPdeg_HCO2198	3	TCGTTTAAATAATATAGCTTATGGTTATTACATCTTCTTTGATATTATTATTATTATCATCTTATGTTGAAATAGGTGCAGGTACTGGATGGACTGTTTATCACCTTTAGCCTCCATTATAGGACATAGTGGACTTCTGTAGATTTAGCTATTTTTAGTTTCATTTAGCTGGTGTTTCTTCAATGTTAGGTGCTATAATTTTATTCGTACATTCGTAATATGCGTTGAAAGGATTAACTGCAGAGCGTTTATCTTTATTGTTTGGGCAGTACTTGTAACTGTAATATTACTATTATTATCTTTGCCCGTTTAGCAGGAGCTATACAATGTTACTTACTGATGAAATTTTAATACATCTTTTTTTGATGCTACGGTGGAGGGGATCCTATATTATATCAA…		cellularOrganisms	cellularOrganisms	1	Eukaryota	superkingdom	1	undef_Eukaryota	kingdom	0.56	undef_undef_Eukaryota	phylum	0.5	undef_undef_undef_Eukaryota	class	0.43	Physariida	order	0.43	Didymiaceae	family	0.43	Didymium	genus	0.43	Didymium_nigripes	species	0.43
Zotu1594	SA_2_26_8_2020_S38_MLepF1_LepR1	21	TAAGATTTTGACTTCTTCCTCCTTCTTTAACTTTGTTATTAGTAGGTAGATTAGTTGATAATGGTGCTGGAACTGGTTGAACAGTTTATCCACCATTATCAAGATATATATTTCATTCTGGCTCATGTGTTGATTTAACAATTTTTTCTTTACATTTAGCAGGTGTATCATCAATTTTGGGAGCTGTAAATTTTATTAGAACAATTTTTAATATACGTTCAACTGGTATGGGGCTTGATAAAACTCCTCTATTTGTTTGATCAGTTTTAATTACTGCATTTTGTTATTATCATTACCAGTTTTAGCTGGTGCAATTACTATATTATTAACTGATCGTAATTTAAATACATGTTTTTTTGACCCATCAGGAGGAGGAGATCCCATTCTTTATCAACATTT…		cellularOrganisms	cellularOrganisms	1	Eukaryota	superkingdom	1	Metazoa	kingdom	1	Arthropoda	phylum	1	Insecta	class	1	Hemiptera	order	1	Cicadidae	family	1	Neotibicen	genus	1	Neotibicen_linnei	species	0.58
Zotu1735	SA_4_23_7_2020_S34_MLepF1_LepR1	25	TAAGTTTTTGACTTCTTCCCCCATCTCTAACCCTTCTTCTTTCTAGTTCAATTGTAGAAAATGGAGCCGGTACAGGATGAACAGTTTATCCCCCTCTTTCAGCAAGAATTGCTCATAGAGGGGCTTCAGTAGACTTAGCAATTTTTTCTCTTCATTTAGCGGGGATTTCTTCAATTTTAGGTTCAGTAAATTTTATTACAACAGCAATTAATATACGGGCAAACGGAATTACATTAGACCGAATACCTTTATTTGTATGATCTGTAGTAATTACAACAGTTCTTCTTCTTCTTTCTCTTCCTGTTTTAGCTGGAGCTATTACAATATTATTAACTGATCGAAATTTAAATACGTCATTTTTTGACCCCGCAGGAGGTGGAGACCCAATTCTTTATCAAC…		cellularOrganisms	cellularOrganisms	1	Eukaryota	superkingdom	1	Metazoa	kingdom	1	Arthropoda	phylum	1	Insecta	class	1	Diptera	order	0.83	Drosophilidae	family	0.11	Phortica	genus	0.07	Phortica_sexpunctata	species	0.06
Zotu1140	SA_2_26_8_2020_S38_RonMWASPdeg_HCO2198	44	TCGAATAAACAATATAAGATTTTGACTTCTTCCTCCTTCTTTAATTTTGTTATTAGTAGGTAGATTAGTTGATAATGGTGCTGGAACTGGTTGAACAGTTTACCCACCATTATCAAGATATATATTTCATTCTGGCTCATGTGTTGATTTAACAATTTTTTCTTTACATTTAGCAGGTGTATCATCAATTTTGGGAGTTGTAAATTTTATTAGAACAATTTTTAATATACGTTCAACTGGTATGGGGCTTGATAAAACTCCTTTATTTGTTTGATCAGTTTTAATTACTGCATTTTTGTTATAATTATCATTACCAGTTTTAGCTGGTGCAATTACTATATTATTAACTGATCGTAATTTAAATACATGTTTTTTTGACCCATCAGCAGGAGGGGATCC…		cellularOrganisms	cellularOrganisms	1	Eukaryota	superkingdom	1	Metazoa	kingdom	1	Arthropoda	phylum	1	Insecta	class	1	Hemiptera	order	1	Cicadidae	family	1	Neotibicen	genus	1	Neotibicen_linnei	species	0.5
Zotu3806	SA_3_23_7_2020_S33_MLepF1_LepR1	4	TGAGATTTTGGTTGCTGTTTCCAGCTATGCTCTTCTTGGTATGCTCAGGGTACATCTCTTCAGGCTGTGGGACAGGATGAACAGTTTACCCTCCTTTATCTAGAATCTACTTCCACACAGATCCTTCTGTAGATCTAGCTATTTTCTCTTTACATCTAGGAGGAGTATCTTCCATTCTCAGTTCCATCAATTTTATTACCACCGTGTTTGTTATACGATTCTCTGGTCTACCTATGGAACGAATTCCCTTATTCATCTGATCTATGTTGGTCACCTCTTTTTTGCTCTTGCTATCATTACCAGTCTTGGCCGGGGCCATTACTATACTCCTCACAGATCGAAATCTTAATACTTCATTTTTTGATCCCTTAGGAGGGGGAGATCCAATCCTTTATCAAC…		cellularOrganisms	cellularOrganisms	1	Eukaryota	superkingdom	0.88	Metazoa	kingdom	0.81	Arthropoda	phylum	0.59	Insecta	class	0.44	Hemiptera	order	0.11	Rhyparochromidae	family	0.04	Ligyrocoris	genus	0.04	Ligyrocoris_litigiosus	species	0.04
Zotu3638	QS_5_27_7_2020_S43_RonMWASPdeg_HCO2198	4	AGTTTCGGACAGTGTTTGAAAACTTGATTGTAGGTCAGCTTTGTATTGCTTGTCTCATCGGAGGTGACGTGTAGAGTGTGCAGATTTGCTCCAAAGCTTGTGAAAAAGACGGCCAATGCTGCATCGATTGGAACACCACGGAGATGTAAACTTTGGACTCTGGTGAGTTCCTTCAGCAAATGCAAAGTGCTCCAGCGTATAttttttttgggatttttCTTATCTAGCCAAATGATCTGAAATATATTTATAGGTTTTCCATCAGTCGATTATTGATGATTAGAACTTACCTCTAGGGAAT		cellularOrganisms	cellularOrganisms	1	Eukaryota	superkingdom	0.61	undef_Eukaryota	kingdom	0.26	Rhodophyta	phylum	0.13	Florideophyceae	class	0.13	Halymeniales	order	0.12	Halymeniaceae	family	0.12	Grateloupia	genus	0.12	Grateloupia_taiwanensis	species	0.12
Zotu4328	QS_6_27_7_2020_S44_MLepF1_LepR1	3	TAAGATTTTGACTTTTACCACCATCTTTAACTCTTTTATTAATAAGAAGAATAGTAGAAAGAGGGGCTGGAACTGGATGAACAGTTTATCCCCCCTTATCTGCTAATATTGCGCATGGGGGATCTTCTGTAGATTTAGCTATTTTTAGCCTCCATCTTGCAGGTATCTCTTCTATTCTAGGAGCAGTAAATTTTATTACAACTGTTATTAATATACGACCAGAAGGAATAACCCTAGATCGAATACCATTATTTGTATGAGCTGTTGCAATTACAGCGCTACTTTTACTTTTATCTCTACCTGTTCTAGCCGGAGCAATTACAATATTATTAACAGACCGAAATTTTAACACTTCTTTTTTTGACCCAGCTGGGGGAGGAGACCCCATTTTATACCAAC…		cellularOrganisms	cellularOrganisms	1	Eukaryota	superkingdom	1	Metazoa	kingdom	1	Arthropoda	phylum	1	Insecta	class	1	Coleoptera	order	1	Cleridae	family	1	Isohydnocera	genus	1	Isohydnocera_curtipennis	species	1
Zotu3861	SA_4_23_7_2020_S34_MLepF1_LepR1	3	TAAGATTTTGGCTACTCCCACCTGCCTTAACCTTACTTATTATTAGAAGATTAGTGGAAATAGGGGCAGGAACTGGGTGAACTGTCTACCCTCCCTTATCCTCTAACTTAGCTCATAATGGACCTTCAGTAGATTTAGTAATTTTTAGTTTACACTTAGCAGGTATCTCATCTATTTTAGGAGCCGTAAATTTTATTTCAACTATTATAAATATACGACCATTTGGCATAAACCTTGATAAGACACCTCTTTTTGTATGATCAGTACTAATTACTGCTATTTTACTTTTATTATCATTACCTGTATTAGCCGGGGCAATTACAATATTATTAACAGATCGTAATATTAATACTTCTTTTTTTGATCCAATAGGAGGGGGAGATCCCATCCTTTATCAAC…		cellularOrganisms	cellularOrganisms	1	Eukaryota	superkingdom	1	Metazoa	kingdom	1	Arthropoda	phylum	1	Insecta	class	1	Coleoptera	order	1	Coccinellidae	family	1	Coccinella	genus	1	Coccinella_septempunctata	species	1
Zotu559	SA_4_23_7_2020_S34_MLepF1_LepR1	10	TGAGATTTTGGTTGCTGTTTCCAGCTATGCTCTTCTTGGTATGCTCAGGGTACATCTCTTCAGGCTGTGGGACAGGATGAACAGTTTACCCTCCTCTATCTAGAATCTACTTCCACACAGATCCTTCTGTAGATTTAGCTATTTTCTCTTTACATCTAGGAGGAGTATCTTCCATTCTCAGTTCTATCAATTTTATTACCACCGTGTTTGTTATACGATTCTCTGGTCTACCTATGGAACGAATTCCCTTATTCATCTGATCTATGTTGGTCACCTCTTTTTTGCTCTTGCTATCATTACCAGTCTTGGCCGGGGCCATTACTATACTCCTCACAGATCGAAATCTTAATACTTCATTTTTTGATCCCTTAGGAGGGGGAGATCCAGTACTCTACCAGC…		cellularOrganisms	cellularOrganisms	1	Eukaryota	superkingdom	0.9	Metazoa	kingdom	0.76	Arthropoda	phylum	0.48	Insecta	class	0.3	Psocoptera	order	0	Liposcelididae	family	0	Liposcelis	genus	0	Liposcelis_sculptilimacula	species	0
[truncated: 6,187 more rows]
