# Supplementary material for: Unveiling invasive insect threats to plant biodiversity: Leveraging eDNA metabarcoding and saturated salt trap solutions for biosurveillance
Source: PLoS One. 2023 Aug 11;18(8):e0290036. doi: 10.1371/journal.pone.0290036 (PMC10420381; doi:10.1371/journal.pone.0290036)
Supplement: S2 Table — a-f. MetaWorks output tables, including Exact Sequence Variants (ESVs), ESV sizes, taxonomic assignments, and bootstrap support values for each taxonomic rank per dataset analyzed in the present study (2017–2019, 2020 quarters and full, and 2022). (ZIP) [file pone.0290036.s003.zip › S2e_Table.csv]

GlobalESV	SampleName	ESVsize	ESVseq	Strand	Root	RootRank	rBP	SuperKingdom	SuperKingdomRank	skBP	Kingdom	KingdomRank	kBP	Phylum	PhylumRank	pBP	Class	ClassRank	cBP	Order	OrderRank	oBP	Family	FamilyRank	fBP	Genus	GenusRank	gBP	Species	SpeciesRank	sBP
Zotu4366	SA_6_III_26_8_2020_S91_RonMWASPdeg_HCO2198	3	CCGTATAAATAATATAAGTTTTTGATTACTTCCCCCATCTTTAACCCTTCTTCTATCAAGAAGATTAGTGGAAAATGGAGCAGGAACAGGATGAACAGTCTACCCCCCTCTATCCTCAAGAATCGCTCATAGAGGAGCTTCAGTAGATTTAGCAATCTTTTCTCTTCACTTAGCAGGAATTTCTTCAATTTTAGGGTCTGTAAATTTTATTACTACTGCAATTAATATGCGATCTAATGGAATTACTTTAGATCGTATACCTTTATTCGTATGATCAGTTATTATTACTACAATTTTACTTCTTCTTTCTCTTCCAGTTTTAGCCGGAGCAATTACTATATTATTAACTGACCGAAACTTAAATACTTCTTTTTTTGACCCCGCCGGAGGAGGGGACCC…		cellularOrganisms	cellularOrganisms	1.0	Eukaryota	superkingdom	1.0	Metazoa	kingdom	1.0	Arthropoda	phylum	1.0	Insecta	class	1.0	Diptera	order	1.0	Chironomidae	family	1.0	Paratanytarsus	genus	1.0	Paratanytarsus_natvigi	species	1.0
Zotu1638	SA_2_III_26_8_2020_S79_MLepF1_LepR1	7	TAATATTTTGACTTCTTCCTCCTTCTTTAACTTTGTTGTTAGTAGGTAGATTAGTTGATAATGGTGCCGGAACTGGTTGAACAGTTTACCCACCACTATCAAGATATATATTTCATTCTGGTTCATGTGTTGATTTAACAATTTTTTCTTTAAATTTAGCAGGTGTATCATCAATTTTGGGAGCTGTAAATTTTATTAGAACAATTTTTAATATACGTTCAACTGGGATGGGGCTTGACAAAACTCCTTTATTTGTTTGATCAGTTTTAATTACTGCATTTTTGTTATTATTATCATTACCAGTTTTAGCTGGTGCAATTACTATATTATTAACTGATCGTAATTTAAATACATGTTTTTTTGACCCATCAGGAGGAGGAGATCCTATTCTTTACCAAC…		cellularOrganisms	cellularOrganisms	1.0	Eukaryota	superkingdom	1.0	Metazoa	kingdom	1.0	Arthropoda	phylum	1.0	Insecta	class	1.0	Hemiptera	order	1.0	Cicadidae	family	1.0	Neotibicen	genus	0.99	Neotibicen_pruinosus	species	0.31
Zotu1638	SA_2_IV_26_8_2020_S80_MLepF1_LepR1	10	TAATATTTTGACTTCTTCCTCCTTCTTTAACTTTGTTGTTAGTAGGTAGATTAGTTGATAATGGTGCCGGAACTGGTTGAACAGTTTACCCACCACTATCAAGATATATATTTCATTCTGGTTCATGTGTTGATTTAACAATTTTTTCTTTAAATTTAGCAGGTGTATCATCAATTTTGGGAGCTGTAAATTTTATTAGAACAATTTTTAATATACGTTCAACTGGGATGGGGCTTGACAAAACTCCTTTATTTGTTTGATCAGTTTTAATTACTGCATTTTTGTTATTATTATCATTACCAGTTTTAGCTGGTGCAATTACTATATTATTAACTGATCGTAATTTAAATACATGTTTTTTTGACCCATCAGGAGGAGGAGATCCTATTCTTTACCAAC…		cellularOrganisms	cellularOrganisms	1.0	Eukaryota	superkingdom	1.0	Metazoa	kingdom	1.0	Arthropoda	phylum	1.0	Insecta	class	1.0	Hemiptera	order	1.0	Cicadidae	family	1.0	Neotibicen	genus	0.99	Neotibicen_pruinosus	species	0.31
Zotu1638	SA_2_II_26_8_2020_S78_MLepF1_LepR1	9	TAATATTTTGACTTCTTCCTCCTTCTTTAACTTTGTTGTTAGTAGGTAGATTAGTTGATAATGGTGCCGGAACTGGTTGAACAGTTTACCCACCACTATCAAGATATATATTTCATTCTGGTTCATGTGTTGATTTAACAATTTTTTCTTTAAATTTAGCAGGTGTATCATCAATTTTGGGAGCTGTAAATTTTATTAGAACAATTTTTAATATACGTTCAACTGGGATGGGGCTTGACAAAACTCCTTTATTTGTTTGATCAGTTTTAATTACTGCATTTTTGTTATTATTATCATTACCAGTTTTAGCTGGTGCAATTACTATATTATTAACTGATCGTAATTTAAATACATGTTTTTTTGACCCATCAGGAGGAGGAGATCCTATTCTTTACCAAC…		cellularOrganisms	cellularOrganisms	1.0	Eukaryota	superkingdom	1.0	Metazoa	kingdom	1.0	Arthropoda	phylum	1.0	Insecta	class	1.0	Hemiptera	order	1.0	Cicadidae	family	1.0	Neotibicen	genus	0.99	Neotibicen_pruinosus	species	0.31
Zotu1069	SA_4_III_23_7_2020_S15_MLepF1_LepR1	16	TAAGTTTTTGATTATTACCCCCTTCCCTCACTTTACTACTTTCAAGATCAATTGTGGAAAACGGAGCAGGAACTGGATGAACAGTTTATCCTCCACTATCTTCAGGTATTGCTCATGCAGGAGCTTCAGTTGACCTGGCTATTTTTTCTCTACACTTAGCGGGAATTTCCAGAATTTTAGGAGCTGTAAATTTTATTACAACTGTAATTAATATGCGGTCAGAAGGAATTACTTTAGATCGAATACCTTTATTTGTGTGATCAGTTATTATTACAGCTATTTTATTATTACTTTCTTTACCTGTCTTAGCCGGAGCAATCACTATACTATTAACTGACCGAAATTTAAATACTTCATTTTTTGACCCTGCGGGTGGGGGAGATCCTATTTTATACCAAC…		cellularOrganisms	cellularOrganisms	1.0	Eukaryota	superkingdom	1.0	Metazoa	kingdom	1.0	Arthropoda	phylum	1.0	Insecta	class	1.0	Diptera	order	1.0	Chironomidae	family	1.0	Cricotopus	genus	1.0	Cricotopus_intersectus	species	1.0
Zotu1069	SA_4_II_23_7_2020_S14_MLepF1_LepR1	25	TAAGTTTTTGATTATTACCCCCTTCCCTCACTTTACTACTTTCAAGATCAATTGTGGAAAACGGAGCAGGAACTGGATGAACAGTTTATCCTCCACTATCTTCAGGTATTGCTCATGCAGGAGCTTCAGTTGACCTGGCTATTTTTTCTCTACACTTAGCGGGAATTTCCAGAATTTTAGGAGCTGTAAATTTTATTACAACTGTAATTAATATGCGGTCAGAAGGAATTACTTTAGATCGAATACCTTTATTTGTGTGATCAGTTATTATTACAGCTATTTTATTATTACTTTCTTTACCTGTCTTAGCCGGAGCAATCACTATACTATTAACTGACCGAAATTTAAATACTTCATTTTTTGACCCTGCGGGTGGGGGAGATCCTATTTTATACCAAC…		cellularOrganisms	cellularOrganisms	1.0	Eukaryota	superkingdom	1.0	Metazoa	kingdom	1.0	Arthropoda	phylum	1.0	Insecta	class	1.0	Diptera	order	1.0	Chironomidae	family	1.0	Cricotopus	genus	1.0	Cricotopus_intersectus	species	1.0
Zotu1069	SA_4_I_23_7_2020_S13_MLepF1_LepR1	14	TAAGTTTTTGATTATTACCCCCTTCCCTCACTTTACTACTTTCAAGATCAATTGTGGAAAACGGAGCAGGAACTGGATGAACAGTTTATCCTCCACTATCTTCAGGTATTGCTCATGCAGGAGCTTCAGTTGACCTGGCTATTTTTTCTCTACACTTAGCGGGAATTTCCAGAATTTTAGGAGCTGTAAATTTTATTACAACTGTAATTAATATGCGGTCAGAAGGAATTACTTTAGATCGAATACCTTTATTTGTGTGATCAGTTATTATTACAGCTATTTTATTATTACTTTCTTTACCTGTCTTAGCCGGAGCAATCACTATACTATTAACTGACCGAAATTTAAATACTTCATTTTTTGACCCTGCGGGTGGGGGAGATCCTATTTTATACCAAC…		cellularOrganisms	cellularOrganisms	1.0	Eukaryota	superkingdom	1.0	Metazoa	kingdom	1.0	Arthropoda	phylum	1.0	Insecta	class	1.0	Diptera	order	1.0	Chironomidae	family	1.0	Cricotopus	genus	1.0	Cricotopus_intersectus	species	1.0
Zotu1069	SA_4_IV_23_7_2020_S16_MLepF1_LepR1	5	TAAGTTTTTGATTATTACCCCCTTCCCTCACTTTACTACTTTCAAGATCAATTGTGGAAAACGGAGCAGGAACTGGATGAACAGTTTATCCTCCACTATCTTCAGGTATTGCTCATGCAGGAGCTTCAGTTGACCTGGCTATTTTTTCTCTACACTTAGCGGGAATTTCCAGAATTTTAGGAGCTGTAAATTTTATTACAACTGTAATTAATATGCGGTCAGAAGGAATTACTTTAGATCGAATACCTTTATTTGTGTGATCAGTTATTATTACAGCTATTTTATTATTACTTTCTTTACCTGTCTTAGCCGGAGCAATCACTATACTATTAACTGACCGAAATTTAAATACTTCATTTTTTGACCCTGCGGGTGGGGGAGATCCTATTTTATACCAAC…		cellularOrganisms	cellularOrganisms	1.0	Eukaryota	superkingdom	1.0	Metazoa	kingdom	1.0	Arthropoda	phylum	1.0	Insecta	class	1.0	Diptera	order	1.0	Chironomidae	family	1.0	Cricotopus	genus	1.0	Cricotopus_intersectus	species	1.0
Zotu4992	SA_1_I_26_8_2020_S73_MLepF1_LepR1	3	TAAGTTTTTGATTATTGCCTCCTTCCCTTACCCTTCTTCTTTCAAGATCAATTGTAGAAAATGGGGCAGGAACAGGTTGAACAGTTTACCCCCCTCTTTCTGCAGCTATTGCTCATAGAGGAGCATCAGTAGATTTAGCTATTTTCTCACTTCATCTAGCTGGAGTTTCTTCTATTTTAGGATCAGTAAATTTTATTACAACAGTTATTAATATGCGAGCAAATGGAATTACTTTAGATCGAATGCCTTTATTTGTATGATCAGTAGTAATTACTACTATTTTATTACTTTTATCACTACCAGTTCTAGCTGGAGCTATTACTATATTATTAACTGACCGAAATTTAAATACTTCATTTTTTGACCCCGCTGGAGGAGGGGACCCGATTTTATATCAAC…		cellularOrganisms	cellularOrganisms	1.0	Eukaryota	superkingdom	1.0	Metazoa	kingdom	0.99	Arthropoda	phylum	0.99	Insecta	class	0.9	Diptera	order	0.7	Chironomidae	family	0.47	Chironomus	genus	0.18	Chironomus_jacksoni	species	0.08
Zotu370	QS_6_II_27_7_2020_S46_RonMWASPdeg_HCO2198	41	TCGATTAAATAACATAAGATTCTGACTATTACCACCATCAATATTATTATTATTAATAAGATCCATTGTTGAAATAGGAGTCGGAACTAGTTGAACACTATATCCTCCATTATCATCAAACTTAGCACACTCAGGTCCTAGAGTGGATATAGCTATTTTTCTCTTCACTTAGCAGGAATCTCTTCAATCCTTACAATTTCATTACAACAACAATAAATATGCGACCTCTAGGAATAAAAATAGATCAAACCCCATTGTTTGTTTGGTCAGTATTAATTACAGCTATTCTTTTATTATTATCGTTACCTGTACTAGCTGGTGCTATCACTATACTATTAACAGACCGAAATATCAGTACTTCATTTTTTAATCCGTCAGGTGGTGGAGATCCTATTTTAT…		cellularOrganisms	cellularOrganisms	1.0	Eukaryota	superkingdom	0.99	Metazoa	kingdom	0.96	Arthropoda	phylum	0.85	Insecta	class	0.79	Hemiptera	order	0.56	Cicadellidae	family	0.18	Pediopsoides	genus	0.06	Pediopsoides_kurentsovi	species	0.0
Zotu370	SA_5_I_26_8_2020_S85_RonMWASPdeg_HCO2198	8	TCGATTAAATAACATAAGATTCTGACTATTACCACCATCAATATTATTATTATTAATAAGATCCATTGTTGAAATAGGAGTCGGAACTAGTTGAACACTATATCCTCCATTATCATCAAACTTAGCACACTCAGGTCCTAGAGTGGATATAGCTATTTTTCTCTTCACTTAGCAGGAATCTCTTCAATCCTTACAATTTCATTACAACAACAATAAATATGCGACCTCTAGGAATAAAAATAGATCAAACCCCATTGTTTGTTTGGTCAGTATTAATTACAGCTATTCTTTTATTATTATCGTTACCTGTACTAGCTGGTGCTATCACTATACTATTAACAGACCGAAATATCAGTACTTCATTTTTTAATCCGTCAGGTGGTGGAGATCCTATTTTAT…		cellularOrganisms	cellularOrganisms	1.0	Eukaryota	superkingdom	0.99	Metazoa	kingdom	0.96	Arthropoda	phylum	0.85	Insecta	class	0.79	Hemiptera	order	0.56	Cicadellidae	family	0.18	Pediopsoides	genus	0.06	Pediopsoides_kurentsovi	species	0.0
Zotu370	QS_6_IV_2_27_7_2020_S96_RonMWASPdeg_HCO2198	36	TCGATTAAATAACATAAGATTCTGACTATTACCACCATCAATATTATTATTATTAATAAGATCCATTGTTGAAATAGGAGTCGGAACTAGTTGAACACTATATCCTCCATTATCATCAAACTTAGCACACTCAGGTCCTAGAGTGGATATAGCTATTTTTCTCTTCACTTAGCAGGAATCTCTTCAATCCTTACAATTTCATTACAACAACAATAAATATGCGACCTCTAGGAATAAAAATAGATCAAACCCCATTGTTTGTTTGGTCAGTATTAATTACAGCTATTCTTTTATTATTATCGTTACCTGTACTAGCTGGTGCTATCACTATACTATTAACAGACCGAAATATCAGTACTTCATTTTTTAATCCGTCAGGTGGTGGAGATCCTATTTTAT…		cellularOrganisms	cellularOrganisms	1.0	Eukaryota	superkingdom	0.99	Metazoa	kingdom	0.96	Arthropoda	phylum	0.85	Insecta	class	0.79	Hemiptera	order	0.56	Cicadellidae	family	0.18	Pediopsoides	genus	0.06	Pediopsoides_kurentsovi	species	0.0
Zotu370	QS_6_I_2_27_7_2020_S93_RonMWASPdeg_HCO2198	31	TCGATTAAATAACATAAGATTCTGACTATTACCACCATCAATATTATTATTATTAATAAGATCCATTGTTGAAATAGGAGTCGGAACTAGTTGAACACTATATCCTCCATTATCATCAAACTTAGCACACTCAGGTCCTAGAGTGGATATAGCTATTTTTCTCTTCACTTAGCAGGAATCTCTTCAATCCTTACAATTTCATTACAACAACAATAAATATGCGACCTCTAGGAATAAAAATAGATCAAACCCCATTGTTTGTTTGGTCAGTATTAATTACAGCTATTCTTTTATTATTATCGTTACCTGTACTAGCTGGTGCTATCACTATACTATTAACAGACCGAAATATCAGTACTTCATTTTTTAATCCGTCAGGTGGTGGAGATCCTATTTTAT…		cellularOrganisms	cellularOrganisms	1.0	Eukaryota	superkingdom	0.99	Metazoa	kingdom	0.96	Arthropoda	phylum	0.85	Insecta	class	0.79	Hemiptera	order	0.56	Cicadellidae	family	0.18	Pediopsoides	genus	0.06	Pediopsoides_kurentsovi	species	0.0
Zotu370	QS_6_I_27_7_2020_S45_RonMWASPdeg_HCO2198	35	TCGATTAAATAACATAAGATTCTGACTATTACCACCATCAATATTATTATTATTAATAAGATCCATTGTTGAAATAGGAGTCGGAACTAGTTGAACACTATATCCTCCATTATCATCAAACTTAGCACACTCAGGTCCTAGAGTGGATATAGCTATTTTTCTCTTCACTTAGCAGGAATCTCTTCAATCCTTACAATTTCATTACAACAACAATAAATATGCGACCTCTAGGAATAAAAATAGATCAAACCCCATTGTTTGTTTGGTCAGTATTAATTACAGCTATTCTTTTATTATTATCGTTACCTGTACTAGCTGGTGCTATCACTATACTATTAACAGACCGAAATATCAGTACTTCATTTTTTAATCCGTCAGGTGGTGGAGATCCTATTTTAT…		cellularOrganisms	cellularOrganisms	1.0	Eukaryota	superkingdom	0.99	Metazoa	kingdom	0.96	Arthropoda	phylum	0.85	Insecta	class	0.79	Hemiptera	order	0.56	Cicadellidae	family	0.18	Pediopsoides	genus	0.06	Pediopsoides_kurentsovi	species	0.0
Zotu370	QS_6_III_27_7_2020_S47_RonMWASPdeg_HCO2198	49	TCGATTAAATAACATAAGATTCTGACTATTACCACCATCAATATTATTATTATTAATAAGATCCATTGTTGAAATAGGAGTCGGAACTAGTTGAACACTATATCCTCCATTATCATCAAACTTAGCACACTCAGGTCCTAGAGTGGATATAGCTATTTTTCTCTTCACTTAGCAGGAATCTCTTCAATCCTTACAATTTCATTACAACAACAATAAATATGCGACCTCTAGGAATAAAAATAGATCAAACCCCATTGTTTGTTTGGTCAGTATTAATTACAGCTATTCTTTTATTATTATCGTTACCTGTACTAGCTGGTGCTATCACTATACTATTAACAGACCGAAATATCAGTACTTCATTTTTTAATCCGTCAGGTGGTGGAGATCCTATTTTAT…		cellularOrganisms	cellularOrganisms	1.0	Eukaryota	superkingdom	0.99	Metazoa	kingdom	0.96	Arthropoda	phylum	0.85	Insecta	class	0.79	Hemiptera	order	0.56	Cicadellidae	family	0.18	Pediopsoides	genus	0.06	Pediopsoides_kurentsovi	species	0.0
Zotu370	QS_6_II_2_27_7_2020_S94_RonMWASPdeg_HCO2198	50	TCGATTAAATAACATAAGATTCTGACTATTACCACCATCAATATTATTATTATTAATAAGATCCATTGTTGAAATAGGAGTCGGAACTAGTTGAACACTATATCCTCCATTATCATCAAACTTAGCACACTCAGGTCCTAGAGTGGATATAGCTATTTTTCTCTTCACTTAGCAGGAATCTCTTCAATCCTTACAATTTCATTACAACAACAATAAATATGCGACCTCTAGGAATAAAAATAGATCAAACCCCATTGTTTGTTTGGTCAGTATTAATTACAGCTATTCTTTTATTATTATCGTTACCTGTACTAGCTGGTGCTATCACTATACTATTAACAGACCGAAATATCAGTACTTCATTTTTTAATCCGTCAGGTGGTGGAGATCCTATTTTAT…		cellularOrganisms	cellularOrganisms	1.0	Eukaryota	superkingdom	0.99	Metazoa	kingdom	0.96	Arthropoda	phylum	0.85	Insecta	class	0.79	Hemiptera	order	0.56	Cicadellidae	family	0.18	Pediopsoides	genus	0.06	Pediopsoides_kurentsovi	species	0.0
Zotu370	QS_4_III_24_8_2020_S63_RonMWASPdeg_HCO2198	10	TCGATTAAATAACATAAGATTCTGACTATTACCACCATCAATATTATTATTATTAATAAGATCCATTGTTGAAATAGGAGTCGGAACTAGTTGAACACTATATCCTCCATTATCATCAAACTTAGCACACTCAGGTCCTAGAGTGGATATAGCTATTTTTCTCTTCACTTAGCAGGAATCTCTTCAATCCTTACAATTTCATTACAACAACAATAAATATGCGACCTCTAGGAATAAAAATAGATCAAACCCCATTGTTTGTTTGGTCAGTATTAATTACAGCTATTCTTTTATTATTATCGTTACCTGTACTAGCTGGTGCTATCACTATACTATTAACAGACCGAAATATCAGTACTTCATTTTTTAATCCGTCAGGTGGTGGAGATCCTATTTTAT…		cellularOrganisms	cellularOrganisms	1.0	Eukaryota	superkingdom	0.99	Metazoa	kingdom	0.96	Arthropoda	phylum	0.85	Insecta	class	0.79	Hemiptera	order	0.56	Cicadellidae	family	0.18	Pediopsoides	genus	0.06	Pediopsoides_kurentsovi	species	0.0
Zotu370	QS_4_II_24_8_2020_S62_RonMWASPdeg_HCO2198	6	TCGATTAAATAACATAAGATTCTGACTATTACCACCATCAATATTATTATTATTAATAAGATCCATTGTTGAAATAGGAGTCGGAACTAGTTGAACACTATATCCTCCATTATCATCAAACTTAGCACACTCAGGTCCTAGAGTGGATATAGCTATTTTTCTCTTCACTTAGCAGGAATCTCTTCAATCCTTACAATTTCATTACAACAACAATAAATATGCGACCTCTAGGAATAAAAATAGATCAAACCCCATTGTTTGTTTGGTCAGTATTAATTACAGCTATTCTTTTATTATTATCGTTACCTGTACTAGCTGGTGCTATCACTATACTATTAACAGACCGAAATATCAGTACTTCATTTTTTAATCCGTCAGGTGGTGGAGATCCTATTTTAT…		cellularOrganisms	cellularOrganisms	1.0	Eukaryota	superkingdom	0.99	Metazoa	kingdom	0.96	Arthropoda	phylum	0.85	Insecta	class	0.79	Hemiptera	order	0.56	Cicadellidae	family	0.18	Pediopsoides	genus	0.06	Pediopsoides_kurentsovi	species	0.0
Zotu370	QS_6_III_2_27_7_2020_S95_RonMWASPdeg_HCO2198	54	TCGATTAAATAACATAAGATTCTGACTATTACCACCATCAATATTATTATTATTAATAAGATCCATTGTTGAAATAGGAGTCGGAACTAGTTGAACACTATATCCTCCATTATCATCAAACTTAGCACACTCAGGTCCTAGAGTGGATATAGCTATTTTTCTCTTCACTTAGCAGGAATCTCTTCAATCCTTACAATTTCATTACAACAACAATAAATATGCGACCTCTAGGAATAAAAATAGATCAAACCCCATTGTTTGTTTGGTCAGTATTAATTACAGCTATTCTTTTATTATTATCGTTACCTGTACTAGCTGGTGCTATCACTATACTATTAACAGACCGAAATATCAGTACTTCATTTTTTAATCCGTCAGGTGGTGGAGATCCTATTTTAT…		cellularOrganisms	cellularOrganisms	1.0	Eukaryota	superkingdom	0.99	Metazoa	kingdom	0.96	Arthropoda	phylum	0.85	Insecta	class	0.79	Hemiptera	order	0.56	Cicadellidae	family	0.18	Pediopsoides	genus	0.06	Pediopsoides_kurentsovi	species	0.0
Zotu370	QS_4_IV_24_8_2020_S64_RonMWASPdeg_HCO2198	11	TCGATTAAATAACATAAGATTCTGACTATTACCACCATCAATATTATTATTATTAATAAGATCCATTGTTGAAATAGGAGTCGGAACTAGTTGAACACTATATCCTCCATTATCATCAAACTTAGCACACTCAGGTCCTAGAGTGGATATAGCTATTTTTCTCTTCACTTAGCAGGAATCTCTTCAATCCTTACAATTTCATTACAACAACAATAAATATGCGACCTCTAGGAATAAAAATAGATCAAACCCCATTGTTTGTTTGGTCAGTATTAATTACAGCTATTCTTTTATTATTATCGTTACCTGTACTAGCTGGTGCTATCACTATACTATTAACAGACCGAAATATCAGTACTTCATTTTTTAATCCGTCAGGTGGTGGAGATCCTATTTTAT…		cellularOrganisms	cellularOrganisms	1.0	Eukaryota	superkingdom	0.99	Metazoa	kingdom	0.96	Arthropoda	phylum	0.85	Insecta	class	0.79	Hemiptera	order	0.56	Cicadellidae	family	0.18	Pediopsoides	genus	0.06	Pediopsoides_kurentsovi	species	0.0
Zotu370	QS_6_IV_27_7_2020_S48_RonMWASPdeg_HCO2198	36	TCGATTAAATAACATAAGATTCTGACTATTACCACCATCAATATTATTATTATTAATAAGATCCATTGTTGAAATAGGAGTCGGAACTAGTTGAACACTATATCCTCCATTATCATCAAACTTAGCACACTCAGGTCCTAGAGTGGATATAGCTATTTTTCTCTTCACTTAGCAGGAATCTCTTCAATCCTTACAATTTCATTACAACAACAATAAATATGCGACCTCTAGGAATAAAAATAGATCAAACCCCATTGTTTGTTTGGTCAGTATTAATTACAGCTATTCTTTTATTATTATCGTTACCTGTACTAGCTGGTGCTATCACTATACTATTAACAGACCGAAATATCAGTACTTCATTTTTTAATCCGTCAGGTGGTGGAGATCCTATTTTAT…		cellularOrganisms	cellularOrganisms	1.0	Eukaryota	superkingdom	0.99	Metazoa	kingdom	0.96	Arthropoda	phylum	0.85	Insecta	class	0.79	Hemiptera	order	0.56	Cicadellidae	family	0.18	Pediopsoides	genus	0.06	Pediopsoides_kurentsovi	species	0.0
Zotu370	QS_4_I_24_8_2020_S61_RonMWASPdeg_HCO2198	11	TCGATTAAATAACATAAGATTCTGACTATTACCACCATCAATATTATTATTATTAATAAGATCCATTGTTGAAATAGGAGTCGGAACTAGTTGAACACTATATCCTCCATTATCATCAAACTTAGCACACTCAGGTCCTAGAGTGGATATAGCTATTTTTCTCTTCACTTAGCAGGAATCTCTTCAATCCTTACAATTTCATTACAACAACAATAAATATGCGACCTCTAGGAATAAAAATAGATCAAACCCCATTGTTTGTTTGGTCAGTATTAATTACAGCTATTCTTTTATTATTATCGTTACCTGTACTAGCTGGTGCTATCACTATACTATTAACAGACCGAAATATCAGTACTTCATTTTTTAATCCGTCAGGTGGTGGAGATCCTATTTTAT…		cellularOrganisms	cellularOrganisms	1.0	Eukaryota	superkingdom	0.99	Metazoa	kingdom	0.96	Arthropoda	phylum	0.85	Insecta	class	0.79	Hemiptera	order	0.56	Cicadellidae	family	0.18	Pediopsoides	genus	0.06	Pediopsoides_kurentsovi	species	0.0
Zotu270	SA_2_IV_23_7_2020_S8_MLepF1_LepR1	5	TAAGTTTCTGACTTCTTCCTCCTTCTCTTACTCTTTTACTTTCTAGTTCAATTGTAGAAAATGGGGCGGGTACGGGATGAACTGTATATCCCCCTCTTTCAGCCGCAATTGCCCATAGTGGGGCTTCAGTAGACTTAGCTATTTTTTCTCTTCATTTAGCAGGGGTCTCTTCAATTCTAGGCTCTGTAAATTTTATTACTACAGTAATTAATATACGGGCTAATGGGATCACCCTAGACCGAATACCGTTATTTGTATGATCAGTAGTTATTACTACTGTTTTATTGCTTCTTTCATTACCTGTATTAGCTGGAGCTATTACTATATTATTAACTGACCGAAATTTAAATACATCTTTTTTTGATCCGGCAGGAGGAGGAGATCCTATTCTTTATCAAC…		cellularOrganisms	cellularOrganisms	1.0	Eukaryota	superkingdom	1.0	Metazoa	kingdom	1.0	Arthropoda	phylum	0.94	Insecta	class	0.92	Diptera	order	0.79	Chironomidae	family	0.69	Chironomus	genus	0.51	Chironomus_pilicornis	species	0.23
Zotu270	SA_2_III_26_8_2020_S79_MLepF1_LepR1	266	TAAGTTTCTGACTTCTTCCTCCTTCTCTTACTCTTTTACTTTCTAGTTCAATTGTAGAAAATGGGGCGGGTACGGGATGAACTGTATATCCCCCTCTTTCAGCCGCAATTGCCCATAGTGGGGCTTCAGTAGACTTAGCTATTTTTTCTCTTCATTTAGCAGGGGTCTCTTCAATTCTAGGCTCTGTAAATTTTATTACTACAGTAATTAATATACGGGCTAATGGGATCACCCTAGACCGAATACCGTTATTTGTATGATCAGTAGTTATTACTACTGTTTTATTGCTTCTTTCATTACCTGTATTAGCTGGAGCTATTACTATATTATTAACTGACCGAAATTTAAATACATCTTTTTTTGATCCGGCAGGAGGAGGAGATCCTATTCTTTATCAAC…		cellularOrganisms	cellularOrganisms	1.0	Eukaryota	superkingdom	1.0	Metazoa	kingdom	1.0	Arthropoda	phylum	0.94	Insecta	class	0.92	Diptera	order	0.79	Chironomidae	family	0.69	Chironomus	genus	0.51	Chironomus_pilicornis	species	0.23
Zotu270	SA_2_II_23_7_2020_S6_MLepF1_LepR1	3	TAAGTTTCTGACTTCTTCCTCCTTCTCTTACTCTTTTACTTTCTAGTTCAATTGTAGAAAATGGGGCGGGTACGGGATGAACTGTATATCCCCCTCTTTCAGCCGCAATTGCCCATAGTGGGGCTTCAGTAGACTTAGCTATTTTTTCTCTTCATTTAGCAGGGGTCTCTTCAATTCTAGGCTCTGTAAATTTTATTACTACAGTAATTAATATACGGGCTAATGGGATCACCCTAGACCGAATACCGTTATTTGTATGATCAGTAGTTATTACTACTGTTTTATTGCTTCTTTCATTACCTGTATTAGCTGGAGCTATTACTATATTATTAACTGACCGAAATTTAAATACATCTTTTTTTGATCCGGCAGGAGGAGGAGATCCTATTCTTTATCAAC…		cellularOrganisms	cellularOrganisms	1.0	Eukaryota	superkingdom	1.0	Metazoa	kingdom	1.0	Arthropoda	phylum	0.94	Insecta	class	0.92	Diptera	order	0.79	Chironomidae	family	0.69	Chironomus	genus	0.51	Chironomus_pilicornis	species	0.23
Zotu270	SA_2_II_26_8_2020_S78_MLepF1_LepR1	227	TAAGTTTCTGACTTCTTCCTCCTTCTCTTACTCTTTTACTTTCTAGTTCAATTGTAGAAAATGGGGCGGGTACGGGATGAACTGTATATCCCCCTCTTTCAGCCGCAATTGCCCATAGTGGGGCTTCAGTAGACTTAGCTATTTTTTCTCTTCATTTAGCAGGGGTCTCTTCAATTCTAGGCTCTGTAAATTTTATTACTACAGTAATTAATATACGGGCTAATGGGATCACCCTAGACCGAATACCGTTATTTGTATGATCAGTAGTTATTACTACTGTTTTATTGCTTCTTTCATTACCTGTATTAGCTGGAGCTATTACTATATTATTAACTGACCGAAATTTAAATACATCTTTTTTTGATCCGGCAGGAGGAGGAGATCCTATTCTTTATCAAC…		cellularOrganisms	cellularOrganisms	1.0	Eukaryota	superkingdom	1.0	Metazoa	kingdom	1.0	Arthropoda	phylum	0.94	Insecta	class	0.92	Diptera	order	0.79	Chironomidae	family	0.69	Chironomus	genus	0.51	Chironomus_pilicornis	species	0.23
Zotu270	SA_2_IV_26_8_2020_S80_MLepF1_LepR1	356	TAAGTTTCTGACTTCTTCCTCCTTCTCTTACTCTTTTACTTTCTAGTTCAATTGTAGAAAATGGGGCGGGTACGGGATGAACTGTATATCCCCCTCTTTCAGCCGCAATTGCCCATAGTGGGGCTTCAGTAGACTTAGCTATTTTTTCTCTTCATTTAGCAGGGGTCTCTTCAATTCTAGGCTCTGTAAATTTTATTACTACAGTAATTAATATACGGGCTAATGGGATCACCCTAGACCGAATACCGTTATTTGTATGATCAGTAGTTATTACTACTGTTTTATTGCTTCTTTCATTACCTGTATTAGCTGGAGCTATTACTATATTATTAACTGACCGAAATTTAAATACATCTTTTTTTGATCCGGCAGGAGGAGGAGATCCTATTCTTTATCAAC…		cellularOrganisms	cellularOrganisms	1.0	Eukaryota	superkingdom	1.0	Metazoa	kingdom	1.0	Arthropoda	phylum	0.94	Insecta	class	0.92	Diptera	order	0.79	Chironomidae	family	0.69	Chironomus	genus	0.51	Chironomus_pilicornis	species	0.23
Zotu270	SA_2_I_26_8_2020_S77_MLepF1_LepR1	152	TAAGTTTCTGACTTCTTCCTCCTTCTCTTACTCTTTTACTTTCTAGTTCAATTGTAGAAAATGGGGCGGGTACGGGATGAACTGTATATCCCCCTCTTTCAGCCGCAATTGCCCATAGTGGGGCTTCAGTAGACTTAGCTATTTTTTCTCTTCATTTAGCAGGGGTCTCTTCAATTCTAGGCTCTGTAAATTTTATTACTACAGTAATTAATATACGGGCTAATGGGATCACCCTAGACCGAATACCGTTATTTGTATGATCAGTAGTTATTACTACTGTTTTATTGCTTCTTTCATTACCTGTATTAGCTGGAGCTATTACTATATTATTAACTGACCGAAATTTAAATACATCTTTTTTTGATCCGGCAGGAGGAGGAGATCCTATTCTTTATCAAC…		cellularOrganisms	cellularOrganisms	1.0	Eukaryota	superkingdom	1.0	Metazoa	kingdom	1.0	Arthropoda	phylum	0.94	Insecta	class	0.92	Diptera	order	0.79	Chironomidae	family	0.69	Chironomus	genus	0.51	Chironomus_pilicornis	species	0.23
Zotu5429	SA_6_I_26_8_2020_S89_RonMWASPdeg_HCO2198	3	TCGAATAAATAACATAAGATTTTGATTATTGCCCCCATCTTTAACTTTACTAATTATAGGTGCACTAACAGAAAGTGGAGCAGGAACTGGTTGAACAGTTTACCCGCCTTTATCAGCAAATATTGCCCATAGAGGGCCTTCTGTAGATTTAACAATTTTTTCTTTACATTTAGCTGGAATTTCTTCTATTTTAGGGGCAATTAATTTTATTTCTACTATCTTAAATATAAAGTTTCCCAATATAAAATTTGAACAAATTCCTTTATTCGTCTGATCAGTATTATTAACAGCAATTTTATTACTTTTATCTCTTCCTGTTTTAGCAGGAGCAATTACTATATTATTAACAGATCGAAACTTAAATACATCTTTTTTTGACCCGTCTGGAGGGGGAGATCC…		cellularOrganisms	cellularOrganisms	1.0	Eukaryota	superkingdom	1.0	Metazoa	kingdom	1.0	Arthropoda	phylum	1.0	Insecta	class	1.0	Trichoptera	order	1.0	Hydroptilidae	family	1.0	Orthotrichia	genus	1.0	Orthotrichia_aegerfasciella	species	1.0
Zotu5390	SA_6_IV_26_8_2020_S92_MLepF1_LepR1	3	TAAGATTTTGACTTTTACCCCTATCTATTTCATTACTTCTTTCTAGATCAATTGTAGAAAATGGTGCAGGAACGGGATGAACTGTGTATCCTCCATTATCAGCTAATATTGCCCATAGAGGGGCTTCTGTAGATTTAGCAATTTTTTCTTTACATTTAGCTGGAATTTCTTCAATTTTAGGATCAGTAAATTTTATTACTACAGCAATTAATATACGAGCAAATGGAATTACATTAGACCGAATGCCCCTATTTGTTTGATCAGTTGTTATTACAGCAGTACTTCTACTTTTATCCCTGCCTGTTTTAGCTGGGGCTATTACTATACTATTAACCGATCGAAATTTAAATACTTCTTTCTTTGACCCTGCTGGAGGAGGCGACCCTATCCTTTACCAAC…		cellularOrganisms	cellularOrganisms	1.0	Eukaryota	superkingdom	1.0	Metazoa	kingdom	1.0	Arthropoda	phylum	0.99	Insecta	class	0.99	Diptera	order	0.64	Chironomidae	family	0.57	Polypedilum	genus	0.32	Polypedilum_trapezium	species	0.29
Zotu3511	SA_4_III_23_7_2020_S15_RonMWASPdeg_HCO2198	6	CCGTTTGAATAATTTAAGATTTTGATTAGTTCCGGTAGCTTTGTTATTTATATGTTTAAGATTATTGGTTGGTTTGGGTCCGGGAACTGGATGAACTGTTTACCCCCCTTTATCAAATTCTGTTTATCATTTTGGTGGCTCTATTGATTTAGCTATTTTTAGGTTACATGTTGCTGGTGTATCCTCTATTTTAGGTGGTATTAATTTTATTACTACTTGTTTGAAGGGGAAAATTAGTTATGTTTTGAGATTAGAATTTTTAACTTTATTTGTGTGAGCTATAATTGTAACTAGTTTTTTATTAGTTTTAAGTTTACCTGTATTGGCTGGTGGAATTACTATGTTATTATTAGATCGTAATTTTGGTTCTTCTTTTTTTGATCCTAGTGGGGGTGGGAA…		cellularOrganisms	cellularOrganisms	1.0	Eukaryota	superkingdom	1.0	Metazoa	kingdom	1.0	Rotifera	phylum	1.0	Bdelloidea	class	1.0	undef_Bdelloidea	order	0.24	undef_undef_Bdelloidea	family	0.24	Rotaria	genus	0.24	Rotaria_rotatoria	species	0.18
Zotu1911	SA_2_I_23_7_2020_S5_MLepF1_LepR1	4	TAAGTTTTTGGCTTCTCCCTCCCTCTCTTACTTTACTTCTTTCAAGTTCTATTGTAGAAAACGGAGCAGGAACAGGCTGAACAGTTTACCCCCCATTATCTGCCAGAATTGCTCATAGTGGAGCTTCTGTTGACTTAGCTATTTTCTCTTTACATTTAGCCGGGATTTCCTCAATTTTAGGATCCGTAAATTTTATTACAACTGCAATTAATATACGGGCAAATGGGATTACACTAGATCGAATACCCTTATTTGTTTGATCTGTTGTAATTACAACAATTCTTCTTCTTTTATCTTTACCAGTTTTAGCAGGAGCGATTACTATACTTTTAACAGACCGAAATTTAAATACTTCTTTTTTTGATCCTGCAGGAGGGGGAGACCCTATTTTATACCAAC…		cellularOrganisms	cellularOrganisms	1.0	Eukaryota	superkingdom	1.0	Metazoa	kingdom	1.0	Arthropoda	phylum	1.0	Insecta	class	0.99	Diptera	order	0.64	Chironomidae	family	0.25	Polypedilum	genus	0.08	Polypedilum_jianfengense	species	0.03
Zotu1911	SA_2_II_23_7_2020_S6_MLepF1_LepR1	3	TAAGTTTTTGGCTTCTCCCTCCCTCTCTTACTTTACTTCTTTCAAGTTCTATTGTAGAAAACGGAGCAGGAACAGGCTGAACAGTTTACCCCCCATTATCTGCCAGAATTGCTCATAGTGGAGCTTCTGTTGACTTAGCTATTTTCTCTTTACATTTAGCCGGGATTTCCTCAATTTTAGGATCCGTAAATTTTATTACAACTGCAATTAATATACGGGCAAATGGGATTACACTAGATCGAATACCCTTATTTGTTTGATCTGTTGTAATTACAACAATTCTTCTTCTTTTATCTTTACCAGTTTTAGCAGGAGCGATTACTATACTTTTAACAGACCGAAATTTAAATACTTCTTTTTTTGATCCTGCAGGAGGGGGAGACCCTATTTTATACCAAC…		cellularOrganisms	cellularOrganisms	1.0	Eukaryota	superkingdom	1.0	Metazoa	kingdom	1.0	Arthropoda	phylum	1.0	Insecta	class	0.99	Diptera	order	0.64	Chironomidae	family	0.25	Polypedilum	genus	0.08	Polypedilum_jianfengense	species	0.03
Zotu1911	SA_2_III_23_7_2020_S7_MLepF1_LepR1	3	TAAGTTTTTGGCTTCTCCCTCCCTCTCTTACTTTACTTCTTTCAAGTTCTATTGTAGAAAACGGAGCAGGAACAGGCTGAACAGTTTACCCCCCATTATCTGCCAGAATTGCTCATAGTGGAGCTTCTGTTGACTTAGCTATTTTCTCTTTACATTTAGCCGGGATTTCCTCAATTTTAGGATCCGTAAATTTTATTACAACTGCAATTAATATACGGGCAAATGGGATTACACTAGATCGAATACCCTTATTTGTTTGATCTGTTGTAATTACAACAATTCTTCTTCTTTTATCTTTACCAGTTTTAGCAGGAGCGATTACTATACTTTTAACAGACCGAAATTTAAATACTTCTTTTTTTGATCCTGCAGGAGGGGGAGACCCTATTTTATACCAAC…		cellularOrganisms	cellularOrganisms	1.0	Eukaryota	superkingdom	1.0	Metazoa	kingdom	1.0	Arthropoda	phylum	1.0	Insecta	class	0.99	Diptera	order	0.64	Chironomidae	family	0.25	Polypedilum	genus	0.08	Polypedilum_jianfengense	species	0.03
Zotu1911	SA_2_IV_23_7_2020_S8_MLepF1_LepR1	5	TAAGTTTTTGGCTTCTCCCTCCCTCTCTTACTTTACTTCTTTCAAGTTCTATTGTAGAAAACGGAGCAGGAACAGGCTGAACAGTTTACCCCCCATTATCTGCCAGAATTGCTCATAGTGGAGCTTCTGTTGACTTAGCTATTTTCTCTTTACATTTAGCCGGGATTTCCTCAATTTTAGGATCCGTAAATTTTATTACAACTGCAATTAATATACGGGCAAATGGGATTACACTAGATCGAATACCCTTATTTGTTTGATCTGTTGTAATTACAACAATTCTTCTTCTTTTATCTTTACCAGTTTTAGCAGGAGCGATTACTATACTTTTAACAGACCGAAATTTAAATACTTCTTTTTTTGATCCTGCAGGAGGGGGAGACCCTATTTTATACCAAC…		cellularOrganisms	cellularOrganisms	1.0	Eukaryota	superkingdom	1.0	Metazoa	kingdom	1.0	Arthropoda	phylum	1.0	Insecta	class	0.99	Diptera	order	0.64	Chironomidae	family	0.25	Polypedilum	genus	0.08	Polypedilum_jianfengense	species	0.03
Zotu3554	QS_1_I_24_8_2020_S49_MLepF1_LepR1	3	TAAGTTTTTGATTATTACCTCCTTCGCTAACATTATTATTATCAAGTTCAATTGTGGAAAACGGGGCTGGGACAGGCTGAACCGTTTATCCCCCTCTATCTTCTGGAATTGCTCATGCTGGAGCTTCTGTTGATTTAGCAATTTTTTCTTTACATTTAGCAGGAATTTCTTCTATTTTAGGAGCTGTAAATTTTATTACGACAGTAATTAATATACGGTCAGAAGGAATTACTCTTGATCGAATACCATTATTTGTTTGATCAGTTGTAATTACTGCTGTATTATTGCTTTTATCTTTACCTGTATTAGCCGGGGCTATTACTATATTATTAACTGATCGAAATTTAAATACTTCATTCTTTGACCCTGCCGGAGGGGGAGATCCTGTTCTATATCAAC…		cellularOrganisms	cellularOrganisms	1.0	Eukaryota	superkingdom	1.0	Metazoa	kingdom	1.0	Arthropoda	phylum	1.0	Insecta	class	1.0	Diptera	order	1.0	Chironomidae	family	1.0	Cricotopus	genus	1.0	Cricotopus_bicinctus	species	1.0
Zotu1963	SA_2_III_26_8_2020_S79_MLepF1_LepR1	6	TAAGATTTTGACTTTTGTTATTAGTAGGTAGATTAGTTGATAATGGTGCCGGAACTGGTTGAACAGTTTATCCACCATTATCAAGATATATATATCATTCTGGCTCATGTGTTGATTTAACAATTTTTTCTTTACATTTAGCAGGTGTATCGTCAATTTTGGGAGCTGTGAATTTTATTAGAACAATTTTTAATATACGTTCAACTGGTATGGGGCTTGATAAAACTCCTTTATTTGTTTGATCAGTTTTAATTACTGCATTTTTGTTATTGTGATCATTACCAGTTTTAGCTGGTGCAATTACTATATTATTAAATGATCGTAATTTAAATACATGTTTTTTGACCCATCAGGAGGAGGAGATCCTATCCTTTATCAACATTTATTT		cellularOrganisms	cellularOrganisms	1.0	Eukaryota	superkingdom	1.0	Metazoa	kingdom	1.0	Arthropoda	phylum	1.0	Insecta	class	1.0	Hemiptera	order	1.0	Cicadidae	family	1.0	Neotibicen	genus	1.0	Neotibicen_linnei	species	0.64
Zotu1963	SA_2_I_26_8_2020_S77_MLepF1_LepR1	3	TAAGATTTTGACTTTTGTTATTAGTAGGTAGATTAGTTGATAATGGTGCCGGAACTGGTTGAACAGTTTATCCACCATTATCAAGATATATATATCATTCTGGCTCATGTGTTGATTTAACAATTTTTTCTTTACATTTAGCAGGTGTATCGTCAATTTTGGGAGCTGTGAATTTTATTAGAACAATTTTTAATATACGTTCAACTGGTATGGGGCTTGATAAAACTCCTTTATTTGTTTGATCAGTTTTAATTACTGCATTTTTGTTATTGTGATCATTACCAGTTTTAGCTGGTGCAATTACTATATTATTAAATGATCGTAATTTAAATACATGTTTTTTGACCCATCAGGAGGAGGAGATCCTATCCTTTATCAACATTTATTT		cellularOrganisms	cellularOrganisms	1.0	Eukaryota	superkingdom	1.0	Metazoa	kingdom	1.0	Arthropoda	phylum	1.0	Insecta	class	1.0	Hemiptera	order	1.0	Cicadidae	family	1.0	Neotibicen	genus	1.0	Neotibicen_linnei	species	0.64
Zotu1963	SA_2_IV_26_8_2020_S80_MLepF1_LepR1	7	TAAGATTTTGACTTTTGTTATTAGTAGGTAGATTAGTTGATAATGGTGCCGGAACTGGTTGAACAGTTTATCCACCATTATCAAGATATATATATCATTCTGGCTCATGTGTTGATTTAACAATTTTTTCTTTACATTTAGCAGGTGTATCGTCAATTTTGGGAGCTGTGAATTTTATTAGAACAATTTTTAATATACGTTCAACTGGTATGGGGCTTGATAAAACTCCTTTATTTGTTTGATCAGTTTTAATTACTGCATTTTTGTTATTGTGATCATTACCAGTTTTAGCTGGTGCAATTACTATATTATTAAATGATCGTAATTTAAATACATGTTTTTTGACCCATCAGGAGGAGGAGATCCTATCCTTTATCAACATTTATTT		cellularOrganisms	cellularOrganisms	1.0	Eukaryota	superkingdom	1.0	Metazoa	kingdom	1.0	Arthropoda	phylum	1.0	Insecta	class	1.0	Hemiptera	order	1.0	Cicadidae	family	1.0	Neotibicen	genus	1.0	Neotibicen_linnei	species	0.64
Zotu1963	SA_2_II_26_8_2020_S78_MLepF1_LepR1	4	TAAGATTTTGACTTTTGTTATTAGTAGGTAGATTAGTTGATAATGGTGCCGGAACTGGTTGAACAGTTTATCCACCATTATCAAGATATATATATCATTCTGGCTCATGTGTTGATTTAACAATTTTTTCTTTACATTTAGCAGGTGTATCGTCAATTTTGGGAGCTGTGAATTTTATTAGAACAATTTTTAATATACGTTCAACTGGTATGGGGCTTGATAAAACTCCTTTATTTGTTTGATCAGTTTTAATTACTGCATTTTTGTTATTGTGATCATTACCAGTTTTAGCTGGTGCAATTACTATATTATTAAATGATCGTAATTTAAATACATGTTTTTTGACCCATCAGGAGGAGGAGATCCTATCCTTTATCAACATTTATTT		cellularOrganisms	cellularOrganisms	1.0	Eukaryota	superkingdom	1.0	Metazoa	kingdom	1.0	Arthropoda	phylum	1.0	Insecta	class	1.0	Hemiptera	order	1.0	Cicadidae	family	1.0	Neotibicen	genus	1.0	Neotibicen_linnei	species	0.64
Zotu2477	QS_2_IV_24_8_2020_S56_MLepF1_LepR1	3	tttctttttggcttttacccccttcttctttttcttttactttcttcttctttGTTGAAGTTGGTGCTGGACTGGATGGACTGTTATCCTCCTCTTAGTTCTATTGAAGCTCATTCGGACCTTCTGTTGATTTAGCTATTTTTGCTCTTCATCTTCCGGAATTTCTTCTCTTCTGGAGCTATTAATTTTATTGCTACATTTTTAATATGAGAGCTCCTGGTCTTACTTTTATCGTACTCCTCTTTTTGTTTGTCTATTCTTATCACTGCTGTTCTTCTTCTTTATCTTTACCTGTTTTAGCAGCTGCTATTACATGCTTCTTACTGATCGAAATTTTAATACTTCTTTTTTGATCCTGCTGGTGGAGGTGATCCTGTCCTTTATTCAACATCTTTTT		cellularOrganisms	cellularOrganisms	1.0	Eukaryota	superkingdom	0.98	undef_Eukaryota	kingdom	0.35	undef_undef_Eukaryota	phylum	0.3	Phaeophyceae	class	0.2	Ectocarpales	order	0.17	Chordariaceae	family	0.15	Nemacystus	genus	0.08	Nemacystus_decipiens	species	0.08
Zotu2477	QS_2_I_24_8_2020_S53_MLepF1_LepR1	10	tttctttttggcttttacccccttcttctttttcttttactttcttcttctttGTTGAAGTTGGTGCTGGACTGGATGGACTGTTATCCTCCTCTTAGTTCTATTGAAGCTCATTCGGACCTTCTGTTGATTTAGCTATTTTTGCTCTTCATCTTCCGGAATTTCTTCTCTTCTGGAGCTATTAATTTTATTGCTACATTTTTAATATGAGAGCTCCTGGTCTTACTTTTATCGTACTCCTCTTTTTGTTTGTCTATTCTTATCACTGCTGTTCTTCTTCTTTATCTTTACCTGTTTTAGCAGCTGCTATTACATGCTTCTTACTGATCGAAATTTTAATACTTCTTTTTTGATCCTGCTGGTGGAGGTGATCCTGTCCTTTATTCAACATCTTTTT		cellularOrganisms	cellularOrganisms	1.0	Eukaryota	superkingdom	0.98	undef_Eukaryota	kingdom	0.35	undef_undef_Eukaryota	phylum	0.3	Phaeophyceae	class	0.2	Ectocarpales	order	0.17	Chordariaceae	family	0.15	Nemacystus	genus	0.08	Nemacystus_decipiens	species	0.08
Zotu2917	QS_5_II_27_7_2020_S42_MLepF1_LepR1	3	TAAGTTTTTGACTTCTTCCCCCTTCTTTGACTCTTTTACTTTCTAGTTCAATTGTAGAAAATGGAGCAGGAACAGGTTGAACTGTTTATCCTCCCCTATCTTCTGCTATTGCACATAGAGGGGCCTCAGTAGATCTAGCTATTTTTTCTTTACATTTAGCAGGGGTTTCCTCAATTTTAGGGTCCGTAAATTTTATTACAACTGTAATTAATATACGAGCTAATGGAATTACTTTAGACCGAATGCCACTATTTGTTTGATCAGTTGTGATTACTACTGTACTTCTTCTTCTTTCATTGCCCGTATTAGCAGGAGCTATTACTATATTATTAACAGATCGAAATTTAAATACATCGTTCTTTGACCCGGCAGGAGGGGGAGACCCTATCTTATACCAAC…		cellularOrganisms	cellularOrganisms	1.0	Eukaryota	superkingdom	1.0	Metazoa	kingdom	1.0	Arthropoda	phylum	1.0	Insecta	class	1.0	Diptera	order	0.98	Chironomidae	family	0.96	Parachironomus	genus	0.87	Parachironomus_tenuicaudatus	species	0.87
Zotu2917	QS_5_I_27_7_2020_S41_MLepF1_LepR1	4	TAAGTTTTTGACTTCTTCCCCCTTCTTTGACTCTTTTACTTTCTAGTTCAATTGTAGAAAATGGAGCAGGAACAGGTTGAACTGTTTATCCTCCCCTATCTTCTGCTATTGCACATAGAGGGGCCTCAGTAGATCTAGCTATTTTTTCTTTACATTTAGCAGGGGTTTCCTCAATTTTAGGGTCCGTAAATTTTATTACAACTGTAATTAATATACGAGCTAATGGAATTACTTTAGACCGAATGCCACTATTTGTTTGATCAGTTGTGATTACTACTGTACTTCTTCTTCTTTCATTGCCCGTATTAGCAGGAGCTATTACTATATTATTAACAGATCGAAATTTAAATACATCGTTCTTTGACCCGGCAGGAGGGGGAGACCCTATCTTATACCAAC…		cellularOrganisms	cellularOrganisms	1.0	Eukaryota	superkingdom	1.0	Metazoa	kingdom	1.0	Arthropoda	phylum	1.0	Insecta	class	1.0	Diptera	order	0.98	Chironomidae	family	0.96	Parachironomus	genus	0.87	Parachironomus_tenuicaudatus	species	0.87
Zotu3588	QS_2_IV_24_8_2020_S56_RonMWASPdeg_HCO2198	5	ACGGCGAGGTCTTGCTTCTATGAATTTTAATGACTATATTGTCTTTTTCTACATTGATAGAGGTTCTAGCAGGGATACTTCCACCAGCTTTCAAGCTCTCCTCAAGATACTCTCCCAGATGCCAGAAGTCAGTAAGAGTCATATTGTGATATGTTTTCTTACTAGTTATTATTGATACCCTGATCATTTTGGCTTTTTCAAGAGCTTTCTTATTGAATAAACCTTTCTAAGATTAAAGAGGCCTCTTCCAGGAAAGTAGTC		cellularOrganisms	cellularOrganisms	1.0	Eukaryota	superkingdom	0.92	undef_Eukaryota	kingdom	0.22	undef_undef_Eukaryota	phylum	0.16	Spirotrichea	class	0.09	Sporadotrichida	order	0.04	Oxytrichidae	family	0.04	Laurentiella	genus	0.04	Laurentiella_strenua	species	0.04
Zotu1446	SA_2_IV_26_8_2020_S80_MLepF1_LepR1	11	CAAGATTTTGACTTCTTCCTCCTTCTTTAATTTTGTTATTAGTAGGTAGATTAGTTGATAATGGTGCTGGAACTGATTGAACAGTTTACCCACCATTATCAAGATATATGTTTCATTCTGGCTCATGTGTTGGTTTAACAAttttttttttACATTTAGCAGGTGTATCATCAATTTTGGGAGCTGTAAATTTTATTAGAACAATTTTTAATATACGTTCAACTGGTATGGGGCTTGATATAACTCCTTTATTTGTCTGATCAGTTTTAATTACTGCATTTTTGTTATTATTATCATTACCAGTTTTAGCTGGTGCAATTACTATATTATTAACTGATCGTAATTTAAATACATGTTTTTTTGACCCATCAGGAGGAGGGGATCCTATTCTTTATCAAC…		cellularOrganisms	cellularOrganisms	1.0	Eukaryota	superkingdom	1.0	Metazoa	kingdom	1.0	Arthropoda	phylum	1.0	Insecta	class	1.0	Hemiptera	order	1.0	Cicadidae	family	1.0	Neotibicen	genus	1.0	Neotibicen_linnei	species	0.49
Zotu1446	SA_2_II_26_8_2020_S78_MLepF1_LepR1	5	CAAGATTTTGACTTCTTCCTCCTTCTTTAATTTTGTTATTAGTAGGTAGATTAGTTGATAATGGTGCTGGAACTGATTGAACAGTTTACCCACCATTATCAAGATATATGTTTCATTCTGGCTCATGTGTTGGTTTAACAAttttttttttACATTTAGCAGGTGTATCATCAATTTTGGGAGCTGTAAATTTTATTAGAACAATTTTTAATATACGTTCAACTGGTATGGGGCTTGATATAACTCCTTTATTTGTCTGATCAGTTTTAATTACTGCATTTTTGTTATTATTATCATTACCAGTTTTAGCTGGTGCAATTACTATATTATTAACTGATCGTAATTTAAATACATGTTTTTTTGACCCATCAGGAGGAGGGGATCCTATTCTTTATCAAC…		cellularOrganisms	cellularOrganisms	1.0	Eukaryota	superkingdom	1.0	Metazoa	kingdom	1.0	Arthropoda	phylum	1.0	Insecta	class	1.0	Hemiptera	order	1.0	Cicadidae	family	1.0	Neotibicen	genus	1.0	Neotibicen_linnei	species	0.49
Zotu1446	SA_2_I_26_8_2020_S77_MLepF1_LepR1	3	CAAGATTTTGACTTCTTCCTCCTTCTTTAATTTTGTTATTAGTAGGTAGATTAGTTGATAATGGTGCTGGAACTGATTGAACAGTTTACCCACCATTATCAAGATATATGTTTCATTCTGGCTCATGTGTTGGTTTAACAAttttttttttACATTTAGCAGGTGTATCATCAATTTTGGGAGCTGTAAATTTTATTAGAACAATTTTTAATATACGTTCAACTGGTATGGGGCTTGATATAACTCCTTTATTTGTCTGATCAGTTTTAATTACTGCATTTTTGTTATTATTATCATTACCAGTTTTAGCTGGTGCAATTACTATATTATTAACTGATCGTAATTTAAATACATGTTTTTTTGACCCATCAGGAGGAGGGGATCCTATTCTTTATCAAC…		cellularOrganisms	cellularOrganisms	1.0	Eukaryota	superkingdom	1.0	Metazoa	kingdom	1.0	Arthropoda	phylum	1.0	Insecta	class	1.0	Hemiptera	order	1.0	Cicadidae	family	1.0	Neotibicen	genus	1.0	Neotibicen_linnei	species	0.49
Zotu1446	SA_2_III_26_8_2020_S79_MLepF1_LepR1	8	CAAGATTTTGACTTCTTCCTCCTTCTTTAATTTTGTTATTAGTAGGTAGATTAGTTGATAATGGTGCTGGAACTGATTGAACAGTTTACCCACCATTATCAAGATATATGTTTCATTCTGGCTCATGTGTTGGTTTAACAAttttttttttACATTTAGCAGGTGTATCATCAATTTTGGGAGCTGTAAATTTTATTAGAACAATTTTTAATATACGTTCAACTGGTATGGGGCTTGATATAACTCCTTTATTTGTCTGATCAGTTTTAATTACTGCATTTTTGTTATTATTATCATTACCAGTTTTAGCTGGTGCAATTACTATATTATTAACTGATCGTAATTTAAATACATGTTTTTTTGACCCATCAGGAGGAGGGGATCCTATTCTTTATCAAC…		cellularOrganisms	cellularOrganisms	1.0	Eukaryota	superkingdom	1.0	Metazoa	kingdom	1.0	Arthropoda	phylum	1.0	Insecta	class	1.0	Hemiptera	order	1.0	Cicadidae	family	1.0	Neotibicen	genus	1.0	Neotibicen_linnei	species	0.49
Zotu3615	QS_3_II_27_7_2020_S34_RonMWASPdeg_HCO2198	5	TCGGATAAATAATATAAGTTTTTGATTATTACCCCCAAGAATTATTTTATTAATTTCTAGGATATTTATTGGATCTGGTACTGGAACGGGGTGGACTGTTTATCCTCCTTTATCTTCAAATTTATCTCATAGGGGTCCTTCAATTGATTTATCAATTTTTTCTTTACATTTGGCTGGGATTAGTTCTATTATGGGTTCAATTAATTTTATTAGTACAATTTTAAATATAAAATTGTATAAGATAGAAATTATTCCTTTATTTTCTTGGGCTATATTATTAACAGCTATTTTATTATTATTATCATTACCAGTGTTAGCTGGTGCTATTACTATATTATTATTTGATCGAAATTTAAATACCTCATTTTTTGATCCTTCAGGAGGGGGGGATCCAATTTT…		cellularOrganisms	cellularOrganisms	1.0	Eukaryota	superkingdom	1.0	Metazoa	kingdom	0.99	Arthropoda	phylum	0.98	Insecta	class	0.98	Hymenoptera	order	0.96	Trichogrammatidae	family	0.37	Trichogramma	genus	0.37	Trichogramma_ostriniae	species	0.23
Zotu1031	SA_2_IV_26_8_2020_S80_RonMWASPdeg_HCO2198	30	TAAGATTTTGACTTTTTCCTCCTTTATTAACTTTACTATTAGTAGAAAGATTAGTTGATAATGGTGCTGGAACTGGTTGAACAGCATATCCTCCTTTATCAAGATATATATTTGACTCTGGTTAATGTGTTGATTTAACAAATTTTTTCCTTACATTTAGCAGGTGTATCATCAATTCTGGGAGCTGTAAATTTTATTAGAACAATTTTTAATATACGTTCAACTGGAATAGGTTTAGATAAAACCCCTCTGTTTGATCACTTTTAATTACCGCATTTTTGTTATTATTATCTTTACCAGTTTTAGCTGGTGCAATTACTATATTATTAACTGATCATAATTTAAATACATGCTTTTTTGACCCATCTGGGGGAGGAGACCCCATTCTTTATCAACATT…		cellularOrganisms	cellularOrganisms	1.0	Eukaryota	superkingdom	1.0	Metazoa	kingdom	1.0	Arthropoda	phylum	1.0	Insecta	class	1.0	Hemiptera	order	1.0	Cicadidae	family	1.0	Neotibicen	genus	0.97	Neotibicen_pruinosus	species	0.29
Zotu1031	SA_2_I_26_8_2020_S77_RonMWASPdeg_HCO2198	7	TAAGATTTTGACTTTTTCCTCCTTTATTAACTTTACTATTAGTAGAAAGATTAGTTGATAATGGTGCTGGAACTGGTTGAACAGCATATCCTCCTTTATCAAGATATATATTTGACTCTGGTTAATGTGTTGATTTAACAAATTTTTTCCTTACATTTAGCAGGTGTATCATCAATTCTGGGAGCTGTAAATTTTATTAGAACAATTTTTAATATACGTTCAACTGGAATAGGTTTAGATAAAACCCCTCTGTTTGATCACTTTTAATTACCGCATTTTTGTTATTATTATCTTTACCAGTTTTAGCTGGTGCAATTACTATATTATTAACTGATCATAATTTAAATACATGCTTTTTTGACCCATCTGGGGGAGGAGACCCCATTCTTTATCAACATT…		cellularOrganisms	cellularOrganisms	1.0	Eukaryota	superkingdom	1.0	Metazoa	kingdom	1.0	Arthropoda	phylum	1.0	Insecta	class	1.0	Hemiptera	order	1.0	Cicadidae	family	1.0	Neotibicen	genus	0.97	Neotibicen_pruinosus	species	0.29
Zotu1031	SA_2_II_26_8_2020_S78_RonMWASPdeg_HCO2198	13	TAAGATTTTGACTTTTTCCTCCTTTATTAACTTTACTATTAGTAGAAAGATTAGTTGATAATGGTGCTGGAACTGGTTGAACAGCATATCCTCCTTTATCAAGATATATATTTGACTCTGGTTAATGTGTTGATTTAACAAATTTTTTCCTTACATTTAGCAGGTGTATCATCAATTCTGGGAGCTGTAAATTTTATTAGAACAATTTTTAATATACGTTCAACTGGAATAGGTTTAGATAAAACCCCTCTGTTTGATCACTTTTAATTACCGCATTTTTGTTATTATTATCTTTACCAGTTTTAGCTGGTGCAATTACTATATTATTAACTGATCATAATTTAAATACATGCTTTTTTGACCCATCTGGGGGAGGAGACCCCATTCTTTATCAACATT…		cellularOrganisms	cellularOrganisms	1.0	Eukaryota	superkingdom	1.0	Metazoa	kingdom	1.0	Arthropoda	phylum	1.0	Insecta	class	1.0	Hemiptera	order	1.0	Cicadidae	family	1.0	Neotibicen	genus	0.97	Neotibicen_pruinosus	species	0.29
Zotu1031	SA_2_III_26_8_2020_S79_RonMWASPdeg_HCO2198	30	TAAGATTTTGACTTTTTCCTCCTTTATTAACTTTACTATTAGTAGAAAGATTAGTTGATAATGGTGCTGGAACTGGTTGAACAGCATATCCTCCTTTATCAAGATATATATTTGACTCTGGTTAATGTGTTGATTTAACAAATTTTTTCCTTACATTTAGCAGGTGTATCATCAATTCTGGGAGCTGTAAATTTTATTAGAACAATTTTTAATATACGTTCAACTGGAATAGGTTTAGATAAAACCCCTCTGTTTGATCACTTTTAATTACCGCATTTTTGTTATTATTATCTTTACCAGTTTTAGCTGGTGCAATTACTATATTATTAACTGATCATAATTTAAATACATGCTTTTTTGACCCATCTGGGGGAGGAGACCCCATTCTTTATCAACATT…		cellularOrganisms	cellularOrganisms	1.0	Eukaryota	superkingdom	1.0	Metazoa	kingdom	1.0	Arthropoda	phylum	1.0	Insecta	class	1.0	Hemiptera	order	1.0	Cicadidae	family	1.0	Neotibicen	genus	0.97	Neotibicen_pruinosus	species	0.29
Zotu3833	SA_4_I_23_7_2020_S13_MLepF1_LepR1	5	TAAGATTTTGATTATTACCCCCATCATTATCATTACTTATTATAAGAAGAATCGTTGAAAGTGGGGCAGGGACTGGATGAACTGTATACCCACCTTTATCTAGAAATATTGCACATGGAGGATCTTCAGTAGATTTAGCTATTTTTAGATTACATTTAGCAGGAATTTCTTCAATTTTAGGAGCAGTAAATTTTATTACTACAGTTATTAATATACGACCTGCAGGAATAATACTTGATCAAATACCTTTATTTGTTTGATCAGTTGTTATTACTGCAATTCTTTTATTATTATCTCTACCTGTTTTAGCAGGAGCTATTACAATACTATTAACAGATCGAAATTTAAATACTTCCTTCTTTGATCCTGCAGGAGGAGGAGATCCTATTTTATATCAAC…		cellularOrganisms	cellularOrganisms	1.0	Eukaryota	superkingdom	1.0	Metazoa	kingdom	1.0	Arthropoda	phylum	1.0	Insecta	class	1.0	Coleoptera	order	1.0	Latridiidae	family	1.0	Corticarina	genus	1.0	Corticarina_cavicollis	species	1.0
Zotu533	QS_4_II_27_7_2020_S38_MLepF1_LepR1	94	TAAGTTTTTGACTTCTTCCCCCTTCTTTGACTCTTTTACTTTCTAGTTCAATTGTAGAAAATGGAGCAGGAACAGGTTGAACTGTTTATCCTCCCCTATCTTCTGCTATTGCACATAGAGGGGCCTCAGTAGATCTAGCTATTTTTTCTTTACATTTAGCAGGGGTTTCCTCAATTTTAGGGTCCGTAAATTTTATTACAACTGTAATTAATATACGAGCTAATGGAATTACTTTAGACCGAATGCCACTATTTGTTTGATCAGTTGTGATTACTACTGTACTTCTTCTTCTTTCATTGCCCGTATTAGCAGGAGCTATTACTATGTTATTAACAGATCGAAATTTAAATACATCGTTCTTTGATCCGGCAGGAGGGGGAGACCCTATTCTTTATCAAC…		cellularOrganisms	cellularOrganisms	1.0	Eukaryota	superkingdom	1.0	Metazoa	kingdom	1.0	Arthropoda	phylum	1.0	Insecta	class	1.0	Diptera	order	1.0	Chironomidae	family	0.99	Parachironomus	genus	0.85	Parachironomus_tenuicaudatus	species	0.85
Zotu533	QS_4_III_27_7_2020_S39_MLepF1_LepR1	87	TAAGTTTTTGACTTCTTCCCCCTTCTTTGACTCTTTTACTTTCTAGTTCAATTGTAGAAAATGGAGCAGGAACAGGTTGAACTGTTTATCCTCCCCTATCTTCTGCTATTGCACATAGAGGGGCCTCAGTAGATCTAGCTATTTTTTCTTTACATTTAGCAGGGGTTTCCTCAATTTTAGGGTCCGTAAATTTTATTACAACTGTAATTAATATACGAGCTAATGGAATTACTTTAGACCGAATGCCACTATTTGTTTGATCAGTTGTGATTACTACTGTACTTCTTCTTCTTTCATTGCCCGTATTAGCAGGAGCTATTACTATGTTATTAACAGATCGAAATTTAAATACATCGTTCTTTGATCCGGCAGGAGGGGGAGACCCTATTCTTTATCAAC…		cellularOrganisms	cellularOrganisms	1.0	Eukaryota	superkingdom	1.0	Metazoa	kingdom	1.0	Arthropoda	phylum	1.0	Insecta	class	1.0	Diptera	order	1.0	Chironomidae	family	0.99	Parachironomus	genus	0.85	Parachironomus_tenuicaudatus	species	0.85
Zotu533	QS_4_I_27_7_2020_S37_MLepF1_LepR1	49	TAAGTTTTTGACTTCTTCCCCCTTCTTTGACTCTTTTACTTTCTAGTTCAATTGTAGAAAATGGAGCAGGAACAGGTTGAACTGTTTATCCTCCCCTATCTTCTGCTATTGCACATAGAGGGGCCTCAGTAGATCTAGCTATTTTTTCTTTACATTTAGCAGGGGTTTCCTCAATTTTAGGGTCCGTAAATTTTATTACAACTGTAATTAATATACGAGCTAATGGAATTACTTTAGACCGAATGCCACTATTTGTTTGATCAGTTGTGATTACTACTGTACTTCTTCTTCTTTCATTGCCCGTATTAGCAGGAGCTATTACTATGTTATTAACAGATCGAAATTTAAATACATCGTTCTTTGATCCGGCAGGAGGGGGAGACCCTATTCTTTATCAAC…		cellularOrganisms	cellularOrganisms	1.0	Eukaryota	superkingdom	1.0	Metazoa	kingdom	1.0	Arthropoda	phylum	1.0	Insecta	class	1.0	Diptera	order	1.0	Chironomidae	family	0.99	Parachironomus	genus	0.85	Parachironomus_tenuicaudatus	species	0.85
Zotu533	QS_4_IV_27_7_2020_S40_MLepF1_LepR1	68	TAAGTTTTTGACTTCTTCCCCCTTCTTTGACTCTTTTACTTTCTAGTTCAATTGTAGAAAATGGAGCAGGAACAGGTTGAACTGTTTATCCTCCCCTATCTTCTGCTATTGCACATAGAGGGGCCTCAGTAGATCTAGCTATTTTTTCTTTACATTTAGCAGGGGTTTCCTCAATTTTAGGGTCCGTAAATTTTATTACAACTGTAATTAATATACGAGCTAATGGAATTACTTTAGACCGAATGCCACTATTTGTTTGATCAGTTGTGATTACTACTGTACTTCTTCTTCTTTCATTGCCCGTATTAGCAGGAGCTATTACTATGTTATTAACAGATCGAAATTTAAATACATCGTTCTTTGATCCGGCAGGAGGGGGAGACCCTATTCTTTATCAAC…		cellularOrganisms	cellularOrganisms	1.0	Eukaryota	superkingdom	1.0	Metazoa	kingdom	1.0	Arthropoda	phylum	1.0	Insecta	class	1.0	Diptera	order	1.0	Chironomidae	family	0.99	Parachironomus	genus	0.85	Parachironomus_tenuicaudatus	species	0.85
Zotu2736	SA_2_I_26_8_2020_S77_MLepF1_LepR1	3	TAAGATTTTGattctattcctccttcctccttctcccttctatttcttcttcctccttcttTAACTCTGTTATAGGTAGATAGATTGGTTGATAATGGTGCTGGAACAGGTTGGACTGCATATCCCCCTTTGTCAAGATACATATTTCATTCTGGTTCTTGTGTTAATCTAACAATTTTCTCTCTAGATTTGGCAGGTGTGTCATCAATTTTGGGAGCTGTAAATTTCATTAGAACAATTTTCGTAAATAAATGTAGATAAAACTCCACTGTTTGTTTGATCGGTTTTAATTACTGAATTTTTATTGTTATTATCTTTACCAGTTTTAGCTGGTGCTATTACCATATTATCAACTGATCGCAATTTAAATACATGTTTTTTGATCCTTCTGGAGGAGGA…		cellularOrganisms	cellularOrganisms	1.0	Eukaryota	superkingdom	1.0	Metazoa	kingdom	0.99	Arthropoda	phylum	0.98	Insecta	class	0.97	Hemiptera	order	0.95	Cicadidae	family	0.95	Neotibicen	genus	0.76	Neotibicen_pruinosus	species	0.4
Zotu2736	SA_2_IV_26_8_2020_S80_MLepF1_LepR1	3	TAAGATTTTGattctattcctccttcctccttctcccttctatttcttcttcctccttcttTAACTCTGTTATAGGTAGATAGATTGGTTGATAATGGTGCTGGAACAGGTTGGACTGCATATCCCCCTTTGTCAAGATACATATTTCATTCTGGTTCTTGTGTTAATCTAACAATTTTCTCTCTAGATTTGGCAGGTGTGTCATCAATTTTGGGAGCTGTAAATTTCATTAGAACAATTTTCGTAAATAAATGTAGATAAAACTCCACTGTTTGTTTGATCGGTTTTAATTACTGAATTTTTATTGTTATTATCTTTACCAGTTTTAGCTGGTGCTATTACCATATTATCAACTGATCGCAATTTAAATACATGTTTTTTGATCCTTCTGGAGGAGGA…		cellularOrganisms	cellularOrganisms	1.0	Eukaryota	superkingdom	1.0	Metazoa	kingdom	0.99	Arthropoda	phylum	0.98	Insecta	class	0.97	Hemiptera	order	0.95	Cicadidae	family	0.95	Neotibicen	genus	0.76	Neotibicen_pruinosus	species	0.4
Zotu2736	SA_2_III_26_8_2020_S79_MLepF1_LepR1	5	TAAGATTTTGattctattcctccttcctccttctcccttctatttcttcttcctccttcttTAACTCTGTTATAGGTAGATAGATTGGTTGATAATGGTGCTGGAACAGGTTGGACTGCATATCCCCCTTTGTCAAGATACATATTTCATTCTGGTTCTTGTGTTAATCTAACAATTTTCTCTCTAGATTTGGCAGGTGTGTCATCAATTTTGGGAGCTGTAAATTTCATTAGAACAATTTTCGTAAATAAATGTAGATAAAACTCCACTGTTTGTTTGATCGGTTTTAATTACTGAATTTTTATTGTTATTATCTTTACCAGTTTTAGCTGGTGCTATTACCATATTATCAACTGATCGCAATTTAAATACATGTTTTTTGATCCTTCTGGAGGAGGA…		cellularOrganisms	cellularOrganisms	1.0	Eukaryota	superkingdom	1.0	Metazoa	kingdom	0.99	Arthropoda	phylum	0.98	Insecta	class	0.97	Hemiptera	order	0.95	Cicadidae	family	0.95	Neotibicen	genus	0.76	Neotibicen_pruinosus	species	0.4
Zotu1487	QS_5_II_27_7_2020_S42_MLepF1_LepR1	8	AGAATATGAATCTTATTTCCATCACTAATACTAATAATATCAAGAATATTTATTAAAAACAAAATCTTTACAGGATGAACTCTATATCCACCTCTATCAATCCAAAACAACACATCAATTAATATAATCATCCTATCAATCCATCTTAACGGACTATCATCAATTATAAGATCAATAAACTTTTCTATTTCTATAATCAACATAAATTCAAATAAAATATATTTAAACAATCTTTCTCTTTACTGCTGATCAATTATAATCACATCAATATTACTAATCCTTTCAATTCCAGTATTAGCTAGAGGAATTACAATAATTATTATAGACCACAATTTTAATTCAATATTTTTTAATCCAATAGGAAATGGAAACCCAATTATCTTCCAACATCTATTT		cellularOrganisms	cellularOrganisms	1.0	Eukaryota	superkingdom	1.0	Metazoa	kingdom	1.0	Arthropoda	phylum	1.0	Insecta	class	1.0	Hemiptera	order	1.0	Coccidae	family	1.0	Pulvinaria	genus	0.91	Pulvinaria_psidii	species	0.91
Zotu1487	QS_3_IV_27_7_2020_S36_MLepF1_LepR1	25	AGAATATGAATCTTATTTCCATCACTAATACTAATAATATCAAGAATATTTATTAAAAACAAAATCTTTACAGGATGAACTCTATATCCACCTCTATCAATCCAAAACAACACATCAATTAATATAATCATCCTATCAATCCATCTTAACGGACTATCATCAATTATAAGATCAATAAACTTTTCTATTTCTATAATCAACATAAATTCAAATAAAATATATTTAAACAATCTTTCTCTTTACTGCTGATCAATTATAATCACATCAATATTACTAATCCTTTCAATTCCAGTATTAGCTAGAGGAATTACAATAATTATTATAGACCACAATTTTAATTCAATATTTTTTAATCCAATAGGAAATGGAAACCCAATTATCTTCCAACATCTATTT		cellularOrganisms	cellularOrganisms	1.0	Eukaryota	superkingdom	1.0	Metazoa	kingdom	1.0	Arthropoda	phylum	1.0	Insecta	class	1.0	Hemiptera	order	1.0	Coccidae	family	1.0	Pulvinaria	genus	0.91	Pulvinaria_psidii	species	0.91
Zotu1487	QS_5_III_27_7_2020_S43_MLepF1_LepR1	7	AGAATATGAATCTTATTTCCATCACTAATACTAATAATATCAAGAATATTTATTAAAAACAAAATCTTTACAGGATGAACTCTATATCCACCTCTATCAATCCAAAACAACACATCAATTAATATAATCATCCTATCAATCCATCTTAACGGACTATCATCAATTATAAGATCAATAAACTTTTCTATTTCTATAATCAACATAAATTCAAATAAAATATATTTAAACAATCTTTCTCTTTACTGCTGATCAATTATAATCACATCAATATTACTAATCCTTTCAATTCCAGTATTAGCTAGAGGAATTACAATAATTATTATAGACCACAATTTTAATTCAATATTTTTTAATCCAATAGGAAATGGAAACCCAATTATCTTCCAACATCTATTT		cellularOrganisms	cellularOrganisms	1.0	Eukaryota	superkingdom	1.0	Metazoa	kingdom	1.0	Arthropoda	phylum	1.0	Insecta	class	1.0	Hemiptera	order	1.0	Coccidae	family	1.0	Pulvinaria	genus	0.91	Pulvinaria_psidii	species	0.91
Zotu1062	QS_2_II_24_8_2020_S54_RonMWASPdeg_HCO2198	3	TCGAATAAACAATATAAGATTCTGATTACTTCCCCCTTCACTTTCACTATTATTAATAAGAAGAATAGTAGAAAGAGGAGCTGGAACAGGATGAACAGTTTATCCACCTTTATCAGCTAATATCGCTCATGGTGGAGCATCAGTTGATTTAGCAATTTTTAGATTACATTTAGCTGGAATCTCTTCTATTCTTGGAGCTGTTAATTTTATTACAACAGTAATTAATATACGATCAAAGGGAATAACTCCTGATCGAATACCTTTATTTGTCTGATCAGTTGCTATTACTGCACTTTTACTTCTTTTATCTCTTCCTGTTCTTGCAGGAGCAATTACAATACTATTAACAGACCGAAACTTAAATACATCATTCTTTGATCCTGCAGGAGGAGGAGACCC…		cellularOrganisms	cellularOrganisms	1.0	Eukaryota	superkingdom	1.0	Metazoa	kingdom	1.0	Arthropoda	phylum	1.0	Insecta	class	1.0	Coleoptera	order	1.0	Dermestidae	family	1.0	Dermestes	genus	1.0	Dermestes_undulatus	species	1.0
Zotu1062	QS_2_I_24_8_2020_S53_RonMWASPdeg_HCO2198	11	TCGAATAAACAATATAAGATTCTGATTACTTCCCCCTTCACTTTCACTATTATTAATAAGAAGAATAGTAGAAAGAGGAGCTGGAACAGGATGAACAGTTTATCCACCTTTATCAGCTAATATCGCTCATGGTGGAGCATCAGTTGATTTAGCAATTTTTAGATTACATTTAGCTGGAATCTCTTCTATTCTTGGAGCTGTTAATTTTATTACAACAGTAATTAATATACGATCAAAGGGAATAACTCCTGATCGAATACCTTTATTTGTCTGATCAGTTGCTATTACTGCACTTTTACTTCTTTTATCTCTTCCTGTTCTTGCAGGAGCAATTACAATACTATTAACAGACCGAAACTTAAATACATCATTCTTTGATCCTGCAGGAGGAGGAGACCC…		cellularOrganisms	cellularOrganisms	1.0	Eukaryota	superkingdom	1.0	Metazoa	kingdom	1.0	Arthropoda	phylum	1.0	Insecta	class	1.0	Coleoptera	order	1.0	Dermestidae	family	1.0	Dermestes	genus	1.0	Dermestes_undulatus	species	1.0
Zotu1062	QS_2_IV_24_8_2020_S56_RonMWASPdeg_HCO2198	26	TCGAATAAACAATATAAGATTCTGATTACTTCCCCCTTCACTTTCACTATTATTAATAAGAAGAATAGTAGAAAGAGGAGCTGGAACAGGATGAACAGTTTATCCACCTTTATCAGCTAATATCGCTCATGGTGGAGCATCAGTTGATTTAGCAATTTTTAGATTACATTTAGCTGGAATCTCTTCTATTCTTGGAGCTGTTAATTTTATTACAACAGTAATTAATATACGATCAAAGGGAATAACTCCTGATCGAATACCTTTATTTGTCTGATCAGTTGCTATTACTGCACTTTTACTTCTTTTATCTCTTCCTGTTCTTGCAGGAGCAATTACAATACTATTAACAGACCGAAACTTAAATACATCATTCTTTGATCCTGCAGGAGGAGGAGACCC…		cellularOrganisms	cellularOrganisms	1.0	Eukaryota	superkingdom	1.0	Metazoa	kingdom	1.0	Arthropoda	phylum	1.0	Insecta	class	1.0	Coleoptera	order	1.0	Dermestidae	family	1.0	Dermestes	genus	1.0	Dermestes_undulatus	species	1.0
Zotu1062	QS_2_III_24_8_2020_S55_RonMWASPdeg_HCO2198	5	TCGAATAAACAATATAAGATTCTGATTACTTCCCCCTTCACTTTCACTATTATTAATAAGAAGAATAGTAGAAAGAGGAGCTGGAACAGGATGAACAGTTTATCCACCTTTATCAGCTAATATCGCTCATGGTGGAGCATCAGTTGATTTAGCAATTTTTAGATTACATTTAGCTGGAATCTCTTCTATTCTTGGAGCTGTTAATTTTATTACAACAGTAATTAATATACGATCAAAGGGAATAACTCCTGATCGAATACCTTTATTTGTCTGATCAGTTGCTATTACTGCACTTTTACTTCTTTTATCTCTTCCTGTTCTTGCAGGAGCAATTACAATACTATTAACAGACCGAAACTTAAATACATCATTCTTTGATCCTGCAGGAGGAGGAGACCC…		cellularOrganisms	cellularOrganisms	1.0	Eukaryota	superkingdom	1.0	Metazoa	kingdom	1.0	Arthropoda	phylum	1.0	Insecta	class	1.0	Coleoptera	order	1.0	Dermestidae	family	1.0	Dermestes	genus	1.0	Dermestes_undulatus	species	1.0
Zotu3817	SA_4_I_23_7_2020_S13_RonMWASPdeg_HCO2198	3	TCGTATAAATAATATAAGTTTTTGATTACTTCCCCCCTCTATCTTATTATTAATCTCAAGAAGAATTGTAGAAAATGGAGCAGGTACAGGATGAACAGTTTACCCCCCACTGTCATCTAATATTGCTCATAGTGGTAGATCAGTAGATCTTGCCATTTTTTCACTTCATCTTGCCGGAATTTCATCTATTTTAGGAGCTGTAAATTTTATTACAACAATTATTAATATACGACCAAATAATATGAGATTAGATCAAATACCATTATTTGTCTGAGCAGTAGGTATTACAGCTTTATTATTATTATTATCTTTACCCGTTTTAGCTGGAGCTATTACCATATTATTAACAGATCGTAATTTAAATACATCATTTTTTGATCCTGCCGGAGGAGGAGATCC…		cellularOrganisms	cellularOrganisms	1.0	Eukaryota	superkingdom	1.0	Metazoa	kingdom	1.0	Arthropoda	phylum	1.0	Insecta	class	1.0	Lepidoptera	order	1.0	Noctuidae	family	0.15	Asteroscopus	genus	0.05	Asteroscopus_sphinx	species	0.05
Zotu977	QS_5_II_27_7_2020_S42_MLepF1_LepR1	10	TAAGATTTTGATTATTGTTATCTTCAATTTTTTTAGTTATTTTATCTATATTTTCTTCTAGAGGTTCGGGAACCGGATGAACAATTTATCCACCTTTATCTACATTTGAGTTTCATTCTGGTTCTTCAGTAGATTTTACAATTTTTTCTTTACATTTAGCAGGAATTTCTTCTATTATAAGATCATTAAATTTTTTATCTTCTATTTTAGTCATACGTCAAAAATCTTTATTCTTAGAATTATGTTCATTATTTTCTTGAAGAATTATAATTACTACTTTTTTATTAATTTTAGCTTTACCGGTACTAGCTGGAGCTATTACTATACTTTTAACTGATCGTAATTTTAATACTTCTTTTTTTAATTATAATGGAGGAGGGGATCCAATTTTATTTCAAC…		cellularOrganisms	cellularOrganisms	1.0	Eukaryota	superkingdom	1.0	Metazoa	kingdom	0.87	Arthropoda	phylum	0.84	Insecta	class	0.71	Strepsiptera	order	0.04	Mengenillidae	family	0.04	Mengenilla	genus	0.03	Mengenilla_australiensis	species	0.03
Zotu977	QS_5_I_27_7_2020_S41_MLepF1_LepR1	67	TAAGATTTTGATTATTGTTATCTTCAATTTTTTTAGTTATTTTATCTATATTTTCTTCTAGAGGTTCGGGAACCGGATGAACAATTTATCCACCTTTATCTACATTTGAGTTTCATTCTGGTTCTTCAGTAGATTTTACAATTTTTTCTTTACATTTAGCAGGAATTTCTTCTATTATAAGATCATTAAATTTTTTATCTTCTATTTTAGTCATACGTCAAAAATCTTTATTCTTAGAATTATGTTCATTATTTTCTTGAAGAATTATAATTACTACTTTTTTATTAATTTTAGCTTTACCGGTACTAGCTGGAGCTATTACTATACTTTTAACTGATCGTAATTTTAATACTTCTTTTTTTAATTATAATGGAGGAGGGGATCCAATTTTATTTCAAC…		cellularOrganisms	cellularOrganisms	1.0	Eukaryota	superkingdom	1.0	Metazoa	kingdom	0.87	Arthropoda	phylum	0.84	Insecta	class	0.71	Strepsiptera	order	0.04	Mengenillidae	family	0.04	Mengenilla	genus	0.03	Mengenilla_australiensis	species	0.03
Zotu228	QS_3_IV_27_7_2020_S36_MLepF1_LepR1	261	TAAGATTTTGACTACTCCCACCATCCTTAACCCTACTCCTTATAAGTAGAATAGTAGAAAATGGTGCTGGGACAGGGTGAACAGTATACCCCCCTTTGTCAGCGGGAGTTGCCCACAGAGGGGCATCAGTTGATTTAGCAATTTTCAGATTACACTTGGCTGGGATTTCTTCTATTCTAGGAGCAGTAAACTTTATTTCCACTGTTATTAATATACGATCAGTGGGTATAACATTCGACCGAATACCTCTTTTCGTTTGAGCCGTAGCTATTACTGCTTTACTATTATTACTTTCACTTCCAGTATTGGCTGGGGCTATTACTATGCTTTTAACTGATCGAAACCTTAATACCTCCTTTTTTGACCCAGCTGGGGGAGGGGACCCTATTTTATACCAAC…		cellularOrganisms	cellularOrganisms	1.0	Eukaryota	superkingdom	1.0	Metazoa	kingdom	0.99	Arthropoda	phylum	0.99	Insecta	class	0.95	Coleoptera	order	0.52	Carabidae	family	0.22	Carabus	genus	0.2	Carabus_reitterianus	species	0.08
Zotu228	QS_3_III_27_7_2020_S35_MLepF1_LepR1	266	TAAGATTTTGACTACTCCCACCATCCTTAACCCTACTCCTTATAAGTAGAATAGTAGAAAATGGTGCTGGGACAGGGTGAACAGTATACCCCCCTTTGTCAGCGGGAGTTGCCCACAGAGGGGCATCAGTTGATTTAGCAATTTTCAGATTACACTTGGCTGGGATTTCTTCTATTCTAGGAGCAGTAAACTTTATTTCCACTGTTATTAATATACGATCAGTGGGTATAACATTCGACCGAATACCTCTTTTCGTTTGAGCCGTAGCTATTACTGCTTTACTATTATTACTTTCACTTCCAGTATTGGCTGGGGCTATTACTATGCTTTTAACTGATCGAAACCTTAATACCTCCTTTTTTGACCCAGCTGGGGGAGGGGACCCTATTTTATACCAAC…		cellularOrganisms	cellularOrganisms	1.0	Eukaryota	superkingdom	1.0	Metazoa	kingdom	0.99	Arthropoda	phylum	0.99	Insecta	class	0.95	Coleoptera	order	0.52	Carabidae	family	0.22	Carabus	genus	0.2	Carabus_reitterianus	species	0.08
Zotu228	QS_3_II_27_7_2020_S34_MLepF1_LepR1	280	TAAGATTTTGACTACTCCCACCATCCTTAACCCTACTCCTTATAAGTAGAATAGTAGAAAATGGTGCTGGGACAGGGTGAACAGTATACCCCCCTTTGTCAGCGGGAGTTGCCCACAGAGGGGCATCAGTTGATTTAGCAATTTTCAGATTACACTTGGCTGGGATTTCTTCTATTCTAGGAGCAGTAAACTTTATTTCCACTGTTATTAATATACGATCAGTGGGTATAACATTCGACCGAATACCTCTTTTCGTTTGAGCCGTAGCTATTACTGCTTTACTATTATTACTTTCACTTCCAGTATTGGCTGGGGCTATTACTATGCTTTTAACTGATCGAAACCTTAATACCTCCTTTTTTGACCCAGCTGGGGGAGGGGACCCTATTTTATACCAAC…		cellularOrganisms	cellularOrganisms	1.0	Eukaryota	superkingdom	1.0	Metazoa	kingdom	0.99	Arthropoda	phylum	0.99	Insecta	class	0.95	Coleoptera	order	0.52	Carabidae	family	0.22	Carabus	genus	0.2	Carabus_reitterianus	species	0.08
Zotu228	QS_3_I_27_7_2020_S33_MLepF1_LepR1	347	TAAGATTTTGACTACTCCCACCATCCTTAACCCTACTCCTTATAAGTAGAATAGTAGAAAATGGTGCTGGGACAGGGTGAACAGTATACCCCCCTTTGTCAGCGGGAGTTGCCCACAGAGGGGCATCAGTTGATTTAGCAATTTTCAGATTACACTTGGCTGGGATTTCTTCTATTCTAGGAGCAGTAAACTTTATTTCCACTGTTATTAATATACGATCAGTGGGTATAACATTCGACCGAATACCTCTTTTCGTTTGAGCCGTAGCTATTACTGCTTTACTATTATTACTTTCACTTCCAGTATTGGCTGGGGCTATTACTATGCTTTTAACTGATCGAAACCTTAATACCTCCTTTTTTGACCCAGCTGGGGGAGGGGACCCTATTTTATACCAAC…		cellularOrganisms	cellularOrganisms	1.0	Eukaryota	superkingdom	1.0	Metazoa	kingdom	0.99	Arthropoda	phylum	0.99	Insecta	class	0.95	Coleoptera	order	0.52	Carabidae	family	0.22	Carabus	genus	0.2	Carabus_reitterianus	species	0.08
Zotu43	QS_6_III_24_8_2020_S71_MLepF1_LepR1	161	TAAGTTTTTGATTACTCCCGCCTTCTTTAACCCTTCTTCTTTCTAGCTCAATTGTGGAAAATGGAGCAGGTACTGGATGAACTGTATACCCGCCCTTATCATCGGGAATTGCCCATGCTGGGGGATCCGTAGATTTAGCTATCTTTTCTCTTCACTTAGCAGGTATCTCATCTATTTTAGGGGCAGTTAATTTTATCACAACCGTAATTAATATACGGCCTAACGGAATTACATTAGACCGAATGCCCCTATTTGTTTGATCAGTTGTTATTACAGCAGTACTTCTACTTTTATCCCTGCCTGTTTTAGCTGGGGCTATTACTATACTATTAACCGATCGAAATTTAAATACTTCTTTCTTTGACCCTGCTGGAGGAGGCGACCCTATCCTTTACCAAC…		cellularOrganisms	cellularOrganisms	1.0	Eukaryota	superkingdom	1.0	Metazoa	kingdom	1.0	Arthropoda	phylum	0.93	Insecta	class	0.9	Diptera	order	0.35	Chironomidae	family	0.13	Procladius	genus	0.02	Procladius_signatus	species	0.02
Zotu43	QS_2_II_27_7_2020_S30_MLepF1_LepR1	162	TAAGTTTTTGATTACTCCCGCCTTCTTTAACCCTTCTTCTTTCTAGCTCAATTGTGGAAAATGGAGCAGGTACTGGATGAACTGTATACCCGCCCTTATCATCGGGAATTGCCCATGCTGGGGGATCCGTAGATTTAGCTATCTTTTCTCTTCACTTAGCAGGTATCTCATCTATTTTAGGGGCAGTTAATTTTATCACAACCGTAATTAATATACGGCCTAACGGAATTACATTAGACCGAATGCCCCTATTTGTTTGATCAGTTGTTATTACAGCAGTACTTCTACTTTTATCCCTGCCTGTTTTAGCTGGGGCTATTACTATACTATTAACCGATCGAAATTTAAATACTTCTTTCTTTGACCCTGCTGGAGGAGGCGACCCTATCCTTTACCAAC…		cellularOrganisms	cellularOrganisms	1.0	Eukaryota	superkingdom	1.0	Metazoa	kingdom	1.0	Arthropoda	phylum	0.93	Insecta	class	0.9	Diptera	order	0.35	Chironomidae	family	0.13	Procladius	genus	0.02	Procladius_signatus	species	0.02
Zotu43	SA_2_II_26_8_2020_S78_MLepF1_LepR1	3	TAAGTTTTTGATTACTCCCGCCTTCTTTAACCCTTCTTCTTTCTAGCTCAATTGTGGAAAATGGAGCAGGTACTGGATGAACTGTATACCCGCCCTTATCATCGGGAATTGCCCATGCTGGGGGATCCGTAGATTTAGCTATCTTTTCTCTTCACTTAGCAGGTATCTCATCTATTTTAGGGGCAGTTAATTTTATCACAACCGTAATTAATATACGGCCTAACGGAATTACATTAGACCGAATGCCCCTATTTGTTTGATCAGTTGTTATTACAGCAGTACTTCTACTTTTATCCCTGCCTGTTTTAGCTGGGGCTATTACTATACTATTAACCGATCGAAATTTAAATACTTCTTTCTTTGACCCTGCTGGAGGAGGCGACCCTATCCTTTACCAAC…		cellularOrganisms	cellularOrganisms	1.0	Eukaryota	superkingdom	1.0	Metazoa	kingdom	1.0	Arthropoda	phylum	0.93	Insecta	class	0.9	Diptera	order	0.35	Chironomidae	family	0.13	Procladius	genus	0.02	Procladius_signatus	species	0.02
Zotu43	SA_2_IV_26_8_2020_S80_MLepF1_LepR1	4	TAAGTTTTTGATTACTCCCGCCTTCTTTAACCCTTCTTCTTTCTAGCTCAATTGTGGAAAATGGAGCAGGTACTGGATGAACTGTATACCCGCCCTTATCATCGGGAATTGCCCATGCTGGGGGATCCGTAGATTTAGCTATCTTTTCTCTTCACTTAGCAGGTATCTCATCTATTTTAGGGGCAGTTAATTTTATCACAACCGTAATTAATATACGGCCTAACGGAATTACATTAGACCGAATGCCCCTATTTGTTTGATCAGTTGTTATTACAGCAGTACTTCTACTTTTATCCCTGCCTGTTTTAGCTGGGGCTATTACTATACTATTAACCGATCGAAATTTAAATACTTCTTTCTTTGACCCTGCTGGAGGAGGCGACCCTATCCTTTACCAAC…		cellularOrganisms	cellularOrganisms	1.0	Eukaryota	superkingdom	1.0	Metazoa	kingdom	1.0	Arthropoda	phylum	0.93	Insecta	class	0.9	Diptera	order	0.35	Chironomidae	family	0.13	Procladius	genus	0.02	Procladius_signatus	species	0.02
Zotu43	QS_4_II_24_8_2020_S62_MLepF1_LepR1	30	TAAGTTTTTGATTACTCCCGCCTTCTTTAACCCTTCTTCTTTCTAGCTCAATTGTGGAAAATGGAGCAGGTACTGGATGAACTGTATACCCGCCCTTATCATCGGGAATTGCCCATGCTGGGGGATCCGTAGATTTAGCTATCTTTTCTCTTCACTTAGCAGGTATCTCATCTATTTTAGGGGCAGTTAATTTTATCACAACCGTAATTAATATACGGCCTAACGGAATTACATTAGACCGAATGCCCCTATTTGTTTGATCAGTTGTTATTACAGCAGTACTTCTACTTTTATCCCTGCCTGTTTTAGCTGGGGCTATTACTATACTATTAACCGATCGAAATTTAAATACTTCTTTCTTTGACCCTGCTGGAGGAGGCGACCCTATCCTTTACCAAC…		cellularOrganisms	cellularOrganisms	1.0	Eukaryota	superkingdom	1.0	Metazoa	kingdom	1.0	Arthropoda	phylum	0.93	Insecta	class	0.9	Diptera	order	0.35	Chironomidae	family	0.13	Procladius	genus	0.02	Procladius_signatus	species	0.02
Zotu43	SA_6_I_26_8_2020_S89_MLepF1_LepR1	351	TAAGTTTTTGATTACTCCCGCCTTCTTTAACCCTTCTTCTTTCTAGCTCAATTGTGGAAAATGGAGCAGGTACTGGATGAACTGTATACCCGCCCTTATCATCGGGAATTGCCCATGCTGGGGGATCCGTAGATTTAGCTATCTTTTCTCTTCACTTAGCAGGTATCTCATCTATTTTAGGGGCAGTTAATTTTATCACAACCGTAATTAATATACGGCCTAACGGAATTACATTAGACCGAATGCCCCTATTTGTTTGATCAGTTGTTATTACAGCAGTACTTCTACTTTTATCCCTGCCTGTTTTAGCTGGGGCTATTACTATACTATTAACCGATCGAAATTTAAATACTTCTTTCTTTGACCCTGCTGGAGGAGGCGACCCTATCCTTTACCAAC…		cellularOrganisms	cellularOrganisms	1.0	Eukaryota	superkingdom	1.0	Metazoa	kingdom	1.0	Arthropoda	phylum	0.93	Insecta	class	0.9	Diptera	order	0.35	Chironomidae	family	0.13	Procladius	genus	0.02	Procladius_signatus	species	0.02
Zotu43	SA_6_II_26_8_2020_S90_MLepF1_LepR1	879	TAAGTTTTTGATTACTCCCGCCTTCTTTAACCCTTCTTCTTTCTAGCTCAATTGTGGAAAATGGAGCAGGTACTGGATGAACTGTATACCCGCCCTTATCATCGGGAATTGCCCATGCTGGGGGATCCGTAGATTTAGCTATCTTTTCTCTTCACTTAGCAGGTATCTCATCTATTTTAGGGGCAGTTAATTTTATCACAACCGTAATTAATATACGGCCTAACGGAATTACATTAGACCGAATGCCCCTATTTGTTTGATCAGTTGTTATTACAGCAGTACTTCTACTTTTATCCCTGCCTGTTTTAGCTGGGGCTATTACTATACTATTAACCGATCGAAATTTAAATACTTCTTTCTTTGACCCTGCTGGAGGAGGCGACCCTATCCTTTACCAAC…		cellularOrganisms	cellularOrganisms	1.0	Eukaryota	superkingdom	1.0	Metazoa	kingdom	1.0	Arthropoda	phylum	0.93	Insecta	class	0.9	Diptera	order	0.35	Chironomidae	family	0.13	Procladius	genus	0.02	Procladius_signatus	species	0.02
Zotu43	QS_1_IV_24_8_2020_S52_MLepF1_LepR1	3	TAAGTTTTTGATTACTCCCGCCTTCTTTAACCCTTCTTCTTTCTAGCTCAATTGTGGAAAATGGAGCAGGTACTGGATGAACTGTATACCCGCCCTTATCATCGGGAATTGCCCATGCTGGGGGATCCGTAGATTTAGCTATCTTTTCTCTTCACTTAGCAGGTATCTCATCTATTTTAGGGGCAGTTAATTTTATCACAACCGTAATTAATATACGGCCTAACGGAATTACATTAGACCGAATGCCCCTATTTGTTTGATCAGTTGTTATTACAGCAGTACTTCTACTTTTATCCCTGCCTGTTTTAGCTGGGGCTATTACTATACTATTAACCGATCGAAATTTAAATACTTCTTTCTTTGACCCTGCTGGAGGAGGCGACCCTATCCTTTACCAAC…		cellularOrganisms	cellularOrganisms	1.0	Eukaryota	superkingdom	1.0	Metazoa	kingdom	1.0	Arthropoda	phylum	0.93	Insecta	class	0.9	Diptera	order	0.35	Chironomidae	family	0.13	Procladius	genus	0.02	Procladius_signatus	species	0.02
Zotu43	SA_1_IV_26_8_2020_S76_MLepF1_LepR1	65	TAAGTTTTTGATTACTCCCGCCTTCTTTAACCCTTCTTCTTTCTAGCTCAATTGTGGAAAATGGAGCAGGTACTGGATGAACTGTATACCCGCCCTTATCATCGGGAATTGCCCATGCTGGGGGATCCGTAGATTTAGCTATCTTTTCTCTTCACTTAGCAGGTATCTCATCTATTTTAGGGGCAGTTAATTTTATCACAACCGTAATTAATATACGGCCTAACGGAATTACATTAGACCGAATGCCCCTATTTGTTTGATCAGTTGTTATTACAGCAGTACTTCTACTTTTATCCCTGCCTGTTTTAGCTGGGGCTATTACTATACTATTAACCGATCGAAATTTAAATACTTCTTTCTTTGACCCTGCTGGAGGAGGCGACCCTATCCTTTACCAAC…		cellularOrganisms	cellularOrganisms	1.0	Eukaryota	superkingdom	1.0	Metazoa	kingdom	1.0	Arthropoda	phylum	0.93	Insecta	class	0.9	Diptera	order	0.35	Chironomidae	family	0.13	Procladius	genus	0.02	Procladius_signatus	species	0.02
Zotu43	QS_6_IV_24_8_2020_S72_MLepF1_LepR1	193	TAAGTTTTTGATTACTCCCGCCTTCTTTAACCCTTCTTCTTTCTAGCTCAATTGTGGAAAATGGAGCAGGTACTGGATGAACTGTATACCCGCCCTTATCATCGGGAATTGCCCATGCTGGGGGATCCGTAGATTTAGCTATCTTTTCTCTTCACTTAGCAGGTATCTCATCTATTTTAGGGGCAGTTAATTTTATCACAACCGTAATTAATATACGGCCTAACGGAATTACATTAGACCGAATGCCCCTATTTGTTTGATCAGTTGTTATTACAGCAGTACTTCTACTTTTATCCCTGCCTGTTTTAGCTGGGGCTATTACTATACTATTAACCGATCGAAATTTAAATACTTCTTTCTTTGACCCTGCTGGAGGAGGCGACCCTATCCTTTACCAAC…		cellularOrganisms	cellularOrganisms	1.0	Eukaryota	superkingdom	1.0	Metazoa	kingdom	1.0	Arthropoda	phylum	0.93	Insecta	class	0.9	Diptera	order	0.35	Chironomidae	family	0.13	Procladius	genus	0.02	Procladius_signatus	species	0.02
Zotu43	QS_2_III_27_7_2020_S31_MLepF1_LepR1	143	TAAGTTTTTGATTACTCCCGCCTTCTTTAACCCTTCTTCTTTCTAGCTCAATTGTGGAAAATGGAGCAGGTACTGGATGAACTGTATACCCGCCCTTATCATCGGGAATTGCCCATGCTGGGGGATCCGTAGATTTAGCTATCTTTTCTCTTCACTTAGCAGGTATCTCATCTATTTTAGGGGCAGTTAATTTTATCACAACCGTAATTAATATACGGCCTAACGGAATTACATTAGACCGAATGCCCCTATTTGTTTGATCAGTTGTTATTACAGCAGTACTTCTACTTTTATCCCTGCCTGTTTTAGCTGGGGCTATTACTATACTATTAACCGATCGAAATTTAAATACTTCTTTCTTTGACCCTGCTGGAGGAGGCGACCCTATCCTTTACCAAC…		cellularOrganisms	cellularOrganisms	1.0	Eukaryota	superkingdom	1.0	Metazoa	kingdom	1.0	Arthropoda	phylum	0.93	Insecta	class	0.9	Diptera	order	0.35	Chironomidae	family	0.13	Procladius	genus	0.02	Procladius_signatus	species	0.02
Zotu43	QS_2_IV_27_7_2020_S32_MLepF1_LepR1	68	TAAGTTTTTGATTACTCCCGCCTTCTTTAACCCTTCTTCTTTCTAGCTCAATTGTGGAAAATGGAGCAGGTACTGGATGAACTGTATACCCGCCCTTATCATCGGGAATTGCCCATGCTGGGGGATCCGTAGATTTAGCTATCTTTTCTCTTCACTTAGCAGGTATCTCATCTATTTTAGGGGCAGTTAATTTTATCACAACCGTAATTAATATACGGCCTAACGGAATTACATTAGACCGAATGCCCCTATTTGTTTGATCAGTTGTTATTACAGCAGTACTTCTACTTTTATCCCTGCCTGTTTTAGCTGGGGCTATTACTATACTATTAACCGATCGAAATTTAAATACTTCTTTCTTTGACCCTGCTGGAGGAGGCGACCCTATCCTTTACCAAC…		cellularOrganisms	cellularOrganisms	1.0	Eukaryota	superkingdom	1.0	Metazoa	kingdom	1.0	Arthropoda	phylum	0.93	Insecta	class	0.9	Diptera	order	0.35	Chironomidae	family	0.13	Procladius	genus	0.02	Procladius_signatus	species	0.02
Zotu43	SA_2_I_26_8_2020_S77_MLepF1_LepR1	3	TAAGTTTTTGATTACTCCCGCCTTCTTTAACCCTTCTTCTTTCTAGCTCAATTGTGGAAAATGGAGCAGGTACTGGATGAACTGTATACCCGCCCTTATCATCGGGAATTGCCCATGCTGGGGGATCCGTAGATTTAGCTATCTTTTCTCTTCACTTAGCAGGTATCTCATCTATTTTAGGGGCAGTTAATTTTATCACAACCGTAATTAATATACGGCCTAACGGAATTACATTAGACCGAATGCCCCTATTTGTTTGATCAGTTGTTATTACAGCAGTACTTCTACTTTTATCCCTGCCTGTTTTAGCTGGGGCTATTACTATACTATTAACCGATCGAAATTTAAATACTTCTTTCTTTGACCCTGCTGGAGGAGGCGACCCTATCCTTTACCAAC…		cellularOrganisms	cellularOrganisms	1.0	Eukaryota	superkingdom	1.0	Metazoa	kingdom	1.0	Arthropoda	phylum	0.93	Insecta	class	0.9	Diptera	order	0.35	Chironomidae	family	0.13	Procladius	genus	0.02	Procladius_signatus	species	0.02
Zotu43	SA_1_II_26_8_2020_S74_MLepF1_LepR1	67	TAAGTTTTTGATTACTCCCGCCTTCTTTAACCCTTCTTCTTTCTAGCTCAATTGTGGAAAATGGAGCAGGTACTGGATGAACTGTATACCCGCCCTTATCATCGGGAATTGCCCATGCTGGGGGATCCGTAGATTTAGCTATCTTTTCTCTTCACTTAGCAGGTATCTCATCTATTTTAGGGGCAGTTAATTTTATCACAACCGTAATTAATATACGGCCTAACGGAATTACATTAGACCGAATGCCCCTATTTGTTTGATCAGTTGTTATTACAGCAGTACTTCTACTTTTATCCCTGCCTGTTTTAGCTGGGGCTATTACTATACTATTAACCGATCGAAATTTAAATACTTCTTTCTTTGACCCTGCTGGAGGAGGCGACCCTATCCTTTACCAAC…		cellularOrganisms	cellularOrganisms	1.0	Eukaryota	superkingdom	1.0	Metazoa	kingdom	1.0	Arthropoda	phylum	0.93	Insecta	class	0.9	Diptera	order	0.35	Chironomidae	family	0.13	Procladius	genus	0.02	Procladius_signatus	species	0.02
Zotu43	QS_6_I_24_8_2020_S69_MLepF1_LepR1	111	TAAGTTTTTGATTACTCCCGCCTTCTTTAACCCTTCTTCTTTCTAGCTCAATTGTGGAAAATGGAGCAGGTACTGGATGAACTGTATACCCGCCCTTATCATCGGGAATTGCCCATGCTGGGGGATCCGTAGATTTAGCTATCTTTTCTCTTCACTTAGCAGGTATCTCATCTATTTTAGGGGCAGTTAATTTTATCACAACCGTAATTAATATACGGCCTAACGGAATTACATTAGACCGAATGCCCCTATTTGTTTGATCAGTTGTTATTACAGCAGTACTTCTACTTTTATCCCTGCCTGTTTTAGCTGGGGCTATTACTATACTATTAACCGATCGAAATTTAAATACTTCTTTCTTTGACCCTGCTGGAGGAGGCGACCCTATCCTTTACCAAC…		cellularOrganisms	cellularOrganisms	1.0	Eukaryota	superkingdom	1.0	Metazoa	kingdom	1.0	Arthropoda	phylum	0.93	Insecta	class	0.9	Diptera	order	0.35	Chironomidae	family	0.13	Procladius	genus	0.02	Procladius_signatus	species	0.02
Zotu43	SA_4_I_26_8_2020_S81_MLepF1_LepR1	349	TAAGTTTTTGATTACTCCCGCCTTCTTTAACCCTTCTTCTTTCTAGCTCAATTGTGGAAAATGGAGCAGGTACTGGATGAACTGTATACCCGCCCTTATCATCGGGAATTGCCCATGCTGGGGGATCCGTAGATTTAGCTATCTTTTCTCTTCACTTAGCAGGTATCTCATCTATTTTAGGGGCAGTTAATTTTATCACAACCGTAATTAATATACGGCCTAACGGAATTACATTAGACCGAATGCCCCTATTTGTTTGATCAGTTGTTATTACAGCAGTACTTCTACTTTTATCCCTGCCTGTTTTAGCTGGGGCTATTACTATACTATTAACCGATCGAAATTTAAATACTTCTTTCTTTGACCCTGCTGGAGGAGGCGACCCTATCCTTTACCAAC…		cellularOrganisms	cellularOrganisms	1.0	Eukaryota	superkingdom	1.0	Metazoa	kingdom	1.0	Arthropoda	phylum	0.93	Insecta	class	0.9	Diptera	order	0.35	Chironomidae	family	0.13	Procladius	genus	0.02	Procladius_signatus	species	0.02
Zotu43	QS_1_I_24_8_2020_S49_MLepF1_LepR1	3	TAAGTTTTTGATTACTCCCGCCTTCTTTAACCCTTCTTCTTTCTAGCTCAATTGTGGAAAATGGAGCAGGTACTGGATGAACTGTATACCCGCCCTTATCATCGGGAATTGCCCATGCTGGGGGATCCGTAGATTTAGCTATCTTTTCTCTTCACTTAGCAGGTATCTCATCTATTTTAGGGGCAGTTAATTTTATCACAACCGTAATTAATATACGGCCTAACGGAATTACATTAGACCGAATGCCCCTATTTGTTTGATCAGTTGTTATTACAGCAGTACTTCTACTTTTATCCCTGCCTGTTTTAGCTGGGGCTATTACTATACTATTAACCGATCGAAATTTAAATACTTCTTTCTTTGACCCTGCTGGAGGAGGCGACCCTATCCTTTACCAAC…		cellularOrganisms	cellularOrganisms	1.0	Eukaryota	superkingdom	1.0	Metazoa	kingdom	1.0	Arthropoda	phylum	0.93	Insecta	class	0.9	Diptera	order	0.35	Chironomidae	family	0.13	Procladius	genus	0.02	Procladius_signatus	species	0.02
Zotu43	SA_4_II_26_8_2020_S82_MLepF1_LepR1	301	TAAGTTTTTGATTACTCCCGCCTTCTTTAACCCTTCTTCTTTCTAGCTCAATTGTGGAAAATGGAGCAGGTACTGGATGAACTGTATACCCGCCCTTATCATCGGGAATTGCCCATGCTGGGGGATCCGTAGATTTAGCTATCTTTTCTCTTCACTTAGCAGGTATCTCATCTATTTTAGGGGCAGTTAATTTTATCACAACCGTAATTAATATACGGCCTAACGGAATTACATTAGACCGAATGCCCCTATTTGTTTGATCAGTTGTTATTACAGCAGTACTTCTACTTTTATCCCTGCCTGTTTTAGCTGGGGCTATTACTATACTATTAACCGATCGAAATTTAAATACTTCTTTCTTTGACCCTGCTGGAGGAGGCGACCCTATCCTTTACCAAC…		cellularOrganisms	cellularOrganisms	1.0	Eukaryota	superkingdom	1.0	Metazoa	kingdom	1.0	Arthropoda	phylum	0.93	Insecta	class	0.9	Diptera	order	0.35	Chironomidae	family	0.13	Procladius	genus	0.02	Procladius_signatus	species	0.02
Zotu43	QS_2_I_27_7_2020_S29_MLepF1_LepR1	137	TAAGTTTTTGATTACTCCCGCCTTCTTTAACCCTTCTTCTTTCTAGCTCAATTGTGGAAAATGGAGCAGGTACTGGATGAACTGTATACCCGCCCTTATCATCGGGAATTGCCCATGCTGGGGGATCCGTAGATTTAGCTATCTTTTCTCTTCACTTAGCAGGTATCTCATCTATTTTAGGGGCAGTTAATTTTATCACAACCGTAATTAATATACGGCCTAACGGAATTACATTAGACCGAATGCCCCTATTTGTTTGATCAGTTGTTATTACAGCAGTACTTCTACTTTTATCCCTGCCTGTTTTAGCTGGGGCTATTACTATACTATTAACCGATCGAAATTTAAATACTTCTTTCTTTGACCCTGCTGGAGGAGGCGACCCTATCCTTTACCAAC…		cellularOrganisms	cellularOrganisms	1.0	Eukaryota	superkingdom	1.0	Metazoa	kingdom	1.0	Arthropoda	phylum	0.93	Insecta	class	0.9	Diptera	order	0.35	Chironomidae	family	0.13	Procladius	genus	0.02	Procladius_signatus	species	0.02
Zotu43	SA_4_IV_26_8_2020_S84_MLepF1_LepR1	182	TAAGTTTTTGATTACTCCCGCCTTCTTTAACCCTTCTTCTTTCTAGCTCAATTGTGGAAAATGGAGCAGGTACTGGATGAACTGTATACCCGCCCTTATCATCGGGAATTGCCCATGCTGGGGGATCCGTAGATTTAGCTATCTTTTCTCTTCACTTAGCAGGTATCTCATCTATTTTAGGGGCAGTTAATTTTATCACAACCGTAATTAATATACGGCCTAACGGAATTACATTAGACCGAATGCCCCTATTTGTTTGATCAGTTGTTATTACAGCAGTACTTCTACTTTTATCCCTGCCTGTTTTAGCTGGGGCTATTACTATACTATTAACCGATCGAAATTTAAATACTTCTTTCTTTGACCCTGCTGGAGGAGGCGACCCTATCCTTTACCAAC…		cellularOrganisms	cellularOrganisms	1.0	Eukaryota	superkingdom	1.0	Metazoa	kingdom	1.0	Arthropoda	phylum	0.93	Insecta	class	0.9	Diptera	order	0.35	Chironomidae	family	0.13	Procladius	genus	0.02	Procladius_signatus	species	0.02
Zotu43	QS_6_II_24_8_2020_S70_MLepF1_LepR1	147	TAAGTTTTTGATTACTCCCGCCTTCTTTAACCCTTCTTCTTTCTAGCTCAATTGTGGAAAATGGAGCAGGTACTGGATGAACTGTATACCCGCCCTTATCATCGGGAATTGCCCATGCTGGGGGATCCGTAGATTTAGCTATCTTTTCTCTTCACTTAGCAGGTATCTCATCTATTTTAGGGGCAGTTAATTTTATCACAACCGTAATTAATATACGGCCTAACGGAATTACATTAGACCGAATGCCCCTATTTGTTTGATCAGTTGTTATTACAGCAGTACTTCTACTTTTATCCCTGCCTGTTTTAGCTGGGGCTATTACTATACTATTAACCGATCGAAATTTAAATACTTCTTTCTTTGACCCTGCTGGAGGAGGCGACCCTATCCTTTACCAAC…		cellularOrganisms	cellularOrganisms	1.0	Eukaryota	superkingdom	1.0	Metazoa	kingdom	1.0	Arthropoda	phylum	0.93	Insecta	class	0.9	Diptera	order	0.35	Chironomidae	family	0.13	Procladius	genus	0.02	Procladius_signatus	species	0.02
Zotu43	SA_6_IV_26_8_2020_S92_MLepF1_LepR1	589	TAAGTTTTTGATTACTCCCGCCTTCTTTAACCCTTCTTCTTTCTAGCTCAATTGTGGAAAATGGAGCAGGTACTGGATGAACTGTATACCCGCCCTTATCATCGGGAATTGCCCATGCTGGGGGATCCGTAGATTTAGCTATCTTTTCTCTTCACTTAGCAGGTATCTCATCTATTTTAGGGGCAGTTAATTTTATCACAACCGTAATTAATATACGGCCTAACGGAATTACATTAGACCGAATGCCCCTATTTGTTTGATCAGTTGTTATTACAGCAGTACTTCTACTTTTATCCCTGCCTGTTTTAGCTGGGGCTATTACTATACTATTAACCGATCGAAATTTAAATACTTCTTTCTTTGACCCTGCTGGAGGAGGCGACCCTATCCTTTACCAAC…		cellularOrganisms	cellularOrganisms	1.0	Eukaryota	superkingdom	1.0	Metazoa	kingdom	1.0	Arthropoda	phylum	0.93	Insecta	class	0.9	Diptera	order	0.35	Chironomidae	family	0.13	Procladius	genus	0.02	Procladius_signatus	species	0.02
Zotu43	SA_1_III_26_8_2020_S75_MLepF1_LepR1	71	TAAGTTTTTGATTACTCCCGCCTTCTTTAACCCTTCTTCTTTCTAGCTCAATTGTGGAAAATGGAGCAGGTACTGGATGAACTGTATACCCGCCCTTATCATCGGGAATTGCCCATGCTGGGGGATCCGTAGATTTAGCTATCTTTTCTCTTCACTTAGCAGGTATCTCATCTATTTTAGGGGCAGTTAATTTTATCACAACCGTAATTAATATACGGCCTAACGGAATTACATTAGACCGAATGCCCCTATTTGTTTGATCAGTTGTTATTACAGCAGTACTTCTACTTTTATCCCTGCCTGTTTTAGCTGGGGCTATTACTATACTATTAACCGATCGAAATTTAAATACTTCTTTCTTTGACCCTGCTGGAGGAGGCGACCCTATCCTTTACCAAC…		cellularOrganisms	cellularOrganisms	1.0	Eukaryota	superkingdom	1.0	Metazoa	kingdom	1.0	Arthropoda	phylum	0.93	Insecta	class	0.9	Diptera	order	0.35	Chironomidae	family	0.13	Procladius	genus	0.02	Procladius_signatus	species	0.02
Zotu43	QS_4_I_24_8_2020_S61_MLepF1_LepR1	58	TAAGTTTTTGATTACTCCCGCCTTCTTTAACCCTTCTTCTTTCTAGCTCAATTGTGGAAAATGGAGCAGGTACTGGATGAACTGTATACCCGCCCTTATCATCGGGAATTGCCCATGCTGGGGGATCCGTAGATTTAGCTATCTTTTCTCTTCACTTAGCAGGTATCTCATCTATTTTAGGGGCAGTTAATTTTATCACAACCGTAATTAATATACGGCCTAACGGAATTACATTAGACCGAATGCCCCTATTTGTTTGATCAGTTGTTATTACAGCAGTACTTCTACTTTTATCCCTGCCTGTTTTAGCTGGGGCTATTACTATACTATTAACCGATCGAAATTTAAATACTTCTTTCTTTGACCCTGCTGGAGGAGGCGACCCTATCCTTTACCAAC…		cellularOrganisms	cellularOrganisms	1.0	Eukaryota	superkingdom	1.0	Metazoa	kingdom	1.0	Arthropoda	phylum	0.93	Insecta	class	0.9	Diptera	order	0.35	Chironomidae	family	0.13	Procladius	genus	0.02	Procladius_signatus	species	0.02
Zotu43	SA_1_I_26_8_2020_S73_MLepF1_LepR1	62	TAAGTTTTTGATTACTCCCGCCTTCTTTAACCCTTCTTCTTTCTAGCTCAATTGTGGAAAATGGAGCAGGTACTGGATGAACTGTATACCCGCCCTTATCATCGGGAATTGCCCATGCTGGGGGATCCGTAGATTTAGCTATCTTTTCTCTTCACTTAGCAGGTATCTCATCTATTTTAGGGGCAGTTAATTTTATCACAACCGTAATTAATATACGGCCTAACGGAATTACATTAGACCGAATGCCCCTATTTGTTTGATCAGTTGTTATTACAGCAGTACTTCTACTTTTATCCCTGCCTGTTTTAGCTGGGGCTATTACTATACTATTAACCGATCGAAATTTAAATACTTCTTTCTTTGACCCTGCTGGAGGAGGCGACCCTATCCTTTACCAAC…		cellularOrganisms	cellularOrganisms	1.0	Eukaryota	superkingdom	1.0	Metazoa	kingdom	1.0	Arthropoda	phylum	0.93	Insecta	class	0.9	Diptera	order	0.35	Chironomidae	family	0.13	Procladius	genus	0.02	Procladius_signatus	species	0.02
Zotu43	QS_4_III_24_8_2020_S63_MLepF1_LepR1	90	TAAGTTTTTGATTACTCCCGCCTTCTTTAACCCTTCTTCTTTCTAGCTCAATTGTGGAAAATGGAGCAGGTACTGGATGAACTGTATACCCGCCCTTATCATCGGGAATTGCCCATGCTGGGGGATCCGTAGATTTAGCTATCTTTTCTCTTCACTTAGCAGGTATCTCATCTATTTTAGGGGCAGTTAATTTTATCACAACCGTAATTAATATACGGCCTAACGGAATTACATTAGACCGAATGCCCCTATTTGTTTGATCAGTTGTTATTACAGCAGTACTTCTACTTTTATCCCTGCCTGTTTTAGCTGGGGCTATTACTATACTATTAACCGATCGAAATTTAAATACTTCTTTCTTTGACCCTGCTGGAGGAGGCGACCCTATCCTTTACCAAC…		cellularOrganisms	cellularOrganisms	1.0	Eukaryota	superkingdom	1.0	Metazoa	kingdom	1.0	Arthropoda	phylum	0.93	Insecta	class	0.9	Diptera	order	0.35	Chironomidae	family	0.13	Procladius	genus	0.02	Procladius_signatus	species	0.02
Zotu43	QS_4_IV_24_8_2020_S64_MLepF1_LepR1	84	TAAGTTTTTGATTACTCCCGCCTTCTTTAACCCTTCTTCTTTCTAGCTCAATTGTGGAAAATGGAGCAGGTACTGGATGAACTGTATACCCGCCCTTATCATCGGGAATTGCCCATGCTGGGGGATCCGTAGATTTAGCTATCTTTTCTCTTCACTTAGCAGGTATCTCATCTATTTTAGGGGCAGTTAATTTTATCACAACCGTAATTAATATACGGCCTAACGGAATTACATTAGACCGAATGCCCCTATTTGTTTGATCAGTTGTTATTACAGCAGTACTTCTACTTTTATCCCTGCCTGTTTTAGCTGGGGCTATTACTATACTATTAACCGATCGAAATTTAAATACTTCTTTCTTTGACCCTGCTGGAGGAGGCGACCCTATCCTTTACCAAC…		cellularOrganisms	cellularOrganisms	1.0	Eukaryota	superkingdom	1.0	Metazoa	kingdom	1.0	Arthropoda	phylum	0.93	Insecta	class	0.9	Diptera	order	0.35	Chironomidae	family	0.13	Procladius	genus	0.02	Procladius_signatus	species	0.02
Zotu43	SA_6_III_26_8_2020_S91_MLepF1_LepR1	624	TAAGTTTTTGATTACTCCCGCCTTCTTTAACCCTTCTTCTTTCTAGCTCAATTGTGGAAAATGGAGCAGGTACTGGATGAACTGTATACCCGCCCTTATCATCGGGAATTGCCCATGCTGGGGGATCCGTAGATTTAGCTATCTTTTCTCTTCACTTAGCAGGTATCTCATCTATTTTAGGGGCAGTTAATTTTATCACAACCGTAATTAATATACGGCCTAACGGAATTACATTAGACCGAATGCCCCTATTTGTTTGATCAGTTGTTATTACAGCAGTACTTCTACTTTTATCCCTGCCTGTTTTAGCTGGGGCTATTACTATACTATTAACCGATCGAAATTTAAATACTTCTTTCTTTGACCCTGCTGGAGGAGGCGACCCTATCCTTTACCAAC…		cellularOrganisms	cellularOrganisms	1.0	Eukaryota	superkingdom	1.0	Metazoa	kingdom	1.0	Arthropoda	phylum	0.93	Insecta	class	0.9	Diptera	order	0.35	Chironomidae	family	0.13	Procladius	genus	0.02	Procladius_signatus	species	0.02
Zotu43	SA_2_III_26_8_2020_S79_MLepF1_LepR1	4	TAAGTTTTTGATTACTCCCGCCTTCTTTAACCCTTCTTCTTTCTAGCTCAATTGTGGAAAATGGAGCAGGTACTGGATGAACTGTATACCCGCCCTTATCATCGGGAATTGCCCATGCTGGGGGATCCGTAGATTTAGCTATCTTTTCTCTTCACTTAGCAGGTATCTCATCTATTTTAGGGGCAGTTAATTTTATCACAACCGTAATTAATATACGGCCTAACGGAATTACATTAGACCGAATGCCCCTATTTGTTTGATCAGTTGTTATTACAGCAGTACTTCTACTTTTATCCCTGCCTGTTTTAGCTGGGGCTATTACTATACTATTAACCGATCGAAATTTAAATACTTCTTTCTTTGACCCTGCTGGAGGAGGCGACCCTATCCTTTACCAAC…		cellularOrganisms	cellularOrganisms	1.0	Eukaryota	superkingdom	1.0	Metazoa	kingdom	1.0	Arthropoda	phylum	0.93	Insecta	class	0.9	Diptera	order	0.35	Chironomidae	family	0.13	Procladius	genus	0.02	Procladius_signatus	species	0.02
Zotu43	SA_4_III_26_8_2020_S83_MLepF1_LepR1	303	TAAGTTTTTGATTACTCCCGCCTTCTTTAACCCTTCTTCTTTCTAGCTCAATTGTGGAAAATGGAGCAGGTACTGGATGAACTGTATACCCGCCCTTATCATCGGGAATTGCCCATGCTGGGGGATCCGTAGATTTAGCTATCTTTTCTCTTCACTTAGCAGGTATCTCATCTATTTTAGGGGCAGTTAATTTTATCACAACCGTAATTAATATACGGCCTAACGGAATTACATTAGACCGAATGCCCCTATTTGTTTGATCAGTTGTTATTACAGCAGTACTTCTACTTTTATCCCTGCCTGTTTTAGCTGGGGCTATTACTATACTATTAACCGATCGAAATTTAAATACTTCTTTCTTTGACCCTGCTGGAGGAGGCGACCCTATCCTTTACCAAC…		cellularOrganisms	cellularOrganisms	1.0	Eukaryota	superkingdom	1.0	Metazoa	kingdom	1.0	Arthropoda	phylum	0.93	Insecta	class	0.9	Diptera	order	0.35	Chironomidae	family	0.13	Procladius	genus	0.02	Procladius_signatus	species	0.02
Zotu3995	QS_3_I_27_7_2020_S33_RonMWASPdeg_HCO2198	3	TCGAATAAATAATATAAGATTTTGATTACTCCCCCCATCATTAATTTTATTAATTATAAAAAGAGTAGTAGAAAATGGGGCAGGAACAGGATGAACAGTATATCCGCCCCTTTCATCCAATATTGCTCACGCAGGCCCTTCAGTTGATCTAGCAATTTTTAGTTTACATGTAGCGGGAATTTCTTCTATCCTTGGAGCAGTAAATTTTATTACAACCGTAATTAATATACGACCCCAGGGAATAACTTTTGATCGTTTACCTTTATTTGTTTGAGCAGTTAAAATTACTGCAATTTTATTACTTCTTTCACTTCCAGTTTTAGCCGGGGCAATCACTATACTTTTAACAGATCGTAATTTAAATACATCATTTTTTGATCCTGCTGGTGGAGGTGATCC…		cellularOrganisms	cellularOrganisms	1.0	Eukaryota	superkingdom	1.0	Metazoa	kingdom	1.0	Arthropoda	phylum	1.0	Insecta	class	0.99	Coleoptera	order	0.78	Cerambycidae	family	0.75	Sternidius	genus	0.72	Sternidius_alpha	species	0.72
Zotu841	QS_2_IV_24_8_2020_S56_MLepF1_LepR1	9	AGTTTTTGGTTATTGCCTCCTTCTCTGTTATTATTATTTGTTTCTTCTTTAGCTGAAATAGGAGTTGGGGCAGGTTGGACAGTTTATCCTCCTTTAGCTTCTACTGTAGGACACATAGGTAGAGCTATAGATTTTGCTATTTTTTCATTACATTTAGCTGGAGCATCATCAATTATAGGTGCAGTAAATTTTATTACTACTATTGTTAATATACGTTCAGTAGGAATAAGAATGGAAAAAGTACCTTTATTTGTGTGATCTGTATTAATTACAGCAGTTCTTTTATTATTATCATTACCTGTATTAGCAGGTGCTATTACTATATTATTAACAGATCGAAATTTTAATACATCTTTTTTTGATCCAGCAGGGGGAGGGGATCCAATTTTGTTTCAACAT…		cellularOrganisms	cellularOrganisms	1.0	Eukaryota	superkingdom	1.0	Metazoa	kingdom	1.0	Arthropoda	phylum	1.0	Arachnida	class	1.0	Araneae	order	1.0	Clubionidae	family	1.0	Clubiona	genus	1.0	Clubiona_moesta	species	1.0
Zotu841	QS_2_I_24_8_2020_S53_MLepF1_LepR1	86	AGTTTTTGGTTATTGCCTCCTTCTCTGTTATTATTATTTGTTTCTTCTTTAGCTGAAATAGGAGTTGGGGCAGGTTGGACAGTTTATCCTCCTTTAGCTTCTACTGTAGGACACATAGGTAGAGCTATAGATTTTGCTATTTTTTCATTACATTTAGCTGGAGCATCATCAATTATAGGTGCAGTAAATTTTATTACTACTATTGTTAATATACGTTCAGTAGGAATAAGAATGGAAAAAGTACCTTTATTTGTGTGATCTGTATTAATTACAGCAGTTCTTTTATTATTATCATTACCTGTATTAGCAGGTGCTATTACTATATTATTAACAGATCGAAATTTTAATACATCTTTTTTTGATCCAGCAGGGGGAGGGGATCCAATTTTGTTTCAACAT…		cellularOrganisms	cellularOrganisms	1.0	Eukaryota	superkingdom	1.0	Metazoa	kingdom	1.0	Arthropoda	phylum	1.0	Arachnida	class	1.0	Araneae	order	1.0	Clubionidae	family	1.0	Clubiona	genus	1.0	Clubiona_moesta	species	1.0
Zotu841	QS_2_II_24_8_2020_S54_MLepF1_LepR1	8	AGTTTTTGGTTATTGCCTCCTTCTCTGTTATTATTATTTGTTTCTTCTTTAGCTGAAATAGGAGTTGGGGCAGGTTGGACAGTTTATCCTCCTTTAGCTTCTACTGTAGGACACATAGGTAGAGCTATAGATTTTGCTATTTTTTCATTACATTTAGCTGGAGCATCATCAATTATAGGTGCAGTAAATTTTATTACTACTATTGTTAATATACGTTCAGTAGGAATAAGAATGGAAAAAGTACCTTTATTTGTGTGATCTGTATTAATTACAGCAGTTCTTTTATTATTATCATTACCTGTATTAGCAGGTGCTATTACTATATTATTAACAGATCGAAATTTTAATACATCTTTTTTTGATCCAGCAGGGGGAGGGGATCCAATTTTGTTTCAACAT…		cellularOrganisms	cellularOrganisms	1.0	Eukaryota	superkingdom	1.0	Metazoa	kingdom	1.0	Arthropoda	phylum	1.0	Arachnida	class	1.0	Araneae	order	1.0	Clubionidae	family	1.0	Clubiona	genus	1.0	Clubiona_moesta	species	1.0
Zotu841	QS_2_III_24_8_2020_S55_MLepF1_LepR1	3	AGTTTTTGGTTATTGCCTCCTTCTCTGTTATTATTATTTGTTTCTTCTTTAGCTGAAATAGGAGTTGGGGCAGGTTGGACAGTTTATCCTCCTTTAGCTTCTACTGTAGGACACATAGGTAGAGCTATAGATTTTGCTATTTTTTCATTACATTTAGCTGGAGCATCATCAATTATAGGTGCAGTAAATTTTATTACTACTATTGTTAATATACGTTCAGTAGGAATAAGAATGGAAAAAGTACCTTTATTTGTGTGATCTGTATTAATTACAGCAGTTCTTTTATTATTATCATTACCTGTATTAGCAGGTGCTATTACTATATTATTAACAGATCGAAATTTTAATACATCTTTTTTTGATCCAGCAGGGGGAGGGGATCCAATTTTGTTTCAACAT…		cellularOrganisms	cellularOrganisms	1.0	Eukaryota	superkingdom	1.0	Metazoa	kingdom	1.0	Arthropoda	phylum	1.0	Arachnida	class	1.0	Araneae	order	1.0	Clubionidae	family	1.0	Clubiona	genus	1.0	Clubiona_moesta	species	1.0
Zotu482	SA_4_III_26_8_2020_S83_MLepF1_LepR1	66	TAAGATTTTGACTTCTTCCCCCATCCTTATCTCTTCTTCTGATAGCTTCTTTTTCATCAATAGGTGTAGGAACCGGATGAACAGTATACCCTCCTTTATCGGCTAATTTAGCTCACAGCTCGATGTCTATCGAAATAACAATTTTCTCGCTCCACTTAGCAGGTGTTTCCTCGATTTTAGGAGCTATTAATTTTTTAGCCACAATTAGAAATATAAAAAGAAAAAGTTTATCAGCAGAAAAGACTCCTTTATTTGTTGTATCAGTTATAGTTACTGCCATCTTACTTTTATTATCCTTACCAGTGTTAGCAGGAGCTATTACAATACTTCTAACAGACCGGAATTTTAACACAACATTTTTTGACCCCTCTGGAGGAGGAGACCCCATCTTATATCAAC…		cellularOrganisms	cellularOrganisms	1.0	Eukaryota	superkingdom	1.0	Metazoa	kingdom	0.87	Arthropoda	phylum	0.69	Insecta	class	0.63	Diptera	order	0.07	Tachinidae	family	0.04	Metadrinomyia	genus	0.04	Metadrinomyia_flavifrons	species	0.04
Zotu482	SA_6_III_26_8_2020_S91_MLepF1_LepR1	5	TAAGATTTTGACTTCTTCCCCCATCCTTATCTCTTCTTCTGATAGCTTCTTTTTCATCAATAGGTGTAGGAACCGGATGAACAGTATACCCTCCTTTATCGGCTAATTTAGCTCACAGCTCGATGTCTATCGAAATAACAATTTTCTCGCTCCACTTAGCAGGTGTTTCCTCGATTTTAGGAGCTATTAATTTTTTAGCCACAATTAGAAATATAAAAAGAAAAAGTTTATCAGCAGAAAAGACTCCTTTATTTGTTGTATCAGTTATAGTTACTGCCATCTTACTTTTATTATCCTTACCAGTGTTAGCAGGAGCTATTACAATACTTCTAACAGACCGGAATTTTAACACAACATTTTTTGACCCCTCTGGAGGAGGAGACCCCATCTTATATCAAC…		cellularOrganisms	cellularOrganisms	1.0	Eukaryota	superkingdom	1.0	Metazoa	kingdom	0.87	Arthropoda	phylum	0.69	Insecta	class	0.63	Diptera	order	0.07	Tachinidae	family	0.04	Metadrinomyia	genus	0.04	Metadrinomyia_flavifrons	species	0.04
Zotu482	SA_4_IV_26_8_2020_S84_MLepF1_LepR1	44	TAAGATTTTGACTTCTTCCCCCATCCTTATCTCTTCTTCTGATAGCTTCTTTTTCATCAATAGGTGTAGGAACCGGATGAACAGTATACCCTCCTTTATCGGCTAATTTAGCTCACAGCTCGATGTCTATCGAAATAACAATTTTCTCGCTCCACTTAGCAGGTGTTTCCTCGATTTTAGGAGCTATTAATTTTTTAGCCACAATTAGAAATATAAAAAGAAAAAGTTTATCAGCAGAAAAGACTCCTTTATTTGTTGTATCAGTTATAGTTACTGCCATCTTACTTTTATTATCCTTACCAGTGTTAGCAGGAGCTATTACAATACTTCTAACAGACCGGAATTTTAACACAACATTTTTTGACCCCTCTGGAGGAGGAGACCCCATCTTATATCAAC…		cellularOrganisms	cellularOrganisms	1.0	Eukaryota	superkingdom	1.0	Metazoa	kingdom	0.87	Arthropoda	phylum	0.69	Insecta	class	0.63	Diptera	order	0.07	Tachinidae	family	0.04	Metadrinomyia	genus	0.04	Metadrinomyia_flavifrons	species	0.04
Zotu482	SA_6_IV_26_8_2020_S92_MLepF1_LepR1	6	TAAGATTTTGACTTCTTCCCCCATCCTTATCTCTTCTTCTGATAGCTTCTTTTTCATCAATAGGTGTAGGAACCGGATGAACAGTATACCCTCCTTTATCGGCTAATTTAGCTCACAGCTCGATGTCTATCGAAATAACAATTTTCTCGCTCCACTTAGCAGGTGTTTCCTCGATTTTAGGAGCTATTAATTTTTTAGCCACAATTAGAAATATAAAAAGAAAAAGTTTATCAGCAGAAAAGACTCCTTTATTTGTTGTATCAGTTATAGTTACTGCCATCTTACTTTTATTATCCTTACCAGTGTTAGCAGGAGCTATTACAATACTTCTAACAGACCGGAATTTTAACACAACATTTTTTGACCCCTCTGGAGGAGGAGACCCCATCTTATATCAAC…		cellularOrganisms	cellularOrganisms	1.0	Eukaryota	superkingdom	1.0	Metazoa	kingdom	0.87	Arthropoda	phylum	0.69	Insecta	class	0.63	Diptera	order	0.07	Tachinidae	family	0.04	Metadrinomyia	genus	0.04	Metadrinomyia_flavifrons	species	0.04
Zotu482	SA_4_II_26_8_2020_S82_MLepF1_LepR1	69	TAAGATTTTGACTTCTTCCCCCATCCTTATCTCTTCTTCTGATAGCTTCTTTTTCATCAATAGGTGTAGGAACCGGATGAACAGTATACCCTCCTTTATCGGCTAATTTAGCTCACAGCTCGATGTCTATCGAAATAACAATTTTCTCGCTCCACTTAGCAGGTGTTTCCTCGATTTTAGGAGCTATTAATTTTTTAGCCACAATTAGAAATATAAAAAGAAAAAGTTTATCAGCAGAAAAGACTCCTTTATTTGTTGTATCAGTTATAGTTACTGCCATCTTACTTTTATTATCCTTACCAGTGTTAGCAGGAGCTATTACAATACTTCTAACAGACCGGAATTTTAACACAACATTTTTTGACCCCTCTGGAGGAGGAGACCCCATCTTATATCAAC…		cellularOrganisms	cellularOrganisms	1.0	Eukaryota	superkingdom	1.0	Metazoa	kingdom	0.87	Arthropoda	phylum	0.69	Insecta	class	0.63	Diptera	order	0.07	Tachinidae	family	0.04	Metadrinomyia	genus	0.04	Metadrinomyia_flavifrons	species	0.04
Zotu482	SA_3_II_23_7_2020_S10_MLepF1_LepR1	3	TAAGATTTTGACTTCTTCCCCCATCCTTATCTCTTCTTCTGATAGCTTCTTTTTCATCAATAGGTGTAGGAACCGGATGAACAGTATACCCTCCTTTATCGGCTAATTTAGCTCACAGCTCGATGTCTATCGAAATAACAATTTTCTCGCTCCACTTAGCAGGTGTTTCCTCGATTTTAGGAGCTATTAATTTTTTAGCCACAATTAGAAATATAAAAAGAAAAAGTTTATCAGCAGAAAAGACTCCTTTATTTGTTGTATCAGTTATAGTTACTGCCATCTTACTTTTATTATCCTTACCAGTGTTAGCAGGAGCTATTACAATACTTCTAACAGACCGGAATTTTAACACAACATTTTTTGACCCCTCTGGAGGAGGAGACCCCATCTTATATCAAC…		cellularOrganisms	cellularOrganisms	1.0	Eukaryota	superkingdom	1.0	Metazoa	kingdom	0.87	Arthropoda	phylum	0.69	Insecta	class	0.63	Diptera	order	0.07	Tachinidae	family	0.04	Metadrinomyia	genus	0.04	Metadrinomyia_flavifrons	species	0.04
Zotu482	SA_4_I_26_8_2020_S81_MLepF1_LepR1	55	TAAGATTTTGACTTCTTCCCCCATCCTTATCTCTTCTTCTGATAGCTTCTTTTTCATCAATAGGTGTAGGAACCGGATGAACAGTATACCCTCCTTTATCGGCTAATTTAGCTCACAGCTCGATGTCTATCGAAATAACAATTTTCTCGCTCCACTTAGCAGGTGTTTCCTCGATTTTAGGAGCTATTAATTTTTTAGCCACAATTAGAAATATAAAAAGAAAAAGTTTATCAGCAGAAAAGACTCCTTTATTTGTTGTATCAGTTATAGTTACTGCCATCTTACTTTTATTATCCTTACCAGTGTTAGCAGGAGCTATTACAATACTTCTAACAGACCGGAATTTTAACACAACATTTTTTGACCCCTCTGGAGGAGGAGACCCCATCTTATATCAAC…		cellularOrganisms	cellularOrganisms	1.0	Eukaryota	superkingdom	1.0	Metazoa	kingdom	0.87	Arthropoda	phylum	0.69	Insecta	class	0.63	Diptera	order	0.07	Tachinidae	family	0.04	Metadrinomyia	genus	0.04	Metadrinomyia_flavifrons	species	0.04
Zotu482	SA_6_I_23_7_2020_S21_MLepF1_LepR1	90	TAAGATTTTGACTTCTTCCCCCATCCTTATCTCTTCTTCTGATAGCTTCTTTTTCATCAATAGGTGTAGGAACCGGATGAACAGTATACCCTCCTTTATCGGCTAATTTAGCTCACAGCTCGATGTCTATCGAAATAACAATTTTCTCGCTCCACTTAGCAGGTGTTTCCTCGATTTTAGGAGCTATTAATTTTTTAGCCACAATTAGAAATATAAAAAGAAAAAGTTTATCAGCAGAAAAGACTCCTTTATTTGTTGTATCAGTTATAGTTACTGCCATCTTACTTTTATTATCCTTACCAGTGTTAGCAGGAGCTATTACAATACTTCTAACAGACCGGAATTTTAACACAACATTTTTTGACCCCTCTGGAGGAGGAGACCCCATCTTATATCAAC…		cellularOrganisms	cellularOrganisms	1.0	Eukaryota	superkingdom	1.0	Metazoa	kingdom	0.87	Arthropoda	phylum	0.69	Insecta	class	0.63	Diptera	order	0.07	Tachinidae	family	0.04	Metadrinomyia	genus	0.04	Metadrinomyia_flavifrons	species	0.04
Zotu482	SA_6_II_26_8_2020_S90_MLepF1_LepR1	6	TAAGATTTTGACTTCTTCCCCCATCCTTATCTCTTCTTCTGATAGCTTCTTTTTCATCAATAGGTGTAGGAACCGGATGAACAGTATACCCTCCTTTATCGGCTAATTTAGCTCACAGCTCGATGTCTATCGAAATAACAATTTTCTCGCTCCACTTAGCAGGTGTTTCCTCGATTTTAGGAGCTATTAATTTTTTAGCCACAATTAGAAATATAAAAAGAAAAAGTTTATCAGCAGAAAAGACTCCTTTATTTGTTGTATCAGTTATAGTTACTGCCATCTTACTTTTATTATCCTTACCAGTGTTAGCAGGAGCTATTACAATACTTCTAACAGACCGGAATTTTAACACAACATTTTTTGACCCCTCTGGAGGAGGAGACCCCATCTTATATCAAC…		cellularOrganisms	cellularOrganisms	1.0	Eukaryota	superkingdom	1.0	Metazoa	kingdom	0.87	Arthropoda	phylum	0.69	Insecta	class	0.63	Diptera	order	0.07	Tachinidae	family	0.04	Metadrinomyia	genus	0.04	Metadrinomyia_flavifrons	species	0.04
Zotu482	SA_6_I_26_8_2020_S89_MLepF1_LepR1	4	TAAGATTTTGACTTCTTCCCCCATCCTTATCTCTTCTTCTGATAGCTTCTTTTTCATCAATAGGTGTAGGAACCGGATGAACAGTATACCCTCCTTTATCGGCTAATTTAGCTCACAGCTCGATGTCTATCGAAATAACAATTTTCTCGCTCCACTTAGCAGGTGTTTCCTCGATTTTAGGAGCTATTAATTTTTTAGCCACAATTAGAAATATAAAAAGAAAAAGTTTATCAGCAGAAAAGACTCCTTTATTTGTTGTATCAGTTATAGTTACTGCCATCTTACTTTTATTATCCTTACCAGTGTTAGCAGGAGCTATTACAATACTTCTAACAGACCGGAATTTTAACACAACATTTTTTGACCCCTCTGGAGGAGGAGACCCCATCTTATATCAAC…		cellularOrganisms	cellularOrganisms	1.0	Eukaryota	superkingdom	1.0	Metazoa	kingdom	0.87	Arthropoda	phylum	0.69	Insecta	class	0.63	Diptera	order	0.07	Tachinidae	family	0.04	Metadrinomyia	genus	0.04	Metadrinomyia_flavifrons	species	0.04
Zotu5264	SA_4_IV_26_8_2020_S84_RonMWASPdeg_HCO2198	3	ACGACTTAATATTAGATTCTGATTATTACCACCCTCATTAAAAATAATAATTTGCAGATTTATAATTAATAATGGAACATGAACAGGATGAACTATTTATCCACCTATATCAAATAATATTGCTCATAATAATATCTCAGTTGACTTAACTATCTTTTCCCTTCAATTAGCAGGTATTTCATCAATTTTAGGAGCAATTAATTTCATTTGCACTATCTTAAATATAATACCTAATAATATAAAATTAAATCAAATTCCTTTATTTCCATGATCAATCTTAATTATAGCTATATTATTAATTTTATATTTACTAGTTTTAGCTGGTGCTATTACTATATTATTAACAGATCAAAATTTAAATACTTCATTTTTTGATCCAGCAGGCGGAGGAGATCTTAT…		cellularOrganisms	cellularOrganisms	1.0	Eukaryota	superkingdom	1.0	Metazoa	kingdom	1.0	Arthropoda	phylum	1.0	Insecta	class	1.0	Hemiptera	order	1.0	Aphididae	family	0.99	Aphis	genus	0.98	Aphis_elena	species	0.3
Zotu3268	SA_3_IV_23_7_2020_S12_MLepF1_LepR1	5	TAAGATTTTGATTATTACCACCAAGATTAATTTTATTAATTTCTAGAATATTTATTGGTTCAGGAACAGGAACTGGATGAACAGTTTATCCTCCTTTATCTTCTAATTTAGCTCATGGAGGTCCATCTGTTGATTTATCTATTTTTTCTTTACATATTGCTGGTGCTTCTTCAATTATGGGATCAATTAATTTTATAACTACAGTTATAAATATAAAAATTTTTAAGATTGAAACTATTCCTTTATTTGCTTGATCAGTATTTTTAACAGCAATTTTATTATTATTATCTTTACCTGTATTAGCTGGAGCTATTACAATATTATTATTTGATCGTAATTTAAATACTTCATTTTTTGATCCATCTGGAGGTGGTGATCCTATTTTATATCAACATTTAT…		cellularOrganisms	cellularOrganisms	1.0	Eukaryota	superkingdom	1.0	Metazoa	kingdom	1.0	Arthropoda	phylum	1.0	Insecta	class	1.0	Hymenoptera	order	0.99	Eupelmidae	family	0.12	Eupelmus	genus	0.12	Eupelmus_atropurpureus	species	0.12
Zotu5140	SA_3_III_23_7_2020_S11_MLepF1_LepR1	3	ACACCGAGATTCGATCCGACGCTGTTTGAATGCCAAAACAAAACAAAAAGAGAAATGGACAACTTCCCAACTGAGTTATCGTAACTCATGACGTTGACAACGAAATTTGAATTCAAATTCTTTTAAAATTTAATGTCATTGTATTGTTTTGCTAAACACACCGACAAAACAACATTTTCTATAAATAAAACCTAGCTAGAT	-	cellularOrganisms	cellularOrganisms	1.0	Eukaryota	superkingdom	0.72	undef_Eukaryota	kingdom	0.27	undef_undef_Eukaryota	phylum	0.23	Spirotrichea	class	0.1	Sporadotrichida	order	0.1	Oxytrichidae	family	0.1	Oxytricha	genus	0.05	Oxytricha_trifallax	species	0.05
Zotu701	QS_4_IV_24_8_2020_S64_MLepF1_LepR1	24	TAAGATTTTGGTTATTACCACCAAGAGTAATTTTATTAATTTCTAGAATATTTATTGGCTCTGGTACTGGTACGGGGTGAACTGTTTATCCTCCTTTATCTTCTAATTTATCTCATAGAGGCCCTTCAGTAGATTTATCAATTTTTTCTTTACATTTAGCTGGTGCTAGTTCAATTATAGGTTCAATTAATTTTATTACAACAATTTTAAATATAAAATTATATAAAATTGAAATTATTCCTTTATTTGCTTGATCTATGTTATTAACAGCAATTTTATTATTATTGTCCTTACCAGTTTTGGCAGGGGCTATCACAATATTATTATTTGACCGAAATTTAAATACTTCTTTCTTTGACCCGGCAGGAGGGGGAGATCCTATTTTGTATCAACACTTAT…		cellularOrganisms	cellularOrganisms	1.0	Eukaryota	superkingdom	1.0	Metazoa	kingdom	1.0	Arthropoda	phylum	1.0	Insecta	class	1.0	Hymenoptera	order	1.0	Eulophidae	family	0.75	Chrysocharis	genus	0.5	Chrysocharis_viridis	species	0.34
Zotu701	QS_4_III_24_8_2020_S63_MLepF1_LepR1	99	TAAGATTTTGGTTATTACCACCAAGAGTAATTTTATTAATTTCTAGAATATTTATTGGCTCTGGTACTGGTACGGGGTGAACTGTTTATCCTCCTTTATCTTCTAATTTATCTCATAGAGGCCCTTCAGTAGATTTATCAATTTTTTCTTTACATTTAGCTGGTGCTAGTTCAATTATAGGTTCAATTAATTTTATTACAACAATTTTAAATATAAAATTATATAAAATTGAAATTATTCCTTTATTTGCTTGATCTATGTTATTAACAGCAATTTTATTATTATTGTCCTTACCAGTTTTGGCAGGGGCTATCACAATATTATTATTTGACCGAAATTTAAATACTTCTTTCTTTGACCCGGCAGGAGGGGGAGATCCTATTTTGTATCAACACTTAT…		cellularOrganisms	cellularOrganisms	1.0	Eukaryota	superkingdom	1.0	Metazoa	kingdom	1.0	Arthropoda	phylum	1.0	Insecta	class	1.0	Hymenoptera	order	1.0	Eulophidae	family	0.75	Chrysocharis	genus	0.5	Chrysocharis_viridis	species	0.34
Zotu701	QS_4_I_24_8_2020_S61_MLepF1_LepR1	21	TAAGATTTTGGTTATTACCACCAAGAGTAATTTTATTAATTTCTAGAATATTTATTGGCTCTGGTACTGGTACGGGGTGAACTGTTTATCCTCCTTTATCTTCTAATTTATCTCATAGAGGCCCTTCAGTAGATTTATCAATTTTTTCTTTACATTTAGCTGGTGCTAGTTCAATTATAGGTTCAATTAATTTTATTACAACAATTTTAAATATAAAATTATATAAAATTGAAATTATTCCTTTATTTGCTTGATCTATGTTATTAACAGCAATTTTATTATTATTGTCCTTACCAGTTTTGGCAGGGGCTATCACAATATTATTATTTGACCGAAATTTAAATACTTCTTTCTTTGACCCGGCAGGAGGGGGAGATCCTATTTTGTATCAACACTTAT…		cellularOrganisms	cellularOrganisms	1.0	Eukaryota	superkingdom	1.0	Metazoa	kingdom	1.0	Arthropoda	phylum	1.0	Insecta	class	1.0	Hymenoptera	order	1.0	Eulophidae	family	0.75	Chrysocharis	genus	0.5	Chrysocharis_viridis	species	0.34
Zotu701	QS_4_II_24_8_2020_S62_MLepF1_LepR1	17	TAAGATTTTGGTTATTACCACCAAGAGTAATTTTATTAATTTCTAGAATATTTATTGGCTCTGGTACTGGTACGGGGTGAACTGTTTATCCTCCTTTATCTTCTAATTTATCTCATAGAGGCCCTTCAGTAGATTTATCAATTTTTTCTTTACATTTAGCTGGTGCTAGTTCAATTATAGGTTCAATTAATTTTATTACAACAATTTTAAATATAAAATTATATAAAATTGAAATTATTCCTTTATTTGCTTGATCTATGTTATTAACAGCAATTTTATTATTATTGTCCTTACCAGTTTTGGCAGGGGCTATCACAATATTATTATTTGACCGAAATTTAAATACTTCTTTCTTTGACCCGGCAGGAGGGGGAGATCCTATTTTGTATCAACACTTAT…		cellularOrganisms	cellularOrganisms	1.0	Eukaryota	superkingdom	1.0	Metazoa	kingdom	1.0	Arthropoda	phylum	1.0	Insecta	class	1.0	Hymenoptera	order	1.0	Eulophidae	family	0.75	Chrysocharis	genus	0.5	Chrysocharis_viridis	species	0.34
Zotu2733	SA_2_III_26_8_2020_S79_MLepF1_LepR1	5	TACGATTTTGattctattcctccttcctccttctcccttctatttcttcttcctccttcttTAACTCTGTTATGGGTAGATAGATTGGTTGATAATGGTGCTGGAACAGGTTGGACTGTATATCCCCCTTTGTCAAGATACATGTTTCATTCTGGTTCTTGTGTTGATCTAACAATTTTCTCTCTAGATTTGGCAGGTGTGTCATCAATTTTGGGAGCTGTAAATTTCATTAGAACAATTTTCATAAATAAATTTAGATAAAACTCCACTGTTTGTTTGATCGATTTTAATTACTGCATTTTTATTGTTATTATCTTTACCAGTTTTAGCTGGTGCAATTACCATATTATCAACTGATCGCAATTTAAATACATGTTTTTTGATCCTTCTGGAGGAGGA…		cellularOrganisms	cellularOrganisms	1.0	Eukaryota	superkingdom	1.0	Metazoa	kingdom	1.0	Arthropoda	phylum	1.0	Insecta	class	1.0	Hemiptera	order	1.0	Cicadidae	family	1.0	Neotibicen	genus	0.8	Neotibicen_pruinosus	species	0.46
Zotu2733	SA_2_IV_26_8_2020_S80_MLepF1_LepR1	3	TACGATTTTGattctattcctccttcctccttctcccttctatttcttcttcctccttcttTAACTCTGTTATGGGTAGATAGATTGGTTGATAATGGTGCTGGAACAGGTTGGACTGTATATCCCCCTTTGTCAAGATACATGTTTCATTCTGGTTCTTGTGTTGATCTAACAATTTTCTCTCTAGATTTGGCAGGTGTGTCATCAATTTTGGGAGCTGTAAATTTCATTAGAACAATTTTCATAAATAAATTTAGATAAAACTCCACTGTTTGTTTGATCGATTTTAATTACTGCATTTTTATTGTTATTATCTTTACCAGTTTTAGCTGGTGCAATTACCATATTATCAACTGATCGCAATTTAAATACATGTTTTTTGATCCTTCTGGAGGAGGA…		cellularOrganisms	cellularOrganisms	1.0	Eukaryota	superkingdom	1.0	Metazoa	kingdom	1.0	Arthropoda	phylum	1.0	Insecta	class	1.0	Hemiptera	order	1.0	Cicadidae	family	1.0	Neotibicen	genus	0.8	Neotibicen_pruinosus	species	0.46
Zotu2733	SA_2_II_26_8_2020_S78_MLepF1_LepR1	3	TACGATTTTGattctattcctccttcctccttctcccttctatttcttcttcctccttcttTAACTCTGTTATGGGTAGATAGATTGGTTGATAATGGTGCTGGAACAGGTTGGACTGTATATCCCCCTTTGTCAAGATACATGTTTCATTCTGGTTCTTGTGTTGATCTAACAATTTTCTCTCTAGATTTGGCAGGTGTGTCATCAATTTTGGGAGCTGTAAATTTCATTAGAACAATTTTCATAAATAAATTTAGATAAAACTCCACTGTTTGTTTGATCGATTTTAATTACTGCATTTTTATTGTTATTATCTTTACCAGTTTTAGCTGGTGCAATTACCATATTATCAACTGATCGCAATTTAAATACATGTTTTTTGATCCTTCTGGAGGAGGA…		cellularOrganisms	cellularOrganisms	1.0	Eukaryota	superkingdom	1.0	Metazoa	kingdom	1.0	Arthropoda	phylum	1.0	Insecta	class	1.0	Hemiptera	order	1.0	Cicadidae	family	1.0	Neotibicen	genus	0.8	Neotibicen_pruinosus	species	0.46
Zotu2895	QS_2_II_27_7_2020_S30_RonMWASPdeg_HCO2198	5	TCGAATAAACAATATGAGTTTTTGACTATTGATATCTTCATTATTAATAATATTAATATCTATGGTCTCATCTAAAGGATCTGGTACTGGTTGAACTATCTATCCACCTTTATCATCAATTGATTTTCATAGAAGTTATTCTGTAGATTTTACTATTTTATCTCTTCATTTGGCTGGAGTATCTTCAATTATAAGATCTTTAAATTTTTTATCTTCTATTTTAGTTATGCGCCAAAAATCTATTTTTATAGAATTAATTACTTTATTTTGTTGGAGAATTTTAATTACTACATTTCTTTTATTATTGGCTTTACCAGTTTTAGCAGGTGCTATTACCATGCTACTAACTGATCGAAATTTTAGAACTTCATTTTTTAATCCTAATGGAGGAGGAGATCC…		cellularOrganisms	cellularOrganisms	1.0	Eukaryota	superkingdom	1.0	Metazoa	kingdom	0.92	Arthropoda	phylum	0.79	Insecta	class	0.68	Hymenoptera	order	0.27	Formicidae	family	0.13	Atta	genus	0.04	Atta_texana	species	0.03
Zotu3610	QS_2_III_27_7_2020_S31_RonMWASPdeg_HCO2198	3	CGTCCCCCCTTTAATGGCTAGATTCACCGCTTTAATAACGTCTGCCGGAGTCACACTGGCGACCTGCTCATGGAAAATTATATCCACAATGTTCCACGGTGCGACTTTGAGCATATGTTGGCTCAATTCATGCCAGATCTTGGCCCAGCCTTGCTCTTCGGTCTTAGAGTACTTGGTTTGCTTATCCGACCTTTTGCACTCAACGTAGAACTCCAGATCACCTAACTTGACGAGCATATCCGG		cellularOrganisms	cellularOrganisms	1.0	Eukaryota	superkingdom	0.47	undef_Eukaryota	kingdom	0.2	undef_undef_Eukaryota	phylum	0.18	Spirotrichea	class	0.17	Urostylida	order	0.06	Urostylidae	family	0.06	Urostyla	genus	0.06	Urostyla_grandis	species	0.06
Zotu1263	SA_2_III_26_8_2020_S79_MLepF1_LepR1	11	TAAGATTATGACTTCTTCCTCCTTCTTTAACTTTGTTATTAGTAGGTAGATTAGTTGATAATGGTGCTGGAACTGGTTGAACAGTTTACCCACCATTATCAAGATATATATTTCATTCTGGCTCATGTGTTGATTTAACAATTTTTTCTTTACATTTAGCAGGTGTATCATCAATTTTGGGAGCTGCAAATTTTATTAGAACAATTTTTAATATACGTTCAACTGGTATGGGGCTTGATAAAACTTATTTATTTGTTTGATCAGTTTTAATTACTGCATTTTTGTTATTATTATCATTACCAGTTTTAGCTGGTGCAATTACTATATTATTAACTGATCGTAATTTAAATACATGTTTTTTTGACCGATCAAGAGGAGGGGATCCTATTCTTTATCAAC…		cellularOrganisms	cellularOrganisms	1.0	Eukaryota	superkingdom	1.0	Metazoa	kingdom	1.0	Arthropoda	phylum	1.0	Insecta	class	1.0	Hemiptera	order	1.0	Cicadidae	family	1.0	Neotibicen	genus	1.0	Neotibicen_linnei	species	0.55
Zotu1263	SA_2_II_26_8_2020_S78_MLepF1_LepR1	9	TAAGATTATGACTTCTTCCTCCTTCTTTAACTTTGTTATTAGTAGGTAGATTAGTTGATAATGGTGCTGGAACTGGTTGAACAGTTTACCCACCATTATCAAGATATATATTTCATTCTGGCTCATGTGTTGATTTAACAATTTTTTCTTTACATTTAGCAGGTGTATCATCAATTTTGGGAGCTGCAAATTTTATTAGAACAATTTTTAATATACGTTCAACTGGTATGGGGCTTGATAAAACTTATTTATTTGTTTGATCAGTTTTAATTACTGCATTTTTGTTATTATTATCATTACCAGTTTTAGCTGGTGCAATTACTATATTATTAACTGATCGTAATTTAAATACATGTTTTTTTGACCGATCAAGAGGAGGGGATCCTATTCTTTATCAAC…		cellularOrganisms	cellularOrganisms	1.0	Eukaryota	superkingdom	1.0	Metazoa	kingdom	1.0	Arthropoda	phylum	1.0	Insecta	class	1.0	Hemiptera	order	1.0	Cicadidae	family	1.0	Neotibicen	genus	1.0	Neotibicen_linnei	species	0.55
Zotu1263	SA_2_IV_26_8_2020_S80_MLepF1_LepR1	10	TAAGATTATGACTTCTTCCTCCTTCTTTAACTTTGTTATTAGTAGGTAGATTAGTTGATAATGGTGCTGGAACTGGTTGAACAGTTTACCCACCATTATCAAGATATATATTTCATTCTGGCTCATGTGTTGATTTAACAATTTTTTCTTTACATTTAGCAGGTGTATCATCAATTTTGGGAGCTGCAAATTTTATTAGAACAATTTTTAATATACGTTCAACTGGTATGGGGCTTGATAAAACTTATTTATTTGTTTGATCAGTTTTAATTACTGCATTTTTGTTATTATTATCATTACCAGTTTTAGCTGGTGCAATTACTATATTATTAACTGATCGTAATTTAAATACATGTTTTTTTGACCGATCAAGAGGAGGGGATCCTATTCTTTATCAAC…		cellularOrganisms	cellularOrganisms	1.0	Eukaryota	superkingdom	1.0	Metazoa	kingdom	1.0	Arthropoda	phylum	1.0	Insecta	class	1.0	Hemiptera	order	1.0	Cicadidae	family	1.0	Neotibicen	genus	1.0	Neotibicen_linnei	species	0.55
Zotu1263	SA_2_I_26_8_2020_S77_MLepF1_LepR1	9	TAAGATTATGACTTCTTCCTCCTTCTTTAACTTTGTTATTAGTAGGTAGATTAGTTGATAATGGTGCTGGAACTGGTTGAACAGTTTACCCACCATTATCAAGATATATATTTCATTCTGGCTCATGTGTTGATTTAACAATTTTTTCTTTACATTTAGCAGGTGTATCATCAATTTTGGGAGCTGCAAATTTTATTAGAACAATTTTTAATATACGTTCAACTGGTATGGGGCTTGATAAAACTTATTTATTTGTTTGATCAGTTTTAATTACTGCATTTTTGTTATTATTATCATTACCAGTTTTAGCTGGTGCAATTACTATATTATTAACTGATCGTAATTTAAATACATGTTTTTTTGACCGATCAAGAGGAGGGGATCCTATTCTTTATCAAC…		cellularOrganisms	cellularOrganisms	1.0	Eukaryota	superkingdom	1.0	Metazoa	kingdom	1.0	Arthropoda	phylum	1.0	Insecta	class	1.0	Hemiptera	order	1.0	Cicadidae	family	1.0	Neotibicen	genus	1.0	Neotibicen_linnei	species	0.55
Zotu1806	SA_1_II_23_7_2020_S2_MLepF1_LepR1	5	TCTCCTTCTGACTGCTGCCACCTTCTTTAATTTTACTATTAGCTAGTGCTTTTGTAGAACAAGGAGCAGGAACAGGATGAACGGTATATCCACCATTAGCAGGTATCCAATCTCATTCAGGAGGTTCAGTAGATTTAGCTATCTTCAGTCTTCACTTAGCCGGAATTTCATCAATGTTAGGAGCAATGAATTTCATTACAACAATCTTAAACATGCGAAACCCAGGTATGACATTACATAAATTACCTTTATTCTGTTGAGCTATCATGGTAACAGCAATTTTACTACTTTTATCATTACCAGTATTAAGAGGAGGTATTACAATGTTATTAACTGACCGAAACTTTAATACATCATTCTATGATCCAGCAGGAGGAGGTGACCCTATCTTATACCAAC…		cellularOrganisms	cellularOrganisms	1.0	Eukaryota	superkingdom	1.0	Fungi	kingdom	0.57	Ascomycota	phylum	0.17	Saccharomycetes	class	0.14	Saccharomycetales	order	0.14	Pichiaceae	family	0.1	Pichia	genus	0.1	Pichia_kudriavzevii	species	0.1
Zotu1806	QS_2_I_27_7_2020_S29_MLepF1_LepR1	7	TCTCCTTCTGACTGCTGCCACCTTCTTTAATTTTACTATTAGCTAGTGCTTTTGTAGAACAAGGAGCAGGAACAGGATGAACGGTATATCCACCATTAGCAGGTATCCAATCTCATTCAGGAGGTTCAGTAGATTTAGCTATCTTCAGTCTTCACTTAGCCGGAATTTCATCAATGTTAGGAGCAATGAATTTCATTACAACAATCTTAAACATGCGAAACCCAGGTATGACATTACATAAATTACCTTTATTCTGTTGAGCTATCATGGTAACAGCAATTTTACTACTTTTATCATTACCAGTATTAAGAGGAGGTATTACAATGTTATTAACTGACCGAAACTTTAATACATCATTCTATGATCCAGCAGGAGGAGGTGACCCTATCTTATACCAAC…		cellularOrganisms	cellularOrganisms	1.0	Eukaryota	superkingdom	1.0	Fungi	kingdom	0.57	Ascomycota	phylum	0.17	Saccharomycetes	class	0.14	Saccharomycetales	order	0.14	Pichiaceae	family	0.1	Pichia	genus	0.1	Pichia_kudriavzevii	species	0.1
Zotu1806	SA_1_III_23_7_2020_S3_MLepF1_LepR1	4	TCTCCTTCTGACTGCTGCCACCTTCTTTAATTTTACTATTAGCTAGTGCTTTTGTAGAACAAGGAGCAGGAACAGGATGAACGGTATATCCACCATTAGCAGGTATCCAATCTCATTCAGGAGGTTCAGTAGATTTAGCTATCTTCAGTCTTCACTTAGCCGGAATTTCATCAATGTTAGGAGCAATGAATTTCATTACAACAATCTTAAACATGCGAAACCCAGGTATGACATTACATAAATTACCTTTATTCTGTTGAGCTATCATGGTAACAGCAATTTTACTACTTTTATCATTACCAGTATTAAGAGGAGGTATTACAATGTTATTAACTGACCGAAACTTTAATACATCATTCTATGATCCAGCAGGAGGAGGTGACCCTATCTTATACCAAC…		cellularOrganisms	cellularOrganisms	1.0	Eukaryota	superkingdom	1.0	Fungi	kingdom	0.57	Ascomycota	phylum	0.17	Saccharomycetes	class	0.14	Saccharomycetales	order	0.14	Pichiaceae	family	0.1	Pichia	genus	0.1	Pichia_kudriavzevii	species	0.1
Zotu1806	SA_1_I_23_7_2020_S1_MLepF1_LepR1	5	TCTCCTTCTGACTGCTGCCACCTTCTTTAATTTTACTATTAGCTAGTGCTTTTGTAGAACAAGGAGCAGGAACAGGATGAACGGTATATCCACCATTAGCAGGTATCCAATCTCATTCAGGAGGTTCAGTAGATTTAGCTATCTTCAGTCTTCACTTAGCCGGAATTTCATCAATGTTAGGAGCAATGAATTTCATTACAACAATCTTAAACATGCGAAACCCAGGTATGACATTACATAAATTACCTTTATTCTGTTGAGCTATCATGGTAACAGCAATTTTACTACTTTTATCATTACCAGTATTAAGAGGAGGTATTACAATGTTATTAACTGACCGAAACTTTAATACATCATTCTATGATCCAGCAGGAGGAGGTGACCCTATCTTATACCAAC…		cellularOrganisms	cellularOrganisms	1.0	Eukaryota	superkingdom	1.0	Fungi	kingdom	0.57	Ascomycota	phylum	0.17	Saccharomycetes	class	0.14	Saccharomycetales	order	0.14	Pichiaceae	family	0.1	Pichia	genus	0.1	Pichia_kudriavzevii	species	0.1
Zotu3572	QS_1_I_24_8_2020_S49_MLepF1_LepR1	5	TAAGTTTTTGACTTCTTCCCCCCTCTTTAACTTTATTAATTTCAAGAAGAATTGTAGAAAATGGAGCAGGAACAGGATGAACAGTTTATCCCCCACTTTCATCTAATATTGCCCATGGAGGAAGATCTGTAGATTTAGCTATTTTTTCCCTTCATTTAGCTGGAATTTCTTCAATTTTAGGAGCTATTAATTTTATTACTACAATTATTAATATACGATTAAATAATTTATCTTTTGATCAAATACCATTATTTATTTGAGCTGTGGGAATTACTGCATTTTTATTATTATTATCATTACCTGTATTAGCAGGTGCTATTACTATACTTTTAACAGATCGAAATTTAAATACATCTTTTTTTGACCCTGCGGGAGGAGGAGATCCAATTTTATATCAAC…		cellularOrganisms	cellularOrganisms	1.0	Eukaryota	superkingdom	1.0	Metazoa	kingdom	1.0	Arthropoda	phylum	1.0	Insecta	class	1.0	Lepidoptera	order	1.0	Noctuidae	family	1.0	Orthodes	genus	1.0	Orthodes_majuscula	species	1.0
Zotu5396	SA_6_IV_26_8_2020_S92_MLepF1_LepR1	3	TAAGATTTTGATTATTACCCCCATCATTATCATTACTTATTATAAGAAGAATCGTAGAAAGTGGTGCAGGAACTGGATGAACTGTATACCCCCCTTTATCTGGAAATATTGCACATGGTGGATCTTCAGTAGATTTAGCTATTTTTAGATTACACTTAGCAGGAATTTCTTCAATTTTAGGAGCAGTAAATTTTATTACTACAGTAATTAATATACGACCTGCAGGAATAATACTTGATCAAATACCTTTATTTGTTTGATCAGTTGTTATTACTGCAATTCTTTTATTATTATCTCTACCTGTTTTAGCAGGAGCTATTACAATATTATTAACAGATCGAAATTTAAATACTTCCTTCTTTGATCCTGCAGGAGGAGGAGATCCTATTTTATACCAAC…		cellularOrganisms	cellularOrganisms	1.0	Eukaryota	superkingdom	1.0	Metazoa	kingdom	1.0	Arthropoda	phylum	1.0	Insecta	class	1.0	Coleoptera	order	1.0	Latridiidae	family	0.98	Corticarina	genus	0.98	Corticarina_cavicollis	species	0.98
Zotu867	SA_3_I_23_7_2020_S9_MLepF1_LepR1	40	AGATTTTGATTACTGTTCCCAGCTATGCTCTTCCTGGTATGTTCAGGATACATCTCTTCAGGCTGTGGAACAGGATGAACAGTCTATCCTCCCTTATCTAGAATTTACTTTCACACAGATCCTTCTGTAGATCTAGCTATCTTCTCTCTACACCTAGGGGGAGTATCCTCCATTCTCAGGTCTATTAATTTTATTACTACCGTGTTTGTTATACGATTCTCTGGTCTACCTATGGAACGGATTCCCTTGTTCATCTGATCTATGCTGGTCACTTCTTTTTTACTCCTGCTATCATTACCAGTCTTGGCGGGAGCTATTACTATACTCCTCACAGACCGAAATCTTAATACTTCATTCTTTGACCCCTTAGGAGGGGGGGATCCAGTACTTTACCAGCAC…		cellularOrganisms	cellularOrganisms	1.0	Eukaryota	superkingdom	0.93	Metazoa	kingdom	0.79	Chordata	phylum	0.23	Chondrichthyes	class	0.03	Myliobatiformes	order	0.03	Dasyatidae	family	0.03	Neotrygon	genus	0.03	Neotrygon_caeruleopunctata	species	0.03
Zotu867	SA_3_IV_23_7_2020_S12_MLepF1_LepR1	13	AGATTTTGATTACTGTTCCCAGCTATGCTCTTCCTGGTATGTTCAGGATACATCTCTTCAGGCTGTGGAACAGGATGAACAGTCTATCCTCCCTTATCTAGAATTTACTTTCACACAGATCCTTCTGTAGATCTAGCTATCTTCTCTCTACACCTAGGGGGAGTATCCTCCATTCTCAGGTCTATTAATTTTATTACTACCGTGTTTGTTATACGATTCTCTGGTCTACCTATGGAACGGATTCCCTTGTTCATCTGATCTATGCTGGTCACTTCTTTTTTACTCCTGCTATCATTACCAGTCTTGGCGGGAGCTATTACTATACTCCTCACAGACCGAAATCTTAATACTTCATTCTTTGACCCCTTAGGAGGGGGGGATCCAGTACTTTACCAGCAC…		cellularOrganisms	cellularOrganisms	1.0	Eukaryota	superkingdom	0.93	Metazoa	kingdom	0.79	Chordata	phylum	0.23	Chondrichthyes	class	0.03	Myliobatiformes	order	0.03	Dasyatidae	family	0.03	Neotrygon	genus	0.03	Neotrygon_caeruleopunctata	species	0.03
Zotu867	SA_3_II_23_7_2020_S10_MLepF1_LepR1	6	AGATTTTGATTACTGTTCCCAGCTATGCTCTTCCTGGTATGTTCAGGATACATCTCTTCAGGCTGTGGAACAGGATGAACAGTCTATCCTCCCTTATCTAGAATTTACTTTCACACAGATCCTTCTGTAGATCTAGCTATCTTCTCTCTACACCTAGGGGGAGTATCCTCCATTCTCAGGTCTATTAATTTTATTACTACCGTGTTTGTTATACGATTCTCTGGTCTACCTATGGAACGGATTCCCTTGTTCATCTGATCTATGCTGGTCACTTCTTTTTTACTCCTGCTATCATTACCAGTCTTGGCGGGAGCTATTACTATACTCCTCACAGACCGAAATCTTAATACTTCATTCTTTGACCCCTTAGGAGGGGGGGATCCAGTACTTTACCAGCAC…		cellularOrganisms	cellularOrganisms	1.0	Eukaryota	superkingdom	0.93	Metazoa	kingdom	0.79	Chordata	phylum	0.23	Chondrichthyes	class	0.03	Myliobatiformes	order	0.03	Dasyatidae	family	0.03	Neotrygon	genus	0.03	Neotrygon_caeruleopunctata	species	0.03
Zotu867	SA_5_IV_26_8_2020_S88_MLepF1_LepR1	8	AGATTTTGATTACTGTTCCCAGCTATGCTCTTCCTGGTATGTTCAGGATACATCTCTTCAGGCTGTGGAACAGGATGAACAGTCTATCCTCCCTTATCTAGAATTTACTTTCACACAGATCCTTCTGTAGATCTAGCTATCTTCTCTCTACACCTAGGGGGAGTATCCTCCATTCTCAGGTCTATTAATTTTATTACTACCGTGTTTGTTATACGATTCTCTGGTCTACCTATGGAACGGATTCCCTTGTTCATCTGATCTATGCTGGTCACTTCTTTTTTACTCCTGCTATCATTACCAGTCTTGGCGGGAGCTATTACTATACTCCTCACAGACCGAAATCTTAATACTTCATTCTTTGACCCCTTAGGAGGGGGGGATCCAGTACTTTACCAGCAC…		cellularOrganisms	cellularOrganisms	1.0	Eukaryota	superkingdom	0.93	Metazoa	kingdom	0.79	Chordata	phylum	0.23	Chondrichthyes	class	0.03	Myliobatiformes	order	0.03	Dasyatidae	family	0.03	Neotrygon	genus	0.03	Neotrygon_caeruleopunctata	species	0.03
Zotu867	SA_3_III_23_7_2020_S11_MLepF1_LepR1	29	AGATTTTGATTACTGTTCCCAGCTATGCTCTTCCTGGTATGTTCAGGATACATCTCTTCAGGCTGTGGAACAGGATGAACAGTCTATCCTCCCTTATCTAGAATTTACTTTCACACAGATCCTTCTGTAGATCTAGCTATCTTCTCTCTACACCTAGGGGGAGTATCCTCCATTCTCAGGTCTATTAATTTTATTACTACCGTGTTTGTTATACGATTCTCTGGTCTACCTATGGAACGGATTCCCTTGTTCATCTGATCTATGCTGGTCACTTCTTTTTTACTCCTGCTATCATTACCAGTCTTGGCGGGAGCTATTACTATACTCCTCACAGACCGAAATCTTAATACTTCATTCTTTGACCCCTTAGGAGGGGGGGATCCAGTACTTTACCAGCAC…		cellularOrganisms	cellularOrganisms	1.0	Eukaryota	superkingdom	0.93	Metazoa	kingdom	0.79	Chordata	phylum	0.23	Chondrichthyes	class	0.03	Myliobatiformes	order	0.03	Dasyatidae	family	0.03	Neotrygon	genus	0.03	Neotrygon_caeruleopunctata	species	0.03
Zotu2800	QS_5_II_27_7_2020_S42_RonMWASPdeg_HCO2198	3	TCGAATAAATAACATAAGATTTTGATTACTTCCTCCTTCTTTAACTTTATTATTATCAAGTTCAATTATTGAAAATGGGGCTGGAACTGGCTGAACTGTATAccccccccTTTCTTCTGGAATTGCTCACGCCGGGAGTTCTGTAGACCTAGCAATTTTTTCCCTACATCTTACAGGTATTTCTTCAATCTTAGGGGCTGTAAATTTTATTACTACTATTATTAATATACGATCTGAGGGAATTTCTTTTGATCGAATACCTTTATTTGTGTGATCTATTGCAATTACTGCAATTCTTCTTTTACTTTCTCTTCCTGTATTAGCTGGGGCTATTACTATATTATTAACTGATCGAAATTTAAATACATCTTTCTTTGACCCTGCTGGGGGAGGAGATCC…		cellularOrganisms	cellularOrganisms	1.0	Eukaryota	superkingdom	1.0	Metazoa	kingdom	1.0	Arthropoda	phylum	0.99	Insecta	class	0.94	Coleoptera	order	0.32	Dytiscidae	family	0.17	Ilybiosoma	genus	0.06	Ilybiosoma_cordatum	species	0.06
Zotu1961	SA_2_I_26_8_2020_S77_MLepF1_LepR1	7	TAAGATTTTGACTTCTTCCTCCTTCTTTAATTTTGTTATTAGTAGGTAGATTAGTTGATAATGGTGCTGGAACTGGTTGAACAGTTTACCCACCATTATCAAGATGTATATTTCATTCTGGCTCATGTGCTGATTTAACAATTTTTTCTTTACATTTAGCAGGTGTATCATCAATTTTGGGAGCTGTAAATTTTATTAGAACAATTTTCAATATACGTTCAACTGGTATGGGGCTTGATAAAACTCCTTTATTTGTTTGATCTGTTTTAATTACTGCATTTTTGTTATTATTAACATTACCAGTTTTAGCTGGTGCAATTACTATAATATTAACTGATCGTAATTTAAATACATGTTTTTTTGACCCATCAGGAGGAGGGGATCCTATTCTTTATCAAC…		cellularOrganisms	cellularOrganisms	1.0	Eukaryota	superkingdom	1.0	Metazoa	kingdom	1.0	Arthropoda	phylum	1.0	Insecta	class	1.0	Hemiptera	order	1.0	Cicadidae	family	1.0	Neotibicen	genus	1.0	Neotibicen_canicularis	species	0.58
Zotu1961	SA_2_IV_26_8_2020_S80_MLepF1_LepR1	5	TAAGATTTTGACTTCTTCCTCCTTCTTTAATTTTGTTATTAGTAGGTAGATTAGTTGATAATGGTGCTGGAACTGGTTGAACAGTTTACCCACCATTATCAAGATGTATATTTCATTCTGGCTCATGTGCTGATTTAACAATTTTTTCTTTACATTTAGCAGGTGTATCATCAATTTTGGGAGCTGTAAATTTTATTAGAACAATTTTCAATATACGTTCAACTGGTATGGGGCTTGATAAAACTCCTTTATTTGTTTGATCTGTTTTAATTACTGCATTTTTGTTATTATTAACATTACCAGTTTTAGCTGGTGCAATTACTATAATATTAACTGATCGTAATTTAAATACATGTTTTTTTGACCCATCAGGAGGAGGGGATCCTATTCTTTATCAAC…		cellularOrganisms	cellularOrganisms	1.0	Eukaryota	superkingdom	1.0	Metazoa	kingdom	1.0	Arthropoda	phylum	1.0	Insecta	class	1.0	Hemiptera	order	1.0	Cicadidae	family	1.0	Neotibicen	genus	1.0	Neotibicen_canicularis	species	0.58
Zotu1961	SA_2_II_26_8_2020_S78_MLepF1_LepR1	4	TAAGATTTTGACTTCTTCCTCCTTCTTTAATTTTGTTATTAGTAGGTAGATTAGTTGATAATGGTGCTGGAACTGGTTGAACAGTTTACCCACCATTATCAAGATGTATATTTCATTCTGGCTCATGTGCTGATTTAACAATTTTTTCTTTACATTTAGCAGGTGTATCATCAATTTTGGGAGCTGTAAATTTTATTAGAACAATTTTCAATATACGTTCAACTGGTATGGGGCTTGATAAAACTCCTTTATTTGTTTGATCTGTTTTAATTACTGCATTTTTGTTATTATTAACATTACCAGTTTTAGCTGGTGCAATTACTATAATATTAACTGATCGTAATTTAAATACATGTTTTTTTGACCCATCAGGAGGAGGGGATCCTATTCTTTATCAAC…		cellularOrganisms	cellularOrganisms	1.0	Eukaryota	superkingdom	1.0	Metazoa	kingdom	1.0	Arthropoda	phylum	1.0	Insecta	class	1.0	Hemiptera	order	1.0	Cicadidae	family	1.0	Neotibicen	genus	1.0	Neotibicen_canicularis	species	0.58
Zotu1961	SA_2_III_26_8_2020_S79_MLepF1_LepR1	3	TAAGATTTTGACTTCTTCCTCCTTCTTTAATTTTGTTATTAGTAGGTAGATTAGTTGATAATGGTGCTGGAACTGGTTGAACAGTTTACCCACCATTATCAAGATGTATATTTCATTCTGGCTCATGTGCTGATTTAACAATTTTTTCTTTACATTTAGCAGGTGTATCATCAATTTTGGGAGCTGTAAATTTTATTAGAACAATTTTCAATATACGTTCAACTGGTATGGGGCTTGATAAAACTCCTTTATTTGTTTGATCTGTTTTAATTACTGCATTTTTGTTATTATTAACATTACCAGTTTTAGCTGGTGCAATTACTATAATATTAACTGATCGTAATTTAAATACATGTTTTTTTGACCCATCAGGAGGAGGGGATCCTATTCTTTATCAAC…		cellularOrganisms	cellularOrganisms	1.0	Eukaryota	superkingdom	1.0	Metazoa	kingdom	1.0	Arthropoda	phylum	1.0	Insecta	class	1.0	Hemiptera	order	1.0	Cicadidae	family	1.0	Neotibicen	genus	1.0	Neotibicen_canicularis	species	0.58
Zotu3529	SA_5_IV_23_7_2020_S20_MLepF1_LepR1	4	TAAGTTTCTGACTTCTTCCCCCATCTCTTACTCTTTTACTTTCAAGTTCAATTGTAGAAAATGGGGCGGGAACTGGATGAACTGTTTATCCTCCGCTATCTGCGGCTATTGCTCATAGAGGGGCCTCAGTAGATTTAGCTATTTTTTCGTTACATTTAGCAGGAGTTTCTTCAATTTTAGGTTCTGTAAATTTTATTACTACTGTAATTAATATACGAGCTAATGGAATTACTTTAGATCGAATACCTTTATTTGTTTGATCAGTTGTAATTACAACTGTTTTACTCTTATTATCTTTACCAGTATTAGCAGGAGCTATTACTATACTTCTTACAGACCGAAATTTAAATACATCGTTTTTCGATCCAGCGGGGGGAGGGGACCCTATTCTTTACCAAC…		cellularOrganisms	cellularOrganisms	1.0	Eukaryota	superkingdom	1.0	Metazoa	kingdom	1.0	Arthropoda	phylum	1.0	Insecta	class	1.0	Diptera	order	1.0	Chironomidae	family	0.97	Cryptochironomus	genus	0.93	Cryptochironomus_fulvus	species	0.93
Zotu3340	QS_1_III_27_7_2020_S27_RonMWASPdeg_HCO2198	4	TAGATTAAATAATATTAGTTTTTGGTTAATAAATACCTTCTTTTATTTTATTACTTAGTTCGGCGTTGGTAGAAGTAGGTGCGGGTACTGGTTGGACTGTATATCCACCTTTAAGCTCTTATTCAGGCACATTCTGGAGGCTCTGTAGATTTAGCTATATTTAGTTTTACATTTGGCCGGAGTTTCTTCTTTATTAGGTGCTGTTAATTTTATTACAACTATTTTTAATATGCGTACACCAGGTATGGGTTTATTTAATATGCCTTTATTTGTTTTGGAGTGTTTTAATTACAGCCTTTTTATTGTTGTTATCGTTACCTGTTTTAGCAGGAGCTATTACAATGTTATTAACAGACCGTAATTTTAATACTACATTTTTTGACCTGCAGGCGGTGGTGA…		cellularOrganisms	cellularOrganisms	1.0	Eukaryota	superkingdom	0.99	undef_Eukaryota	kingdom	0.72	Rhodophyta	phylum	0.39	Florideophyceae	class	0.38	Rhodymeniales	order	0.1	Champiaceae	family	0.09	Coeloseira	genus	0.09	Coeloseira_compressa	species	0.09
Zotu1709	SA_2_IV_26_8_2020_S80_MLepF1_LepR1	8	TAAGATTTTGACTTCTTCCTCCATCATTAACTCTATTGTTGGTTGGTAGTTTAGTTGACAATGGTATCTGGGACCTATGTCAAACTATATATTTCATTCTGGTTCTTGTGTTGATTTAACAATTTTTTCATTACATTTAGCAGGTGTATCATCAATTTTAGGTGCTGTAAATTTCATTAGAACAATTTTTAATATGCGTTCTACTGGTATAAGTTTAGATAAAACTTCATTGTTTGTATGATCCGTACTGATTACTGCATTTTTATTGTTGTTATCTTCACTAGTTTTAGCTGGTGCTATTACTATATTATTAACTGATCGTAATTTGAATACATGTTTTTTTGATCCATTTGGAGGAGGAGATCGTATTCTTTATCAATATTTGTTT		cellularOrganisms	cellularOrganisms	1.0	Eukaryota	superkingdom	1.0	Metazoa	kingdom	0.95	Arthropoda	phylum	0.92	Insecta	class	0.91	Hemiptera	order	0.9	Cicadidae	family	0.9	Neotibicen	genus	0.49	Neotibicen_pruinosus	species	0.16
Zotu1709	SA_2_I_26_8_2020_S77_MLepF1_LepR1	5	TAAGATTTTGACTTCTTCCTCCATCATTAACTCTATTGTTGGTTGGTAGTTTAGTTGACAATGGTATCTGGGACCTATGTCAAACTATATATTTCATTCTGGTTCTTGTGTTGATTTAACAATTTTTTCATTACATTTAGCAGGTGTATCATCAATTTTAGGTGCTGTAAATTTCATTAGAACAATTTTTAATATGCGTTCTACTGGTATAAGTTTAGATAAAACTTCATTGTTTGTATGATCCGTACTGATTACTGCATTTTTATTGTTGTTATCTTCACTAGTTTTAGCTGGTGCTATTACTATATTATTAACTGATCGTAATTTGAATACATGTTTTTTTGATCCATTTGGAGGAGGAGATCGTATTCTTTATCAATATTTGTTT		cellularOrganisms	cellularOrganisms	1.0	Eukaryota	superkingdom	1.0	Metazoa	kingdom	0.95	Arthropoda	phylum	0.92	Insecta	class	0.91	Hemiptera	order	0.9	Cicadidae	family	0.9	Neotibicen	genus	0.49	Neotibicen_pruinosus	species	0.16
Zotu1709	SA_2_III_26_8_2020_S79_MLepF1_LepR1	7	TAAGATTTTGACTTCTTCCTCCATCATTAACTCTATTGTTGGTTGGTAGTTTAGTTGACAATGGTATCTGGGACCTATGTCAAACTATATATTTCATTCTGGTTCTTGTGTTGATTTAACAATTTTTTCATTACATTTAGCAGGTGTATCATCAATTTTAGGTGCTGTAAATTTCATTAGAACAATTTTTAATATGCGTTCTACTGGTATAAGTTTAGATAAAACTTCATTGTTTGTATGATCCGTACTGATTACTGCATTTTTATTGTTGTTATCTTCACTAGTTTTAGCTGGTGCTATTACTATATTATTAACTGATCGTAATTTGAATACATGTTTTTTTGATCCATTTGGAGGAGGAGATCGTATTCTTTATCAATATTTGTTT		cellularOrganisms	cellularOrganisms	1.0	Eukaryota	superkingdom	1.0	Metazoa	kingdom	0.95	Arthropoda	phylum	0.92	Insecta	class	0.91	Hemiptera	order	0.9	Cicadidae	family	0.9	Neotibicen	genus	0.49	Neotibicen_pruinosus	species	0.16
Zotu1293	QS_5_III_27_7_2020_S43_MLepF1_LepR1	9	TAAGATTTTGAATATTACCACCATCATTAACCCTTCTATTAGCTAGAAGAATAGTTGAAAACGGAGCAGGAACAGGATGAACTGTCTATCCTCCGTTATCTTCAGGAATTGCTCACGGAGGAGCTTCTGTAGATTTAGCCATTTTCTCTCTTCATTTAGCAGGTATTTCTTCGATCTTAGGTGCCGTAAACTTCATTACTACAGTAATTAATATACGTACTACAGGAATTACATTAGACCGAATACCCCTTTTTGTATGATCTGTTCTAATTACTGCAATTTTATTATTACTTTCCTTACCTGTATTAGCAGGTGCTATTACAATACTATTAACCGATCGAAATTTAAACACTTCATTTTTTGACCCAGCAGGCGGGGGAGACCCAATCCTTTACCAAC…		cellularOrganisms	cellularOrganisms	1.0	Eukaryota	superkingdom	1.0	Metazoa	kingdom	1.0	Arthropoda	phylum	0.99	Insecta	class	0.99	Diptera	order	0.82	Hybotidae	family	0.48	Platypalpus	genus	0.48	Platypalpus_dessarti	species	0.3
Zotu1293	QS_5_I_27_7_2020_S41_MLepF1_LepR1	15	TAAGATTTTGAATATTACCACCATCATTAACCCTTCTATTAGCTAGAAGAATAGTTGAAAACGGAGCAGGAACAGGATGAACTGTCTATCCTCCGTTATCTTCAGGAATTGCTCACGGAGGAGCTTCTGTAGATTTAGCCATTTTCTCTCTTCATTTAGCAGGTATTTCTTCGATCTTAGGTGCCGTAAACTTCATTACTACAGTAATTAATATACGTACTACAGGAATTACATTAGACCGAATACCCCTTTTTGTATGATCTGTTCTAATTACTGCAATTTTATTATTACTTTCCTTACCTGTATTAGCAGGTGCTATTACAATACTATTAACCGATCGAAATTTAAACACTTCATTTTTTGACCCAGCAGGCGGGGGAGACCCAATCCTTTACCAAC…		cellularOrganisms	cellularOrganisms	1.0	Eukaryota	superkingdom	1.0	Metazoa	kingdom	1.0	Arthropoda	phylum	0.99	Insecta	class	0.99	Diptera	order	0.82	Hybotidae	family	0.48	Platypalpus	genus	0.48	Platypalpus_dessarti	species	0.3
Zotu1293	QS_5_IV_27_7_2020_S44_MLepF1_LepR1	11	TAAGATTTTGAATATTACCACCATCATTAACCCTTCTATTAGCTAGAAGAATAGTTGAAAACGGAGCAGGAACAGGATGAACTGTCTATCCTCCGTTATCTTCAGGAATTGCTCACGGAGGAGCTTCTGTAGATTTAGCCATTTTCTCTCTTCATTTAGCAGGTATTTCTTCGATCTTAGGTGCCGTAAACTTCATTACTACAGTAATTAATATACGTACTACAGGAATTACATTAGACCGAATACCCCTTTTTGTATGATCTGTTCTAATTACTGCAATTTTATTATTACTTTCCTTACCTGTATTAGCAGGTGCTATTACAATACTATTAACCGATCGAAATTTAAACACTTCATTTTTTGACCCAGCAGGCGGGGGAGACCCAATCCTTTACCAAC…		cellularOrganisms	cellularOrganisms	1.0	Eukaryota	superkingdom	1.0	Metazoa	kingdom	1.0	Arthropoda	phylum	0.99	Insecta	class	0.99	Diptera	order	0.82	Hybotidae	family	0.48	Platypalpus	genus	0.48	Platypalpus_dessarti	species	0.3
Zotu1293	QS_5_II_27_7_2020_S42_MLepF1_LepR1	15	TAAGATTTTGAATATTACCACCATCATTAACCCTTCTATTAGCTAGAAGAATAGTTGAAAACGGAGCAGGAACAGGATGAACTGTCTATCCTCCGTTATCTTCAGGAATTGCTCACGGAGGAGCTTCTGTAGATTTAGCCATTTTCTCTCTTCATTTAGCAGGTATTTCTTCGATCTTAGGTGCCGTAAACTTCATTACTACAGTAATTAATATACGTACTACAGGAATTACATTAGACCGAATACCCCTTTTTGTATGATCTGTTCTAATTACTGCAATTTTATTATTACTTTCCTTACCTGTATTAGCAGGTGCTATTACAATACTATTAACCGATCGAAATTTAAACACTTCATTTTTTGACCCAGCAGGCGGGGGAGACCCAATCCTTTACCAAC…		cellularOrganisms	cellularOrganisms	1.0	Eukaryota	superkingdom	1.0	Metazoa	kingdom	1.0	Arthropoda	phylum	0.99	Insecta	class	0.99	Diptera	order	0.82	Hybotidae	family	0.48	Platypalpus	genus	0.48	Platypalpus_dessarti	species	0.3
Zotu2972	SA_3_I_23_7_2020_S9_MLepF1_LepR1	4	ACACCGAGATTCGATCCGACGCCGTTTGTCGCCGATGTCAAAAATAAAATGAAACCTGACTACTTCGCCACTGAGCTATCGTAACTCATGACATTGATGGCAAAATTTGAATTCGTATTCTTTTAAAATTTAATTTCATTATATTTTTTTACTAAAAACATGGACAAAACAACATTTTCTATAAATAAAACCTAGCTAAAT		cellularOrganisms	cellularOrganisms	1.0	Eukaryota	superkingdom	0.73	undef_Eukaryota	kingdom	0.29	undef_undef_Eukaryota	phylum	0.23	Spirotrichea	class	0.23	Sporadotrichida	order	0.14	Oxytrichidae	family	0.14	Oxytricha	genus	0.1	Oxytricha_trifallax	species	0.1
Zotu4543	QS_2_I_24_8_2020_S53_RonMWASPdeg_HCO2198	3	TCGTATAAATAATATAAGTTTTTGATTATTAGTTATATCAATAAATATAATTTTGATTTCTATATTTTCTTCCCAAGGTATGGGAACTGGATGAACTATCTATCCTCCTTTATCATCAATTGATTTTCATTCTGGAATTTCAGTTGATTTATCGATTTTATCTCTTCACTTAGCTGGAATTTCTTCAATTATAAGATCATTAAATTTTTTATCTTCCATTTTAATTATACGACAAAAAAGAATAAGAATAGAAAATAATTCTTTATTTACATGAAGAATTCTAATCACTACATTTTTATTACTTTTAGCTCTTCCAGTATTAGCTGGGGCTATTACTATATTATTAACAGATCGAAACATAAATTCTTCATTTTTTAATCCTTCTGGAGGAGGGGATCC…		cellularOrganisms	cellularOrganisms	1.0	Eukaryota	superkingdom	1.0	Metazoa	kingdom	0.95	Arthropoda	phylum	0.93	Insecta	class	0.86	Hymenoptera	order	0.49	Formicidae	family	0.29	Anochetus	genus	0.2	Anochetus_subcoecus	species	0.1
Zotu959	QS_6_III_24_8_2020_S71_RonMWASPdeg_HCO2198	14	TCGAATAAATAATATAAGTTTTTGGCTTCTCCCTCCCTCTCTTACTTTACTTCTTTCAAGTTCTATTGTAGAAAACGGAGCAGGAACGGGCTGAACAGTTTACCCCCCATTATCTGCCAGAATTGCTCATAGTGGAGCTTCTGTTGACTTAGCTATTTTCTCTTTACATTTAGCCGGGATTTCCTCGATTTTAGGATCCGTAAATTTTATTACAACTGCAATTAATATACGGGCAAATGGGATTACACTAGATCGAATACCCTTATTTGTTTGATCTGTTATAATTACAACAATTCTTCTTCTTTTATCTTTACCAGTTTTAGCAGGAGCGATTACTATACTTTTAACAGACCGAAATTTAAATACTTCTTTTTTTGATCCTGCAGGAGGAGGAGACCC…		cellularOrganisms	cellularOrganisms	1.0	Eukaryota	superkingdom	1.0	Metazoa	kingdom	1.0	Arthropoda	phylum	0.99	Insecta	class	0.99	Diptera	order	0.67	Chironomidae	family	0.32	Chironomus	genus	0.12	Chironomus_magnivalva	species	0.09
Zotu959	QS_6_IV_24_8_2020_S72_RonMWASPdeg_HCO2198	19	TCGAATAAATAATATAAGTTTTTGGCTTCTCCCTCCCTCTCTTACTTTACTTCTTTCAAGTTCTATTGTAGAAAACGGAGCAGGAACGGGCTGAACAGTTTACCCCCCATTATCTGCCAGAATTGCTCATAGTGGAGCTTCTGTTGACTTAGCTATTTTCTCTTTACATTTAGCCGGGATTTCCTCGATTTTAGGATCCGTAAATTTTATTACAACTGCAATTAATATACGGGCAAATGGGATTACACTAGATCGAATACCCTTATTTGTTTGATCTGTTATAATTACAACAATTCTTCTTCTTTTATCTTTACCAGTTTTAGCAGGAGCGATTACTATACTTTTAACAGACCGAAATTTAAATACTTCTTTTTTTGATCCTGCAGGAGGAGGAGACCC…		cellularOrganisms	cellularOrganisms	1.0	Eukaryota	superkingdom	1.0	Metazoa	kingdom	1.0	Arthropoda	phylum	0.99	Insecta	class	0.99	Diptera	order	0.67	Chironomidae	family	0.32	Chironomus	genus	0.12	Chironomus_magnivalva	species	0.09
Zotu959	QS_6_II_24_8_2020_S70_RonMWASPdeg_HCO2198	10	TCGAATAAATAATATAAGTTTTTGGCTTCTCCCTCCCTCTCTTACTTTACTTCTTTCAAGTTCTATTGTAGAAAACGGAGCAGGAACGGGCTGAACAGTTTACCCCCCATTATCTGCCAGAATTGCTCATAGTGGAGCTTCTGTTGACTTAGCTATTTTCTCTTTACATTTAGCCGGGATTTCCTCGATTTTAGGATCCGTAAATTTTATTACAACTGCAATTAATATACGGGCAAATGGGATTACACTAGATCGAATACCCTTATTTGTTTGATCTGTTATAATTACAACAATTCTTCTTCTTTTATCTTTACCAGTTTTAGCAGGAGCGATTACTATACTTTTAACAGACCGAAATTTAAATACTTCTTTTTTTGATCCTGCAGGAGGAGGAGACCC…		cellularOrganisms	cellularOrganisms	1.0	Eukaryota	superkingdom	1.0	Metazoa	kingdom	1.0	Arthropoda	phylum	0.99	Insecta	class	0.99	Diptera	order	0.67	Chironomidae	family	0.32	Chironomus	genus	0.12	Chironomus_magnivalva	species	0.09
Zotu959	QS_6_I_24_8_2020_S69_RonMWASPdeg_HCO2198	5	TCGAATAAATAATATAAGTTTTTGGCTTCTCCCTCCCTCTCTTACTTTACTTCTTTCAAGTTCTATTGTAGAAAACGGAGCAGGAACGGGCTGAACAGTTTACCCCCCATTATCTGCCAGAATTGCTCATAGTGGAGCTTCTGTTGACTTAGCTATTTTCTCTTTACATTTAGCCGGGATTTCCTCGATTTTAGGATCCGTAAATTTTATTACAACTGCAATTAATATACGGGCAAATGGGATTACACTAGATCGAATACCCTTATTTGTTTGATCTGTTATAATTACAACAATTCTTCTTCTTTTATCTTTACCAGTTTTAGCAGGAGCGATTACTATACTTTTAACAGACCGAAATTTAAATACTTCTTTTTTTGATCCTGCAGGAGGAGGAGACCC…		cellularOrganisms	cellularOrganisms	1.0	Eukaryota	superkingdom	1.0	Metazoa	kingdom	1.0	Arthropoda	phylum	0.99	Insecta	class	0.99	Diptera	order	0.67	Chironomidae	family	0.32	Chironomus	genus	0.12	Chironomus_magnivalva	species	0.09
Zotu3837	SA_5_III_26_8_2020_S87_MLepF1_LepR1	4	ACATTAAAATGGTTTATCAACttttttttAAAGTTATTCTATCAAAACTATGTGTTGGTCATTTTTGTGTGAAGGACCTCACAGTCGATGAATGAAAACAATTGTTTTATTTTGCTCCAACGTTGCGGAGGTTTATGTGTTGGTCAGTTCTTTTCCGTATAAATTGCTGAAAAACTAATCAAACTAGGAAATAATATTTTGGTAAATTAACAAGTTTTTCTGTCCTCAGCATTCAGAAGTTGTTATTTTTCGTGGTATAAATAATTCTTTATTCTATTGGTTTTCAAATATTTTTAACCGATAATCATAGTGGTGTCAATATTAAAGAAGTTTAAACAA		cellularOrganisms	cellularOrganisms	1.0	Eukaryota	superkingdom	0.9	undef_Eukaryota	kingdom	0.56	undef_undef_Eukaryota	phylum	0.5	Spirotrichea	class	0.46	Sporadotrichida	order	0.45	Oxytrichidae	family	0.45	Laurentiella	genus	0.32	Laurentiella_strenua	species	0.32
Zotu2604	SA_5_IV_23_7_2020_S20_MLepF1_LepR1	3	TAAGATTTTGATTGCTTCCCCCATCATTATTTTTATTAATTATAAGAAGAATTGTAGAAAGAGGAGCTGGAACAGGTTGAACAGTTTATCCCCCTCTTTCATCTAATATTGCTCATGGAGGATCTTCTGTAGATCTCGCTATTTTTAGTCTTCATTTAGCTGGAATTTCTTCAATTTTAGGAGCAATTAATTTTATTACTACAATTATTAATATACGACCTAAAGGAATAACATTAGATCGTATACCTTTATTTGTTTGAGCTGTAATAATTACAGCTATTCTTTTATTACTTTCTCTTCCTGTTTTAGCTGGTGCAATCACAATATTACTAACAGATCGAAATTTAAATACTTCTTTTTTTGACCCAGCAGGAGGAGGAGATCCTATTTTATATCAAC…		cellularOrganisms	cellularOrganisms	1.0	Eukaryota	superkingdom	1.0	Metazoa	kingdom	1.0	Arthropoda	phylum	1.0	Insecta	class	1.0	Coleoptera	order	1.0	Chrysomelidae	family	1.0	Galerucella	genus	1.0	Galerucella_pusilla	species	1.0
Zotu2604	SA_5_I_23_7_2020_S17_MLepF1_LepR1	5	TAAGATTTTGATTGCTTCCCCCATCATTATTTTTATTAATTATAAGAAGAATTGTAGAAAGAGGAGCTGGAACAGGTTGAACAGTTTATCCCCCTCTTTCATCTAATATTGCTCATGGAGGATCTTCTGTAGATCTCGCTATTTTTAGTCTTCATTTAGCTGGAATTTCTTCAATTTTAGGAGCAATTAATTTTATTACTACAATTATTAATATACGACCTAAAGGAATAACATTAGATCGTATACCTTTATTTGTTTGAGCTGTAATAATTACAGCTATTCTTTTATTACTTTCTCTTCCTGTTTTAGCTGGTGCAATCACAATATTACTAACAGATCGAAATTTAAATACTTCTTTTTTTGACCCAGCAGGAGGAGGAGATCCTATTTTATATCAAC…		cellularOrganisms	cellularOrganisms	1.0	Eukaryota	superkingdom	1.0	Metazoa	kingdom	1.0	Arthropoda	phylum	1.0	Insecta	class	1.0	Coleoptera	order	1.0	Chrysomelidae	family	1.0	Galerucella	genus	1.0	Galerucella_pusilla	species	1.0
Zotu1248	SA_2_I_26_8_2020_S77_RonMWASPdeg_HCO2198	5	TCGAATAAATTATATAAGATTTTGACTTCTTCCTCCATCATTAACTCTATTGTTGGTTGGTAGTTTAGTTGACAATAGTATCTGGGACCTTTGTCAAAATATATATTTCATTCTGGTTCTTGTGTTGATTTAACAATTTTTTCATTACATTTAGCAGGTGTATCATCAATTTTAGGTGCTGTAAATTTCATTAGAACAATTTTTAATATGCGTTCTACTGGTATAAGTTTAGATAAAACTCCATTGTTTGTATGATCCGTACTGATTACTGCATTTTTATTGTTGTTATCTTCACTAGTTTTAGCTGGTGCTATTACTATATTATTAACTGATCGTAATTTGAATACATGTTTTTTTGATCCATTTGGAGGAGGAGATCGTATTCTTTATCAATATTTG…		cellularOrganisms	cellularOrganisms	1.0	Eukaryota	superkingdom	1.0	Metazoa	kingdom	0.97	Arthropoda	phylum	0.96	Insecta	class	0.96	Hemiptera	order	0.94	Cicadidae	family	0.94	Cryptotympana	genus	0.39	Cryptotympana_holsti	species	0.39
Zotu1248	SA_2_IV_26_8_2020_S80_RonMWASPdeg_HCO2198	11	TCGAATAAATTATATAAGATTTTGACTTCTTCCTCCATCATTAACTCTATTGTTGGTTGGTAGTTTAGTTGACAATAGTATCTGGGACCTTTGTCAAAATATATATTTCATTCTGGTTCTTGTGTTGATTTAACAATTTTTTCATTACATTTAGCAGGTGTATCATCAATTTTAGGTGCTGTAAATTTCATTAGAACAATTTTTAATATGCGTTCTACTGGTATAAGTTTAGATAAAACTCCATTGTTTGTATGATCCGTACTGATTACTGCATTTTTATTGTTGTTATCTTCACTAGTTTTAGCTGGTGCTATTACTATATTATTAACTGATCGTAATTTGAATACATGTTTTTTTGATCCATTTGGAGGAGGAGATCGTATTCTTTATCAATATTTG…		cellularOrganisms	cellularOrganisms	1.0	Eukaryota	superkingdom	1.0	Metazoa	kingdom	0.97	Arthropoda	phylum	0.96	Insecta	class	0.96	Hemiptera	order	0.94	Cicadidae	family	0.94	Cryptotympana	genus	0.39	Cryptotympana_holsti	species	0.39
Zotu1248	SA_2_II_26_8_2020_S78_RonMWASPdeg_HCO2198	7	TCGAATAAATTATATAAGATTTTGACTTCTTCCTCCATCATTAACTCTATTGTTGGTTGGTAGTTTAGTTGACAATAGTATCTGGGACCTTTGTCAAAATATATATTTCATTCTGGTTCTTGTGTTGATTTAACAATTTTTTCATTACATTTAGCAGGTGTATCATCAATTTTAGGTGCTGTAAATTTCATTAGAACAATTTTTAATATGCGTTCTACTGGTATAAGTTTAGATAAAACTCCATTGTTTGTATGATCCGTACTGATTACTGCATTTTTATTGTTGTTATCTTCACTAGTTTTAGCTGGTGCTATTACTATATTATTAACTGATCGTAATTTGAATACATGTTTTTTTGATCCATTTGGAGGAGGAGATCGTATTCTTTATCAATATTTG…		cellularOrganisms	cellularOrganisms	1.0	Eukaryota	superkingdom	1.0	Metazoa	kingdom	0.97	Arthropoda	phylum	0.96	Insecta	class	0.96	Hemiptera	order	0.94	Cicadidae	family	0.94	Cryptotympana	genus	0.39	Cryptotympana_holsti	species	0.39
Zotu1248	SA_2_III_26_8_2020_S79_RonMWASPdeg_HCO2198	9	TCGAATAAATTATATAAGATTTTGACTTCTTCCTCCATCATTAACTCTATTGTTGGTTGGTAGTTTAGTTGACAATAGTATCTGGGACCTTTGTCAAAATATATATTTCATTCTGGTTCTTGTGTTGATTTAACAATTTTTTCATTACATTTAGCAGGTGTATCATCAATTTTAGGTGCTGTAAATTTCATTAGAACAATTTTTAATATGCGTTCTACTGGTATAAGTTTAGATAAAACTCCATTGTTTGTATGATCCGTACTGATTACTGCATTTTTATTGTTGTTATCTTCACTAGTTTTAGCTGGTGCTATTACTATATTATTAACTGATCGTAATTTGAATACATGTTTTTTTGATCCATTTGGAGGAGGAGATCGTATTCTTTATCAATATTTG…		cellularOrganisms	cellularOrganisms	1.0	Eukaryota	superkingdom	1.0	Metazoa	kingdom	0.97	Arthropoda	phylum	0.96	Insecta	class	0.96	Hemiptera	order	0.94	Cicadidae	family	0.94	Cryptotympana	genus	0.39	Cryptotympana_holsti	species	0.39
Zotu740	SA_2_IV_23_7_2020_S8_MLepF1_LepR1	30	TAAGTTTTTGACTTCTTCCCCCATCTCTATCTCTTTTACTTGCTAGAAGAATAGTAGAAAAAGGAGCAGGAACCGGATGAACAGTTTACCCCCCACTGTCATCAAATATTGCTCACGGAGGAGCTTCAGTGGACCTAGCAATTTTTAGACTCCACCTAGCCGGGATCTCATCTATCCTAGGCGCAGTAAACTTTATTACAACAGCTATCAATATACGAACAACAGAAATAACTCCTGAACGAATACCCCTCTTTGTTTGATCAGTAGCCATCACAGCCCTACTCCTTCTTCTCTCATTGCCAGTTCTAGCAGGAGCTATCACCATATTGCTAACAGATCGAAACCTAAATACCTCATTTTTTGACCCAGCAGGAGGTGGAGACCCAATTCTATACCAAC…		cellularOrganisms	cellularOrganisms	1.0	Eukaryota	superkingdom	1.0	Metazoa	kingdom	0.96	Arthropoda	phylum	0.82	Insecta	class	0.77	Coleoptera	order	0.48	Dermestidae	family	0.11	Trogoderma	genus	0.11	Trogoderma_angustum	species	0.11
Zotu740	SA_2_III_23_7_2020_S7_MLepF1_LepR1	24	TAAGTTTTTGACTTCTTCCCCCATCTCTATCTCTTTTACTTGCTAGAAGAATAGTAGAAAAAGGAGCAGGAACCGGATGAACAGTTTACCCCCCACTGTCATCAAATATTGCTCACGGAGGAGCTTCAGTGGACCTAGCAATTTTTAGACTCCACCTAGCCGGGATCTCATCTATCCTAGGCGCAGTAAACTTTATTACAACAGCTATCAATATACGAACAACAGAAATAACTCCTGAACGAATACCCCTCTTTGTTTGATCAGTAGCCATCACAGCCCTACTCCTTCTTCTCTCATTGCCAGTTCTAGCAGGAGCTATCACCATATTGCTAACAGATCGAAACCTAAATACCTCATTTTTTGACCCAGCAGGAGGTGGAGACCCAATTCTATACCAAC…		cellularOrganisms	cellularOrganisms	1.0	Eukaryota	superkingdom	1.0	Metazoa	kingdom	0.96	Arthropoda	phylum	0.82	Insecta	class	0.77	Coleoptera	order	0.48	Dermestidae	family	0.11	Trogoderma	genus	0.11	Trogoderma_angustum	species	0.11
Zotu740	SA_2_I_23_7_2020_S5_MLepF1_LepR1	17	TAAGTTTTTGACTTCTTCCCCCATCTCTATCTCTTTTACTTGCTAGAAGAATAGTAGAAAAAGGAGCAGGAACCGGATGAACAGTTTACCCCCCACTGTCATCAAATATTGCTCACGGAGGAGCTTCAGTGGACCTAGCAATTTTTAGACTCCACCTAGCCGGGATCTCATCTATCCTAGGCGCAGTAAACTTTATTACAACAGCTATCAATATACGAACAACAGAAATAACTCCTGAACGAATACCCCTCTTTGTTTGATCAGTAGCCATCACAGCCCTACTCCTTCTTCTCTCATTGCCAGTTCTAGCAGGAGCTATCACCATATTGCTAACAGATCGAAACCTAAATACCTCATTTTTTGACCCAGCAGGAGGTGGAGACCCAATTCTATACCAAC…		cellularOrganisms	cellularOrganisms	1.0	Eukaryota	superkingdom	1.0	Metazoa	kingdom	0.96	Arthropoda	phylum	0.82	Insecta	class	0.77	Coleoptera	order	0.48	Dermestidae	family	0.11	Trogoderma	genus	0.11	Trogoderma_angustum	species	0.11
Zotu740	SA_2_II_23_7_2020_S6_MLepF1_LepR1	21	TAAGTTTTTGACTTCTTCCCCCATCTCTATCTCTTTTACTTGCTAGAAGAATAGTAGAAAAAGGAGCAGGAACCGGATGAACAGTTTACCCCCCACTGTCATCAAATATTGCTCACGGAGGAGCTTCAGTGGACCTAGCAATTTTTAGACTCCACCTAGCCGGGATCTCATCTATCCTAGGCGCAGTAAACTTTATTACAACAGCTATCAATATACGAACAACAGAAATAACTCCTGAACGAATACCCCTCTTTGTTTGATCAGTAGCCATCACAGCCCTACTCCTTCTTCTCTCATTGCCAGTTCTAGCAGGAGCTATCACCATATTGCTAACAGATCGAAACCTAAATACCTCATTTTTTGACCCAGCAGGAGGTGGAGACCCAATTCTATACCAAC…		cellularOrganisms	cellularOrganisms	1.0	Eukaryota	superkingdom	1.0	Metazoa	kingdom	0.96	Arthropoda	phylum	0.82	Insecta	class	0.77	Coleoptera	order	0.48	Dermestidae	family	0.11	Trogoderma	genus	0.11	Trogoderma_angustum	species	0.11
Zotu290	QS_2_IV_24_8_2020_S56_MLepF1_LepR1	14	TAAGATTTTGATTATTATTTCCAAGAATTATTTTATTAATTTCTAGAATATTCATTGGTTTAGGAACAGGAACTGGATGAACTGTTTATCCACCTTTATCAATAAATATTTCACACAGAGGACCTTCAGTTGATTTATCAATTTTTGCATTACATATTGCTGGAGCTTCTTCAATTATAGCTTCAATTAATTTTATTGTTACTATTATAAATATAAAATTATTTAAATTTGAAAAAATTTCTTTATTTTGTTGATCtatattattaacagctattttattattattatcattaccagtattagctggagctattactatATTATTATTTGATCGAAATTTTAATACATCATTTTTTGATCCAATAGGAGGGGGAGATCCAATTTTATATCAACATTTAT…		cellularOrganisms	cellularOrganisms	1.0	Eukaryota	superkingdom	1.0	Metazoa	kingdom	0.99	Arthropoda	phylum	0.99	Insecta	class	0.99	Hymenoptera	order	0.96	Trichogrammatidae	family	0.15	Megaphragma	genus	0.15	Megaphragma_amalphitanum	species	0.15
Zotu290	QS_2_I_24_8_2020_S53_MLepF1_LepR1	949	TAAGATTTTGATTATTATTTCCAAGAATTATTTTATTAATTTCTAGAATATTCATTGGTTTAGGAACAGGAACTGGATGAACTGTTTATCCACCTTTATCAATAAATATTTCACACAGAGGACCTTCAGTTGATTTATCAATTTTTGCATTACATATTGCTGGAGCTTCTTCAATTATAGCTTCAATTAATTTTATTGTTACTATTATAAATATAAAATTATTTAAATTTGAAAAAATTTCTTTATTTTGTTGATCtatattattaacagctattttattattattatcattaccagtattagctggagctattactatATTATTATTTGATCGAAATTTTAATACATCATTTTTTGATCCAATAGGAGGGGGAGATCCAATTTTATATCAACATTTAT…		cellularOrganisms	cellularOrganisms	1.0	Eukaryota	superkingdom	1.0	Metazoa	kingdom	0.99	Arthropoda	phylum	0.99	Insecta	class	0.99	Hymenoptera	order	0.96	Trichogrammatidae	family	0.15	Megaphragma	genus	0.15	Megaphragma_amalphitanum	species	0.15
Zotu1328	SA_2_I_26_8_2020_S77_MLepF1_LepR1	10	TAAGATTTTGACTTCTTCCTCCATCACTAACTCTATTGTTGGTTGGTAGTTTAGTTGACAATGGTGCTGGGACAGATTGAACTGTATATCCAGCTTTGTCAAGATATATTTTTCATTCTGGTTCTTGTGTTGATTTAACAATATTTTCATTACATTTAGCAGACGTATCATTAATTTTAGGCGCTGTAAATTTCATTAGAACAATTTTTAATTTGTGTTCTACTGGTATAAGTTTAGATAAAACTCCATTGTTTGTATGATCAGTACTGATTACTGTTTACCACAGTAAATCTGATTTTTATTGTTATCTTTACCAGTTTTAGCTGGTGCTATTACTATATTATTAACTGATCATAATTTGAATACATGTTTTTTTGATCCATCTGGAGGAGGAGATCG…		cellularOrganisms	cellularOrganisms	1.0	Eukaryota	superkingdom	0.99	Metazoa	kingdom	0.94	Arthropoda	phylum	0.92	Insecta	class	0.89	Hemiptera	order	0.88	Cicadidae	family	0.85	Cryptotympana	genus	0.33	Cryptotympana_holsti	species	0.33
Zotu1328	SA_2_IV_26_8_2020_S80_MLepF1_LepR1	8	TAAGATTTTGACTTCTTCCTCCATCACTAACTCTATTGTTGGTTGGTAGTTTAGTTGACAATGGTGCTGGGACAGATTGAACTGTATATCCAGCTTTGTCAAGATATATTTTTCATTCTGGTTCTTGTGTTGATTTAACAATATTTTCATTACATTTAGCAGACGTATCATTAATTTTAGGCGCTGTAAATTTCATTAGAACAATTTTTAATTTGTGTTCTACTGGTATAAGTTTAGATAAAACTCCATTGTTTGTATGATCAGTACTGATTACTGTTTACCACAGTAAATCTGATTTTTATTGTTATCTTTACCAGTTTTAGCTGGTGCTATTACTATATTATTAACTGATCATAATTTGAATACATGTTTTTTTGATCCATCTGGAGGAGGAGATCG…		cellularOrganisms	cellularOrganisms	1.0	Eukaryota	superkingdom	0.99	Metazoa	kingdom	0.94	Arthropoda	phylum	0.92	Insecta	class	0.89	Hemiptera	order	0.88	Cicadidae	family	0.85	Cryptotympana	genus	0.33	Cryptotympana_holsti	species	0.33
Zotu1328	SA_2_II_26_8_2020_S78_MLepF1_LepR1	4	TAAGATTTTGACTTCTTCCTCCATCACTAACTCTATTGTTGGTTGGTAGTTTAGTTGACAATGGTGCTGGGACAGATTGAACTGTATATCCAGCTTTGTCAAGATATATTTTTCATTCTGGTTCTTGTGTTGATTTAACAATATTTTCATTACATTTAGCAGACGTATCATTAATTTTAGGCGCTGTAAATTTCATTAGAACAATTTTTAATTTGTGTTCTACTGGTATAAGTTTAGATAAAACTCCATTGTTTGTATGATCAGTACTGATTACTGTTTACCACAGTAAATCTGATTTTTATTGTTATCTTTACCAGTTTTAGCTGGTGCTATTACTATATTATTAACTGATCATAATTTGAATACATGTTTTTTTGATCCATCTGGAGGAGGAGATCG…		cellularOrganisms	cellularOrganisms	1.0	Eukaryota	superkingdom	0.99	Metazoa	kingdom	0.94	Arthropoda	phylum	0.92	Insecta	class	0.89	Hemiptera	order	0.88	Cicadidae	family	0.85	Cryptotympana	genus	0.33	Cryptotympana_holsti	species	0.33
Zotu1328	SA_2_III_26_8_2020_S79_MLepF1_LepR1	15	TAAGATTTTGACTTCTTCCTCCATCACTAACTCTATTGTTGGTTGGTAGTTTAGTTGACAATGGTGCTGGGACAGATTGAACTGTATATCCAGCTTTGTCAAGATATATTTTTCATTCTGGTTCTTGTGTTGATTTAACAATATTTTCATTACATTTAGCAGACGTATCATTAATTTTAGGCGCTGTAAATTTCATTAGAACAATTTTTAATTTGTGTTCTACTGGTATAAGTTTAGATAAAACTCCATTGTTTGTATGATCAGTACTGATTACTGTTTACCACAGTAAATCTGATTTTTATTGTTATCTTTACCAGTTTTAGCTGGTGCTATTACTATATTATTAACTGATCATAATTTGAATACATGTTTTTTTGATCCATCTGGAGGAGGAGATCG…		cellularOrganisms	cellularOrganisms	1.0	Eukaryota	superkingdom	0.99	Metazoa	kingdom	0.94	Arthropoda	phylum	0.92	Insecta	class	0.89	Hemiptera	order	0.88	Cicadidae	family	0.85	Cryptotympana	genus	0.33	Cryptotympana_holsti	species	0.33
Zotu2190	QS_1_II_24_8_2020_S50_RonMWASPdeg_HCO2198	19	TCGTTTAAACAATATAAGATTTTGATTATTACCTCCTTCTTTGACTCTGCTGATTATAAGAAGAATTGTAGAAAGAGGTGCAGGAACTGGATGAACTGTTTACCCACCTTTATCTAGAAATATTGCTCATGGAGGTTCCTCTGTAGATTTAGCTATTTTTAGACTTCATTTAGCAGGGATTTCTTCAATTTTAGGGGCTGTAAATTTTATTACTACAGTAATTAATATATACGACCAGCTGGAGTAATTTTAGAAAAAATACCATTATTTGTATGATCAGTAGTAATTACTGCTATTTTATTACTTTTATCATTACCTGTATTAGCTGGAGCTATTACTATATTATTAACAGATCGAAATTTGAATACATCATTCTTTGATCCTGCTGGAGGTGGAGAC…		cellularOrganisms	cellularOrganisms	1.0	Eukaryota	superkingdom	1.0	Metazoa	kingdom	1.0	Arthropoda	phylum	1.0	Insecta	class	1.0	Coleoptera	order	0.98	Latridiidae	family	0.94	Melanophthalma	genus	0.94	Melanophthalma_inermis	species	0.94
Zotu3686	QS_5_I_27_7_2020_S41_MLepF1_LepR1	5	AGATTTTGATTATTAATTCCTAGAATTATAATATTAATATCAAGAATATTTATTGGAAGAGGTTCAGGAACTGGATGAACAGTTTATCCACCTTTATCAGGAAATGTATCTCATATAGGTCCTTCAGTAGATTTATCAATTTTTTCTTTACACGTAGCTGGAATTTCATCAATTTTAGCATCAATTAATTTTatttctacaattattaatataaaattattaaaattaaatttaatttctttattttCTTGATCTTTATTACTAACAGCTATTTTATTAGTTTTATCTTTACCAGTATTAGCAGGAGCAATTACAATACTTTTATTTGATCGAAATTTTAATACTTCATTTTTTGATCCTATTGGTGGAGGTGATCCAATTTTATATCAACATTTATTT		cellularOrganisms	cellularOrganisms	1.0	Eukaryota	superkingdom	1.0	Metazoa	kingdom	1.0	Arthropoda	phylum	0.99	Insecta	class	0.99	Hymenoptera	order	0.87	Mymaridae	family	0.27	Cosmocomoidea	genus	0.26	Cosmocomoidea_triguttata	species	0.19
Zotu2931	SA_1_I_23_7_2020_S1_RonMWASPdeg_HCO2198	3	TACTCAGTAAGGCTCATCGTTCGTCTCGATAGGCACTTCACCGACAGGCACGCAATTCGCAGGCAAACGCGCATGTAATCTTTGGACCCAGGGAGGCATTCTTCTCCAGATCTCTATCGACATGGTTCTGTTGGCGGGTTTTGGTGTAAACCAGCCTTTATGCCAAGACAGCATTTTGATACCAGGCGTTTCCCTGAATCTATCAGATATCAGATGAGATAAAATGATATGCACACAAGAATCATCAAATTTTTTTCTGAGGGTATATGCCTTCCACAACATTTCTTGATGATTCATCATGATTCACGCGTCAGCAATTGATAACATTATCTGTTCAGGTTACTATTTCTGCCTT		cellularOrganisms	cellularOrganisms	1.0	Bacteria	superkingdom	0.68	undef_Bacteria	kingdom	0.68	Proteobacteria	phylum	0.35	Deltaproteobacteria	class	0.24	Myxococcales	order	0.24	Archangiaceae	family	0.24	Cystobacter	genus	0.24	Cystobacter_fuscus	species	0.24
Zotu4534	QS_2_I_24_8_2020_S53_MLepF1_LepR1	3	TTAGTTTCTGATTATTACCACCTAGTTTAATCTTATTCTTATTCGCTGCAACTATAGAAAATGGAGCGGGAACAGGATGAACATTATATCCACCTTTATCTGGTATACAAAGTCACAGTGGACCTAGTGTAGATTTAGCAATTTTTGCTTTACACTTATCAGGAATAAGTAGTTTATTAGGTTCAATGAATTTCATTACAACAATCTTAAATATGAGAAGTCCTGGTATAAGATTACACAAATTAGCTTTATTCGGTTGAGCAGTAATAGTAACATCAGTTTTACTGTTATTATCTTTACCTGTGCTTGCAGGTGGTATCACAATGGTATTAACAGACAGAAACTTTAATACTTCATTCTTCGAAGTAGCAGGAGGTGGTGATCCTATATTATATCAAC…		cellularOrganisms	cellularOrganisms	1.0	Eukaryota	superkingdom	1.0	Fungi	kingdom	1.0	Ascomycota	phylum	1.0	Dothideomycetes	class	0.41	Capnodiales	order	0.41	Mycosphaerellaceae	family	0.4	Pseudocercospora	genus	0.28	Pseudocercospora_mori	species	0.28
Zotu2225	SA_3_I_23_7_2020_S9_MLepF1_LepR1	3	TAAGATTTTGATTATTACCACCAAGATTAATTTTATTAATTTCTAGAATATTTATTGGTTCAGGAACAGGAACTGGATGAACAGTTTATCCTCCTTTATCTTCTAATTTAGCTCATGGGGGTCCATCTGTTGATTTATCTATTTTTTCTTTACATATTGCTGGTGCTTCTTCAATTATGGGATCAATTAATTTTATAACTACAGTTATAAATATAAAAATTTTTAAAATTGAAACTATTCCTTTATTTGCTTGATCAGTATTTTTAACAGCAATTTTATTATTGTTATCTTTACCTGTATTAGCTGGAGCAATTACAATATTATTATTTGATCGTAATTTAAATACTTCATTTTTTGATCCATCTGGAGGTGGTGATCCTATTTTATATCAACATTTAT…		cellularOrganisms	cellularOrganisms	1.0	Eukaryota	superkingdom	1.0	Metazoa	kingdom	1.0	Arthropoda	phylum	0.99	Insecta	class	0.99	Hymenoptera	order	0.99	Eupelmidae	family	0.18	Eupelmus	genus	0.18	Eupelmus_atropurpureus	species	0.16
Zotu2225	SA_3_II_23_7_2020_S10_MLepF1_LepR1	5	TAAGATTTTGATTATTACCACCAAGATTAATTTTATTAATTTCTAGAATATTTATTGGTTCAGGAACAGGAACTGGATGAACAGTTTATCCTCCTTTATCTTCTAATTTAGCTCATGGGGGTCCATCTGTTGATTTATCTATTTTTTCTTTACATATTGCTGGTGCTTCTTCAATTATGGGATCAATTAATTTTATAACTACAGTTATAAATATAAAAATTTTTAAAATTGAAACTATTCCTTTATTTGCTTGATCAGTATTTTTAACAGCAATTTTATTATTGTTATCTTTACCTGTATTAGCTGGAGCAATTACAATATTATTATTTGATCGTAATTTAAATACTTCATTTTTTGATCCATCTGGAGGTGGTGATCCTATTTTATATCAACATTTAT…		cellularOrganisms	cellularOrganisms	1.0	Eukaryota	superkingdom	1.0	Metazoa	kingdom	1.0	Arthropoda	phylum	0.99	Insecta	class	0.99	Hymenoptera	order	0.99	Eupelmidae	family	0.18	Eupelmus	genus	0.18	Eupelmus_atropurpureus	species	0.16
Zotu2225	SA_3_IV_23_7_2020_S12_MLepF1_LepR1	6	TAAGATTTTGATTATTACCACCAAGATTAATTTTATTAATTTCTAGAATATTTATTGGTTCAGGAACAGGAACTGGATGAACAGTTTATCCTCCTTTATCTTCTAATTTAGCTCATGGGGGTCCATCTGTTGATTTATCTATTTTTTCTTTACATATTGCTGGTGCTTCTTCAATTATGGGATCAATTAATTTTATAACTACAGTTATAAATATAAAAATTTTTAAAATTGAAACTATTCCTTTATTTGCTTGATCAGTATTTTTAACAGCAATTTTATTATTGTTATCTTTACCTGTATTAGCTGGAGCAATTACAATATTATTATTTGATCGTAATTTAAATACTTCATTTTTTGATCCATCTGGAGGTGGTGATCCTATTTTATATCAACATTTAT…		cellularOrganisms	cellularOrganisms	1.0	Eukaryota	superkingdom	1.0	Metazoa	kingdom	1.0	Arthropoda	phylum	0.99	Insecta	class	0.99	Hymenoptera	order	0.99	Eupelmidae	family	0.18	Eupelmus	genus	0.18	Eupelmus_atropurpureus	species	0.16
Zotu4521	QS_2_IV_27_7_2020_S32_MLepF1_LepR1	3	TAAGATTTTGATTATTACCTCCATCATTAACATTTTTATTAATTAGAAGATGAGTAGAAACAGGAACAGGAACAGGTTGAACAGTTTATCCTCCTTTATCATCTTCAATTGCTCATACAGGTTCTTCTGTAGATTTCTCAATTTTTTCATTACATATTGCAGGAATTTCATCAATTTTAGGAGCTATTAATTTTATTTCTACTATATTAAATATAAAAATTAAATTTATAAAATTTGATCAAATTTCTTTATTTTCATGATCTGTATTAATTACAGCGGTATTATTATTATTATCATTACCAGTTTTAGCTGGAGCAATTACTATATTATTAACAGATCGAAATTTAAATACTTCTTTCTTTGATCCAATAGGGGGTGGGGACCCAATTCTTTATCAAC…		cellularOrganisms	cellularOrganisms	1.0	Eukaryota	superkingdom	1.0	Metazoa	kingdom	1.0	Arthropoda	phylum	1.0	Insecta	class	1.0	Diptera	order	0.65	Cecidomyiidae	family	0.62	Contarinia	genus	0.17	Contarinia_asclepiadis	species	0.08
Zotu1835	QS_5_IV_27_7_2020_S44_RonMWASPdeg_HCO2198	20	CCGTATAAATAACATAAGTTTTTGATTACTTCCCCCATCTTTAACCCTTCTTCTATCAAGAAGACTAGTGGAAAATGGAGCAGGAACAGGATGAACAGTCTACCCCCCTCTATCCTCAAGAATCGCTCATAGAGGAGCTTCAGTAGATTTAGCAATCTTTTCTCTCCACTTAGCAGGAATTTCTTCAATTTTAGGATCTGTAAATTTTATTACTACTGCAATTAATATGCGATCTAATGGAATTACTTTAGATCGTATACCTTTATTCGTATGATCAGTTATTATTACTACAATTTTACTTCTTCTTTCTCTTCCAGTTTTAGCCGGAGCAATTACTATATTATTAACTGACCGAAACTTAAATACTTCTTTTTTTGACCCCGCCGGAGGAGGGGACCC…		cellularOrganisms	cellularOrganisms	1.0	Eukaryota	superkingdom	1.0	Metazoa	kingdom	1.0	Arthropoda	phylum	1.0	Insecta	class	1.0	Diptera	order	1.0	Chironomidae	family	1.0	Paratanytarsus	genus	1.0	Paratanytarsus_natvigi	species	1.0
Zotu1758	QS_6_III_2_27_7_2020_S95_RonMWASPdeg_HCO2198	4	GCGCATAAATAATATAAGATTTTGATTACTACCTCCTTCTCTTTTTCTTCTAATTAATAGTAGAATAATTAATCAAGGAACAGGTACAGGATGAACTGTCTATCCCCCCTTATCACTAAATTTAAATCATGAAGGCATATCAGTAGATCTTTCTATTTTTTCATTACACTTAGCGGGGATATCATCAATTATAGGAGCAATTAATTTCATTAGAACAATTATAAATATATTTCCAACAAATATAAAATTTGAACAATTAACCCTATTCACATGATCAATTTTAATCACAACTATTCTACTATTATTAGCTGTACCTGTTTTAGCTGGGGCTATTACTATATTATTAACAGATCGAAATTTAAATACATCATTTTTTGACCCTTCTGGAGGAGGAGACCC…		cellularOrganisms	cellularOrganisms	1.0	Eukaryota	superkingdom	1.0	Metazoa	kingdom	1.0	Arthropoda	phylum	0.98	Insecta	class	0.98	Hymenoptera	order	0.93	Ichneumonidae	family	0.84	Bathythrix	genus	0.26	Bathythrix_claviger	species	0.22
Zotu1758	QS_6_IV_27_7_2020_S48_RonMWASPdeg_HCO2198	3	GCGCATAAATAATATAAGATTTTGATTACTACCTCCTTCTCTTTTTCTTCTAATTAATAGTAGAATAATTAATCAAGGAACAGGTACAGGATGAACTGTCTATCCCCCCTTATCACTAAATTTAAATCATGAAGGCATATCAGTAGATCTTTCTATTTTTTCATTACACTTAGCGGGGATATCATCAATTATAGGAGCAATTAATTTCATTAGAACAATTATAAATATATTTCCAACAAATATAAAATTTGAACAATTAACCCTATTCACATGATCAATTTTAATCACAACTATTCTACTATTATTAGCTGTACCTGTTTTAGCTGGGGCTATTACTATATTATTAACAGATCGAAATTTAAATACATCATTTTTTGACCCTTCTGGAGGAGGAGACCC…		cellularOrganisms	cellularOrganisms	1.0	Eukaryota	superkingdom	1.0	Metazoa	kingdom	1.0	Arthropoda	phylum	0.98	Insecta	class	0.98	Hymenoptera	order	0.93	Ichneumonidae	family	0.84	Bathythrix	genus	0.26	Bathythrix_claviger	species	0.22
Zotu1758	QS_6_II_27_7_2020_S46_RonMWASPdeg_HCO2198	5	GCGCATAAATAATATAAGATTTTGATTACTACCTCCTTCTCTTTTTCTTCTAATTAATAGTAGAATAATTAATCAAGGAACAGGTACAGGATGAACTGTCTATCCCCCCTTATCACTAAATTTAAATCATGAAGGCATATCAGTAGATCTTTCTATTTTTTCATTACACTTAGCGGGGATATCATCAATTATAGGAGCAATTAATTTCATTAGAACAATTATAAATATATTTCCAACAAATATAAAATTTGAACAATTAACCCTATTCACATGATCAATTTTAATCACAACTATTCTACTATTATTAGCTGTACCTGTTTTAGCTGGGGCTATTACTATATTATTAACAGATCGAAATTTAAATACATCATTTTTTGACCCTTCTGGAGGAGGAGACCC…		cellularOrganisms	cellularOrganisms	1.0	Eukaryota	superkingdom	1.0	Metazoa	kingdom	1.0	Arthropoda	phylum	0.98	Insecta	class	0.98	Hymenoptera	order	0.93	Ichneumonidae	family	0.84	Bathythrix	genus	0.26	Bathythrix_claviger	species	0.22
Zotu1758	QS_6_I_2_27_7_2020_S93_RonMWASPdeg_HCO2198	3	GCGCATAAATAATATAAGATTTTGATTACTACCTCCTTCTCTTTTTCTTCTAATTAATAGTAGAATAATTAATCAAGGAACAGGTACAGGATGAACTGTCTATCCCCCCTTATCACTAAATTTAAATCATGAAGGCATATCAGTAGATCTTTCTATTTTTTCATTACACTTAGCGGGGATATCATCAATTATAGGAGCAATTAATTTCATTAGAACAATTATAAATATATTTCCAACAAATATAAAATTTGAACAATTAACCCTATTCACATGATCAATTTTAATCACAACTATTCTACTATTATTAGCTGTACCTGTTTTAGCTGGGGCTATTACTATATTATTAACAGATCGAAATTTAAATACATCATTTTTTGACCCTTCTGGAGGAGGAGACCC…		cellularOrganisms	cellularOrganisms	1.0	Eukaryota	superkingdom	1.0	Metazoa	kingdom	1.0	Arthropoda	phylum	0.98	Insecta	class	0.98	Hymenoptera	order	0.93	Ichneumonidae	family	0.84	Bathythrix	genus	0.26	Bathythrix_claviger	species	0.22
Zotu108	SA_6_III_23_7_2020_S23_MLepF1_LepR1	832	TAAGTTTTTGACTTCTTCCCCCTTCTCTTACACTTTTACTTTCTAGTTCATTTGTAGAAAATGGAGCAGGAACAGGATGAACAGTTTATCCTCCCCTTTCTGCAGCTATTGCCCATAGAGGTGCTTCTGTTGATTTAGCTATTTTTTCTCTTCATTTAGCAGGTGTTTCTTCTATTTTAGGATCTGTAAATTTTATTACTACAGTTATTAATATACGAGCTAACGGAATTACATTAGACCGAATACCTTTATTTGTTTGATCTGTAGTTATTACAACAGTTCTTTTACTTTTATCATTACCTGTTTTAGCTGGAGCTATTACAATGCTTTTAACTGATCGAAATTTAAATACATCATTCTTTGACCCGGCTGGTGGGGGAGACCCAATTTTATATCAAC…		cellularOrganisms	cellularOrganisms	1.0	Eukaryota	superkingdom	1.0	Metazoa	kingdom	1.0	Arthropoda	phylum	1.0	Insecta	class	1.0	Diptera	order	0.94	Chironomidae	family	0.85	Chironomus	genus	0.71	Chironomus_heterodentatus	species	0.43
Zotu108	SA_6_II_23_7_2020_S22_MLepF1_LepR1	930	TAAGTTTTTGACTTCTTCCCCCTTCTCTTACACTTTTACTTTCTAGTTCATTTGTAGAAAATGGAGCAGGAACAGGATGAACAGTTTATCCTCCCCTTTCTGCAGCTATTGCCCATAGAGGTGCTTCTGTTGATTTAGCTATTTTTTCTCTTCATTTAGCAGGTGTTTCTTCTATTTTAGGATCTGTAAATTTTATTACTACAGTTATTAATATACGAGCTAACGGAATTACATTAGACCGAATACCTTTATTTGTTTGATCTGTAGTTATTACAACAGTTCTTTTACTTTTATCATTACCTGTTTTAGCTGGAGCTATTACAATGCTTTTAACTGATCGAAATTTAAATACATCATTCTTTGACCCGGCTGGTGGGGGAGACCCAATTTTATATCAAC…		cellularOrganisms	cellularOrganisms	1.0	Eukaryota	superkingdom	1.0	Metazoa	kingdom	1.0	Arthropoda	phylum	1.0	Insecta	class	1.0	Diptera	order	0.94	Chironomidae	family	0.85	Chironomus	genus	0.71	Chironomus_heterodentatus	species	0.43
Zotu108	SA_6_IV_23_7_2020_S24_MLepF1_LepR1	868	TAAGTTTTTGACTTCTTCCCCCTTCTCTTACACTTTTACTTTCTAGTTCATTTGTAGAAAATGGAGCAGGAACAGGATGAACAGTTTATCCTCCCCTTTCTGCAGCTATTGCCCATAGAGGTGCTTCTGTTGATTTAGCTATTTTTTCTCTTCATTTAGCAGGTGTTTCTTCTATTTTAGGATCTGTAAATTTTATTACTACAGTTATTAATATACGAGCTAACGGAATTACATTAGACCGAATACCTTTATTTGTTTGATCTGTAGTTATTACAACAGTTCTTTTACTTTTATCATTACCTGTTTTAGCTGGAGCTATTACAATGCTTTTAACTGATCGAAATTTAAATACATCATTCTTTGACCCGGCTGGTGGGGGAGACCCAATTTTATATCAAC…		cellularOrganisms	cellularOrganisms	1.0	Eukaryota	superkingdom	1.0	Metazoa	kingdom	1.0	Arthropoda	phylum	1.0	Insecta	class	1.0	Diptera	order	0.94	Chironomidae	family	0.85	Chironomus	genus	0.71	Chironomus_heterodentatus	species	0.43
Zotu108	SA_6_I_23_7_2020_S21_MLepF1_LepR1	671	TAAGTTTTTGACTTCTTCCCCCTTCTCTTACACTTTTACTTTCTAGTTCATTTGTAGAAAATGGAGCAGGAACAGGATGAACAGTTTATCCTCCCCTTTCTGCAGCTATTGCCCATAGAGGTGCTTCTGTTGATTTAGCTATTTTTTCTCTTCATTTAGCAGGTGTTTCTTCTATTTTAGGATCTGTAAATTTTATTACTACAGTTATTAATATACGAGCTAACGGAATTACATTAGACCGAATACCTTTATTTGTTTGATCTGTAGTTATTACAACAGTTCTTTTACTTTTATCATTACCTGTTTTAGCTGGAGCTATTACAATGCTTTTAACTGATCGAAATTTAAATACATCATTCTTTGACCCGGCTGGTGGGGGAGACCCAATTTTATATCAAC…		cellularOrganisms	cellularOrganisms	1.0	Eukaryota	superkingdom	1.0	Metazoa	kingdom	1.0	Arthropoda	phylum	1.0	Insecta	class	1.0	Diptera	order	0.94	Chironomidae	family	0.85	Chironomus	genus	0.71	Chironomus_heterodentatus	species	0.43
Zotu1764	SA_1_II_23_7_2020_S2_MLepF1_LepR1	5	TGAGATTTTGATTATTACCTCCTAGATTAAGTTTATTATTATCAAGTATATTCATTGGAGTTGGAACTGGAACAGGATGAACAGTTTATCCTCCTTTATCTTCAAATTTATCACATAGAGGACCTTCTGTTGATTTATCAATCTTTAGATTACATATTGCAGGAATTTCTTCTATTATAGCATCAATTAATTTTATTACTACTGCTATTAATATAAAATCTTATAAATTAGAAAATTTACCATTATTTGTTTGAGCGATAATATTAACTGCTATTTTATTATTATTATCTTTACCTGTTTTAGCAGGAGCTATTACTATATTATTATTTGATCGTAATTTAAACACTTCTTTTTTTGATCCTGCAGGAGGGGGGGATCCAATTTTATATCAACATTTAT…		cellularOrganisms	cellularOrganisms	1.0	Eukaryota	superkingdom	1.0	Metazoa	kingdom	0.99	Arthropoda	phylum	0.99	Insecta	class	0.99	Hymenoptera	order	0.88	Megastigmidae	family	0.26	Megastigmus	genus	0.26	Megastigmus_atedius	species	0.04
Zotu1764	SA_1_IV_23_7_2020_S4_MLepF1_LepR1	5	TGAGATTTTGATTATTACCTCCTAGATTAAGTTTATTATTATCAAGTATATTCATTGGAGTTGGAACTGGAACAGGATGAACAGTTTATCCTCCTTTATCTTCAAATTTATCACATAGAGGACCTTCTGTTGATTTATCAATCTTTAGATTACATATTGCAGGAATTTCTTCTATTATAGCATCAATTAATTTTATTACTACTGCTATTAATATAAAATCTTATAAATTAGAAAATTTACCATTATTTGTTTGAGCGATAATATTAACTGCTATTTTATTATTATTATCTTTACCTGTTTTAGCAGGAGCTATTACTATATTATTATTTGATCGTAATTTAAACACTTCTTTTTTTGATCCTGCAGGAGGGGGGGATCCAATTTTATATCAACATTTAT…		cellularOrganisms	cellularOrganisms	1.0	Eukaryota	superkingdom	1.0	Metazoa	kingdom	0.99	Arthropoda	phylum	0.99	Insecta	class	0.99	Hymenoptera	order	0.88	Megastigmidae	family	0.26	Megastigmus	genus	0.26	Megastigmus_atedius	species	0.04
Zotu1764	SA_1_III_23_7_2020_S3_MLepF1_LepR1	5	TGAGATTTTGATTATTACCTCCTAGATTAAGTTTATTATTATCAAGTATATTCATTGGAGTTGGAACTGGAACAGGATGAACAGTTTATCCTCCTTTATCTTCAAATTTATCACATAGAGGACCTTCTGTTGATTTATCAATCTTTAGATTACATATTGCAGGAATTTCTTCTATTATAGCATCAATTAATTTTATTACTACTGCTATTAATATAAAATCTTATAAATTAGAAAATTTACCATTATTTGTTTGAGCGATAATATTAACTGCTATTTTATTATTATTATCTTTACCTGTTTTAGCAGGAGCTATTACTATATTATTATTTGATCGTAATTTAAACACTTCTTTTTTTGATCCTGCAGGAGGGGGGGATCCAATTTTATATCAACATTTAT…		cellularOrganisms	cellularOrganisms	1.0	Eukaryota	superkingdom	1.0	Metazoa	kingdom	0.99	Arthropoda	phylum	0.99	Insecta	class	0.99	Hymenoptera	order	0.88	Megastigmidae	family	0.26	Megastigmus	genus	0.26	Megastigmus_atedius	species	0.04
Zotu1764	SA_1_I_23_7_2020_S1_MLepF1_LepR1	13	TGAGATTTTGATTATTACCTCCTAGATTAAGTTTATTATTATCAAGTATATTCATTGGAGTTGGAACTGGAACAGGATGAACAGTTTATCCTCCTTTATCTTCAAATTTATCACATAGAGGACCTTCTGTTGATTTATCAATCTTTAGATTACATATTGCAGGAATTTCTTCTATTATAGCATCAATTAATTTTATTACTACTGCTATTAATATAAAATCTTATAAATTAGAAAATTTACCATTATTTGTTTGAGCGATAATATTAACTGCTATTTTATTATTATTATCTTTACCTGTTTTAGCAGGAGCTATTACTATATTATTATTTGATCGTAATTTAAACACTTCTTTTTTTGATCCTGCAGGAGGGGGGGATCCAATTTTATATCAACATTTAT…		cellularOrganisms	cellularOrganisms	1.0	Eukaryota	superkingdom	1.0	Metazoa	kingdom	0.99	Arthropoda	phylum	0.99	Insecta	class	0.99	Hymenoptera	order	0.88	Megastigmidae	family	0.26	Megastigmus	genus	0.26	Megastigmus_atedius	species	0.04
Zotu1392	QS_5_III_24_8_2020_S67_MLepF1_LepR1	32	TAAGATTTTGGCTACTCCCTCCTTCTTTAATCCTTTTGTCAGCATCTGCATTTGCTGGTGTAGGAGCCGGAACTGGGTGAACTGTTTACCCACCTCTAGCAAGAAACTTATTTCACTCAGGAATTTCTGTAGATCTAGCTATTTTTAGCTTACATTTAGCTGGGGCTTCATCTATTTTAGGAGCTATTAATTTTATTACAACTATCTTAAATATGCGATCCTCTTCAATCACTTTGGACTCTATTCCTCTTTTTGTATGATCTGTTCTAATCACCGCTATCCTATTGCTTCTTTCTTTACCAGTGTTAGCCGGAGCTATCACAATACTCTTAACAGACCGTAATTTTAATACCTCTTTTTTCGATCCTTCGGGAGGGGGGGACCCTATTCTTTACCAAC…		cellularOrganisms	cellularOrganisms	1.0	Eukaryota	superkingdom	0.97	Metazoa	kingdom	0.86	Arthropoda	phylum	0.65	Arachnida	class	0.22	Opiliones	order	0.1	Sabaconidae	family	0.1	Sabacon	genus	0.1	Sabacon_siskiyou	species	0.1
Zotu1392	QS_5_IV_24_8_2020_S68_MLepF1_LepR1	3	TAAGATTTTGGCTACTCCCTCCTTCTTTAATCCTTTTGTCAGCATCTGCATTTGCTGGTGTAGGAGCCGGAACTGGGTGAACTGTTTACCCACCTCTAGCAAGAAACTTATTTCACTCAGGAATTTCTGTAGATCTAGCTATTTTTAGCTTACATTTAGCTGGGGCTTCATCTATTTTAGGAGCTATTAATTTTATTACAACTATCTTAAATATGCGATCCTCTTCAATCACTTTGGACTCTATTCCTCTTTTTGTATGATCTGTTCTAATCACCGCTATCCTATTGCTTCTTTCTTTACCAGTGTTAGCCGGAGCTATCACAATACTCTTAACAGACCGTAATTTTAATACCTCTTTTTTCGATCCTTCGGGAGGGGGGGACCCTATTCTTTACCAAC…		cellularOrganisms	cellularOrganisms	1.0	Eukaryota	superkingdom	0.97	Metazoa	kingdom	0.86	Arthropoda	phylum	0.65	Arachnida	class	0.22	Opiliones	order	0.1	Sabaconidae	family	0.1	Sabacon	genus	0.1	Sabacon_siskiyou	species	0.1
Zotu1286	SA_3_I_23_7_2020_S9_MLepF1_LepR1	11	TGAGATTTTGGTTGCTGTTTCCAGCTATGCTCTTCTTGGTATGCTCAGGGTACATCTCTTCAGGCTGTGGGACAGGATGAACAGTTTATCCTCCTCTATCTAGAATCTACTTCCACACAGATCCTTCTGTAGATTTAGCTATTTTCTCTTTACATCTAGGAGGAGTATCTTCCATTCTCAGTTCTATCAATTTTATTACCACCGTGTTTGTTATACGATTCTCTGGTCTACCTATGGAACGAATTCCCTTATTCATCTGATCTATGTTGGTCACCTCTTTTTTGCTCTTGCTATCATTACCAGTCTTGGCCGGGGCCATTACTATACTCCTCACAGATCGAAATCTTAATACTTCATTTTTTGATCCCTTAGGAGGGGGAGACCCAGTACTCTACCAGC…		cellularOrganisms	cellularOrganisms	1.0	Eukaryota	superkingdom	0.91	Metazoa	kingdom	0.82	Chordata	phylum	0.21	Amphibia	class	0.08	Gymnophiona	order	0.02	Rhinatrematidae	family	0.02	Epicrionops	genus	0.02	Rhinatrema_nigrum	species	0.02
Zotu1286	SA_3_IV_23_7_2020_S12_MLepF1_LepR1	3	TGAGATTTTGGTTGCTGTTTCCAGCTATGCTCTTCTTGGTATGCTCAGGGTACATCTCTTCAGGCTGTGGGACAGGATGAACAGTTTATCCTCCTCTATCTAGAATCTACTTCCACACAGATCCTTCTGTAGATTTAGCTATTTTCTCTTTACATCTAGGAGGAGTATCTTCCATTCTCAGTTCTATCAATTTTATTACCACCGTGTTTGTTATACGATTCTCTGGTCTACCTATGGAACGAATTCCCTTATTCATCTGATCTATGTTGGTCACCTCTTTTTTGCTCTTGCTATCATTACCAGTCTTGGCCGGGGCCATTACTATACTCCTCACAGATCGAAATCTTAATACTTCATTTTTTGATCCCTTAGGAGGGGGAGACCCAGTACTCTACCAGC…		cellularOrganisms	cellularOrganisms	1.0	Eukaryota	superkingdom	0.91	Metazoa	kingdom	0.82	Chordata	phylum	0.21	Amphibia	class	0.08	Gymnophiona	order	0.02	Rhinatrematidae	family	0.02	Epicrionops	genus	0.02	Rhinatrema_nigrum	species	0.02
Zotu1286	SA_3_II_23_7_2020_S10_MLepF1_LepR1	3	TGAGATTTTGGTTGCTGTTTCCAGCTATGCTCTTCTTGGTATGCTCAGGGTACATCTCTTCAGGCTGTGGGACAGGATGAACAGTTTATCCTCCTCTATCTAGAATCTACTTCCACACAGATCCTTCTGTAGATTTAGCTATTTTCTCTTTACATCTAGGAGGAGTATCTTCCATTCTCAGTTCTATCAATTTTATTACCACCGTGTTTGTTATACGATTCTCTGGTCTACCTATGGAACGAATTCCCTTATTCATCTGATCTATGTTGGTCACCTCTTTTTTGCTCTTGCTATCATTACCAGTCTTGGCCGGGGCCATTACTATACTCCTCACAGATCGAAATCTTAATACTTCATTTTTTGATCCCTTAGGAGGGGGAGACCCAGTACTCTACCAGC…		cellularOrganisms	cellularOrganisms	1.0	Eukaryota	superkingdom	0.91	Metazoa	kingdom	0.82	Chordata	phylum	0.21	Amphibia	class	0.08	Gymnophiona	order	0.02	Rhinatrematidae	family	0.02	Epicrionops	genus	0.02	Rhinatrema_nigrum	species	0.02
Zotu1286	SA_3_III_23_7_2020_S11_MLepF1_LepR1	32	TGAGATTTTGGTTGCTGTTTCCAGCTATGCTCTTCTTGGTATGCTCAGGGTACATCTCTTCAGGCTGTGGGACAGGATGAACAGTTTATCCTCCTCTATCTAGAATCTACTTCCACACAGATCCTTCTGTAGATTTAGCTATTTTCTCTTTACATCTAGGAGGAGTATCTTCCATTCTCAGTTCTATCAATTTTATTACCACCGTGTTTGTTATACGATTCTCTGGTCTACCTATGGAACGAATTCCCTTATTCATCTGATCTATGTTGGTCACCTCTTTTTTGCTCTTGCTATCATTACCAGTCTTGGCCGGGGCCATTACTATACTCCTCACAGATCGAAATCTTAATACTTCATTTTTTGATCCCTTAGGAGGGGGAGACCCAGTACTCTACCAGC…		cellularOrganisms	cellularOrganisms	1.0	Eukaryota	superkingdom	0.91	Metazoa	kingdom	0.82	Chordata	phylum	0.21	Amphibia	class	0.08	Gymnophiona	order	0.02	Rhinatrematidae	family	0.02	Epicrionops	genus	0.02	Rhinatrema_nigrum	species	0.02
Zotu1203	QS_6_III_27_7_2020_S47_MLepF1_LepR1	4	TAAGATTTTGACTCTTACCTCCTTCAATTACTCTTTTACTTTTAAGAAATTTTATTAATGATGGAACAGGTACAGGATGAACTATTTATCCTCCCTTATCCTCTAATATTTTTCATAATGGTCCTTCTGTAGACTTAACAATTTTTTCTCTTCATATTGCAGGTATATCCTCAATTTTAGGAGCAATTAATTTTATTTCAACAATTCTTAATATACATCATAAAAATTTTTCTATTGATAAAATTCCTTTACTCGTATGATCAATTTTAATTACAGCTATCTTACTTCTATTATCCTTACCTGTTTTGGCCGGAGCTATTACTATACTATTAACTGATCGAAATTTAAATACTTCATTCTTTGATCCTTCAGGAGGAGGTGACCCAATTCTATACCAAC…		cellularOrganisms	cellularOrganisms	1.0	Eukaryota	superkingdom	1.0	Metazoa	kingdom	1.0	Arthropoda	phylum	1.0	Insecta	class	1.0	Hymenoptera	order	1.0	Formicidae	family	1.0	Formica	genus	1.0	Formica_podzolica	species	0.74
Zotu1203	QS_6_II_27_7_2020_S46_MLepF1_LepR1	5	TAAGATTTTGACTCTTACCTCCTTCAATTACTCTTTTACTTTTAAGAAATTTTATTAATGATGGAACAGGTACAGGATGAACTATTTATCCTCCCTTATCCTCTAATATTTTTCATAATGGTCCTTCTGTAGACTTAACAATTTTTTCTCTTCATATTGCAGGTATATCCTCAATTTTAGGAGCAATTAATTTTATTTCAACAATTCTTAATATACATCATAAAAATTTTTCTATTGATAAAATTCCTTTACTCGTATGATCAATTTTAATTACAGCTATCTTACTTCTATTATCCTTACCTGTTTTGGCCGGAGCTATTACTATACTATTAACTGATCGAAATTTAAATACTTCATTCTTTGATCCTTCAGGAGGAGGTGACCCAATTCTATACCAAC…		cellularOrganisms	cellularOrganisms	1.0	Eukaryota	superkingdom	1.0	Metazoa	kingdom	1.0	Arthropoda	phylum	1.0	Insecta	class	1.0	Hymenoptera	order	1.0	Formicidae	family	1.0	Formica	genus	1.0	Formica_podzolica	species	0.74
Zotu1203	QS_6_I_27_7_2020_S45_MLepF1_LepR1	4	TAAGATTTTGACTCTTACCTCCTTCAATTACTCTTTTACTTTTAAGAAATTTTATTAATGATGGAACAGGTACAGGATGAACTATTTATCCTCCCTTATCCTCTAATATTTTTCATAATGGTCCTTCTGTAGACTTAACAATTTTTTCTCTTCATATTGCAGGTATATCCTCAATTTTAGGAGCAATTAATTTTATTTCAACAATTCTTAATATACATCATAAAAATTTTTCTATTGATAAAATTCCTTTACTCGTATGATCAATTTTAATTACAGCTATCTTACTTCTATTATCCTTACCTGTTTTGGCCGGAGCTATTACTATACTATTAACTGATCGAAATTTAAATACTTCATTCTTTGATCCTTCAGGAGGAGGTGACCCAATTCTATACCAAC…		cellularOrganisms	cellularOrganisms	1.0	Eukaryota	superkingdom	1.0	Metazoa	kingdom	1.0	Arthropoda	phylum	1.0	Insecta	class	1.0	Hymenoptera	order	1.0	Formicidae	family	1.0	Formica	genus	1.0	Formica_podzolica	species	0.74
Zotu1203	QS_6_II_2_27_7_2020_S94_MLepF1_LepR1	3	TAAGATTTTGACTCTTACCTCCTTCAATTACTCTTTTACTTTTAAGAAATTTTATTAATGATGGAACAGGTACAGGATGAACTATTTATCCTCCCTTATCCTCTAATATTTTTCATAATGGTCCTTCTGTAGACTTAACAATTTTTTCTCTTCATATTGCAGGTATATCCTCAATTTTAGGAGCAATTAATTTTATTTCAACAATTCTTAATATACATCATAAAAATTTTTCTATTGATAAAATTCCTTTACTCGTATGATCAATTTTAATTACAGCTATCTTACTTCTATTATCCTTACCTGTTTTGGCCGGAGCTATTACTATACTATTAACTGATCGAAATTTAAATACTTCATTCTTTGATCCTTCAGGAGGAGGTGACCCAATTCTATACCAAC…		cellularOrganisms	cellularOrganisms	1.0	Eukaryota	superkingdom	1.0	Metazoa	kingdom	1.0	Arthropoda	phylum	1.0	Insecta	class	1.0	Hymenoptera	order	1.0	Formicidae	family	1.0	Formica	genus	1.0	Formica_podzolica	species	0.74
Zotu1203	QS_6_III_2_27_7_2020_S95_MLepF1_LepR1	4	TAAGATTTTGACTCTTACCTCCTTCAATTACTCTTTTACTTTTAAGAAATTTTATTAATGATGGAACAGGTACAGGATGAACTATTTATCCTCCCTTATCCTCTAATATTTTTCATAATGGTCCTTCTGTAGACTTAACAATTTTTTCTCTTCATATTGCAGGTATATCCTCAATTTTAGGAGCAATTAATTTTATTTCAACAATTCTTAATATACATCATAAAAATTTTTCTATTGATAAAATTCCTTTACTCGTATGATCAATTTTAATTACAGCTATCTTACTTCTATTATCCTTACCTGTTTTGGCCGGAGCTATTACTATACTATTAACTGATCGAAATTTAAATACTTCATTCTTTGATCCTTCAGGAGGAGGTGACCCAATTCTATACCAAC…		cellularOrganisms	cellularOrganisms	1.0	Eukaryota	superkingdom	1.0	Metazoa	kingdom	1.0	Arthropoda	phylum	1.0	Insecta	class	1.0	Hymenoptera	order	1.0	Formicidae	family	1.0	Formica	genus	1.0	Formica_podzolica	species	0.74
Zotu1203	QS_6_IV_2_27_7_2020_S96_MLepF1_LepR1	6	TAAGATTTTGACTCTTACCTCCTTCAATTACTCTTTTACTTTTAAGAAATTTTATTAATGATGGAACAGGTACAGGATGAACTATTTATCCTCCCTTATCCTCTAATATTTTTCATAATGGTCCTTCTGTAGACTTAACAATTTTTTCTCTTCATATTGCAGGTATATCCTCAATTTTAGGAGCAATTAATTTTATTTCAACAATTCTTAATATACATCATAAAAATTTTTCTATTGATAAAATTCCTTTACTCGTATGATCAATTTTAATTACAGCTATCTTACTTCTATTATCCTTACCTGTTTTGGCCGGAGCTATTACTATACTATTAACTGATCGAAATTTAAATACTTCATTCTTTGATCCTTCAGGAGGAGGTGACCCAATTCTATACCAAC…		cellularOrganisms	cellularOrganisms	1.0	Eukaryota	superkingdom	1.0	Metazoa	kingdom	1.0	Arthropoda	phylum	1.0	Insecta	class	1.0	Hymenoptera	order	1.0	Formicidae	family	1.0	Formica	genus	1.0	Formica_podzolica	species	0.74
Zotu1203	QS_4_II_24_8_2020_S62_MLepF1_LepR1	4	TAAGATTTTGACTCTTACCTCCTTCAATTACTCTTTTACTTTTAAGAAATTTTATTAATGATGGAACAGGTACAGGATGAACTATTTATCCTCCCTTATCCTCTAATATTTTTCATAATGGTCCTTCTGTAGACTTAACAATTTTTTCTCTTCATATTGCAGGTATATCCTCAATTTTAGGAGCAATTAATTTTATTTCAACAATTCTTAATATACATCATAAAAATTTTTCTATTGATAAAATTCCTTTACTCGTATGATCAATTTTAATTACAGCTATCTTACTTCTATTATCCTTACCTGTTTTGGCCGGAGCTATTACTATACTATTAACTGATCGAAATTTAAATACTTCATTCTTTGATCCTTCAGGAGGAGGTGACCCAATTCTATACCAAC…		cellularOrganisms	cellularOrganisms	1.0	Eukaryota	superkingdom	1.0	Metazoa	kingdom	1.0	Arthropoda	phylum	1.0	Insecta	class	1.0	Hymenoptera	order	1.0	Formicidae	family	1.0	Formica	genus	1.0	Formica_podzolica	species	0.74
Zotu1807	QS_1_III_24_8_2020_S51_MLepF1_LepR1	7	TAAGATTTTGATTATTACCTCCTTCTTTATCTTTATTATTAATTAGAAGAATAGTTAATACAGGAGCTGGGACGGGATGAACAGTTTACCCTCCTTTATCAAGAACTCTTGGGCATACAGGAGCCTCTGTAGATTTAGCTATTTTTTCGTTACATCTAGCTGGTGTTAGATCAATTCTAGGAGCTGTAAATTTTATTACCACCATCATTAATATACGTTCTTGAGGTCTAACTTTGGAACGAATACCTTTATTCGTTTGATCTGTATTTATTACAGCCGTTCTTCTCCTTTTGTCGCTTCCTGTACTTGCTGGTGCAATTACTATACTTTTAACAGACCGAAATTTAAATACTTCATTCTTTGACCCTGCGGGTGGGGGAGACCCTATTTTATATCAAC…		cellularOrganisms	cellularOrganisms	1.0	Eukaryota	superkingdom	0.99	Metazoa	kingdom	0.99	Arthropoda	phylum	0.83	Insecta	class	0.75	Psocoptera	order	0.13	Psocidae	family	0.12	Longivalvus	genus	0.12	Longivalvus_hyalospilus	species	0.12
Zotu1807	QS_1_I_24_8_2020_S49_MLepF1_LepR1	7	TAAGATTTTGATTATTACCTCCTTCTTTATCTTTATTATTAATTAGAAGAATAGTTAATACAGGAGCTGGGACGGGATGAACAGTTTACCCTCCTTTATCAAGAACTCTTGGGCATACAGGAGCCTCTGTAGATTTAGCTATTTTTTCGTTACATCTAGCTGGTGTTAGATCAATTCTAGGAGCTGTAAATTTTATTACCACCATCATTAATATACGTTCTTGAGGTCTAACTTTGGAACGAATACCTTTATTCGTTTGATCTGTATTTATTACAGCCGTTCTTCTCCTTTTGTCGCTTCCTGTACTTGCTGGTGCAATTACTATACTTTTAACAGACCGAAATTTAAATACTTCATTCTTTGACCCTGCGGGTGGGGGAGACCCTATTTTATATCAAC…		cellularOrganisms	cellularOrganisms	1.0	Eukaryota	superkingdom	0.99	Metazoa	kingdom	0.99	Arthropoda	phylum	0.83	Insecta	class	0.75	Psocoptera	order	0.13	Psocidae	family	0.12	Longivalvus	genus	0.12	Longivalvus_hyalospilus	species	0.12
Zotu1389	QS_4_II_27_7_2020_S38_MLepF1_LepR1	11	TAAGTTTTTGACTTCTTCCCCCTTCTCTCACTCTTTTACTTTCTAGTTCATTTGTAGAAAATGGAGCAGGAACGGGTTGAACAGTTTATCCCCCTCTTTCAGCGGCAATTGCCCATAGTGGGGCTTCTGTTGATTTAGCTATTTTTTCTTTACATTTAGCAGGAATTTCTTCTATTTTAGGTTCTGTAAATTTTATTACAACTGTAATTAATATACGAGCAAATGGAATTACTCTAGACCGAATACCATTATTCGTTTGATCAGTTGTTATTACAACTGTTTTACTTCTTCTCTCTTTACCCGTTTTAGCCGGTGCAATTACTATACTATTAACAGATCGAAATTTAAACACATCATTTTTTGATCCTGCCGGAGGTGGGGACCCCATTCTATATCAAC…		cellularOrganisms	cellularOrganisms	1.0	Eukaryota	superkingdom	1.0	Metazoa	kingdom	1.0	Arthropoda	phylum	1.0	Insecta	class	1.0	Diptera	order	1.0	Chironomidae	family	1.0	Chironomus	genus	1.0	Chironomus_atrella	species	1.0
Zotu1389	QS_4_IV_27_7_2020_S40_MLepF1_LepR1	9	TAAGTTTTTGACTTCTTCCCCCTTCTCTCACTCTTTTACTTTCTAGTTCATTTGTAGAAAATGGAGCAGGAACGGGTTGAACAGTTTATCCCCCTCTTTCAGCGGCAATTGCCCATAGTGGGGCTTCTGTTGATTTAGCTATTTTTTCTTTACATTTAGCAGGAATTTCTTCTATTTTAGGTTCTGTAAATTTTATTACAACTGTAATTAATATACGAGCAAATGGAATTACTCTAGACCGAATACCATTATTCGTTTGATCAGTTGTTATTACAACTGTTTTACTTCTTCTCTCTTTACCCGTTTTAGCCGGTGCAATTACTATACTATTAACAGATCGAAATTTAAACACATCATTTTTTGATCCTGCCGGAGGTGGGGACCCCATTCTATATCAAC…		cellularOrganisms	cellularOrganisms	1.0	Eukaryota	superkingdom	1.0	Metazoa	kingdom	1.0	Arthropoda	phylum	1.0	Insecta	class	1.0	Diptera	order	1.0	Chironomidae	family	1.0	Chironomus	genus	1.0	Chironomus_atrella	species	1.0
Zotu1389	QS_4_III_27_7_2020_S39_MLepF1_LepR1	18	TAAGTTTTTGACTTCTTCCCCCTTCTCTCACTCTTTTACTTTCTAGTTCATTTGTAGAAAATGGAGCAGGAACGGGTTGAACAGTTTATCCCCCTCTTTCAGCGGCAATTGCCCATAGTGGGGCTTCTGTTGATTTAGCTATTTTTTCTTTACATTTAGCAGGAATTTCTTCTATTTTAGGTTCTGTAAATTTTATTACAACTGTAATTAATATACGAGCAAATGGAATTACTCTAGACCGAATACCATTATTCGTTTGATCAGTTGTTATTACAACTGTTTTACTTCTTCTCTCTTTACCCGTTTTAGCCGGTGCAATTACTATACTATTAACAGATCGAAATTTAAACACATCATTTTTTGATCCTGCCGGAGGTGGGGACCCCATTCTATATCAAC…		cellularOrganisms	cellularOrganisms	1.0	Eukaryota	superkingdom	1.0	Metazoa	kingdom	1.0	Arthropoda	phylum	1.0	Insecta	class	1.0	Diptera	order	1.0	Chironomidae	family	1.0	Chironomus	genus	1.0	Chironomus_atrella	species	1.0
Zotu2240	QS_2_I_24_8_2020_S53_MLepF1_LepR1	18	TTTCATTCTGATTACTACCGCCTTCACTTATTTTACTATTAGCTAGTGCCTTTGTAGAACAAGGAGTAGGTACAGGATGAACAGTATATCCGCCTCTATCAGGTATCCAATCACATTCAGGTGGGTCTGTAGATCTAGCAATCTTCAGTCTTCACTTGGCAGGAATTTCAAGTATGTTAGGAGCCATGAACTTTATTACTACAATCTTAAACATGCGAAACCCAGGTATGACATTACATAAACTACCACTATTCTGTTGAGCTATCATGGTAACTGCTATCCTATTACTACTATCACTACCAGTACTAGCAGGAGCGATTACAATGTTACTAACAGATCGAAACTTTAATACATCATTCTACGATCCAGCTGGAGGAGGTGATCCAATTCTATACCAAC…		cellularOrganisms	cellularOrganisms	1.0	Eukaryota	superkingdom	0.99	Fungi	kingdom	0.71	Basidiomycota	phylum	0.71	Agaricomycetes	class	0.31	Cantharellales	order	0.3	Ceratobasidiaceae	family	0.21	Rhizoctonia	genus	0.21	Rhizoctonia_solani	species	0.21
Zotu189	SA_1_II_23_7_2020_S2_MLepF1_LepR1	22	TAAGATTTTGACTTTTAATTCCATCTTTAATACTTTTAATTTATAGAAATATTTTTGGTATAGGAACTGGAACCGGATGAACTATTTATCCACCTCTTTCATCCCAAATAAATCCTTCAATCGACCTTACCATTTTTTCTCTTCATGTAGCTGGAATTTCCTCAATTTTAAGATCAATTAATTTTATTTGTACAATTTTAAATATAAGGTCATCAATTAATTATTGAACATTATTTTCATGGTCAATCTTTATTACAACAATCTTGCTTCTTCTATCCTTACCTGTACTAGCAGGTGGAATCACTATAATTTTATCAGACCGAAATTTAAATACTTCTTTTTTTATACCATCAGGAGGAGGGGATCCTATCTTATACCAACATCTATTT		cellularOrganisms	cellularOrganisms	1.0	Eukaryota	superkingdom	1.0	Metazoa	kingdom	0.94	Arthropoda	phylum	0.9	Insecta	class	0.85	Lepidoptera	order	0.31	Nymphalidae	family	0.2	Punargentus	genus	0.13	Punargentus_chiliensis	species	0.13
Zotu189	SA_1_IV_23_7_2020_S4_MLepF1_LepR1	28	TAAGATTTTGACTTTTAATTCCATCTTTAATACTTTTAATTTATAGAAATATTTTTGGTATAGGAACTGGAACCGGATGAACTATTTATCCACCTCTTTCATCCCAAATAAATCCTTCAATCGACCTTACCATTTTTTCTCTTCATGTAGCTGGAATTTCCTCAATTTTAAGATCAATTAATTTTATTTGTACAATTTTAAATATAAGGTCATCAATTAATTATTGAACATTATTTTCATGGTCAATCTTTATTACAACAATCTTGCTTCTTCTATCCTTACCTGTACTAGCAGGTGGAATCACTATAATTTTATCAGACCGAAATTTAAATACTTCTTTTTTTATACCATCAGGAGGAGGGGATCCTATCTTATACCAACATCTATTT		cellularOrganisms	cellularOrganisms	1.0	Eukaryota	superkingdom	1.0	Metazoa	kingdom	0.94	Arthropoda	phylum	0.9	Insecta	class	0.85	Lepidoptera	order	0.31	Nymphalidae	family	0.2	Punargentus	genus	0.13	Punargentus_chiliensis	species	0.13
Zotu189	SA_1_I_23_7_2020_S1_MLepF1_LepR1	32	TAAGATTTTGACTTTTAATTCCATCTTTAATACTTTTAATTTATAGAAATATTTTTGGTATAGGAACTGGAACCGGATGAACTATTTATCCACCTCTTTCATCCCAAATAAATCCTTCAATCGACCTTACCATTTTTTCTCTTCATGTAGCTGGAATTTCCTCAATTTTAAGATCAATTAATTTTATTTGTACAATTTTAAATATAAGGTCATCAATTAATTATTGAACATTATTTTCATGGTCAATCTTTATTACAACAATCTTGCTTCTTCTATCCTTACCTGTACTAGCAGGTGGAATCACTATAATTTTATCAGACCGAAATTTAAATACTTCTTTTTTTATACCATCAGGAGGAGGGGATCCTATCTTATACCAACATCTATTT		cellularOrganisms	cellularOrganisms	1.0	Eukaryota	superkingdom	1.0	Metazoa	kingdom	0.94	Arthropoda	phylum	0.9	Insecta	class	0.85	Lepidoptera	order	0.31	Nymphalidae	family	0.2	Punargentus	genus	0.13	Punargentus_chiliensis	species	0.13
Zotu189	SA_1_III_23_7_2020_S3_MLepF1_LepR1	1677	TAAGATTTTGACTTTTAATTCCATCTTTAATACTTTTAATTTATAGAAATATTTTTGGTATAGGAACTGGAACCGGATGAACTATTTATCCACCTCTTTCATCCCAAATAAATCCTTCAATCGACCTTACCATTTTTTCTCTTCATGTAGCTGGAATTTCCTCAATTTTAAGATCAATTAATTTTATTTGTACAATTTTAAATATAAGGTCATCAATTAATTATTGAACATTATTTTCATGGTCAATCTTTATTACAACAATCTTGCTTCTTCTATCCTTACCTGTACTAGCAGGTGGAATCACTATAATTTTATCAGACCGAAATTTAAATACTTCTTTTTTTATACCATCAGGAGGAGGGGATCCTATCTTATACCAACATCTATTT		cellularOrganisms	cellularOrganisms	1.0	Eukaryota	superkingdom	1.0	Metazoa	kingdom	0.94	Arthropoda	phylum	0.9	Insecta	class	0.85	Lepidoptera	order	0.31	Nymphalidae	family	0.2	Punargentus	genus	0.13	Punargentus_chiliensis	species	0.13
Zotu1855	SA_6_IV_26_8_2020_S92_MLepF1_LepR1	25	TAAGATTTTGATTATTACCCCCATCATTATCATTACTTATTATAAGAAGAATCGTAGAAAGTGGAGCCGGAACTGGATGAACTGTATACCCTCCTTTATCTAGAAATATTGCACACGGCGGATCTTCAGTAGATTTAGCTATTTTTAGATTACACTTAGCAGGTATTTCTTCAATTTTAGGAGCTGTAAATTTTATTACTACAGTAATTAATATACGACCTGCAGGAATAATGCTTGATCAAATGCCTTTATTTGTTTGATCAGTTGTAATTACTGCAATTCTTTTATTATTATCTCTACCTGTTTTAGCAGGAGCTATTACAATACTACTAACAGATCGTAATTTAAATACTTTTTTCTTTGACCCTGCAGGAGGAGGAGATCCTATTTTATACCGAC…		cellularOrganisms	cellularOrganisms	1.0	Eukaryota	superkingdom	1.0	Metazoa	kingdom	1.0	Arthropoda	phylum	1.0	Insecta	class	1.0	Coleoptera	order	0.96	Latridiidae	family	0.94	Corticarina	genus	0.93	Corticarina_cavicollis	species	0.93
Zotu136	QS_5_III_27_7_2020_S43_MLepF1_LepR1	1962	TAAGATTCTGATTATTGTTACCATCTTTATGCTTATTATTGATTAGAAGAATAGTAGAAACAGGAACCGGAACAGGATGAACAGTTTACCCACCTCTTTCATCCATTATTGCCCATTCAGGATCATCAGTAGATTTTTCAATTTTTTCACTTCATATAGCAGGTATTTCATCAATTTTAGGAGCAATTAATTTCATTTCAACAATATTAAATATAAAAATTAAAtttttaaaatttgatcaaatttctttatttatttgatcaattttaattactacaattttattACTTTTATCTTTACCGGTACTAGCTGGAGCGATTACTATATTATTAACAGACCGAAATTTAAATACATCATTTTTTGACCCTATAGGAGGAGGAGATCCAGTTTTATATCAAC…		cellularOrganisms	cellularOrganisms	1.0	Eukaryota	superkingdom	1.0	Metazoa	kingdom	1.0	Arthropoda	phylum	1.0	Insecta	class	1.0	Diptera	order	0.59	Cecidomyiidae	family	0.56	Schizomyia	genus	0.16	Schizomyia_galiorum	species	0.16
Zotu136	QS_5_I_27_7_2020_S41_MLepF1_LepR1	219	TAAGATTCTGATTATTGTTACCATCTTTATGCTTATTATTGATTAGAAGAATAGTAGAAACAGGAACCGGAACAGGATGAACAGTTTACCCACCTCTTTCATCCATTATTGCCCATTCAGGATCATCAGTAGATTTTTCAATTTTTTCACTTCATATAGCAGGTATTTCATCAATTTTAGGAGCAATTAATTTCATTTCAACAATATTAAATATAAAAATTAAAtttttaaaatttgatcaaatttctttatttatttgatcaattttaattactacaattttattACTTTTATCTTTACCGGTACTAGCTGGAGCGATTACTATATTATTAACAGACCGAAATTTAAATACATCATTTTTTGACCCTATAGGAGGAGGAGATCCAGTTTTATATCAAC…		cellularOrganisms	cellularOrganisms	1.0	Eukaryota	superkingdom	1.0	Metazoa	kingdom	1.0	Arthropoda	phylum	1.0	Insecta	class	1.0	Diptera	order	0.59	Cecidomyiidae	family	0.56	Schizomyia	genus	0.16	Schizomyia_galiorum	species	0.16
Zotu136	QS_5_II_27_7_2020_S42_MLepF1_LepR1	266	TAAGATTCTGATTATTGTTACCATCTTTATGCTTATTATTGATTAGAAGAATAGTAGAAACAGGAACCGGAACAGGATGAACAGTTTACCCACCTCTTTCATCCATTATTGCCCATTCAGGATCATCAGTAGATTTTTCAATTTTTTCACTTCATATAGCAGGTATTTCATCAATTTTAGGAGCAATTAATTTCATTTCAACAATATTAAATATAAAAATTAAAtttttaaaatttgatcaaatttctttatttatttgatcaattttaattactacaattttattACTTTTATCTTTACCGGTACTAGCTGGAGCGATTACTATATTATTAACAGACCGAAATTTAAATACATCATTTTTTGACCCTATAGGAGGAGGAGATCCAGTTTTATATCAAC…		cellularOrganisms	cellularOrganisms	1.0	Eukaryota	superkingdom	1.0	Metazoa	kingdom	1.0	Arthropoda	phylum	1.0	Insecta	class	1.0	Diptera	order	0.59	Cecidomyiidae	family	0.56	Schizomyia	genus	0.16	Schizomyia_galiorum	species	0.16
Zotu136	QS_5_IV_27_7_2020_S44_MLepF1_LepR1	198	TAAGATTCTGATTATTGTTACCATCTTTATGCTTATTATTGATTAGAAGAATAGTAGAAACAGGAACCGGAACAGGATGAACAGTTTACCCACCTCTTTCATCCATTATTGCCCATTCAGGATCATCAGTAGATTTTTCAATTTTTTCACTTCATATAGCAGGTATTTCATCAATTTTAGGAGCAATTAATTTCATTTCAACAATATTAAATATAAAAATTAAAtttttaaaatttgatcaaatttctttatttatttgatcaattttaattactacaattttattACTTTTATCTTTACCGGTACTAGCTGGAGCGATTACTATATTATTAACAGACCGAAATTTAAATACATCATTTTTTGACCCTATAGGAGGAGGAGATCCAGTTTTATATCAAC…		cellularOrganisms	cellularOrganisms	1.0	Eukaryota	superkingdom	1.0	Metazoa	kingdom	1.0	Arthropoda	phylum	1.0	Insecta	class	1.0	Diptera	order	0.59	Cecidomyiidae	family	0.56	Schizomyia	genus	0.16	Schizomyia_galiorum	species	0.16
Zotu3270	SA_3_III_23_7_2020_S11_MLepF1_LepR1	4	TAAGATTTTGATTATTACCTCCTAGTCTTATATTTTTAATATCGAGAATATTTGTAGGATCAGGTACTGGAACAGGGTGAACTGTTTACCCCCCTTTATCTTCTAATTTATCTCATATAGGACCTTCAGTAGATTTATCAATTTTTTCTTTACATATTGCCGGTATATCATCAATTATAGGTTCAATTAATTTTATTTCTACAATTTTAAATATAAAAATTTTTAAAATAGAAATAATTCCTTTATTTGCATGAGCAATATTATTAACTGCAATTTTATTATTATTATCTTTACCAGTATTAGCAGGAGCAATTACTATATTATTATTTGATCGAAATTTAAATACTTCTTTTTTTGATCCAGTAGGAGGAGGGGACCCAGTATTATATCAACATTTAT…		cellularOrganisms	cellularOrganisms	1.0	Eukaryota	superkingdom	1.0	Metazoa	kingdom	1.0	Arthropoda	phylum	1.0	Insecta	class	1.0	Hymenoptera	order	0.98	Encyrtidae	family	0.57	Copidosoma	genus	0.57	Copidosoma_koehleri	species	0.55
Zotu273	QS_4_I_27_7_2020_S37_MLepF1_LepR1	30	TAAGATTTTGACTTTTACCCCCTGCTTTAACTCTTTTAATTTTAAGAACAATTGTAGAAAAAGGAGCAGGAACAGAATGAACTGTTTACCCTCCTCTTTCTTCTAATTTAACACATAATGGACCTTCAGTAGATTTAGTGATTTTTAGTTTACATTTAGCAGGAATTTCCTCAATTTTAGGTGCAGTAAATTTCATTTCAACTATTGTAAATATACGTCCATTTGGTATAATACTTGATGAAACTCCTTTATTTGTATGATCTGTTCTTATTACAGCAATTCTTTTATTATTATCACTACCAGTTCTTGCAGGAGCAATTACTATACTATTAACTGACCGAAACTTAAATTCTTCTTTTTTTGATCCAACCGGTGGGGGAGACCCAATTTTATACCAAC…		cellularOrganisms	cellularOrganisms	1.0	Eukaryota	superkingdom	1.0	Metazoa	kingdom	1.0	Arthropoda	phylum	1.0	Insecta	class	1.0	Coleoptera	order	0.99	Coccinellidae	family	0.98	Harmonia	genus	0.98	Harmonia_axyridis	species	0.98
Zotu273	QS_6_I_2_27_7_2020_S93_MLepF1_LepR1	14	TAAGATTTTGACTTTTACCCCCTGCTTTAACTCTTTTAATTTTAAGAACAATTGTAGAAAAAGGAGCAGGAACAGAATGAACTGTTTACCCTCCTCTTTCTTCTAATTTAACACATAATGGACCTTCAGTAGATTTAGTGATTTTTAGTTTACATTTAGCAGGAATTTCCTCAATTTTAGGTGCAGTAAATTTCATTTCAACTATTGTAAATATACGTCCATTTGGTATAATACTTGATGAAACTCCTTTATTTGTATGATCTGTTCTTATTACAGCAATTCTTTTATTATTATCACTACCAGTTCTTGCAGGAGCAATTACTATACTATTAACTGACCGAAACTTAAATTCTTCTTTTTTTGATCCAACCGGTGGGGGAGACCCAATTTTATACCAAC…		cellularOrganisms	cellularOrganisms	1.0	Eukaryota	superkingdom	1.0	Metazoa	kingdom	1.0	Arthropoda	phylum	1.0	Insecta	class	1.0	Coleoptera	order	0.99	Coccinellidae	family	0.98	Harmonia	genus	0.98	Harmonia_axyridis	species	0.98
Zotu273	QS_6_III_24_8_2020_S71_MLepF1_LepR1	9	TAAGATTTTGACTTTTACCCCCTGCTTTAACTCTTTTAATTTTAAGAACAATTGTAGAAAAAGGAGCAGGAACAGAATGAACTGTTTACCCTCCTCTTTCTTCTAATTTAACACATAATGGACCTTCAGTAGATTTAGTGATTTTTAGTTTACATTTAGCAGGAATTTCCTCAATTTTAGGTGCAGTAAATTTCATTTCAACTATTGTAAATATACGTCCATTTGGTATAATACTTGATGAAACTCCTTTATTTGTATGATCTGTTCTTATTACAGCAATTCTTTTATTATTATCACTACCAGTTCTTGCAGGAGCAATTACTATACTATTAACTGACCGAAACTTAAATTCTTCTTTTTTTGATCCAACCGGTGGGGGAGACCCAATTTTATACCAAC…		cellularOrganisms	cellularOrganisms	1.0	Eukaryota	superkingdom	1.0	Metazoa	kingdom	1.0	Arthropoda	phylum	1.0	Insecta	class	1.0	Coleoptera	order	0.99	Coccinellidae	family	0.98	Harmonia	genus	0.98	Harmonia_axyridis	species	0.98
Zotu273	QS_4_III_27_7_2020_S39_MLepF1_LepR1	36	TAAGATTTTGACTTTTACCCCCTGCTTTAACTCTTTTAATTTTAAGAACAATTGTAGAAAAAGGAGCAGGAACAGAATGAACTGTTTACCCTCCTCTTTCTTCTAATTTAACACATAATGGACCTTCAGTAGATTTAGTGATTTTTAGTTTACATTTAGCAGGAATTTCCTCAATTTTAGGTGCAGTAAATTTCATTTCAACTATTGTAAATATACGTCCATTTGGTATAATACTTGATGAAACTCCTTTATTTGTATGATCTGTTCTTATTACAGCAATTCTTTTATTATTATCACTACCAGTTCTTGCAGGAGCAATTACTATACTATTAACTGACCGAAACTTAAATTCTTCTTTTTTTGATCCAACCGGTGGGGGAGACCCAATTTTATACCAAC…		cellularOrganisms	cellularOrganisms	1.0	Eukaryota	superkingdom	1.0	Metazoa	kingdom	1.0	Arthropoda	phylum	1.0	Insecta	class	1.0	Coleoptera	order	0.99	Coccinellidae	family	0.98	Harmonia	genus	0.98	Harmonia_axyridis	species	0.98
Zotu273	QS_4_II_24_8_2020_S62_MLepF1_LepR1	17	TAAGATTTTGACTTTTACCCCCTGCTTTAACTCTTTTAATTTTAAGAACAATTGTAGAAAAAGGAGCAGGAACAGAATGAACTGTTTACCCTCCTCTTTCTTCTAATTTAACACATAATGGACCTTCAGTAGATTTAGTGATTTTTAGTTTACATTTAGCAGGAATTTCCTCAATTTTAGGTGCAGTAAATTTCATTTCAACTATTGTAAATATACGTCCATTTGGTATAATACTTGATGAAACTCCTTTATTTGTATGATCTGTTCTTATTACAGCAATTCTTTTATTATTATCACTACCAGTTCTTGCAGGAGCAATTACTATACTATTAACTGACCGAAACTTAAATTCTTCTTTTTTTGATCCAACCGGTGGGGGAGACCCAATTTTATACCAAC…		cellularOrganisms	cellularOrganisms	1.0	Eukaryota	superkingdom	1.0	Metazoa	kingdom	1.0	Arthropoda	phylum	1.0	Insecta	class	1.0	Coleoptera	order	0.99	Coccinellidae	family	0.98	Harmonia	genus	0.98	Harmonia_axyridis	species	0.98
Zotu273	QS_6_IV_2_27_7_2020_S96_MLepF1_LepR1	13	TAAGATTTTGACTTTTACCCCCTGCTTTAACTCTTTTAATTTTAAGAACAATTGTAGAAAAAGGAGCAGGAACAGAATGAACTGTTTACCCTCCTCTTTCTTCTAATTTAACACATAATGGACCTTCAGTAGATTTAGTGATTTTTAGTTTACATTTAGCAGGAATTTCCTCAATTTTAGGTGCAGTAAATTTCATTTCAACTATTGTAAATATACGTCCATTTGGTATAATACTTGATGAAACTCCTTTATTTGTATGATCTGTTCTTATTACAGCAATTCTTTTATTATTATCACTACCAGTTCTTGCAGGAGCAATTACTATACTATTAACTGACCGAAACTTAAATTCTTCTTTTTTTGATCCAACCGGTGGGGGAGACCCAATTTTATACCAAC…		cellularOrganisms	cellularOrganisms	1.0	Eukaryota	superkingdom	1.0	Metazoa	kingdom	1.0	Arthropoda	phylum	1.0	Insecta	class	1.0	Coleoptera	order	0.99	Coccinellidae	family	0.98	Harmonia	genus	0.98	Harmonia_axyridis	species	0.98
Zotu273	QS_5_I_27_7_2020_S41_MLepF1_LepR1	12	TAAGATTTTGACTTTTACCCCCTGCTTTAACTCTTTTAATTTTAAGAACAATTGTAGAAAAAGGAGCAGGAACAGAATGAACTGTTTACCCTCCTCTTTCTTCTAATTTAACACATAATGGACCTTCAGTAGATTTAGTGATTTTTAGTTTACATTTAGCAGGAATTTCCTCAATTTTAGGTGCAGTAAATTTCATTTCAACTATTGTAAATATACGTCCATTTGGTATAATACTTGATGAAACTCCTTTATTTGTATGATCTGTTCTTATTACAGCAATTCTTTTATTATTATCACTACCAGTTCTTGCAGGAGCAATTACTATACTATTAACTGACCGAAACTTAAATTCTTCTTTTTTTGATCCAACCGGTGGGGGAGACCCAATTTTATACCAAC…		cellularOrganisms	cellularOrganisms	1.0	Eukaryota	superkingdom	1.0	Metazoa	kingdom	1.0	Arthropoda	phylum	1.0	Insecta	class	1.0	Coleoptera	order	0.99	Coccinellidae	family	0.98	Harmonia	genus	0.98	Harmonia_axyridis	species	0.98
Zotu273	SA_5_I_23_7_2020_S17_MLepF1_LepR1	6	TAAGATTTTGACTTTTACCCCCTGCTTTAACTCTTTTAATTTTAAGAACAATTGTAGAAAAAGGAGCAGGAACAGAATGAACTGTTTACCCTCCTCTTTCTTCTAATTTAACACATAATGGACCTTCAGTAGATTTAGTGATTTTTAGTTTACATTTAGCAGGAATTTCCTCAATTTTAGGTGCAGTAAATTTCATTTCAACTATTGTAAATATACGTCCATTTGGTATAATACTTGATGAAACTCCTTTATTTGTATGATCTGTTCTTATTACAGCAATTCTTTTATTATTATCACTACCAGTTCTTGCAGGAGCAATTACTATACTATTAACTGACCGAAACTTAAATTCTTCTTTTTTTGATCCAACCGGTGGGGGAGACCCAATTTTATACCAAC…		cellularOrganisms	cellularOrganisms	1.0	Eukaryota	superkingdom	1.0	Metazoa	kingdom	1.0	Arthropoda	phylum	1.0	Insecta	class	1.0	Coleoptera	order	0.99	Coccinellidae	family	0.98	Harmonia	genus	0.98	Harmonia_axyridis	species	0.98
Zotu273	QS_5_IV_27_7_2020_S44_MLepF1_LepR1	15	TAAGATTTTGACTTTTACCCCCTGCTTTAACTCTTTTAATTTTAAGAACAATTGTAGAAAAAGGAGCAGGAACAGAATGAACTGTTTACCCTCCTCTTTCTTCTAATTTAACACATAATGGACCTTCAGTAGATTTAGTGATTTTTAGTTTACATTTAGCAGGAATTTCCTCAATTTTAGGTGCAGTAAATTTCATTTCAACTATTGTAAATATACGTCCATTTGGTATAATACTTGATGAAACTCCTTTATTTGTATGATCTGTTCTTATTACAGCAATTCTTTTATTATTATCACTACCAGTTCTTGCAGGAGCAATTACTATACTATTAACTGACCGAAACTTAAATTCTTCTTTTTTTGATCCAACCGGTGGGGGAGACCCAATTTTATACCAAC…		cellularOrganisms	cellularOrganisms	1.0	Eukaryota	superkingdom	1.0	Metazoa	kingdom	1.0	Arthropoda	phylum	1.0	Insecta	class	1.0	Coleoptera	order	0.99	Coccinellidae	family	0.98	Harmonia	genus	0.98	Harmonia_axyridis	species	0.98
Zotu273	QS_5_II_27_7_2020_S42_MLepF1_LepR1	32	TAAGATTTTGACTTTTACCCCCTGCTTTAACTCTTTTAATTTTAAGAACAATTGTAGAAAAAGGAGCAGGAACAGAATGAACTGTTTACCCTCCTCTTTCTTCTAATTTAACACATAATGGACCTTCAGTAGATTTAGTGATTTTTAGTTTACATTTAGCAGGAATTTCCTCAATTTTAGGTGCAGTAAATTTCATTTCAACTATTGTAAATATACGTCCATTTGGTATAATACTTGATGAAACTCCTTTATTTGTATGATCTGTTCTTATTACAGCAATTCTTTTATTATTATCACTACCAGTTCTTGCAGGAGCAATTACTATACTATTAACTGACCGAAACTTAAATTCTTCTTTTTTTGATCCAACCGGTGGGGGAGACCCAATTTTATACCAAC…		cellularOrganisms	cellularOrganisms	1.0	Eukaryota	superkingdom	1.0	Metazoa	kingdom	1.0	Arthropoda	phylum	1.0	Insecta	class	1.0	Coleoptera	order	0.99	Coccinellidae	family	0.98	Harmonia	genus	0.98	Harmonia_axyridis	species	0.98
Zotu273	SA_5_III_26_8_2020_S87_MLepF1_LepR1	15	TAAGATTTTGACTTTTACCCCCTGCTTTAACTCTTTTAATTTTAAGAACAATTGTAGAAAAAGGAGCAGGAACAGAATGAACTGTTTACCCTCCTCTTTCTTCTAATTTAACACATAATGGACCTTCAGTAGATTTAGTGATTTTTAGTTTACATTTAGCAGGAATTTCCTCAATTTTAGGTGCAGTAAATTTCATTTCAACTATTGTAAATATACGTCCATTTGGTATAATACTTGATGAAACTCCTTTATTTGTATGATCTGTTCTTATTACAGCAATTCTTTTATTATTATCACTACCAGTTCTTGCAGGAGCAATTACTATACTATTAACTGACCGAAACTTAAATTCTTCTTTTTTTGATCCAACCGGTGGGGGAGACCCAATTTTATACCAAC…		cellularOrganisms	cellularOrganisms	1.0	Eukaryota	superkingdom	1.0	Metazoa	kingdom	1.0	Arthropoda	phylum	1.0	Insecta	class	1.0	Coleoptera	order	0.99	Coccinellidae	family	0.98	Harmonia	genus	0.98	Harmonia_axyridis	species	0.98
Zotu273	QS_6_III_2_27_7_2020_S95_MLepF1_LepR1	9	TAAGATTTTGACTTTTACCCCCTGCTTTAACTCTTTTAATTTTAAGAACAATTGTAGAAAAAGGAGCAGGAACAGAATGAACTGTTTACCCTCCTCTTTCTTCTAATTTAACACATAATGGACCTTCAGTAGATTTAGTGATTTTTAGTTTACATTTAGCAGGAATTTCCTCAATTTTAGGTGCAGTAAATTTCATTTCAACTATTGTAAATATACGTCCATTTGGTATAATACTTGATGAAACTCCTTTATTTGTATGATCTGTTCTTATTACAGCAATTCTTTTATTATTATCACTACCAGTTCTTGCAGGAGCAATTACTATACTATTAACTGACCGAAACTTAAATTCTTCTTTTTTTGATCCAACCGGTGGGGGAGACCCAATTTTATACCAAC…		cellularOrganisms	cellularOrganisms	1.0	Eukaryota	superkingdom	1.0	Metazoa	kingdom	1.0	Arthropoda	phylum	1.0	Insecta	class	1.0	Coleoptera	order	0.99	Coccinellidae	family	0.98	Harmonia	genus	0.98	Harmonia_axyridis	species	0.98
Zotu273	QS_4_IV_27_7_2020_S40_MLepF1_LepR1	43	TAAGATTTTGACTTTTACCCCCTGCTTTAACTCTTTTAATTTTAAGAACAATTGTAGAAAAAGGAGCAGGAACAGAATGAACTGTTTACCCTCCTCTTTCTTCTAATTTAACACATAATGGACCTTCAGTAGATTTAGTGATTTTTAGTTTACATTTAGCAGGAATTTCCTCAATTTTAGGTGCAGTAAATTTCATTTCAACTATTGTAAATATACGTCCATTTGGTATAATACTTGATGAAACTCCTTTATTTGTATGATCTGTTCTTATTACAGCAATTCTTTTATTATTATCACTACCAGTTCTTGCAGGAGCAATTACTATACTATTAACTGACCGAAACTTAAATTCTTCTTTTTTTGATCCAACCGGTGGGGGAGACCCAATTTTATACCAAC…		cellularOrganisms	cellularOrganisms	1.0	Eukaryota	superkingdom	1.0	Metazoa	kingdom	1.0	Arthropoda	phylum	1.0	Insecta	class	1.0	Coleoptera	order	0.99	Coccinellidae	family	0.98	Harmonia	genus	0.98	Harmonia_axyridis	species	0.98
Zotu273	QS_6_IV_24_8_2020_S72_MLepF1_LepR1	7	TAAGATTTTGACTTTTACCCCCTGCTTTAACTCTTTTAATTTTAAGAACAATTGTAGAAAAAGGAGCAGGAACAGAATGAACTGTTTACCCTCCTCTTTCTTCTAATTTAACACATAATGGACCTTCAGTAGATTTAGTGATTTTTAGTTTACATTTAGCAGGAATTTCCTCAATTTTAGGTGCAGTAAATTTCATTTCAACTATTGTAAATATACGTCCATTTGGTATAATACTTGATGAAACTCCTTTATTTGTATGATCTGTTCTTATTACAGCAATTCTTTTATTATTATCACTACCAGTTCTTGCAGGAGCAATTACTATACTATTAACTGACCGAAACTTAAATTCTTCTTTTTTTGATCCAACCGGTGGGGGAGACCCAATTTTATACCAAC…		cellularOrganisms	cellularOrganisms	1.0	Eukaryota	superkingdom	1.0	Metazoa	kingdom	1.0	Arthropoda	phylum	1.0	Insecta	class	1.0	Coleoptera	order	0.99	Coccinellidae	family	0.98	Harmonia	genus	0.98	Harmonia_axyridis	species	0.98
Zotu273	QS_6_I_24_8_2020_S69_MLepF1_LepR1	8	TAAGATTTTGACTTTTACCCCCTGCTTTAACTCTTTTAATTTTAAGAACAATTGTAGAAAAAGGAGCAGGAACAGAATGAACTGTTTACCCTCCTCTTTCTTCTAATTTAACACATAATGGACCTTCAGTAGATTTAGTGATTTTTAGTTTACATTTAGCAGGAATTTCCTCAATTTTAGGTGCAGTAAATTTCATTTCAACTATTGTAAATATACGTCCATTTGGTATAATACTTGATGAAACTCCTTTATTTGTATGATCTGTTCTTATTACAGCAATTCTTTTATTATTATCACTACCAGTTCTTGCAGGAGCAATTACTATACTATTAACTGACCGAAACTTAAATTCTTCTTTTTTTGATCCAACCGGTGGGGGAGACCCAATTTTATACCAAC…		cellularOrganisms	cellularOrganisms	1.0	Eukaryota	superkingdom	1.0	Metazoa	kingdom	1.0	Arthropoda	phylum	1.0	Insecta	class	1.0	Coleoptera	order	0.99	Coccinellidae	family	0.98	Harmonia	genus	0.98	Harmonia_axyridis	species	0.98
Zotu273	SA_4_I_26_8_2020_S81_MLepF1_LepR1	13	TAAGATTTTGACTTTTACCCCCTGCTTTAACTCTTTTAATTTTAAGAACAATTGTAGAAAAAGGAGCAGGAACAGAATGAACTGTTTACCCTCCTCTTTCTTCTAATTTAACACATAATGGACCTTCAGTAGATTTAGTGATTTTTAGTTTACATTTAGCAGGAATTTCCTCAATTTTAGGTGCAGTAAATTTCATTTCAACTATTGTAAATATACGTCCATTTGGTATAATACTTGATGAAACTCCTTTATTTGTATGATCTGTTCTTATTACAGCAATTCTTTTATTATTATCACTACCAGTTCTTGCAGGAGCAATTACTATACTATTAACTGACCGAAACTTAAATTCTTCTTTTTTTGATCCAACCGGTGGGGGAGACCCAATTTTATACCAAC…		cellularOrganisms	cellularOrganisms	1.0	Eukaryota	superkingdom	1.0	Metazoa	kingdom	1.0	Arthropoda	phylum	1.0	Insecta	class	1.0	Coleoptera	order	0.99	Coccinellidae	family	0.98	Harmonia	genus	0.98	Harmonia_axyridis	species	0.98
Zotu273	SA_4_II_26_8_2020_S82_MLepF1_LepR1	3	TAAGATTTTGACTTTTACCCCCTGCTTTAACTCTTTTAATTTTAAGAACAATTGTAGAAAAAGGAGCAGGAACAGAATGAACTGTTTACCCTCCTCTTTCTTCTAATTTAACACATAATGGACCTTCAGTAGATTTAGTGATTTTTAGTTTACATTTAGCAGGAATTTCCTCAATTTTAGGTGCAGTAAATTTCATTTCAACTATTGTAAATATACGTCCATTTGGTATAATACTTGATGAAACTCCTTTATTTGTATGATCTGTTCTTATTACAGCAATTCTTTTATTATTATCACTACCAGTTCTTGCAGGAGCAATTACTATACTATTAACTGACCGAAACTTAAATTCTTCTTTTTTTGATCCAACCGGTGGGGGAGACCCAATTTTATACCAAC…		cellularOrganisms	cellularOrganisms	1.0	Eukaryota	superkingdom	1.0	Metazoa	kingdom	1.0	Arthropoda	phylum	1.0	Insecta	class	1.0	Coleoptera	order	0.99	Coccinellidae	family	0.98	Harmonia	genus	0.98	Harmonia_axyridis	species	0.98
Zotu273	SA_5_II_23_7_2020_S18_MLepF1_LepR1	3	TAAGATTTTGACTTTTACCCCCTGCTTTAACTCTTTTAATTTTAAGAACAATTGTAGAAAAAGGAGCAGGAACAGAATGAACTGTTTACCCTCCTCTTTCTTCTAATTTAACACATAATGGACCTTCAGTAGATTTAGTGATTTTTAGTTTACATTTAGCAGGAATTTCCTCAATTTTAGGTGCAGTAAATTTCATTTCAACTATTGTAAATATACGTCCATTTGGTATAATACTTGATGAAACTCCTTTATTTGTATGATCTGTTCTTATTACAGCAATTCTTTTATTATTATCACTACCAGTTCTTGCAGGAGCAATTACTATACTATTAACTGACCGAAACTTAAATTCTTCTTTTTTTGATCCAACCGGTGGGGGAGACCCAATTTTATACCAAC…		cellularOrganisms	cellularOrganisms	1.0	Eukaryota	superkingdom	1.0	Metazoa	kingdom	1.0	Arthropoda	phylum	1.0	Insecta	class	1.0	Coleoptera	order	0.99	Coccinellidae	family	0.98	Harmonia	genus	0.98	Harmonia_axyridis	species	0.98
Zotu273	QS_6_II_24_8_2020_S70_MLepF1_LepR1	9	TAAGATTTTGACTTTTACCCCCTGCTTTAACTCTTTTAATTTTAAGAACAATTGTAGAAAAAGGAGCAGGAACAGAATGAACTGTTTACCCTCCTCTTTCTTCTAATTTAACACATAATGGACCTTCAGTAGATTTAGTGATTTTTAGTTTACATTTAGCAGGAATTTCCTCAATTTTAGGTGCAGTAAATTTCATTTCAACTATTGTAAATATACGTCCATTTGGTATAATACTTGATGAAACTCCTTTATTTGTATGATCTGTTCTTATTACAGCAATTCTTTTATTATTATCACTACCAGTTCTTGCAGGAGCAATTACTATACTATTAACTGACCGAAACTTAAATTCTTCTTTTTTTGATCCAACCGGTGGGGGAGACCCAATTTTATACCAAC…		cellularOrganisms	cellularOrganisms	1.0	Eukaryota	superkingdom	1.0	Metazoa	kingdom	1.0	Arthropoda	phylum	1.0	Insecta	class	1.0	Coleoptera	order	0.99	Coccinellidae	family	0.98	Harmonia	genus	0.98	Harmonia_axyridis	species	0.98
Zotu273	SA_4_I_23_7_2020_S13_MLepF1_LepR1	5	TAAGATTTTGACTTTTACCCCCTGCTTTAACTCTTTTAATTTTAAGAACAATTGTAGAAAAAGGAGCAGGAACAGAATGAACTGTTTACCCTCCTCTTTCTTCTAATTTAACACATAATGGACCTTCAGTAGATTTAGTGATTTTTAGTTTACATTTAGCAGGAATTTCCTCAATTTTAGGTGCAGTAAATTTCATTTCAACTATTGTAAATATACGTCCATTTGGTATAATACTTGATGAAACTCCTTTATTTGTATGATCTGTTCTTATTACAGCAATTCTTTTATTATTATCACTACCAGTTCTTGCAGGAGCAATTACTATACTATTAACTGACCGAAACTTAAATTCTTCTTTTTTTGATCCAACCGGTGGGGGAGACCCAATTTTATACCAAC…		cellularOrganisms	cellularOrganisms	1.0	Eukaryota	superkingdom	1.0	Metazoa	kingdom	1.0	Arthropoda	phylum	1.0	Insecta	class	1.0	Coleoptera	order	0.99	Coccinellidae	family	0.98	Harmonia	genus	0.98	Harmonia_axyridis	species	0.98
Zotu273	SA_4_IV_26_8_2020_S84_MLepF1_LepR1	6	TAAGATTTTGACTTTTACCCCCTGCTTTAACTCTTTTAATTTTAAGAACAATTGTAGAAAAAGGAGCAGGAACAGAATGAACTGTTTACCCTCCTCTTTCTTCTAATTTAACACATAATGGACCTTCAGTAGATTTAGTGATTTTTAGTTTACATTTAGCAGGAATTTCCTCAATTTTAGGTGCAGTAAATTTCATTTCAACTATTGTAAATATACGTCCATTTGGTATAATACTTGATGAAACTCCTTTATTTGTATGATCTGTTCTTATTACAGCAATTCTTTTATTATTATCACTACCAGTTCTTGCAGGAGCAATTACTATACTATTAACTGACCGAAACTTAAATTCTTCTTTTTTTGATCCAACCGGTGGGGGAGACCCAATTTTATACCAAC…		cellularOrganisms	cellularOrganisms	1.0	Eukaryota	superkingdom	1.0	Metazoa	kingdom	1.0	Arthropoda	phylum	1.0	Insecta	class	1.0	Coleoptera	order	0.99	Coccinellidae	family	0.98	Harmonia	genus	0.98	Harmonia_axyridis	species	0.98
Zotu273	QS_4_II_27_7_2020_S38_MLepF1_LepR1	37	TAAGATTTTGACTTTTACCCCCTGCTTTAACTCTTTTAATTTTAAGAACAATTGTAGAAAAAGGAGCAGGAACAGAATGAACTGTTTACCCTCCTCTTTCTTCTAATTTAACACATAATGGACCTTCAGTAGATTTAGTGATTTTTAGTTTACATTTAGCAGGAATTTCCTCAATTTTAGGTGCAGTAAATTTCATTTCAACTATTGTAAATATACGTCCATTTGGTATAATACTTGATGAAACTCCTTTATTTGTATGATCTGTTCTTATTACAGCAATTCTTTTATTATTATCACTACCAGTTCTTGCAGGAGCAATTACTATACTATTAACTGACCGAAACTTAAATTCTTCTTTTTTTGATCCAACCGGTGGGGGAGACCCAATTTTATACCAAC…		cellularOrganisms	cellularOrganisms	1.0	Eukaryota	superkingdom	1.0	Metazoa	kingdom	1.0	Arthropoda	phylum	1.0	Insecta	class	1.0	Coleoptera	order	0.99	Coccinellidae	family	0.98	Harmonia	genus	0.98	Harmonia_axyridis	species	0.98
Zotu273	SA_5_II_26_8_2020_S86_MLepF1_LepR1	7	TAAGATTTTGACTTTTACCCCCTGCTTTAACTCTTTTAATTTTAAGAACAATTGTAGAAAAAGGAGCAGGAACAGAATGAACTGTTTACCCTCCTCTTTCTTCTAATTTAACACATAATGGACCTTCAGTAGATTTAGTGATTTTTAGTTTACATTTAGCAGGAATTTCCTCAATTTTAGGTGCAGTAAATTTCATTTCAACTATTGTAAATATACGTCCATTTGGTATAATACTTGATGAAACTCCTTTATTTGTATGATCTGTTCTTATTACAGCAATTCTTTTATTATTATCACTACCAGTTCTTGCAGGAGCAATTACTATACTATTAACTGACCGAAACTTAAATTCTTCTTTTTTTGATCCAACCGGTGGGGGAGACCCAATTTTATACCAAC…		cellularOrganisms	cellularOrganisms	1.0	Eukaryota	superkingdom	1.0	Metazoa	kingdom	1.0	Arthropoda	phylum	1.0	Insecta	class	1.0	Coleoptera	order	0.99	Coccinellidae	family	0.98	Harmonia	genus	0.98	Harmonia_axyridis	species	0.98
Zotu273	QS_6_II_2_27_7_2020_S94_MLepF1_LepR1	7	TAAGATTTTGACTTTTACCCCCTGCTTTAACTCTTTTAATTTTAAGAACAATTGTAGAAAAAGGAGCAGGAACAGAATGAACTGTTTACCCTCCTCTTTCTTCTAATTTAACACATAATGGACCTTCAGTAGATTTAGTGATTTTTAGTTTACATTTAGCAGGAATTTCCTCAATTTTAGGTGCAGTAAATTTCATTTCAACTATTGTAAATATACGTCCATTTGGTATAATACTTGATGAAACTCCTTTATTTGTATGATCTGTTCTTATTACAGCAATTCTTTTATTATTATCACTACCAGTTCTTGCAGGAGCAATTACTATACTATTAACTGACCGAAACTTAAATTCTTCTTTTTTTGATCCAACCGGTGGGGGAGACCCAATTTTATACCAAC…		cellularOrganisms	cellularOrganisms	1.0	Eukaryota	superkingdom	1.0	Metazoa	kingdom	1.0	Arthropoda	phylum	1.0	Insecta	class	1.0	Coleoptera	order	0.99	Coccinellidae	family	0.98	Harmonia	genus	0.98	Harmonia_axyridis	species	0.98
Zotu273	QS_6_IV_27_7_2020_S48_MLepF1_LepR1	8	TAAGATTTTGACTTTTACCCCCTGCTTTAACTCTTTTAATTTTAAGAACAATTGTAGAAAAAGGAGCAGGAACAGAATGAACTGTTTACCCTCCTCTTTCTTCTAATTTAACACATAATGGACCTTCAGTAGATTTAGTGATTTTTAGTTTACATTTAGCAGGAATTTCCTCAATTTTAGGTGCAGTAAATTTCATTTCAACTATTGTAAATATACGTCCATTTGGTATAATACTTGATGAAACTCCTTTATTTGTATGATCTGTTCTTATTACAGCAATTCTTTTATTATTATCACTACCAGTTCTTGCAGGAGCAATTACTATACTATTAACTGACCGAAACTTAAATTCTTCTTTTTTTGATCCAACCGGTGGGGGAGACCCAATTTTATACCAAC…		cellularOrganisms	cellularOrganisms	1.0	Eukaryota	superkingdom	1.0	Metazoa	kingdom	1.0	Arthropoda	phylum	1.0	Insecta	class	1.0	Coleoptera	order	0.99	Coccinellidae	family	0.98	Harmonia	genus	0.98	Harmonia_axyridis	species	0.98
Zotu273	QS_4_I_24_8_2020_S61_MLepF1_LepR1	13	TAAGATTTTGACTTTTACCCCCTGCTTTAACTCTTTTAATTTTAAGAACAATTGTAGAAAAAGGAGCAGGAACAGAATGAACTGTTTACCCTCCTCTTTCTTCTAATTTAACACATAATGGACCTTCAGTAGATTTAGTGATTTTTAGTTTACATTTAGCAGGAATTTCCTCAATTTTAGGTGCAGTAAATTTCATTTCAACTATTGTAAATATACGTCCATTTGGTATAATACTTGATGAAACTCCTTTATTTGTATGATCTGTTCTTATTACAGCAATTCTTTTATTATTATCACTACCAGTTCTTGCAGGAGCAATTACTATACTATTAACTGACCGAAACTTAAATTCTTCTTTTTTTGATCCAACCGGTGGGGGAGACCCAATTTTATACCAAC…		cellularOrganisms	cellularOrganisms	1.0	Eukaryota	superkingdom	1.0	Metazoa	kingdom	1.0	Arthropoda	phylum	1.0	Insecta	class	1.0	Coleoptera	order	0.99	Coccinellidae	family	0.98	Harmonia	genus	0.98	Harmonia_axyridis	species	0.98
Zotu273	QS_6_I_27_7_2020_S45_MLepF1_LepR1	10	TAAGATTTTGACTTTTACCCCCTGCTTTAACTCTTTTAATTTTAAGAACAATTGTAGAAAAAGGAGCAGGAACAGAATGAACTGTTTACCCTCCTCTTTCTTCTAATTTAACACATAATGGACCTTCAGTAGATTTAGTGATTTTTAGTTTACATTTAGCAGGAATTTCCTCAATTTTAGGTGCAGTAAATTTCATTTCAACTATTGTAAATATACGTCCATTTGGTATAATACTTGATGAAACTCCTTTATTTGTATGATCTGTTCTTATTACAGCAATTCTTTTATTATTATCACTACCAGTTCTTGCAGGAGCAATTACTATACTATTAACTGACCGAAACTTAAATTCTTCTTTTTTTGATCCAACCGGTGGGGGAGACCCAATTTTATACCAAC…		cellularOrganisms	cellularOrganisms	1.0	Eukaryota	superkingdom	1.0	Metazoa	kingdom	1.0	Arthropoda	phylum	1.0	Insecta	class	1.0	Coleoptera	order	0.99	Coccinellidae	family	0.98	Harmonia	genus	0.98	Harmonia_axyridis	species	0.98
Zotu273	SA_5_I_26_8_2020_S85_MLepF1_LepR1	11	TAAGATTTTGACTTTTACCCCCTGCTTTAACTCTTTTAATTTTAAGAACAATTGTAGAAAAAGGAGCAGGAACAGAATGAACTGTTTACCCTCCTCTTTCTTCTAATTTAACACATAATGGACCTTCAGTAGATTTAGTGATTTTTAGTTTACATTTAGCAGGAATTTCCTCAATTTTAGGTGCAGTAAATTTCATTTCAACTATTGTAAATATACGTCCATTTGGTATAATACTTGATGAAACTCCTTTATTTGTATGATCTGTTCTTATTACAGCAATTCTTTTATTATTATCACTACCAGTTCTTGCAGGAGCAATTACTATACTATTAACTGACCGAAACTTAAATTCTTCTTTTTTTGATCCAACCGGTGGGGGAGACCCAATTTTATACCAAC…		cellularOrganisms	cellularOrganisms	1.0	Eukaryota	superkingdom	1.0	Metazoa	kingdom	1.0	Arthropoda	phylum	1.0	Insecta	class	1.0	Coleoptera	order	0.99	Coccinellidae	family	0.98	Harmonia	genus	0.98	Harmonia_axyridis	species	0.98
Zotu273	QS_5_III_27_7_2020_S43_MLepF1_LepR1	17	TAAGATTTTGACTTTTACCCCCTGCTTTAACTCTTTTAATTTTAAGAACAATTGTAGAAAAAGGAGCAGGAACAGAATGAACTGTTTACCCTCCTCTTTCTTCTAATTTAACACATAATGGACCTTCAGTAGATTTAGTGATTTTTAGTTTACATTTAGCAGGAATTTCCTCAATTTTAGGTGCAGTAAATTTCATTTCAACTATTGTAAATATACGTCCATTTGGTATAATACTTGATGAAACTCCTTTATTTGTATGATCTGTTCTTATTACAGCAATTCTTTTATTATTATCACTACCAGTTCTTGCAGGAGCAATTACTATACTATTAACTGACCGAAACTTAAATTCTTCTTTTTTTGATCCAACCGGTGGGGGAGACCCAATTTTATACCAAC…		cellularOrganisms	cellularOrganisms	1.0	Eukaryota	superkingdom	1.0	Metazoa	kingdom	1.0	Arthropoda	phylum	1.0	Insecta	class	1.0	Coleoptera	order	0.99	Coccinellidae	family	0.98	Harmonia	genus	0.98	Harmonia_axyridis	species	0.98
Zotu273	SA_5_IV_26_8_2020_S88_MLepF1_LepR1	16	TAAGATTTTGACTTTTACCCCCTGCTTTAACTCTTTTAATTTTAAGAACAATTGTAGAAAAAGGAGCAGGAACAGAATGAACTGTTTACCCTCCTCTTTCTTCTAATTTAACACATAATGGACCTTCAGTAGATTTAGTGATTTTTAGTTTACATTTAGCAGGAATTTCCTCAATTTTAGGTGCAGTAAATTTCATTTCAACTATTGTAAATATACGTCCATTTGGTATAATACTTGATGAAACTCCTTTATTTGTATGATCTGTTCTTATTACAGCAATTCTTTTATTATTATCACTACCAGTTCTTGCAGGAGCAATTACTATACTATTAACTGACCGAAACTTAAATTCTTCTTTTTTTGATCCAACCGGTGGGGGAGACCCAATTTTATACCAAC…		cellularOrganisms	cellularOrganisms	1.0	Eukaryota	superkingdom	1.0	Metazoa	kingdom	1.0	Arthropoda	phylum	1.0	Insecta	class	1.0	Coleoptera	order	0.99	Coccinellidae	family	0.98	Harmonia	genus	0.98	Harmonia_axyridis	species	0.98
Zotu273	QS_6_III_27_7_2020_S47_MLepF1_LepR1	6	TAAGATTTTGACTTTTACCCCCTGCTTTAACTCTTTTAATTTTAAGAACAATTGTAGAAAAAGGAGCAGGAACAGAATGAACTGTTTACCCTCCTCTTTCTTCTAATTTAACACATAATGGACCTTCAGTAGATTTAGTGATTTTTAGTTTACATTTAGCAGGAATTTCCTCAATTTTAGGTGCAGTAAATTTCATTTCAACTATTGTAAATATACGTCCATTTGGTATAATACTTGATGAAACTCCTTTATTTGTATGATCTGTTCTTATTACAGCAATTCTTTTATTATTATCACTACCAGTTCTTGCAGGAGCAATTACTATACTATTAACTGACCGAAACTTAAATTCTTCTTTTTTTGATCCAACCGGTGGGGGAGACCCAATTTTATACCAAC…		cellularOrganisms	cellularOrganisms	1.0	Eukaryota	superkingdom	1.0	Metazoa	kingdom	1.0	Arthropoda	phylum	1.0	Insecta	class	1.0	Coleoptera	order	0.99	Coccinellidae	family	0.98	Harmonia	genus	0.98	Harmonia_axyridis	species	0.98
Zotu273	QS_4_IV_24_8_2020_S64_MLepF1_LepR1	7	TAAGATTTTGACTTTTACCCCCTGCTTTAACTCTTTTAATTTTAAGAACAATTGTAGAAAAAGGAGCAGGAACAGAATGAACTGTTTACCCTCCTCTTTCTTCTAATTTAACACATAATGGACCTTCAGTAGATTTAGTGATTTTTAGTTTACATTTAGCAGGAATTTCCTCAATTTTAGGTGCAGTAAATTTCATTTCAACTATTGTAAATATACGTCCATTTGGTATAATACTTGATGAAACTCCTTTATTTGTATGATCTGTTCTTATTACAGCAATTCTTTTATTATTATCACTACCAGTTCTTGCAGGAGCAATTACTATACTATTAACTGACCGAAACTTAAATTCTTCTTTTTTTGATCCAACCGGTGGGGGAGACCCAATTTTATACCAAC…		cellularOrganisms	cellularOrganisms	1.0	Eukaryota	superkingdom	1.0	Metazoa	kingdom	1.0	Arthropoda	phylum	1.0	Insecta	class	1.0	Coleoptera	order	0.99	Coccinellidae	family	0.98	Harmonia	genus	0.98	Harmonia_axyridis	species	0.98
Zotu273	SA_4_III_26_8_2020_S83_MLepF1_LepR1	14	TAAGATTTTGACTTTTACCCCCTGCTTTAACTCTTTTAATTTTAAGAACAATTGTAGAAAAAGGAGCAGGAACAGAATGAACTGTTTACCCTCCTCTTTCTTCTAATTTAACACATAATGGACCTTCAGTAGATTTAGTGATTTTTAGTTTACATTTAGCAGGAATTTCCTCAATTTTAGGTGCAGTAAATTTCATTTCAACTATTGTAAATATACGTCCATTTGGTATAATACTTGATGAAACTCCTTTATTTGTATGATCTGTTCTTATTACAGCAATTCTTTTATTATTATCACTACCAGTTCTTGCAGGAGCAATTACTATACTATTAACTGACCGAAACTTAAATTCTTCTTTTTTTGATCCAACCGGTGGGGGAGACCCAATTTTATACCAAC…		cellularOrganisms	cellularOrganisms	1.0	Eukaryota	superkingdom	1.0	Metazoa	kingdom	1.0	Arthropoda	phylum	1.0	Insecta	class	1.0	Coleoptera	order	0.99	Coccinellidae	family	0.98	Harmonia	genus	0.98	Harmonia_axyridis	species	0.98
Zotu273	SA_4_II_23_7_2020_S14_MLepF1_LepR1	7	TAAGATTTTGACTTTTACCCCCTGCTTTAACTCTTTTAATTTTAAGAACAATTGTAGAAAAAGGAGCAGGAACAGAATGAACTGTTTACCCTCCTCTTTCTTCTAATTTAACACATAATGGACCTTCAGTAGATTTAGTGATTTTTAGTTTACATTTAGCAGGAATTTCCTCAATTTTAGGTGCAGTAAATTTCATTTCAACTATTGTAAATATACGTCCATTTGGTATAATACTTGATGAAACTCCTTTATTTGTATGATCTGTTCTTATTACAGCAATTCTTTTATTATTATCACTACCAGTTCTTGCAGGAGCAATTACTATACTATTAACTGACCGAAACTTAAATTCTTCTTTTTTTGATCCAACCGGTGGGGGAGACCCAATTTTATACCAAC…		cellularOrganisms	cellularOrganisms	1.0	Eukaryota	superkingdom	1.0	Metazoa	kingdom	1.0	Arthropoda	phylum	1.0	Insecta	class	1.0	Coleoptera	order	0.99	Coccinellidae	family	0.98	Harmonia	genus	0.98	Harmonia_axyridis	species	0.98
Zotu273	SA_4_III_23_7_2020_S15_MLepF1_LepR1	6	TAAGATTTTGACTTTTACCCCCTGCTTTAACTCTTTTAATTTTAAGAACAATTGTAGAAAAAGGAGCAGGAACAGAATGAACTGTTTACCCTCCTCTTTCTTCTAATTTAACACATAATGGACCTTCAGTAGATTTAGTGATTTTTAGTTTACATTTAGCAGGAATTTCCTCAATTTTAGGTGCAGTAAATTTCATTTCAACTATTGTAAATATACGTCCATTTGGTATAATACTTGATGAAACTCCTTTATTTGTATGATCTGTTCTTATTACAGCAATTCTTTTATTATTATCACTACCAGTTCTTGCAGGAGCAATTACTATACTATTAACTGACCGAAACTTAAATTCTTCTTTTTTTGATCCAACCGGTGGGGGAGACCCAATTTTATACCAAC…		cellularOrganisms	cellularOrganisms	1.0	Eukaryota	superkingdom	1.0	Metazoa	kingdom	1.0	Arthropoda	phylum	1.0	Insecta	class	1.0	Coleoptera	order	0.99	Coccinellidae	family	0.98	Harmonia	genus	0.98	Harmonia_axyridis	species	0.98
Zotu273	SA_5_III_23_7_2020_S19_MLepF1_LepR1	10	TAAGATTTTGACTTTTACCCCCTGCTTTAACTCTTTTAATTTTAAGAACAATTGTAGAAAAAGGAGCAGGAACAGAATGAACTGTTTACCCTCCTCTTTCTTCTAATTTAACACATAATGGACCTTCAGTAGATTTAGTGATTTTTAGTTTACATTTAGCAGGAATTTCCTCAATTTTAGGTGCAGTAAATTTCATTTCAACTATTGTAAATATACGTCCATTTGGTATAATACTTGATGAAACTCCTTTATTTGTATGATCTGTTCTTATTACAGCAATTCTTTTATTATTATCACTACCAGTTCTTGCAGGAGCAATTACTATACTATTAACTGACCGAAACTTAAATTCTTCTTTTTTTGATCCAACCGGTGGGGGAGACCCAATTTTATACCAAC…		cellularOrganisms	cellularOrganisms	1.0	Eukaryota	superkingdom	1.0	Metazoa	kingdom	1.0	Arthropoda	phylum	1.0	Insecta	class	1.0	Coleoptera	order	0.99	Coccinellidae	family	0.98	Harmonia	genus	0.98	Harmonia_axyridis	species	0.98
Zotu273	QS_6_II_27_7_2020_S46_MLepF1_LepR1	15	TAAGATTTTGACTTTTACCCCCTGCTTTAACTCTTTTAATTTTAAGAACAATTGTAGAAAAAGGAGCAGGAACAGAATGAACTGTTTACCCTCCTCTTTCTTCTAATTTAACACATAATGGACCTTCAGTAGATTTAGTGATTTTTAGTTTACATTTAGCAGGAATTTCCTCAATTTTAGGTGCAGTAAATTTCATTTCAACTATTGTAAATATACGTCCATTTGGTATAATACTTGATGAAACTCCTTTATTTGTATGATCTGTTCTTATTACAGCAATTCTTTTATTATTATCACTACCAGTTCTTGCAGGAGCAATTACTATACTATTAACTGACCGAAACTTAAATTCTTCTTTTTTTGATCCAACCGGTGGGGGAGACCCAATTTTATACCAAC…		cellularOrganisms	cellularOrganisms	1.0	Eukaryota	superkingdom	1.0	Metazoa	kingdom	1.0	Arthropoda	phylum	1.0	Insecta	class	1.0	Coleoptera	order	0.99	Coccinellidae	family	0.98	Harmonia	genus	0.98	Harmonia_axyridis	species	0.98
Zotu273	QS_4_III_24_8_2020_S63_MLepF1_LepR1	4	TAAGATTTTGACTTTTACCCCCTGCTTTAACTCTTTTAATTTTAAGAACAATTGTAGAAAAAGGAGCAGGAACAGAATGAACTGTTTACCCTCCTCTTTCTTCTAATTTAACACATAATGGACCTTCAGTAGATTTAGTGATTTTTAGTTTACATTTAGCAGGAATTTCCTCAATTTTAGGTGCAGTAAATTTCATTTCAACTATTGTAAATATACGTCCATTTGGTATAATACTTGATGAAACTCCTTTATTTGTATGATCTGTTCTTATTACAGCAATTCTTTTATTATTATCACTACCAGTTCTTGCAGGAGCAATTACTATACTATTAACTGACCGAAACTTAAATTCTTCTTTTTTTGATCCAACCGGTGGGGGAGACCCAATTTTATACCAAC…		cellularOrganisms	cellularOrganisms	1.0	Eukaryota	superkingdom	1.0	Metazoa	kingdom	1.0	Arthropoda	phylum	1.0	Insecta	class	1.0	Coleoptera	order	0.99	Coccinellidae	family	0.98	Harmonia	genus	0.98	Harmonia_axyridis	species	0.98
Zotu2133	QS_2_I_24_8_2020_S53_MLepF1_LepR1	13	TTAGTTTCTGATTATTACCACCTAGTTTAATCTTATTCTTATTCGCTGCAACTATAGAAAATGGAGCGGGAACAGGATGAACATTATATCCACCTTTATCTGGTATACAGAGTCACAGTGGACCTAGTGTAGATTTAGCCATTTTTGCTTTACACTTATCAGGAATAAGTAGTTTATTAGGTTCAATGAATTTCATAACAACAATCTTAAATATGAGAAGTCCAGGAATAAGATTACACAAATTAGCTTTATTCGGTTGAGCAGTAATAGTTACATCAGTTTTACTATTATTATCATTACCAGTATTAGCTGGAGGAATTACAATGGTATTAACAGATAGAAACTTTAATACTTCATTCTTCGAAGTAGCAGGTGGTGGAGACCCTATATTATACCAAC…		cellularOrganisms	cellularOrganisms	1.0	Eukaryota	superkingdom	1.0	Fungi	kingdom	1.0	Ascomycota	phylum	1.0	Eurotiomycetes	class	0.23	Eurotiales	order	0.18	Aspergillaceae	family	0.18	Aspergillus	genus	0.18	Aspergillus_kawachii	species	0.16
Zotu2245	QS_1_III_24_8_2020_S51_RonMWASPdeg_HCO2198	3	TAGACTTAATAACATAAGTTTTTGGTTATTGCCTCCTAGTTTAATATTATTTTTATTTGCTAGTGGAATAGAAAACGGAGCAGGAACAGGTTGAACTCTCTATCCACCTTTATCAGGGATACAAAGCCACAGTGGACCTAGTGTAGATTTAGCAATTTTTGCCCTACATCTATCAGGTATAAGTAGTTTACTAGGTGCTATGAATTTTATAACAACAATACTTAACATGAGAAGTCCAGGTATAAGACTACATAAATTAGCTTTATTTGGATGAGCAGTTGTTATAACAGCAGTTTTGTTACTACTTTCTTTACCTGTTTTAGCCGGAGCAATTACTATGATTTTAACAGATAGAAACTTCAATACTTCATTTTTTGAAGTAGCAGGAGGTGGTGATCC…		cellularOrganisms	cellularOrganisms	1.0	Eukaryota	superkingdom	1.0	Fungi	kingdom	1.0	Ascomycota	phylum	1.0	Lecanoromycetes	class	0.6	Ostropales	order	0.18	Graphidaceae	family	0.18	Graphis	genus	0.18	Graphis_lineola	species	0.15
Zotu2245	QS_1_I_24_8_2020_S49_RonMWASPdeg_HCO2198	6	TAGACTTAATAACATAAGTTTTTGGTTATTGCCTCCTAGTTTAATATTATTTTTATTTGCTAGTGGAATAGAAAACGGAGCAGGAACAGGTTGAACTCTCTATCCACCTTTATCAGGGATACAAAGCCACAGTGGACCTAGTGTAGATTTAGCAATTTTTGCCCTACATCTATCAGGTATAAGTAGTTTACTAGGTGCTATGAATTTTATAACAACAATACTTAACATGAGAAGTCCAGGTATAAGACTACATAAATTAGCTTTATTTGGATGAGCAGTTGTTATAACAGCAGTTTTGTTACTACTTTCTTTACCTGTTTTAGCCGGAGCAATTACTATGATTTTAACAGATAGAAACTTCAATACTTCATTTTTTGAAGTAGCAGGAGGTGGTGATCC…		cellularOrganisms	cellularOrganisms	1.0	Eukaryota	superkingdom	1.0	Fungi	kingdom	1.0	Ascomycota	phylum	1.0	Lecanoromycetes	class	0.6	Ostropales	order	0.18	Graphidaceae	family	0.18	Graphis	genus	0.18	Graphis_lineola	species	0.15
Zotu2245	QS_1_II_24_8_2020_S50_RonMWASPdeg_HCO2198	3	TAGACTTAATAACATAAGTTTTTGGTTATTGCCTCCTAGTTTAATATTATTTTTATTTGCTAGTGGAATAGAAAACGGAGCAGGAACAGGTTGAACTCTCTATCCACCTTTATCAGGGATACAAAGCCACAGTGGACCTAGTGTAGATTTAGCAATTTTTGCCCTACATCTATCAGGTATAAGTAGTTTACTAGGTGCTATGAATTTTATAACAACAATACTTAACATGAGAAGTCCAGGTATAAGACTACATAAATTAGCTTTATTTGGATGAGCAGTTGTTATAACAGCAGTTTTGTTACTACTTTCTTTACCTGTTTTAGCCGGAGCAATTACTATGATTTTAACAGATAGAAACTTCAATACTTCATTTTTTGAAGTAGCAGGAGGTGGTGATCC…		cellularOrganisms	cellularOrganisms	1.0	Eukaryota	superkingdom	1.0	Fungi	kingdom	1.0	Ascomycota	phylum	1.0	Lecanoromycetes	class	0.6	Ostropales	order	0.18	Graphidaceae	family	0.18	Graphis	genus	0.18	Graphis_lineola	species	0.15
Zotu5	SA_4_II_23_7_2020_S14_MLepF1_LepR1	124	TAAGATTTTGATTATTACCCCCCTCATTAACCCTTTTAATTTCAAGAAGAATTGTAGAAAATGGAGCAGGAACAGGATGAACTGTTTACCCTCCTCTATCTTCTAATATTGCTCATAGAGGTAGATCTGTTGATTTAGCTATTTTTTCTCTTCACTTAGCTGGTATTTCATCAATTTTAGGAGCAATTAATTTTATTACTACCATTATTAATATACGATTAAGAAATTTATCGTTTGATCAAATACCTTTATTTGTTTGAAGAGTTGGAATTACAGCTTTCCTTCTACTTTTATCTTTACCTGTTTTAGCAGGTGCTATTACAATATTATTAACTGACCGAAATTTAAATACATCCTTTTTTGACCCTGCAGGAGGGGGAGATCCAATCCTTTATCAAC…		cellularOrganisms	cellularOrganisms	1.0	Eukaryota	superkingdom	1.0	Metazoa	kingdom	1.0	Arthropoda	phylum	1.0	Insecta	class	1.0	Lepidoptera	order	1.0	Lymantriidae	family	1.0	Lymantria	genus	1.0	Lymantria_dispar	species	1.0
Zotu5	SA_1_II_23_7_2020_S2_MLepF1_LepR1	1023	TAAGATTTTGATTATTACCCCCCTCATTAACCCTTTTAATTTCAAGAAGAATTGTAGAAAATGGAGCAGGAACAGGATGAACTGTTTACCCTCCTCTATCTTCTAATATTGCTCATAGAGGTAGATCTGTTGATTTAGCTATTTTTTCTCTTCACTTAGCTGGTATTTCATCAATTTTAGGAGCAATTAATTTTATTACTACCATTATTAATATACGATTAAGAAATTTATCGTTTGATCAAATACCTTTATTTGTTTGAAGAGTTGGAATTACAGCTTTCCTTCTACTTTTATCTTTACCTGTTTTAGCAGGTGCTATTACAATATTATTAACTGACCGAAATTTAAATACATCCTTTTTTGACCCTGCAGGAGGGGGAGATCCAATCCTTTATCAAC…		cellularOrganisms	cellularOrganisms	1.0	Eukaryota	superkingdom	1.0	Metazoa	kingdom	1.0	Arthropoda	phylum	1.0	Insecta	class	1.0	Lepidoptera	order	1.0	Lymantriidae	family	1.0	Lymantria	genus	1.0	Lymantria_dispar	species	1.0
Zotu5	SA_3_III_23_7_2020_S11_MLepF1_LepR1	4449	TAAGATTTTGATTATTACCCCCCTCATTAACCCTTTTAATTTCAAGAAGAATTGTAGAAAATGGAGCAGGAACAGGATGAACTGTTTACCCTCCTCTATCTTCTAATATTGCTCATAGAGGTAGATCTGTTGATTTAGCTATTTTTTCTCTTCACTTAGCTGGTATTTCATCAATTTTAGGAGCAATTAATTTTATTACTACCATTATTAATATACGATTAAGAAATTTATCGTTTGATCAAATACCTTTATTTGTTTGAAGAGTTGGAATTACAGCTTTCCTTCTACTTTTATCTTTACCTGTTTTAGCAGGTGCTATTACAATATTATTAACTGACCGAAATTTAAATACATCCTTTTTTGACCCTGCAGGAGGGGGAGATCCAATCCTTTATCAAC…		cellularOrganisms	cellularOrganisms	1.0	Eukaryota	superkingdom	1.0	Metazoa	kingdom	1.0	Arthropoda	phylum	1.0	Insecta	class	1.0	Lepidoptera	order	1.0	Lymantriidae	family	1.0	Lymantria	genus	1.0	Lymantria_dispar	species	1.0
Zotu5	SA_4_III_23_7_2020_S15_MLepF1_LepR1	138	TAAGATTTTGATTATTACCCCCCTCATTAACCCTTTTAATTTCAAGAAGAATTGTAGAAAATGGAGCAGGAACAGGATGAACTGTTTACCCTCCTCTATCTTCTAATATTGCTCATAGAGGTAGATCTGTTGATTTAGCTATTTTTTCTCTTCACTTAGCTGGTATTTCATCAATTTTAGGAGCAATTAATTTTATTACTACCATTATTAATATACGATTAAGAAATTTATCGTTTGATCAAATACCTTTATTTGTTTGAAGAGTTGGAATTACAGCTTTCCTTCTACTTTTATCTTTACCTGTTTTAGCAGGTGCTATTACAATATTATTAACTGACCGAAATTTAAATACATCCTTTTTTGACCCTGCAGGAGGGGGAGATCCAATCCTTTATCAAC…		cellularOrganisms	cellularOrganisms	1.0	Eukaryota	superkingdom	1.0	Metazoa	kingdom	1.0	Arthropoda	phylum	1.0	Insecta	class	1.0	Lepidoptera	order	1.0	Lymantriidae	family	1.0	Lymantria	genus	1.0	Lymantria_dispar	species	1.0
Zotu5	SA_5_III_23_7_2020_S19_MLepF1_LepR1	6	TAAGATTTTGATTATTACCCCCCTCATTAACCCTTTTAATTTCAAGAAGAATTGTAGAAAATGGAGCAGGAACAGGATGAACTGTTTACCCTCCTCTATCTTCTAATATTGCTCATAGAGGTAGATCTGTTGATTTAGCTATTTTTTCTCTTCACTTAGCTGGTATTTCATCAATTTTAGGAGCAATTAATTTTATTACTACCATTATTAATATACGATTAAGAAATTTATCGTTTGATCAAATACCTTTATTTGTTTGAAGAGTTGGAATTACAGCTTTCCTTCTACTTTTATCTTTACCTGTTTTAGCAGGTGCTATTACAATATTATTAACTGACCGAAATTTAAATACATCCTTTTTTGACCCTGCAGGAGGGGGAGATCCAATCCTTTATCAAC…		cellularOrganisms	cellularOrganisms	1.0	Eukaryota	superkingdom	1.0	Metazoa	kingdom	1.0	Arthropoda	phylum	1.0	Insecta	class	1.0	Lepidoptera	order	1.0	Lymantriidae	family	1.0	Lymantria	genus	1.0	Lymantria_dispar	species	1.0
Zotu5	SA_5_II_23_7_2020_S18_MLepF1_LepR1	7	TAAGATTTTGATTATTACCCCCCTCATTAACCCTTTTAATTTCAAGAAGAATTGTAGAAAATGGAGCAGGAACAGGATGAACTGTTTACCCTCCTCTATCTTCTAATATTGCTCATAGAGGTAGATCTGTTGATTTAGCTATTTTTTCTCTTCACTTAGCTGGTATTTCATCAATTTTAGGAGCAATTAATTTTATTACTACCATTATTAATATACGATTAAGAAATTTATCGTTTGATCAAATACCTTTATTTGTTTGAAGAGTTGGAATTACAGCTTTCCTTCTACTTTTATCTTTACCTGTTTTAGCAGGTGCTATTACAATATTATTAACTGACCGAAATTTAAATACATCCTTTTTTGACCCTGCAGGAGGGGGAGATCCAATCCTTTATCAAC…		cellularOrganisms	cellularOrganisms	1.0	Eukaryota	superkingdom	1.0	Metazoa	kingdom	1.0	Arthropoda	phylum	1.0	Insecta	class	1.0	Lepidoptera	order	1.0	Lymantriidae	family	1.0	Lymantria	genus	1.0	Lymantria_dispar	species	1.0
Zotu5	SA_5_IV_23_7_2020_S20_MLepF1_LepR1	9	TAAGATTTTGATTATTACCCCCCTCATTAACCCTTTTAATTTCAAGAAGAATTGTAGAAAATGGAGCAGGAACAGGATGAACTGTTTACCCTCCTCTATCTTCTAATATTGCTCATAGAGGTAGATCTGTTGATTTAGCTATTTTTTCTCTTCACTTAGCTGGTATTTCATCAATTTTAGGAGCAATTAATTTTATTACTACCATTATTAATATACGATTAAGAAATTTATCGTTTGATCAAATACCTTTATTTGTTTGAAGAGTTGGAATTACAGCTTTCCTTCTACTTTTATCTTTACCTGTTTTAGCAGGTGCTATTACAATATTATTAACTGACCGAAATTTAAATACATCCTTTTTTGACCCTGCAGGAGGGGGAGATCCAATCCTTTATCAAC…		cellularOrganisms	cellularOrganisms	1.0	Eukaryota	superkingdom	1.0	Metazoa	kingdom	1.0	Arthropoda	phylum	1.0	Insecta	class	1.0	Lepidoptera	order	1.0	Lymantriidae	family	1.0	Lymantria	genus	1.0	Lymantria_dispar	species	1.0
Zotu5	SA_4_I_23_7_2020_S13_MLepF1_LepR1	81	TAAGATTTTGATTATTACCCCCCTCATTAACCCTTTTAATTTCAAGAAGAATTGTAGAAAATGGAGCAGGAACAGGATGAACTGTTTACCCTCCTCTATCTTCTAATATTGCTCATAGAGGTAGATCTGTTGATTTAGCTATTTTTTCTCTTCACTTAGCTGGTATTTCATCAATTTTAGGAGCAATTAATTTTATTACTACCATTATTAATATACGATTAAGAAATTTATCGTTTGATCAAATACCTTTATTTGTTTGAAGAGTTGGAATTACAGCTTTCCTTCTACTTTTATCTTTACCTGTTTTAGCAGGTGCTATTACAATATTATTAACTGACCGAAATTTAAATACATCCTTTTTTGACCCTGCAGGAGGGGGAGATCCAATCCTTTATCAAC…		cellularOrganisms	cellularOrganisms	1.0	Eukaryota	superkingdom	1.0	Metazoa	kingdom	1.0	Arthropoda	phylum	1.0	Insecta	class	1.0	Lepidoptera	order	1.0	Lymantriidae	family	1.0	Lymantria	genus	1.0	Lymantria_dispar	species	1.0
Zotu5	SA_2_IV_23_7_2020_S8_MLepF1_LepR1	163	TAAGATTTTGATTATTACCCCCCTCATTAACCCTTTTAATTTCAAGAAGAATTGTAGAAAATGGAGCAGGAACAGGATGAACTGTTTACCCTCCTCTATCTTCTAATATTGCTCATAGAGGTAGATCTGTTGATTTAGCTATTTTTTCTCTTCACTTAGCTGGTATTTCATCAATTTTAGGAGCAATTAATTTTATTACTACCATTATTAATATACGATTAAGAAATTTATCGTTTGATCAAATACCTTTATTTGTTTGAAGAGTTGGAATTACAGCTTTCCTTCTACTTTTATCTTTACCTGTTTTAGCAGGTGCTATTACAATATTATTAACTGACCGAAATTTAAATACATCCTTTTTTGACCCTGCAGGAGGGGGAGATCCAATCCTTTATCAAC…		cellularOrganisms	cellularOrganisms	1.0	Eukaryota	superkingdom	1.0	Metazoa	kingdom	1.0	Arthropoda	phylum	1.0	Insecta	class	1.0	Lepidoptera	order	1.0	Lymantriidae	family	1.0	Lymantria	genus	1.0	Lymantria_dispar	species	1.0
Zotu5	SA_4_IV_23_7_2020_S16_MLepF1_LepR1	51	TAAGATTTTGATTATTACCCCCCTCATTAACCCTTTTAATTTCAAGAAGAATTGTAGAAAATGGAGCAGGAACAGGATGAACTGTTTACCCTCCTCTATCTTCTAATATTGCTCATAGAGGTAGATCTGTTGATTTAGCTATTTTTTCTCTTCACTTAGCTGGTATTTCATCAATTTTAGGAGCAATTAATTTTATTACTACCATTATTAATATACGATTAAGAAATTTATCGTTTGATCAAATACCTTTATTTGTTTGAAGAGTTGGAATTACAGCTTTCCTTCTACTTTTATCTTTACCTGTTTTAGCAGGTGCTATTACAATATTATTAACTGACCGAAATTTAAATACATCCTTTTTTGACCCTGCAGGAGGGGGAGATCCAATCCTTTATCAAC…		cellularOrganisms	cellularOrganisms	1.0	Eukaryota	superkingdom	1.0	Metazoa	kingdom	1.0	Arthropoda	phylum	1.0	Insecta	class	1.0	Lepidoptera	order	1.0	Lymantriidae	family	1.0	Lymantria	genus	1.0	Lymantria_dispar	species	1.0
Zotu5	SA_5_I_23_7_2020_S17_MLepF1_LepR1	15	TAAGATTTTGATTATTACCCCCCTCATTAACCCTTTTAATTTCAAGAAGAATTGTAGAAAATGGAGCAGGAACAGGATGAACTGTTTACCCTCCTCTATCTTCTAATATTGCTCATAGAGGTAGATCTGTTGATTTAGCTATTTTTTCTCTTCACTTAGCTGGTATTTCATCAATTTTAGGAGCAATTAATTTTATTACTACCATTATTAATATACGATTAAGAAATTTATCGTTTGATCAAATACCTTTATTTGTTTGAAGAGTTGGAATTACAGCTTTCCTTCTACTTTTATCTTTACCTGTTTTAGCAGGTGCTATTACAATATTATTAACTGACCGAAATTTAAATACATCCTTTTTTGACCCTGCAGGAGGGGGAGATCCAATCCTTTATCAAC…		cellularOrganisms	cellularOrganisms	1.0	Eukaryota	superkingdom	1.0	Metazoa	kingdom	1.0	Arthropoda	phylum	1.0	Insecta	class	1.0	Lepidoptera	order	1.0	Lymantriidae	family	1.0	Lymantria	genus	1.0	Lymantria_dispar	species	1.0
Zotu5	SA_2_III_23_7_2020_S7_MLepF1_LepR1	248	TAAGATTTTGATTATTACCCCCCTCATTAACCCTTTTAATTTCAAGAAGAATTGTAGAAAATGGAGCAGGAACAGGATGAACTGTTTACCCTCCTCTATCTTCTAATATTGCTCATAGAGGTAGATCTGTTGATTTAGCTATTTTTTCTCTTCACTTAGCTGGTATTTCATCAATTTTAGGAGCAATTAATTTTATTACTACCATTATTAATATACGATTAAGAAATTTATCGTTTGATCAAATACCTTTATTTGTTTGAAGAGTTGGAATTACAGCTTTCCTTCTACTTTTATCTTTACCTGTTTTAGCAGGTGCTATTACAATATTATTAACTGACCGAAATTTAAATACATCCTTTTTTGACCCTGCAGGAGGGGGAGATCCAATCCTTTATCAAC…		cellularOrganisms	cellularOrganisms	1.0	Eukaryota	superkingdom	1.0	Metazoa	kingdom	1.0	Arthropoda	phylum	1.0	Insecta	class	1.0	Lepidoptera	order	1.0	Lymantriidae	family	1.0	Lymantria	genus	1.0	Lymantria_dispar	species	1.0
Zotu5	SA_3_IV_23_7_2020_S12_MLepF1_LepR1	4953	TAAGATTTTGATTATTACCCCCCTCATTAACCCTTTTAATTTCAAGAAGAATTGTAGAAAATGGAGCAGGAACAGGATGAACTGTTTACCCTCCTCTATCTTCTAATATTGCTCATAGAGGTAGATCTGTTGATTTAGCTATTTTTTCTCTTCACTTAGCTGGTATTTCATCAATTTTAGGAGCAATTAATTTTATTACTACCATTATTAATATACGATTAAGAAATTTATCGTTTGATCAAATACCTTTATTTGTTTGAAGAGTTGGAATTACAGCTTTCCTTCTACTTTTATCTTTACCTGTTTTAGCAGGTGCTATTACAATATTATTAACTGACCGAAATTTAAATACATCCTTTTTTGACCCTGCAGGAGGGGGAGATCCAATCCTTTATCAAC…		cellularOrganisms	cellularOrganisms	1.0	Eukaryota	superkingdom	1.0	Metazoa	kingdom	1.0	Arthropoda	phylum	1.0	Insecta	class	1.0	Lepidoptera	order	1.0	Lymantriidae	family	1.0	Lymantria	genus	1.0	Lymantria_dispar	species	1.0
Zotu5	SA_3_II_23_7_2020_S10_MLepF1_LepR1	5152	TAAGATTTTGATTATTACCCCCCTCATTAACCCTTTTAATTTCAAGAAGAATTGTAGAAAATGGAGCAGGAACAGGATGAACTGTTTACCCTCCTCTATCTTCTAATATTGCTCATAGAGGTAGATCTGTTGATTTAGCTATTTTTTCTCTTCACTTAGCTGGTATTTCATCAATTTTAGGAGCAATTAATTTTATTACTACCATTATTAATATACGATTAAGAAATTTATCGTTTGATCAAATACCTTTATTTGTTTGAAGAGTTGGAATTACAGCTTTCCTTCTACTTTTATCTTTACCTGTTTTAGCAGGTGCTATTACAATATTATTAACTGACCGAAATTTAAATACATCCTTTTTTGACCCTGCAGGAGGGGGAGATCCAATCCTTTATCAAC…		cellularOrganisms	cellularOrganisms	1.0	Eukaryota	superkingdom	1.0	Metazoa	kingdom	1.0	Arthropoda	phylum	1.0	Insecta	class	1.0	Lepidoptera	order	1.0	Lymantriidae	family	1.0	Lymantria	genus	1.0	Lymantria_dispar	species	1.0
Zotu5	SA_1_III_23_7_2020_S3_MLepF1_LepR1	807	TAAGATTTTGATTATTACCCCCCTCATTAACCCTTTTAATTTCAAGAAGAATTGTAGAAAATGGAGCAGGAACAGGATGAACTGTTTACCCTCCTCTATCTTCTAATATTGCTCATAGAGGTAGATCTGTTGATTTAGCTATTTTTTCTCTTCACTTAGCTGGTATTTCATCAATTTTAGGAGCAATTAATTTTATTACTACCATTATTAATATACGATTAAGAAATTTATCGTTTGATCAAATACCTTTATTTGTTTGAAGAGTTGGAATTACAGCTTTCCTTCTACTTTTATCTTTACCTGTTTTAGCAGGTGCTATTACAATATTATTAACTGACCGAAATTTAAATACATCCTTTTTTGACCCTGCAGGAGGGGGAGATCCAATCCTTTATCAAC…		cellularOrganisms	cellularOrganisms	1.0	Eukaryota	superkingdom	1.0	Metazoa	kingdom	1.0	Arthropoda	phylum	1.0	Insecta	class	1.0	Lepidoptera	order	1.0	Lymantriidae	family	1.0	Lymantria	genus	1.0	Lymantria_dispar	species	1.0
Zotu5	SA_1_I_23_7_2020_S1_MLepF1_LepR1	1576	TAAGATTTTGATTATTACCCCCCTCATTAACCCTTTTAATTTCAAGAAGAATTGTAGAAAATGGAGCAGGAACAGGATGAACTGTTTACCCTCCTCTATCTTCTAATATTGCTCATAGAGGTAGATCTGTTGATTTAGCTATTTTTTCTCTTCACTTAGCTGGTATTTCATCAATTTTAGGAGCAATTAATTTTATTACTACCATTATTAATATACGATTAAGAAATTTATCGTTTGATCAAATACCTTTATTTGTTTGAAGAGTTGGAATTACAGCTTTCCTTCTACTTTTATCTTTACCTGTTTTAGCAGGTGCTATTACAATATTATTAACTGACCGAAATTTAAATACATCCTTTTTTGACCCTGCAGGAGGGGGAGATCCAATCCTTTATCAAC…		cellularOrganisms	cellularOrganisms	1.0	Eukaryota	superkingdom	1.0	Metazoa	kingdom	1.0	Arthropoda	phylum	1.0	Insecta	class	1.0	Lepidoptera	order	1.0	Lymantriidae	family	1.0	Lymantria	genus	1.0	Lymantria_dispar	species	1.0
Zotu5	SA_2_I_23_7_2020_S5_MLepF1_LepR1	249	TAAGATTTTGATTATTACCCCCCTCATTAACCCTTTTAATTTCAAGAAGAATTGTAGAAAATGGAGCAGGAACAGGATGAACTGTTTACCCTCCTCTATCTTCTAATATTGCTCATAGAGGTAGATCTGTTGATTTAGCTATTTTTTCTCTTCACTTAGCTGGTATTTCATCAATTTTAGGAGCAATTAATTTTATTACTACCATTATTAATATACGATTAAGAAATTTATCGTTTGATCAAATACCTTTATTTGTTTGAAGAGTTGGAATTACAGCTTTCCTTCTACTTTTATCTTTACCTGTTTTAGCAGGTGCTATTACAATATTATTAACTGACCGAAATTTAAATACATCCTTTTTTGACCCTGCAGGAGGGGGAGATCCAATCCTTTATCAAC…		cellularOrganisms	cellularOrganisms	1.0	Eukaryota	superkingdom	1.0	Metazoa	kingdom	1.0	Arthropoda	phylum	1.0	Insecta	class	1.0	Lepidoptera	order	1.0	Lymantriidae	family	1.0	Lymantria	genus	1.0	Lymantria_dispar	species	1.0
Zotu5	SA_2_II_23_7_2020_S6_MLepF1_LepR1	181	TAAGATTTTGATTATTACCCCCCTCATTAACCCTTTTAATTTCAAGAAGAATTGTAGAAAATGGAGCAGGAACAGGATGAACTGTTTACCCTCCTCTATCTTCTAATATTGCTCATAGAGGTAGATCTGTTGATTTAGCTATTTTTTCTCTTCACTTAGCTGGTATTTCATCAATTTTAGGAGCAATTAATTTTATTACTACCATTATTAATATACGATTAAGAAATTTATCGTTTGATCAAATACCTTTATTTGTTTGAAGAGTTGGAATTACAGCTTTCCTTCTACTTTTATCTTTACCTGTTTTAGCAGGTGCTATTACAATATTATTAACTGACCGAAATTTAAATACATCCTTTTTTGACCCTGCAGGAGGGGGAGATCCAATCCTTTATCAAC…		cellularOrganisms	cellularOrganisms	1.0	Eukaryota	superkingdom	1.0	Metazoa	kingdom	1.0	Arthropoda	phylum	1.0	Insecta	class	1.0	Lepidoptera	order	1.0	Lymantriidae	family	1.0	Lymantria	genus	1.0	Lymantria_dispar	species	1.0
Zotu5	SA_1_IV_23_7_2020_S4_MLepF1_LepR1	815	TAAGATTTTGATTATTACCCCCCTCATTAACCCTTTTAATTTCAAGAAGAATTGTAGAAAATGGAGCAGGAACAGGATGAACTGTTTACCCTCCTCTATCTTCTAATATTGCTCATAGAGGTAGATCTGTTGATTTAGCTATTTTTTCTCTTCACTTAGCTGGTATTTCATCAATTTTAGGAGCAATTAATTTTATTACTACCATTATTAATATACGATTAAGAAATTTATCGTTTGATCAAATACCTTTATTTGTTTGAAGAGTTGGAATTACAGCTTTCCTTCTACTTTTATCTTTACCTGTTTTAGCAGGTGCTATTACAATATTATTAACTGACCGAAATTTAAATACATCCTTTTTTGACCCTGCAGGAGGGGGAGATCCAATCCTTTATCAAC…		cellularOrganisms	cellularOrganisms	1.0	Eukaryota	superkingdom	1.0	Metazoa	kingdom	1.0	Arthropoda	phylum	1.0	Insecta	class	1.0	Lepidoptera	order	1.0	Lymantriidae	family	1.0	Lymantria	genus	1.0	Lymantria_dispar	species	1.0
Zotu5	SA_3_I_23_7_2020_S9_MLepF1_LepR1	5396	TAAGATTTTGATTATTACCCCCCTCATTAACCCTTTTAATTTCAAGAAGAATTGTAGAAAATGGAGCAGGAACAGGATGAACTGTTTACCCTCCTCTATCTTCTAATATTGCTCATAGAGGTAGATCTGTTGATTTAGCTATTTTTTCTCTTCACTTAGCTGGTATTTCATCAATTTTAGGAGCAATTAATTTTATTACTACCATTATTAATATACGATTAAGAAATTTATCGTTTGATCAAATACCTTTATTTGTTTGAAGAGTTGGAATTACAGCTTTCCTTCTACTTTTATCTTTACCTGTTTTAGCAGGTGCTATTACAATATTATTAACTGACCGAAATTTAAATACATCCTTTTTTGACCCTGCAGGAGGGGGAGATCCAATCCTTTATCAAC…		cellularOrganisms	cellularOrganisms	1.0	Eukaryota	superkingdom	1.0	Metazoa	kingdom	1.0	Arthropoda	phylum	1.0	Insecta	class	1.0	Lepidoptera	order	1.0	Lymantriidae	family	1.0	Lymantria	genus	1.0	Lymantria_dispar	species	1.0
Zotu696	SA_2_II_23_7_2020_S6_MLepF1_LepR1	24	TAAGTTTTTGACTTCTTCCCCCATCTTTAACTCTTCTTCTTTCTAGTTCATTTGTAGAAAATGGAGCGGGAACAGGATGAACTGTTTATCCACCCCTTTCAGCAGCCATTGCTCATAGTGGAGCCTCTGTTGACTTAGCTATTTTTTCTTTACATTTAGCAGGTGTATCTTCTATTCTTGGTTCAGTAAATTTTATTACAACAGTAATTAATATACGAGCTAACGGAATTACATTAGATCGTATACCTCTTTTTGTTTGATCTGTCGTGATTACAACTGTTTTATTACTTCTTTCATTACCTGTCTTAGCTGGAGCAATTACTATACTTTTAACAGATCGAAATCTAAATACATCATTTTTTGATCCTGCCGGCGGAGGAGATCCAATTCTCTATCAAC…		cellularOrganisms	cellularOrganisms	1.0	Eukaryota	superkingdom	1.0	Metazoa	kingdom	1.0	Arthropoda	phylum	1.0	Insecta	class	1.0	Diptera	order	1.0	Chironomidae	family	1.0	Chironomus	genus	1.0	Chironomus_crassicaudatus	species	1.0
Zotu696	SA_2_I_23_7_2020_S5_MLepF1_LepR1	33	TAAGTTTTTGACTTCTTCCCCCATCTTTAACTCTTCTTCTTTCTAGTTCATTTGTAGAAAATGGAGCGGGAACAGGATGAACTGTTTATCCACCCCTTTCAGCAGCCATTGCTCATAGTGGAGCCTCTGTTGACTTAGCTATTTTTTCTTTACATTTAGCAGGTGTATCTTCTATTCTTGGTTCAGTAAATTTTATTACAACAGTAATTAATATACGAGCTAACGGAATTACATTAGATCGTATACCTCTTTTTGTTTGATCTGTCGTGATTACAACTGTTTTATTACTTCTTTCATTACCTGTCTTAGCTGGAGCAATTACTATACTTTTAACAGATCGAAATCTAAATACATCATTTTTTGATCCTGCCGGCGGAGGAGATCCAATTCTCTATCAAC…		cellularOrganisms	cellularOrganisms	1.0	Eukaryota	superkingdom	1.0	Metazoa	kingdom	1.0	Arthropoda	phylum	1.0	Insecta	class	1.0	Diptera	order	1.0	Chironomidae	family	1.0	Chironomus	genus	1.0	Chironomus_crassicaudatus	species	1.0
Zotu696	SA_2_III_23_7_2020_S7_MLepF1_LepR1	36	TAAGTTTTTGACTTCTTCCCCCATCTTTAACTCTTCTTCTTTCTAGTTCATTTGTAGAAAATGGAGCGGGAACAGGATGAACTGTTTATCCACCCCTTTCAGCAGCCATTGCTCATAGTGGAGCCTCTGTTGACTTAGCTATTTTTTCTTTACATTTAGCAGGTGTATCTTCTATTCTTGGTTCAGTAAATTTTATTACAACAGTAATTAATATACGAGCTAACGGAATTACATTAGATCGTATACCTCTTTTTGTTTGATCTGTCGTGATTACAACTGTTTTATTACTTCTTTCATTACCTGTCTTAGCTGGAGCAATTACTATACTTTTAACAGATCGAAATCTAAATACATCATTTTTTGATCCTGCCGGCGGAGGAGATCCAATTCTCTATCAAC…		cellularOrganisms	cellularOrganisms	1.0	Eukaryota	superkingdom	1.0	Metazoa	kingdom	1.0	Arthropoda	phylum	1.0	Insecta	class	1.0	Diptera	order	1.0	Chironomidae	family	1.0	Chironomus	genus	1.0	Chironomus_crassicaudatus	species	1.0
Zotu696	SA_2_IV_23_7_2020_S8_MLepF1_LepR1	46	TAAGTTTTTGACTTCTTCCCCCATCTTTAACTCTTCTTCTTTCTAGTTCATTTGTAGAAAATGGAGCGGGAACAGGATGAACTGTTTATCCACCCCTTTCAGCAGCCATTGCTCATAGTGGAGCCTCTGTTGACTTAGCTATTTTTTCTTTACATTTAGCAGGTGTATCTTCTATTCTTGGTTCAGTAAATTTTATTACAACAGTAATTAATATACGAGCTAACGGAATTACATTAGATCGTATACCTCTTTTTGTTTGATCTGTCGTGATTACAACTGTTTTATTACTTCTTTCATTACCTGTCTTAGCTGGAGCAATTACTATACTTTTAACAGATCGAAATCTAAATACATCATTTTTTGATCCTGCCGGCGGAGGAGATCCAATTCTCTATCAAC…		cellularOrganisms	cellularOrganisms	1.0	Eukaryota	superkingdom	1.0	Metazoa	kingdom	1.0	Arthropoda	phylum	1.0	Insecta	class	1.0	Diptera	order	1.0	Chironomidae	family	1.0	Chironomus	genus	1.0	Chironomus_crassicaudatus	species	1.0
Zotu234	SA_4_I_23_7_2020_S13_MLepF1_LepR1	108	AGATTTTGACTTTTACCTCCCTCATTAACTTTACTAATTATAAGAAGAATTGTCGATAGAGGGGCTGGGACAGGATGAACAGTTTATCCCCCATTATCAGCTAATATCGCCCACGCAGGCCCCTCAGTTGATTTGGCAATCTTTAGTCTTCATTTAGCAGGGATCTCATCAATTTTAGGCGCTGTAAATTTTATTACTACAGTAATTAATATACGACCTAAAGGAATAACATTTGATCGATTACCTCTTTTTGTTTGAGCAGTAAAAATTACTGCTATTCTCCTACTTTTATCTCTTCCAGTTCTTGCTGGAGCAATTACAATATTATTGACAGATCGAAATTTAAATACCTCTTTTTTCGATCCCGCCGGAGGGGGAGATCCAATTCTTTATCAACAT…		cellularOrganisms	cellularOrganisms	1.0	Eukaryota	superkingdom	0.99	Metazoa	kingdom	0.99	Arthropoda	phylum	0.98	Insecta	class	0.97	Coleoptera	order	0.68	Salpingidae	family	0.04	Rabocerus	genus	0.02	Rabocerus_gabrieli	species	0.02
Zotu234	SA_4_IV_23_7_2020_S16_MLepF1_LepR1	37	AGATTTTGACTTTTACCTCCCTCATTAACTTTACTAATTATAAGAAGAATTGTCGATAGAGGGGCTGGGACAGGATGAACAGTTTATCCCCCATTATCAGCTAATATCGCCCACGCAGGCCCCTCAGTTGATTTGGCAATCTTTAGTCTTCATTTAGCAGGGATCTCATCAATTTTAGGCGCTGTAAATTTTATTACTACAGTAATTAATATACGACCTAAAGGAATAACATTTGATCGATTACCTCTTTTTGTTTGAGCAGTAAAAATTACTGCTATTCTCCTACTTTTATCTCTTCCAGTTCTTGCTGGAGCAATTACAATATTATTGACAGATCGAAATTTAAATACCTCTTTTTTCGATCCCGCCGGAGGGGGAGATCCAATTCTTTATCAACAT…		cellularOrganisms	cellularOrganisms	1.0	Eukaryota	superkingdom	0.99	Metazoa	kingdom	0.99	Arthropoda	phylum	0.98	Insecta	class	0.97	Coleoptera	order	0.68	Salpingidae	family	0.04	Rabocerus	genus	0.02	Rabocerus_gabrieli	species	0.02
Zotu234	SA_4_II_23_7_2020_S14_MLepF1_LepR1	220	AGATTTTGACTTTTACCTCCCTCATTAACTTTACTAATTATAAGAAGAATTGTCGATAGAGGGGCTGGGACAGGATGAACAGTTTATCCCCCATTATCAGCTAATATCGCCCACGCAGGCCCCTCAGTTGATTTGGCAATCTTTAGTCTTCATTTAGCAGGGATCTCATCAATTTTAGGCGCTGTAAATTTTATTACTACAGTAATTAATATACGACCTAAAGGAATAACATTTGATCGATTACCTCTTTTTGTTTGAGCAGTAAAAATTACTGCTATTCTCCTACTTTTATCTCTTCCAGTTCTTGCTGGAGCAATTACAATATTATTGACAGATCGAAATTTAAATACCTCTTTTTTCGATCCCGCCGGAGGGGGAGATCCAATTCTTTATCAACAT…		cellularOrganisms	cellularOrganisms	1.0	Eukaryota	superkingdom	0.99	Metazoa	kingdom	0.99	Arthropoda	phylum	0.98	Insecta	class	0.97	Coleoptera	order	0.68	Salpingidae	family	0.04	Rabocerus	genus	0.02	Rabocerus_gabrieli	species	0.02
Zotu234	SA_4_III_23_7_2020_S15_MLepF1_LepR1	256	AGATTTTGACTTTTACCTCCCTCATTAACTTTACTAATTATAAGAAGAATTGTCGATAGAGGGGCTGGGACAGGATGAACAGTTTATCCCCCATTATCAGCTAATATCGCCCACGCAGGCCCCTCAGTTGATTTGGCAATCTTTAGTCTTCATTTAGCAGGGATCTCATCAATTTTAGGCGCTGTAAATTTTATTACTACAGTAATTAATATACGACCTAAAGGAATAACATTTGATCGATTACCTCTTTTTGTTTGAGCAGTAAAAATTACTGCTATTCTCCTACTTTTATCTCTTCCAGTTCTTGCTGGAGCAATTACAATATTATTGACAGATCGAAATTTAAATACCTCTTTTTTCGATCCCGCCGGAGGGGGAGATCCAATTCTTTATCAACAT…		cellularOrganisms	cellularOrganisms	1.0	Eukaryota	superkingdom	0.99	Metazoa	kingdom	0.99	Arthropoda	phylum	0.98	Insecta	class	0.97	Coleoptera	order	0.68	Salpingidae	family	0.04	Rabocerus	genus	0.02	Rabocerus_gabrieli	species	0.02
Zotu3334	QS_2_II_27_7_2020_S30_MLepF1_LepR1	4	TCTCGTTCTGACTTTTACCTCCATCTTTAATTTTACTATTAGCTAGTGCTTTTGTAGAACAAGGAGCAGGTACAGGTTGAACGGTCTATCCTCCATTAGCGGGAATCCAATCTCACTCAGGTGGTTCAGTTGATCTGGCAATCTTTAGTCTTCACTTAGCCGGAATTTCATCAATGTTAGGAGCAATGAATTTCATTACTACAATCTTAAATATGCGAAATCCAGGTATGACATTACACAAATTACCTTTATTCTGTTGAGCTATTATGGTTACAGCAATCTTATTACTATTATCATTACCAGTATTAAGAGGAGGTATTACAATGTTATTAACAGACCGAAACTTTAACACTTCATTCTATGATCCAGCTGGAGGAGGTGACCCAATTCTATACCAAC…		cellularOrganisms	cellularOrganisms	1.0	Eukaryota	superkingdom	0.97	Fungi	kingdom	0.63	Basidiomycota	phylum	0.54	Agaricomycetes	class	0.33	Cantharellales	order	0.23	Ceratobasidiaceae	family	0.2	Rhizoctonia	genus	0.2	Rhizoctonia_solani	species	0.2
Zotu3133	SA_4_I_23_7_2020_S13_RonMWASPdeg_HCO2198	3	ATTCTTGTGAACTTGTTGATTTTTTGAGTTGTTCTAAACTTTCAACAGTTACATTCACACAACTAATGTGAAATATAGGAGATTTATTTTTCGAACATGAAATGGAGTCGTCATATCGACTCAGTGATTTTGCACACTTCATACACGTAACCGCCATTTTGGAATCTTCTTCAGCCCCAAAGTTTGAATGAGGTTTGAAACTTGAAGCGTAGTT		cellularOrganisms	cellularOrganisms	1.0	Eukaryota	superkingdom	0.87	undef_Eukaryota	kingdom	0.34	undef_undef_Eukaryota	phylum	0.3	Spirotrichea	class	0.3	Urostylida	order	0.29	Urostylidae	family	0.29	Urostyla	genus	0.29	Urostyla_grandis	species	0.29
Zotu756	QS_4_II_27_7_2020_S38_MLepF1_LepR1	34	TAAGATTTTGACTACTACCCCCTTCTTTAACCTTACTATTATCTAGCTCTATTGTTGAAAACGGAGCAGGAACAGGATGAACTGTTTATCCCCCCTTAGCATCTGGTATTGCACATGCCGGAGCTTCTGTTGACCTAGCCATTTTTTCTTTACATTTAGCTGGTATTTCTTCAATCTTAGGAGCAGTAAACTTTATTACAACAGTAATTAACATACGTTCAACAGGAATTACCCTAGACCGAATGCCCCTATTTGTCTGATCAGTTATAATTACTGCTATTCTTTTATTATTATCTCTTCCTGTGTTAGCTGGAGCTATTACAATACTTTTAACAGACCGAAATTTAAATACTTCATTTTTTGACCCTGCCGGAGGAGGAGATCCTATTTTATACCAAC…		cellularOrganisms	cellularOrganisms	1.0	Eukaryota	superkingdom	1.0	Metazoa	kingdom	1.0	Arthropoda	phylum	0.99	Insecta	class	0.97	Diptera	order	0.68	Hybotidae	family	0.2	Platypalpus	genus	0.19	Platypalpus_laticinctus	species	0.18
Zotu756	QS_4_III_27_7_2020_S39_MLepF1_LepR1	38	TAAGATTTTGACTACTACCCCCTTCTTTAACCTTACTATTATCTAGCTCTATTGTTGAAAACGGAGCAGGAACAGGATGAACTGTTTATCCCCCCTTAGCATCTGGTATTGCACATGCCGGAGCTTCTGTTGACCTAGCCATTTTTTCTTTACATTTAGCTGGTATTTCTTCAATCTTAGGAGCAGTAAACTTTATTACAACAGTAATTAACATACGTTCAACAGGAATTACCCTAGACCGAATGCCCCTATTTGTCTGATCAGTTATAATTACTGCTATTCTTTTATTATTATCTCTTCCTGTGTTAGCTGGAGCTATTACAATACTTTTAACAGACCGAAATTTAAATACTTCATTTTTTGACCCTGCCGGAGGAGGAGATCCTATTTTATACCAAC…		cellularOrganisms	cellularOrganisms	1.0	Eukaryota	superkingdom	1.0	Metazoa	kingdom	1.0	Arthropoda	phylum	0.99	Insecta	class	0.97	Diptera	order	0.68	Hybotidae	family	0.2	Platypalpus	genus	0.19	Platypalpus_laticinctus	species	0.18
Zotu756	QS_4_I_27_7_2020_S37_MLepF1_LepR1	29	TAAGATTTTGACTACTACCCCCTTCTTTAACCTTACTATTATCTAGCTCTATTGTTGAAAACGGAGCAGGAACAGGATGAACTGTTTATCCCCCCTTAGCATCTGGTATTGCACATGCCGGAGCTTCTGTTGACCTAGCCATTTTTTCTTTACATTTAGCTGGTATTTCTTCAATCTTAGGAGCAGTAAACTTTATTACAACAGTAATTAACATACGTTCAACAGGAATTACCCTAGACCGAATGCCCCTATTTGTCTGATCAGTTATAATTACTGCTATTCTTTTATTATTATCTCTTCCTGTGTTAGCTGGAGCTATTACAATACTTTTAACAGACCGAAATTTAAATACTTCATTTTTTGACCCTGCCGGAGGAGGAGATCCTATTTTATACCAAC…		cellularOrganisms	cellularOrganisms	1.0	Eukaryota	superkingdom	1.0	Metazoa	kingdom	1.0	Arthropoda	phylum	0.99	Insecta	class	0.97	Diptera	order	0.68	Hybotidae	family	0.2	Platypalpus	genus	0.19	Platypalpus_laticinctus	species	0.18
Zotu756	QS_4_IV_27_7_2020_S40_MLepF1_LepR1	29	TAAGATTTTGACTACTACCCCCTTCTTTAACCTTACTATTATCTAGCTCTATTGTTGAAAACGGAGCAGGAACAGGATGAACTGTTTATCCCCCCTTAGCATCTGGTATTGCACATGCCGGAGCTTCTGTTGACCTAGCCATTTTTTCTTTACATTTAGCTGGTATTTCTTCAATCTTAGGAGCAGTAAACTTTATTACAACAGTAATTAACATACGTTCAACAGGAATTACCCTAGACCGAATGCCCCTATTTGTCTGATCAGTTATAATTACTGCTATTCTTTTATTATTATCTCTTCCTGTGTTAGCTGGAGCTATTACAATACTTTTAACAGACCGAAATTTAAATACTTCATTTTTTGACCCTGCCGGAGGAGGAGATCCTATTTTATACCAAC…		cellularOrganisms	cellularOrganisms	1.0	Eukaryota	superkingdom	1.0	Metazoa	kingdom	1.0	Arthropoda	phylum	0.99	Insecta	class	0.97	Diptera	order	0.68	Hybotidae	family	0.2	Platypalpus	genus	0.19	Platypalpus_laticinctus	species	0.18
Zotu3727	SA_1_II_23_7_2020_S2_MLepF1_LepR1	5	TAAGATTTTGATTATTTCCTCCTAGATTATTTTTATTAACAATAAGTATATTTGTAGGTTCAGGTACTGGTACTGGTTGAACAGTTTATCCTCCTTTATCTTCTAATTTATCTCATAGAGGGGCTTCAGTAGATTTATCAATTTTTTCTTTACATATTGCTGGGGCTTCTTCTATTATAGGAAGAATTAATTTTATTACTACTATTATAAATATGAAATTATTTGATATAGATAAAgtttatttattttgttgatcaattttattaactacaattttattattattatCATTACCTGTATTAGCAGGTGCTATTACTATATTATTATTTGATCGAAATTTAAATACTTCATTTTTTGATCCTTCAGGTGGAGGGGATCCTATTTTATATCAACATTTAT…		cellularOrganisms	cellularOrganisms	1.0	Eukaryota	superkingdom	1.0	Metazoa	kingdom	1.0	Arthropoda	phylum	0.98	Insecta	class	0.95	Hymenoptera	order	0.92	Aphelinidae	family	0.25	Encarsia	genus	0.24	Encarsia_obtusiclava	species	0.16
Zotu4471	QS_1_I_27_7_2020_S25_MLepF1_LepR1	3	TAAGATTTTGACTTTTGCCCCCCTCTTTAATTTTATTATTAATAAGAAGAATAGTTGAATCTGGAACTGGTACAGGATGAACAGTTTATCCTCCTTTATCATCTACTATTGCTCATGCTGGCTCTTCAGTTGATTTATCAATTTTTTCTTTACATATAGCAGGGATTTCTTCAATTTTAGGAGCTATTAATTTTATTACAACTATTATTAATATAAAAATTAAAAATATTAAATTGGATCAACTTCCTTTATTTTCTTGGTCTGTATTTATTACTGCTATTTTATTATTATTATCTCTTCCTGTATTAGCAGGAGCAATTACTATATTATTAACAGATCGAAATTTAAATACTTCATTCTTTGACCCTGCGTGTGGGGGAGACCCTATTTTATATCAAC…		cellularOrganisms	cellularOrganisms	1.0	Eukaryota	superkingdom	1.0	Metazoa	kingdom	1.0	Arthropoda	phylum	1.0	Insecta	class	1.0	Hymenoptera	order	0.28	Aphelinidae	family	0.07	Encarsia	genus	0.07	Encarsia_obtusiclava	species	0.07
Zotu2561	QS_2_II_27_7_2020_S30_RonMWASPdeg_HCO2198	3	TAGACTAAATAACATTAGTTTCTGATTACTTCCTCCTAGTTTAGTTCTCTTCATATTTGCTAGTACTATAGAAAATGGTGCAGGTACAGGTTGAACTCTATACCCTCCATTATCTGGTATTCAAAGTCACAGTGGACCTAGTGTAGATCTAGCTATATTTGCTCTACATTTATCTGGTATAAGTAGTTTACTAGGTGCAGTTAATTTTATTACTACTATTTTAAATATGAGAAGCCCTGGTATCAGATTACATAAACTAGCATTATTTGGATGAGCAATTTTAGTTACTGCTGTTTTACTATTATTATCATTACCTGTATTAGCAGGTGCAATTACTATGGTTTTAACTGACAGAAACTTCAATACATCATTCTTTGAAGTTGCAGGTGGAGGTGACCC…		cellularOrganisms	cellularOrganisms	1.0	Eukaryota	superkingdom	1.0	Fungi	kingdom	0.98	Ascomycota	phylum	0.97	Leotiomycetes	class	0.5	Helotiales	order	0.43	undef_Helotiales	family	0.43	Gamarada	genus	0.42	Gamarada_debralockiae	species	0.42
Zotu425	SA_2_II_23_7_2020_S6_MLepF1_LepR1	19	TTAGATTTTGACTTTTGCCTCCCTCATTAATACTAATAATTTGTAGATTTATAATTAATAACGGAACAGGAACCGGATGAACTATTTATCCACCTTTATCTAATAATATCGCACATAACAATATATCAGTTGATATAACTATTTTTTCACTTCATTTAGCAGGTATTTCATCAATTATAGGTGCAATTAATTTTATTTGCACTATTTTAAATATAATACCTAATAATTTAAAAATCAATCAAATTCCTCTATTCCCATGATCAATTTTAATTACAGCTATTCTTTTAATTTTATCATTACCTGTATTAGCAGGTGCAATTACTATACTATTAACTGATCGAAATTTAAATACATCATTTTTTGATCCATCTGGAGGAGGTGATCCTATTCTATATCAAC…		cellularOrganisms	cellularOrganisms	1.0	Eukaryota	superkingdom	1.0	Metazoa	kingdom	1.0	Arthropoda	phylum	1.0	Insecta	class	1.0	Hemiptera	order	1.0	Lachnidae	family	1.0	Eulachnus	genus	1.0	Eulachnus_rileyi	species	1.0
Zotu425	SA_1_IV_23_7_2020_S4_MLepF1_LepR1	58	TTAGATTTTGACTTTTGCCTCCCTCATTAATACTAATAATTTGTAGATTTATAATTAATAACGGAACAGGAACCGGATGAACTATTTATCCACCTTTATCTAATAATATCGCACATAACAATATATCAGTTGATATAACTATTTTTTCACTTCATTTAGCAGGTATTTCATCAATTATAGGTGCAATTAATTTTATTTGCACTATTTTAAATATAATACCTAATAATTTAAAAATCAATCAAATTCCTCTATTCCCATGATCAATTTTAATTACAGCTATTCTTTTAATTTTATCATTACCTGTATTAGCAGGTGCAATTACTATACTATTAACTGATCGAAATTTAAATACATCATTTTTTGATCCATCTGGAGGAGGTGATCCTATTCTATATCAAC…		cellularOrganisms	cellularOrganisms	1.0	Eukaryota	superkingdom	1.0	Metazoa	kingdom	1.0	Arthropoda	phylum	1.0	Insecta	class	1.0	Hemiptera	order	1.0	Lachnidae	family	1.0	Eulachnus	genus	1.0	Eulachnus_rileyi	species	1.0
Zotu425	SA_2_I_23_7_2020_S5_MLepF1_LepR1	15	TTAGATTTTGACTTTTGCCTCCCTCATTAATACTAATAATTTGTAGATTTATAATTAATAACGGAACAGGAACCGGATGAACTATTTATCCACCTTTATCTAATAATATCGCACATAACAATATATCAGTTGATATAACTATTTTTTCACTTCATTTAGCAGGTATTTCATCAATTATAGGTGCAATTAATTTTATTTGCACTATTTTAAATATAATACCTAATAATTTAAAAATCAATCAAATTCCTCTATTCCCATGATCAATTTTAATTACAGCTATTCTTTTAATTTTATCATTACCTGTATTAGCAGGTGCAATTACTATACTATTAACTGATCGAAATTTAAATACATCATTTTTTGATCCATCTGGAGGAGGTGATCCTATTCTATATCAAC…		cellularOrganisms	cellularOrganisms	1.0	Eukaryota	superkingdom	1.0	Metazoa	kingdom	1.0	Arthropoda	phylum	1.0	Insecta	class	1.0	Hemiptera	order	1.0	Lachnidae	family	1.0	Eulachnus	genus	1.0	Eulachnus_rileyi	species	1.0
Zotu425	SA_1_III_23_7_2020_S3_MLepF1_LepR1	66	TTAGATTTTGACTTTTGCCTCCCTCATTAATACTAATAATTTGTAGATTTATAATTAATAACGGAACAGGAACCGGATGAACTATTTATCCACCTTTATCTAATAATATCGCACATAACAATATATCAGTTGATATAACTATTTTTTCACTTCATTTAGCAGGTATTTCATCAATTATAGGTGCAATTAATTTTATTTGCACTATTTTAAATATAATACCTAATAATTTAAAAATCAATCAAATTCCTCTATTCCCATGATCAATTTTAATTACAGCTATTCTTTTAATTTTATCATTACCTGTATTAGCAGGTGCAATTACTATACTATTAACTGATCGAAATTTAAATACATCATTTTTTGATCCATCTGGAGGAGGTGATCCTATTCTATATCAAC…		cellularOrganisms	cellularOrganisms	1.0	Eukaryota	superkingdom	1.0	Metazoa	kingdom	1.0	Arthropoda	phylum	1.0	Insecta	class	1.0	Hemiptera	order	1.0	Lachnidae	family	1.0	Eulachnus	genus	1.0	Eulachnus_rileyi	species	1.0
Zotu425	SA_1_I_23_7_2020_S1_MLepF1_LepR1	124	TTAGATTTTGACTTTTGCCTCCCTCATTAATACTAATAATTTGTAGATTTATAATTAATAACGGAACAGGAACCGGATGAACTATTTATCCACCTTTATCTAATAATATCGCACATAACAATATATCAGTTGATATAACTATTTTTTCACTTCATTTAGCAGGTATTTCATCAATTATAGGTGCAATTAATTTTATTTGCACTATTTTAAATATAATACCTAATAATTTAAAAATCAATCAAATTCCTCTATTCCCATGATCAATTTTAATTACAGCTATTCTTTTAATTTTATCATTACCTGTATTAGCAGGTGCAATTACTATACTATTAACTGATCGAAATTTAAATACATCATTTTTTGATCCATCTGGAGGAGGTGATCCTATTCTATATCAAC…		cellularOrganisms	cellularOrganisms	1.0	Eukaryota	superkingdom	1.0	Metazoa	kingdom	1.0	Arthropoda	phylum	1.0	Insecta	class	1.0	Hemiptera	order	1.0	Lachnidae	family	1.0	Eulachnus	genus	1.0	Eulachnus_rileyi	species	1.0
Zotu425	SA_2_III_23_7_2020_S7_MLepF1_LepR1	8	TTAGATTTTGACTTTTGCCTCCCTCATTAATACTAATAATTTGTAGATTTATAATTAATAACGGAACAGGAACCGGATGAACTATTTATCCACCTTTATCTAATAATATCGCACATAACAATATATCAGTTGATATAACTATTTTTTCACTTCATTTAGCAGGTATTTCATCAATTATAGGTGCAATTAATTTTATTTGCACTATTTTAAATATAATACCTAATAATTTAAAAATCAATCAAATTCCTCTATTCCCATGATCAATTTTAATTACAGCTATTCTTTTAATTTTATCATTACCTGTATTAGCAGGTGCAATTACTATACTATTAACTGATCGAAATTTAAATACATCATTTTTTGATCCATCTGGAGGAGGTGATCCTATTCTATATCAAC…		cellularOrganisms	cellularOrganisms	1.0	Eukaryota	superkingdom	1.0	Metazoa	kingdom	1.0	Arthropoda	phylum	1.0	Insecta	class	1.0	Hemiptera	order	1.0	Lachnidae	family	1.0	Eulachnus	genus	1.0	Eulachnus_rileyi	species	1.0
Zotu425	SA_5_I_23_7_2020_S17_MLepF1_LepR1	5	TTAGATTTTGACTTTTGCCTCCCTCATTAATACTAATAATTTGTAGATTTATAATTAATAACGGAACAGGAACCGGATGAACTATTTATCCACCTTTATCTAATAATATCGCACATAACAATATATCAGTTGATATAACTATTTTTTCACTTCATTTAGCAGGTATTTCATCAATTATAGGTGCAATTAATTTTATTTGCACTATTTTAAATATAATACCTAATAATTTAAAAATCAATCAAATTCCTCTATTCCCATGATCAATTTTAATTACAGCTATTCTTTTAATTTTATCATTACCTGTATTAGCAGGTGCAATTACTATACTATTAACTGATCGAAATTTAAATACATCATTTTTTGATCCATCTGGAGGAGGTGATCCTATTCTATATCAAC…		cellularOrganisms	cellularOrganisms	1.0	Eukaryota	superkingdom	1.0	Metazoa	kingdom	1.0	Arthropoda	phylum	1.0	Insecta	class	1.0	Hemiptera	order	1.0	Lachnidae	family	1.0	Eulachnus	genus	1.0	Eulachnus_rileyi	species	1.0
Zotu425	SA_2_IV_23_7_2020_S8_MLepF1_LepR1	19	TTAGATTTTGACTTTTGCCTCCCTCATTAATACTAATAATTTGTAGATTTATAATTAATAACGGAACAGGAACCGGATGAACTATTTATCCACCTTTATCTAATAATATCGCACATAACAATATATCAGTTGATATAACTATTTTTTCACTTCATTTAGCAGGTATTTCATCAATTATAGGTGCAATTAATTTTATTTGCACTATTTTAAATATAATACCTAATAATTTAAAAATCAATCAAATTCCTCTATTCCCATGATCAATTTTAATTACAGCTATTCTTTTAATTTTATCATTACCTGTATTAGCAGGTGCAATTACTATACTATTAACTGATCGAAATTTAAATACATCATTTTTTGATCCATCTGGAGGAGGTGATCCTATTCTATATCAAC…		cellularOrganisms	cellularOrganisms	1.0	Eukaryota	superkingdom	1.0	Metazoa	kingdom	1.0	Arthropoda	phylum	1.0	Insecta	class	1.0	Hemiptera	order	1.0	Lachnidae	family	1.0	Eulachnus	genus	1.0	Eulachnus_rileyi	species	1.0
Zotu425	SA_2_III_26_8_2020_S79_MLepF1_LepR1	3	TTAGATTTTGACTTTTGCCTCCCTCATTAATACTAATAATTTGTAGATTTATAATTAATAACGGAACAGGAACCGGATGAACTATTTATCCACCTTTATCTAATAATATCGCACATAACAATATATCAGTTGATATAACTATTTTTTCACTTCATTTAGCAGGTATTTCATCAATTATAGGTGCAATTAATTTTATTTGCACTATTTTAAATATAATACCTAATAATTTAAAAATCAATCAAATTCCTCTATTCCCATGATCAATTTTAATTACAGCTATTCTTTTAATTTTATCATTACCTGTATTAGCAGGTGCAATTACTATACTATTAACTGATCGAAATTTAAATACATCATTTTTTGATCCATCTGGAGGAGGTGATCCTATTCTATATCAAC…		cellularOrganisms	cellularOrganisms	1.0	Eukaryota	superkingdom	1.0	Metazoa	kingdom	1.0	Arthropoda	phylum	1.0	Insecta	class	1.0	Hemiptera	order	1.0	Lachnidae	family	1.0	Eulachnus	genus	1.0	Eulachnus_rileyi	species	1.0
Zotu425	SA_1_II_23_7_2020_S2_MLepF1_LepR1	112	TTAGATTTTGACTTTTGCCTCCCTCATTAATACTAATAATTTGTAGATTTATAATTAATAACGGAACAGGAACCGGATGAACTATTTATCCACCTTTATCTAATAATATCGCACATAACAATATATCAGTTGATATAACTATTTTTTCACTTCATTTAGCAGGTATTTCATCAATTATAGGTGCAATTAATTTTATTTGCACTATTTTAAATATAATACCTAATAATTTAAAAATCAATCAAATTCCTCTATTCCCATGATCAATTTTAATTACAGCTATTCTTTTAATTTTATCATTACCTGTATTAGCAGGTGCAATTACTATACTATTAACTGATCGAAATTTAAATACATCATTTTTTGATCCATCTGGAGGAGGTGATCCTATTCTATATCAAC…		cellularOrganisms	cellularOrganisms	1.0	Eukaryota	superkingdom	1.0	Metazoa	kingdom	1.0	Arthropoda	phylum	1.0	Insecta	class	1.0	Hemiptera	order	1.0	Lachnidae	family	1.0	Eulachnus	genus	1.0	Eulachnus_rileyi	species	1.0
Zotu156	SA_1_III_26_8_2020_S75_MLepF1_LepR1	8	TTAGATTCTGATTATTGCCACCTTCATTAATAATAATAATTTGCAGATTTATTATTAATAATGGAACAGGAACAGGATGAACTATTTATCCACCTTTATCAAATAATATTGCTCATAATAATATTTCAGTAGACTTAACTATCTTTTCACTTCATTTAGCAGGTATTTCATCAATTTTAGGAGCAATTAATTTCATTTGTACAATCTTAAATATAATACCCAATAATATAAAATTAAATCAAATTCCTTTATTCCCATGATCAATCTTAATTACAGCTATATTATTAATTTTATCTCTACCTGTTTTAGCCGGTGCTATTACTATATTATTAACAGATCGAAATTTAAATACATCATTTTTCGATCCAGCAGGTGGGGGAGATCCTATTCTTTATCAAC…		cellularOrganisms	cellularOrganisms	1.0	Eukaryota	superkingdom	1.0	Metazoa	kingdom	1.0	Arthropoda	phylum	1.0	Insecta	class	1.0	Hemiptera	order	1.0	Aphididae	family	1.0	Aphis	genus	1.0	Aphis_glycines	species	1.0
Zotu156	SA_4_IV_26_8_2020_S84_MLepF1_LepR1	1197	TTAGATTCTGATTATTGCCACCTTCATTAATAATAATAATTTGCAGATTTATTATTAATAATGGAACAGGAACAGGATGAACTATTTATCCACCTTTATCAAATAATATTGCTCATAATAATATTTCAGTAGACTTAACTATCTTTTCACTTCATTTAGCAGGTATTTCATCAATTTTAGGAGCAATTAATTTCATTTGTACAATCTTAAATATAATACCCAATAATATAAAATTAAATCAAATTCCTTTATTCCCATGATCAATCTTAATTACAGCTATATTATTAATTTTATCTCTACCTGTTTTAGCCGGTGCTATTACTATATTATTAACAGATCGAAATTTAAATACATCATTTTTCGATCCAGCAGGTGGGGGAGATCCTATTCTTTATCAAC…		cellularOrganisms	cellularOrganisms	1.0	Eukaryota	superkingdom	1.0	Metazoa	kingdom	1.0	Arthropoda	phylum	1.0	Insecta	class	1.0	Hemiptera	order	1.0	Aphididae	family	1.0	Aphis	genus	1.0	Aphis_glycines	species	1.0
Zotu156	SA_5_II_26_8_2020_S86_MLepF1_LepR1	3	TTAGATTCTGATTATTGCCACCTTCATTAATAATAATAATTTGCAGATTTATTATTAATAATGGAACAGGAACAGGATGAACTATTTATCCACCTTTATCAAATAATATTGCTCATAATAATATTTCAGTAGACTTAACTATCTTTTCACTTCATTTAGCAGGTATTTCATCAATTTTAGGAGCAATTAATTTCATTTGTACAATCTTAAATATAATACCCAATAATATAAAATTAAATCAAATTCCTTTATTCCCATGATCAATCTTAATTACAGCTATATTATTAATTTTATCTCTACCTGTTTTAGCCGGTGCTATTACTATATTATTAACAGATCGAAATTTAAATACATCATTTTTCGATCCAGCAGGTGGGGGAGATCCTATTCTTTATCAAC…		cellularOrganisms	cellularOrganisms	1.0	Eukaryota	superkingdom	1.0	Metazoa	kingdom	1.0	Arthropoda	phylum	1.0	Insecta	class	1.0	Hemiptera	order	1.0	Aphididae	family	1.0	Aphis	genus	1.0	Aphis_glycines	species	1.0
Zotu156	SA_6_IV_26_8_2020_S92_MLepF1_LepR1	49	TTAGATTCTGATTATTGCCACCTTCATTAATAATAATAATTTGCAGATTTATTATTAATAATGGAACAGGAACAGGATGAACTATTTATCCACCTTTATCAAATAATATTGCTCATAATAATATTTCAGTAGACTTAACTATCTTTTCACTTCATTTAGCAGGTATTTCATCAATTTTAGGAGCAATTAATTTCATTTGTACAATCTTAAATATAATACCCAATAATATAAAATTAAATCAAATTCCTTTATTCCCATGATCAATCTTAATTACAGCTATATTATTAATTTTATCTCTACCTGTTTTAGCCGGTGCTATTACTATATTATTAACAGATCGAAATTTAAATACATCATTTTTCGATCCAGCAGGTGGGGGAGATCCTATTCTTTATCAAC…		cellularOrganisms	cellularOrganisms	1.0	Eukaryota	superkingdom	1.0	Metazoa	kingdom	1.0	Arthropoda	phylum	1.0	Insecta	class	1.0	Hemiptera	order	1.0	Aphididae	family	1.0	Aphis	genus	1.0	Aphis_glycines	species	1.0
Zotu156	SA_1_I_26_8_2020_S73_MLepF1_LepR1	12	TTAGATTCTGATTATTGCCACCTTCATTAATAATAATAATTTGCAGATTTATTATTAATAATGGAACAGGAACAGGATGAACTATTTATCCACCTTTATCAAATAATATTGCTCATAATAATATTTCAGTAGACTTAACTATCTTTTCACTTCATTTAGCAGGTATTTCATCAATTTTAGGAGCAATTAATTTCATTTGTACAATCTTAAATATAATACCCAATAATATAAAATTAAATCAAATTCCTTTATTCCCATGATCAATCTTAATTACAGCTATATTATTAATTTTATCTCTACCTGTTTTAGCCGGTGCTATTACTATATTATTAACAGATCGAAATTTAAATACATCATTTTTCGATCCAGCAGGTGGGGGAGATCCTATTCTTTATCAAC…		cellularOrganisms	cellularOrganisms	1.0	Eukaryota	superkingdom	1.0	Metazoa	kingdom	1.0	Arthropoda	phylum	1.0	Insecta	class	1.0	Hemiptera	order	1.0	Aphididae	family	1.0	Aphis	genus	1.0	Aphis_glycines	species	1.0
Zotu156	SA_2_III_26_8_2020_S79_MLepF1_LepR1	6	TTAGATTCTGATTATTGCCACCTTCATTAATAATAATAATTTGCAGATTTATTATTAATAATGGAACAGGAACAGGATGAACTATTTATCCACCTTTATCAAATAATATTGCTCATAATAATATTTCAGTAGACTTAACTATCTTTTCACTTCATTTAGCAGGTATTTCATCAATTTTAGGAGCAATTAATTTCATTTGTACAATCTTAAATATAATACCCAATAATATAAAATTAAATCAAATTCCTTTATTCCCATGATCAATCTTAATTACAGCTATATTATTAATTTTATCTCTACCTGTTTTAGCCGGTGCTATTACTATATTATTAACAGATCGAAATTTAAATACATCATTTTTCGATCCAGCAGGTGGGGGAGATCCTATTCTTTATCAAC…		cellularOrganisms	cellularOrganisms	1.0	Eukaryota	superkingdom	1.0	Metazoa	kingdom	1.0	Arthropoda	phylum	1.0	Insecta	class	1.0	Hemiptera	order	1.0	Aphididae	family	1.0	Aphis	genus	1.0	Aphis_glycines	species	1.0
Zotu156	SA_6_III_26_8_2020_S91_MLepF1_LepR1	56	TTAGATTCTGATTATTGCCACCTTCATTAATAATAATAATTTGCAGATTTATTATTAATAATGGAACAGGAACAGGATGAACTATTTATCCACCTTTATCAAATAATATTGCTCATAATAATATTTCAGTAGACTTAACTATCTTTTCACTTCATTTAGCAGGTATTTCATCAATTTTAGGAGCAATTAATTTCATTTGTACAATCTTAAATATAATACCCAATAATATAAAATTAAATCAAATTCCTTTATTCCCATGATCAATCTTAATTACAGCTATATTATTAATTTTATCTCTACCTGTTTTAGCCGGTGCTATTACTATATTATTAACAGATCGAAATTTAAATACATCATTTTTCGATCCAGCAGGTGGGGGAGATCCTATTCTTTATCAAC…		cellularOrganisms	cellularOrganisms	1.0	Eukaryota	superkingdom	1.0	Metazoa	kingdom	1.0	Arthropoda	phylum	1.0	Insecta	class	1.0	Hemiptera	order	1.0	Aphididae	family	1.0	Aphis	genus	1.0	Aphis_glycines	species	1.0
Zotu156	SA_4_III_26_8_2020_S83_MLepF1_LepR1	79	TTAGATTCTGATTATTGCCACCTTCATTAATAATAATAATTTGCAGATTTATTATTAATAATGGAACAGGAACAGGATGAACTATTTATCCACCTTTATCAAATAATATTGCTCATAATAATATTTCAGTAGACTTAACTATCTTTTCACTTCATTTAGCAGGTATTTCATCAATTTTAGGAGCAATTAATTTCATTTGTACAATCTTAAATATAATACCCAATAATATAAAATTAAATCAAATTCCTTTATTCCCATGATCAATCTTAATTACAGCTATATTATTAATTTTATCTCTACCTGTTTTAGCCGGTGCTATTACTATATTATTAACAGATCGAAATTTAAATACATCATTTTTCGATCCAGCAGGTGGGGGAGATCCTATTCTTTATCAAC…		cellularOrganisms	cellularOrganisms	1.0	Eukaryota	superkingdom	1.0	Metazoa	kingdom	1.0	Arthropoda	phylum	1.0	Insecta	class	1.0	Hemiptera	order	1.0	Aphididae	family	1.0	Aphis	genus	1.0	Aphis_glycines	species	1.0
Zotu156	SA_1_II_23_7_2020_S2_MLepF1_LepR1	13	TTAGATTCTGATTATTGCCACCTTCATTAATAATAATAATTTGCAGATTTATTATTAATAATGGAACAGGAACAGGATGAACTATTTATCCACCTTTATCAAATAATATTGCTCATAATAATATTTCAGTAGACTTAACTATCTTTTCACTTCATTTAGCAGGTATTTCATCAATTTTAGGAGCAATTAATTTCATTTGTACAATCTTAAATATAATACCCAATAATATAAAATTAAATCAAATTCCTTTATTCCCATGATCAATCTTAATTACAGCTATATTATTAATTTTATCTCTACCTGTTTTAGCCGGTGCTATTACTATATTATTAACAGATCGAAATTTAAATACATCATTTTTCGATCCAGCAGGTGGGGGAGATCCTATTCTTTATCAAC…		cellularOrganisms	cellularOrganisms	1.0	Eukaryota	superkingdom	1.0	Metazoa	kingdom	1.0	Arthropoda	phylum	1.0	Insecta	class	1.0	Hemiptera	order	1.0	Aphididae	family	1.0	Aphis	genus	1.0	Aphis_glycines	species	1.0
Zotu156	SA_5_IV_26_8_2020_S88_MLepF1_LepR1	16	TTAGATTCTGATTATTGCCACCTTCATTAATAATAATAATTTGCAGATTTATTATTAATAATGGAACAGGAACAGGATGAACTATTTATCCACCTTTATCAAATAATATTGCTCATAATAATATTTCAGTAGACTTAACTATCTTTTCACTTCATTTAGCAGGTATTTCATCAATTTTAGGAGCAATTAATTTCATTTGTACAATCTTAAATATAATACCCAATAATATAAAATTAAATCAAATTCCTTTATTCCCATGATCAATCTTAATTACAGCTATATTATTAATTTTATCTCTACCTGTTTTAGCCGGTGCTATTACTATATTATTAACAGATCGAAATTTAAATACATCATTTTTCGATCCAGCAGGTGGGGGAGATCCTATTCTTTATCAAC…		cellularOrganisms	cellularOrganisms	1.0	Eukaryota	superkingdom	1.0	Metazoa	kingdom	1.0	Arthropoda	phylum	1.0	Insecta	class	1.0	Hemiptera	order	1.0	Aphididae	family	1.0	Aphis	genus	1.0	Aphis_glycines	species	1.0
Zotu156	SA_5_I_26_8_2020_S85_MLepF1_LepR1	8	TTAGATTCTGATTATTGCCACCTTCATTAATAATAATAATTTGCAGATTTATTATTAATAATGGAACAGGAACAGGATGAACTATTTATCCACCTTTATCAAATAATATTGCTCATAATAATATTTCAGTAGACTTAACTATCTTTTCACTTCATTTAGCAGGTATTTCATCAATTTTAGGAGCAATTAATTTCATTTGTACAATCTTAAATATAATACCCAATAATATAAAATTAAATCAAATTCCTTTATTCCCATGATCAATCTTAATTACAGCTATATTATTAATTTTATCTCTACCTGTTTTAGCCGGTGCTATTACTATATTATTAACAGATCGAAATTTAAATACATCATTTTTCGATCCAGCAGGTGGGGGAGATCCTATTCTTTATCAAC…		cellularOrganisms	cellularOrganisms	1.0	Eukaryota	superkingdom	1.0	Metazoa	kingdom	1.0	Arthropoda	phylum	1.0	Insecta	class	1.0	Hemiptera	order	1.0	Aphididae	family	1.0	Aphis	genus	1.0	Aphis_glycines	species	1.0
Zotu156	SA_6_I_26_8_2020_S89_MLepF1_LepR1	11	TTAGATTCTGATTATTGCCACCTTCATTAATAATAATAATTTGCAGATTTATTATTAATAATGGAACAGGAACAGGATGAACTATTTATCCACCTTTATCAAATAATATTGCTCATAATAATATTTCAGTAGACTTAACTATCTTTTCACTTCATTTAGCAGGTATTTCATCAATTTTAGGAGCAATTAATTTCATTTGTACAATCTTAAATATAATACCCAATAATATAAAATTAAATCAAATTCCTTTATTCCCATGATCAATCTTAATTACAGCTATATTATTAATTTTATCTCTACCTGTTTTAGCCGGTGCTATTACTATATTATTAACAGATCGAAATTTAAATACATCATTTTTCGATCCAGCAGGTGGGGGAGATCCTATTCTTTATCAAC…		cellularOrganisms	cellularOrganisms	1.0	Eukaryota	superkingdom	1.0	Metazoa	kingdom	1.0	Arthropoda	phylum	1.0	Insecta	class	1.0	Hemiptera	order	1.0	Aphididae	family	1.0	Aphis	genus	1.0	Aphis_glycines	species	1.0
Zotu156	SA_6_II_26_8_2020_S90_MLepF1_LepR1	79	TTAGATTCTGATTATTGCCACCTTCATTAATAATAATAATTTGCAGATTTATTATTAATAATGGAACAGGAACAGGATGAACTATTTATCCACCTTTATCAAATAATATTGCTCATAATAATATTTCAGTAGACTTAACTATCTTTTCACTTCATTTAGCAGGTATTTCATCAATTTTAGGAGCAATTAATTTCATTTGTACAATCTTAAATATAATACCCAATAATATAAAATTAAATCAAATTCCTTTATTCCCATGATCAATCTTAATTACAGCTATATTATTAATTTTATCTCTACCTGTTTTAGCCGGTGCTATTACTATATTATTAACAGATCGAAATTTAAATACATCATTTTTCGATCCAGCAGGTGGGGGAGATCCTATTCTTTATCAAC…		cellularOrganisms	cellularOrganisms	1.0	Eukaryota	superkingdom	1.0	Metazoa	kingdom	1.0	Arthropoda	phylum	1.0	Insecta	class	1.0	Hemiptera	order	1.0	Aphididae	family	1.0	Aphis	genus	1.0	Aphis_glycines	species	1.0
Zotu156	QS_5_IV_24_8_2020_S68_MLepF1_LepR1	3	TTAGATTCTGATTATTGCCACCTTCATTAATAATAATAATTTGCAGATTTATTATTAATAATGGAACAGGAACAGGATGAACTATTTATCCACCTTTATCAAATAATATTGCTCATAATAATATTTCAGTAGACTTAACTATCTTTTCACTTCATTTAGCAGGTATTTCATCAATTTTAGGAGCAATTAATTTCATTTGTACAATCTTAAATATAATACCCAATAATATAAAATTAAATCAAATTCCTTTATTCCCATGATCAATCTTAATTACAGCTATATTATTAATTTTATCTCTACCTGTTTTAGCCGGTGCTATTACTATATTATTAACAGATCGAAATTTAAATACATCATTTTTCGATCCAGCAGGTGGGGGAGATCCTATTCTTTATCAAC…		cellularOrganisms	cellularOrganisms	1.0	Eukaryota	superkingdom	1.0	Metazoa	kingdom	1.0	Arthropoda	phylum	1.0	Insecta	class	1.0	Hemiptera	order	1.0	Aphididae	family	1.0	Aphis	genus	1.0	Aphis_glycines	species	1.0
Zotu156	SA_1_IV_26_8_2020_S76_MLepF1_LepR1	6	TTAGATTCTGATTATTGCCACCTTCATTAATAATAATAATTTGCAGATTTATTATTAATAATGGAACAGGAACAGGATGAACTATTTATCCACCTTTATCAAATAATATTGCTCATAATAATATTTCAGTAGACTTAACTATCTTTTCACTTCATTTAGCAGGTATTTCATCAATTTTAGGAGCAATTAATTTCATTTGTACAATCTTAAATATAATACCCAATAATATAAAATTAAATCAAATTCCTTTATTCCCATGATCAATCTTAATTACAGCTATATTATTAATTTTATCTCTACCTGTTTTAGCCGGTGCTATTACTATATTATTAACAGATCGAAATTTAAATACATCATTTTTCGATCCAGCAGGTGGGGGAGATCCTATTCTTTATCAAC…		cellularOrganisms	cellularOrganisms	1.0	Eukaryota	superkingdom	1.0	Metazoa	kingdom	1.0	Arthropoda	phylum	1.0	Insecta	class	1.0	Hemiptera	order	1.0	Aphididae	family	1.0	Aphis	genus	1.0	Aphis_glycines	species	1.0
Zotu156	SA_1_IV_23_7_2020_S4_MLepF1_LepR1	10	TTAGATTCTGATTATTGCCACCTTCATTAATAATAATAATTTGCAGATTTATTATTAATAATGGAACAGGAACAGGATGAACTATTTATCCACCTTTATCAAATAATATTGCTCATAATAATATTTCAGTAGACTTAACTATCTTTTCACTTCATTTAGCAGGTATTTCATCAATTTTAGGAGCAATTAATTTCATTTGTACAATCTTAAATATAATACCCAATAATATAAAATTAAATCAAATTCCTTTATTCCCATGATCAATCTTAATTACAGCTATATTATTAATTTTATCTCTACCTGTTTTAGCCGGTGCTATTACTATATTATTAACAGATCGAAATTTAAATACATCATTTTTCGATCCAGCAGGTGGGGGAGATCCTATTCTTTATCAAC…		cellularOrganisms	cellularOrganisms	1.0	Eukaryota	superkingdom	1.0	Metazoa	kingdom	1.0	Arthropoda	phylum	1.0	Insecta	class	1.0	Hemiptera	order	1.0	Aphididae	family	1.0	Aphis	genus	1.0	Aphis_glycines	species	1.0
Zotu156	SA_1_I_23_7_2020_S1_MLepF1_LepR1	13	TTAGATTCTGATTATTGCCACCTTCATTAATAATAATAATTTGCAGATTTATTATTAATAATGGAACAGGAACAGGATGAACTATTTATCCACCTTTATCAAATAATATTGCTCATAATAATATTTCAGTAGACTTAACTATCTTTTCACTTCATTTAGCAGGTATTTCATCAATTTTAGGAGCAATTAATTTCATTTGTACAATCTTAAATATAATACCCAATAATATAAAATTAAATCAAATTCCTTTATTCCCATGATCAATCTTAATTACAGCTATATTATTAATTTTATCTCTACCTGTTTTAGCCGGTGCTATTACTATATTATTAACAGATCGAAATTTAAATACATCATTTTTCGATCCAGCAGGTGGGGGAGATCCTATTCTTTATCAAC…		cellularOrganisms	cellularOrganisms	1.0	Eukaryota	superkingdom	1.0	Metazoa	kingdom	1.0	Arthropoda	phylum	1.0	Insecta	class	1.0	Hemiptera	order	1.0	Aphididae	family	1.0	Aphis	genus	1.0	Aphis_glycines	species	1.0
Zotu156	SA_1_III_23_7_2020_S3_MLepF1_LepR1	7	TTAGATTCTGATTATTGCCACCTTCATTAATAATAATAATTTGCAGATTTATTATTAATAATGGAACAGGAACAGGATGAACTATTTATCCACCTTTATCAAATAATATTGCTCATAATAATATTTCAGTAGACTTAACTATCTTTTCACTTCATTTAGCAGGTATTTCATCAATTTTAGGAGCAATTAATTTCATTTGTACAATCTTAAATATAATACCCAATAATATAAAATTAAATCAAATTCCTTTATTCCCATGATCAATCTTAATTACAGCTATATTATTAATTTTATCTCTACCTGTTTTAGCCGGTGCTATTACTATATTATTAACAGATCGAAATTTAAATACATCATTTTTCGATCCAGCAGGTGGGGGAGATCCTATTCTTTATCAAC…		cellularOrganisms	cellularOrganisms	1.0	Eukaryota	superkingdom	1.0	Metazoa	kingdom	1.0	Arthropoda	phylum	1.0	Insecta	class	1.0	Hemiptera	order	1.0	Aphididae	family	1.0	Aphis	genus	1.0	Aphis_glycines	species	1.0
Zotu156	SA_2_IV_26_8_2020_S80_MLepF1_LepR1	3	TTAGATTCTGATTATTGCCACCTTCATTAATAATAATAATTTGCAGATTTATTATTAATAATGGAACAGGAACAGGATGAACTATTTATCCACCTTTATCAAATAATATTGCTCATAATAATATTTCAGTAGACTTAACTATCTTTTCACTTCATTTAGCAGGTATTTCATCAATTTTAGGAGCAATTAATTTCATTTGTACAATCTTAAATATAATACCCAATAATATAAAATTAAATCAAATTCCTTTATTCCCATGATCAATCTTAATTACAGCTATATTATTAATTTTATCTCTACCTGTTTTAGCCGGTGCTATTACTATATTATTAACAGATCGAAATTTAAATACATCATTTTTCGATCCAGCAGGTGGGGGAGATCCTATTCTTTATCAAC…		cellularOrganisms	cellularOrganisms	1.0	Eukaryota	superkingdom	1.0	Metazoa	kingdom	1.0	Arthropoda	phylum	1.0	Insecta	class	1.0	Hemiptera	order	1.0	Aphididae	family	1.0	Aphis	genus	1.0	Aphis_glycines	species	1.0
Zotu156	SA_4_I_26_8_2020_S81_MLepF1_LepR1	69	TTAGATTCTGATTATTGCCACCTTCATTAATAATAATAATTTGCAGATTTATTATTAATAATGGAACAGGAACAGGATGAACTATTTATCCACCTTTATCAAATAATATTGCTCATAATAATATTTCAGTAGACTTAACTATCTTTTCACTTCATTTAGCAGGTATTTCATCAATTTTAGGAGCAATTAATTTCATTTGTACAATCTTAAATATAATACCCAATAATATAAAATTAAATCAAATTCCTTTATTCCCATGATCAATCTTAATTACAGCTATATTATTAATTTTATCTCTACCTGTTTTAGCCGGTGCTATTACTATATTATTAACAGATCGAAATTTAAATACATCATTTTTCGATCCAGCAGGTGGGGGAGATCCTATTCTTTATCAAC…		cellularOrganisms	cellularOrganisms	1.0	Eukaryota	superkingdom	1.0	Metazoa	kingdom	1.0	Arthropoda	phylum	1.0	Insecta	class	1.0	Hemiptera	order	1.0	Aphididae	family	1.0	Aphis	genus	1.0	Aphis_glycines	species	1.0
Zotu156	SA_4_II_26_8_2020_S82_MLepF1_LepR1	61	TTAGATTCTGATTATTGCCACCTTCATTAATAATAATAATTTGCAGATTTATTATTAATAATGGAACAGGAACAGGATGAACTATTTATCCACCTTTATCAAATAATATTGCTCATAATAATATTTCAGTAGACTTAACTATCTTTTCACTTCATTTAGCAGGTATTTCATCAATTTTAGGAGCAATTAATTTCATTTGTACAATCTTAAATATAATACCCAATAATATAAAATTAAATCAAATTCCTTTATTCCCATGATCAATCTTAATTACAGCTATATTATTAATTTTATCTCTACCTGTTTTAGCCGGTGCTATTACTATATTATTAACAGATCGAAATTTAAATACATCATTTTTCGATCCAGCAGGTGGGGGAGATCCTATTCTTTATCAAC…		cellularOrganisms	cellularOrganisms	1.0	Eukaryota	superkingdom	1.0	Metazoa	kingdom	1.0	Arthropoda	phylum	1.0	Insecta	class	1.0	Hemiptera	order	1.0	Aphididae	family	1.0	Aphis	genus	1.0	Aphis_glycines	species	1.0
Zotu156	SA_5_III_26_8_2020_S87_MLepF1_LepR1	6	TTAGATTCTGATTATTGCCACCTTCATTAATAATAATAATTTGCAGATTTATTATTAATAATGGAACAGGAACAGGATGAACTATTTATCCACCTTTATCAAATAATATTGCTCATAATAATATTTCAGTAGACTTAACTATCTTTTCACTTCATTTAGCAGGTATTTCATCAATTTTAGGAGCAATTAATTTCATTTGTACAATCTTAAATATAATACCCAATAATATAAAATTAAATCAAATTCCTTTATTCCCATGATCAATCTTAATTACAGCTATATTATTAATTTTATCTCTACCTGTTTTAGCCGGTGCTATTACTATATTATTAACAGATCGAAATTTAAATACATCATTTTTCGATCCAGCAGGTGGGGGAGATCCTATTCTTTATCAAC…		cellularOrganisms	cellularOrganisms	1.0	Eukaryota	superkingdom	1.0	Metazoa	kingdom	1.0	Arthropoda	phylum	1.0	Insecta	class	1.0	Hemiptera	order	1.0	Aphididae	family	1.0	Aphis	genus	1.0	Aphis_glycines	species	1.0
Zotu156	SA_2_I_26_8_2020_S77_MLepF1_LepR1	3	TTAGATTCTGATTATTGCCACCTTCATTAATAATAATAATTTGCAGATTTATTATTAATAATGGAACAGGAACAGGATGAACTATTTATCCACCTTTATCAAATAATATTGCTCATAATAATATTTCAGTAGACTTAACTATCTTTTCACTTCATTTAGCAGGTATTTCATCAATTTTAGGAGCAATTAATTTCATTTGTACAATCTTAAATATAATACCCAATAATATAAAATTAAATCAAATTCCTTTATTCCCATGATCAATCTTAATTACAGCTATATTATTAATTTTATCTCTACCTGTTTTAGCCGGTGCTATTACTATATTATTAACAGATCGAAATTTAAATACATCATTTTTCGATCCAGCAGGTGGGGGAGATCCTATTCTTTATCAAC…		cellularOrganisms	cellularOrganisms	1.0	Eukaryota	superkingdom	1.0	Metazoa	kingdom	1.0	Arthropoda	phylum	1.0	Insecta	class	1.0	Hemiptera	order	1.0	Aphididae	family	1.0	Aphis	genus	1.0	Aphis_glycines	species	1.0
Zotu156	SA_1_II_26_8_2020_S74_MLepF1_LepR1	15	TTAGATTCTGATTATTGCCACCTTCATTAATAATAATAATTTGCAGATTTATTATTAATAATGGAACAGGAACAGGATGAACTATTTATCCACCTTTATCAAATAATATTGCTCATAATAATATTTCAGTAGACTTAACTATCTTTTCACTTCATTTAGCAGGTATTTCATCAATTTTAGGAGCAATTAATTTCATTTGTACAATCTTAAATATAATACCCAATAATATAAAATTAAATCAAATTCCTTTATTCCCATGATCAATCTTAATTACAGCTATATTATTAATTTTATCTCTACCTGTTTTAGCCGGTGCTATTACTATATTATTAACAGATCGAAATTTAAATACATCATTTTTCGATCCAGCAGGTGGGGGAGATCCTATTCTTTATCAAC…		cellularOrganisms	cellularOrganisms	1.0	Eukaryota	superkingdom	1.0	Metazoa	kingdom	1.0	Arthropoda	phylum	1.0	Insecta	class	1.0	Hemiptera	order	1.0	Aphididae	family	1.0	Aphis	genus	1.0	Aphis_glycines	species	1.0
Zotu792	QS_6_I_27_7_2020_S45_RonMWASPdeg_HCO2198	12	TCGATTAAACAATATAAGATTCTGGCTTCTACCACCATCTCTGTTAATATTATTAACAAGATCTATAATTGAAATAGGAGTAGGGACTGGTTGAACACTTTACCCACCATTATCATCAAACTTAGCACATTCAGGTCCTAGAGTAGATATAGCTATTTTTTCCCTTCACATAGCAGGGATCTCATCAATCCTTGGATCCATTAATTTCATTACAACAACGATAAATATACGACCTCTAGGAATAAAAATAGATCAAACTCCACTATTTGTTTGATCAGTATTAATTACAGCTGTTCTGTTATTACTATCATTACCCGTCCTAGCAGGTGCTATTACTATACTGTTAACAGACCGTAATATTAGAACTTCATTTTTTGACCCATCAGGTGTTGGGGACCC…		cellularOrganisms	cellularOrganisms	1.0	Eukaryota	superkingdom	1.0	Metazoa	kingdom	0.98	Arthropoda	phylum	0.98	Insecta	class	0.98	Hemiptera	order	0.96	Cicadellidae	family	0.9	Pediopsoides	genus	0.86	Pediopsoides_distinctus	species	0.86
Zotu792	QS_6_III_27_7_2020_S47_RonMWASPdeg_HCO2198	7	TCGATTAAACAATATAAGATTCTGGCTTCTACCACCATCTCTGTTAATATTATTAACAAGATCTATAATTGAAATAGGAGTAGGGACTGGTTGAACACTTTACCCACCATTATCATCAAACTTAGCACATTCAGGTCCTAGAGTAGATATAGCTATTTTTTCCCTTCACATAGCAGGGATCTCATCAATCCTTGGATCCATTAATTTCATTACAACAACGATAAATATACGACCTCTAGGAATAAAAATAGATCAAACTCCACTATTTGTTTGATCAGTATTAATTACAGCTGTTCTGTTATTACTATCATTACCCGTCCTAGCAGGTGCTATTACTATACTGTTAACAGACCGTAATATTAGAACTTCATTTTTTGACCCATCAGGTGTTGGGGACCC…		cellularOrganisms	cellularOrganisms	1.0	Eukaryota	superkingdom	1.0	Metazoa	kingdom	0.98	Arthropoda	phylum	0.98	Insecta	class	0.98	Hemiptera	order	0.96	Cicadellidae	family	0.9	Pediopsoides	genus	0.86	Pediopsoides_distinctus	species	0.86
Zotu792	QS_6_IV_2_27_7_2020_S96_RonMWASPdeg_HCO2198	12	TCGATTAAACAATATAAGATTCTGGCTTCTACCACCATCTCTGTTAATATTATTAACAAGATCTATAATTGAAATAGGAGTAGGGACTGGTTGAACACTTTACCCACCATTATCATCAAACTTAGCACATTCAGGTCCTAGAGTAGATATAGCTATTTTTTCCCTTCACATAGCAGGGATCTCATCAATCCTTGGATCCATTAATTTCATTACAACAACGATAAATATACGACCTCTAGGAATAAAAATAGATCAAACTCCACTATTTGTTTGATCAGTATTAATTACAGCTGTTCTGTTATTACTATCATTACCCGTCCTAGCAGGTGCTATTACTATACTGTTAACAGACCGTAATATTAGAACTTCATTTTTTGACCCATCAGGTGTTGGGGACCC…		cellularOrganisms	cellularOrganisms	1.0	Eukaryota	superkingdom	1.0	Metazoa	kingdom	0.98	Arthropoda	phylum	0.98	Insecta	class	0.98	Hemiptera	order	0.96	Cicadellidae	family	0.9	Pediopsoides	genus	0.86	Pediopsoides_distinctus	species	0.86
Zotu792	QS_6_I_2_27_7_2020_S93_RonMWASPdeg_HCO2198	17	TCGATTAAACAATATAAGATTCTGGCTTCTACCACCATCTCTGTTAATATTATTAACAAGATCTATAATTGAAATAGGAGTAGGGACTGGTTGAACACTTTACCCACCATTATCATCAAACTTAGCACATTCAGGTCCTAGAGTAGATATAGCTATTTTTTCCCTTCACATAGCAGGGATCTCATCAATCCTTGGATCCATTAATTTCATTACAACAACGATAAATATACGACCTCTAGGAATAAAAATAGATCAAACTCCACTATTTGTTTGATCAGTATTAATTACAGCTGTTCTGTTATTACTATCATTACCCGTCCTAGCAGGTGCTATTACTATACTGTTAACAGACCGTAATATTAGAACTTCATTTTTTGACCCATCAGGTGTTGGGGACCC…		cellularOrganisms	cellularOrganisms	1.0	Eukaryota	superkingdom	1.0	Metazoa	kingdom	0.98	Arthropoda	phylum	0.98	Insecta	class	0.98	Hemiptera	order	0.96	Cicadellidae	family	0.9	Pediopsoides	genus	0.86	Pediopsoides_distinctus	species	0.86
Zotu792	QS_6_II_27_7_2020_S46_RonMWASPdeg_HCO2198	11	TCGATTAAACAATATAAGATTCTGGCTTCTACCACCATCTCTGTTAATATTATTAACAAGATCTATAATTGAAATAGGAGTAGGGACTGGTTGAACACTTTACCCACCATTATCATCAAACTTAGCACATTCAGGTCCTAGAGTAGATATAGCTATTTTTTCCCTTCACATAGCAGGGATCTCATCAATCCTTGGATCCATTAATTTCATTACAACAACGATAAATATACGACCTCTAGGAATAAAAATAGATCAAACTCCACTATTTGTTTGATCAGTATTAATTACAGCTGTTCTGTTATTACTATCATTACCCGTCCTAGCAGGTGCTATTACTATACTGTTAACAGACCGTAATATTAGAACTTCATTTTTTGACCCATCAGGTGTTGGGGACCC…		cellularOrganisms	cellularOrganisms	1.0	Eukaryota	superkingdom	1.0	Metazoa	kingdom	0.98	Arthropoda	phylum	0.98	Insecta	class	0.98	Hemiptera	order	0.96	Cicadellidae	family	0.9	Pediopsoides	genus	0.86	Pediopsoides_distinctus	species	0.86
Zotu792	QS_6_IV_27_7_2020_S48_RonMWASPdeg_HCO2198	6	TCGATTAAACAATATAAGATTCTGGCTTCTACCACCATCTCTGTTAATATTATTAACAAGATCTATAATTGAAATAGGAGTAGGGACTGGTTGAACACTTTACCCACCATTATCATCAAACTTAGCACATTCAGGTCCTAGAGTAGATATAGCTATTTTTTCCCTTCACATAGCAGGGATCTCATCAATCCTTGGATCCATTAATTTCATTACAACAACGATAAATATACGACCTCTAGGAATAAAAATAGATCAAACTCCACTATTTGTTTGATCAGTATTAATTACAGCTGTTCTGTTATTACTATCATTACCCGTCCTAGCAGGTGCTATTACTATACTGTTAACAGACCGTAATATTAGAACTTCATTTTTTGACCCATCAGGTGTTGGGGACCC…		cellularOrganisms	cellularOrganisms	1.0	Eukaryota	superkingdom	1.0	Metazoa	kingdom	0.98	Arthropoda	phylum	0.98	Insecta	class	0.98	Hemiptera	order	0.96	Cicadellidae	family	0.9	Pediopsoides	genus	0.86	Pediopsoides_distinctus	species	0.86
Zotu792	QS_4_IV_24_8_2020_S64_RonMWASPdeg_HCO2198	4	TCGATTAAACAATATAAGATTCTGGCTTCTACCACCATCTCTGTTAATATTATTAACAAGATCTATAATTGAAATAGGAGTAGGGACTGGTTGAACACTTTACCCACCATTATCATCAAACTTAGCACATTCAGGTCCTAGAGTAGATATAGCTATTTTTTCCCTTCACATAGCAGGGATCTCATCAATCCTTGGATCCATTAATTTCATTACAACAACGATAAATATACGACCTCTAGGAATAAAAATAGATCAAACTCCACTATTTGTTTGATCAGTATTAATTACAGCTGTTCTGTTATTACTATCATTACCCGTCCTAGCAGGTGCTATTACTATACTGTTAACAGACCGTAATATTAGAACTTCATTTTTTGACCCATCAGGTGTTGGGGACCC…		cellularOrganisms	cellularOrganisms	1.0	Eukaryota	superkingdom	1.0	Metazoa	kingdom	0.98	Arthropoda	phylum	0.98	Insecta	class	0.98	Hemiptera	order	0.96	Cicadellidae	family	0.9	Pediopsoides	genus	0.86	Pediopsoides_distinctus	species	0.86
Zotu792	QS_6_III_2_27_7_2020_S95_RonMWASPdeg_HCO2198	17	TCGATTAAACAATATAAGATTCTGGCTTCTACCACCATCTCTGTTAATATTATTAACAAGATCTATAATTGAAATAGGAGTAGGGACTGGTTGAACACTTTACCCACCATTATCATCAAACTTAGCACATTCAGGTCCTAGAGTAGATATAGCTATTTTTTCCCTTCACATAGCAGGGATCTCATCAATCCTTGGATCCATTAATTTCATTACAACAACGATAAATATACGACCTCTAGGAATAAAAATAGATCAAACTCCACTATTTGTTTGATCAGTATTAATTACAGCTGTTCTGTTATTACTATCATTACCCGTCCTAGCAGGTGCTATTACTATACTGTTAACAGACCGTAATATTAGAACTTCATTTTTTGACCCATCAGGTGTTGGGGACCC…		cellularOrganisms	cellularOrganisms	1.0	Eukaryota	superkingdom	1.0	Metazoa	kingdom	0.98	Arthropoda	phylum	0.98	Insecta	class	0.98	Hemiptera	order	0.96	Cicadellidae	family	0.9	Pediopsoides	genus	0.86	Pediopsoides_distinctus	species	0.86
Zotu792	QS_4_III_24_8_2020_S63_RonMWASPdeg_HCO2198	3	TCGATTAAACAATATAAGATTCTGGCTTCTACCACCATCTCTGTTAATATTATTAACAAGATCTATAATTGAAATAGGAGTAGGGACTGGTTGAACACTTTACCCACCATTATCATCAAACTTAGCACATTCAGGTCCTAGAGTAGATATAGCTATTTTTTCCCTTCACATAGCAGGGATCTCATCAATCCTTGGATCCATTAATTTCATTACAACAACGATAAATATACGACCTCTAGGAATAAAAATAGATCAAACTCCACTATTTGTTTGATCAGTATTAATTACAGCTGTTCTGTTATTACTATCATTACCCGTCCTAGCAGGTGCTATTACTATACTGTTAACAGACCGTAATATTAGAACTTCATTTTTTGACCCATCAGGTGTTGGGGACCC…		cellularOrganisms	cellularOrganisms	1.0	Eukaryota	superkingdom	1.0	Metazoa	kingdom	0.98	Arthropoda	phylum	0.98	Insecta	class	0.98	Hemiptera	order	0.96	Cicadellidae	family	0.9	Pediopsoides	genus	0.86	Pediopsoides_distinctus	species	0.86
Zotu792	QS_6_II_2_27_7_2020_S94_RonMWASPdeg_HCO2198	14	TCGATTAAACAATATAAGATTCTGGCTTCTACCACCATCTCTGTTAATATTATTAACAAGATCTATAATTGAAATAGGAGTAGGGACTGGTTGAACACTTTACCCACCATTATCATCAAACTTAGCACATTCAGGTCCTAGAGTAGATATAGCTATTTTTTCCCTTCACATAGCAGGGATCTCATCAATCCTTGGATCCATTAATTTCATTACAACAACGATAAATATACGACCTCTAGGAATAAAAATAGATCAAACTCCACTATTTGTTTGATCAGTATTAATTACAGCTGTTCTGTTATTACTATCATTACCCGTCCTAGCAGGTGCTATTACTATACTGTTAACAGACCGTAATATTAGAACTTCATTTTTTGACCCATCAGGTGTTGGGGACCC…		cellularOrganisms	cellularOrganisms	1.0	Eukaryota	superkingdom	1.0	Metazoa	kingdom	0.98	Arthropoda	phylum	0.98	Insecta	class	0.98	Hemiptera	order	0.96	Cicadellidae	family	0.9	Pediopsoides	genus	0.86	Pediopsoides_distinctus	species	0.86
Zotu3561	QS_1_II_27_7_2020_S26_MLepF1_LepR1	3	TAAGATTCTGACTACTACCACCATCGTTATCGCTTCTTCTAGCATCATCTATAACTGATGTAGGGGCAGGAACAGGATGAACAGTATACCCACCCTTATCCACACAAATATTCCACGGGGGGGTGGCAGTAGACTTAACCATTTTTTCTCTCCATTTGGCTGGAGTCTCCTCAATCTTGGGGGCAATCAACTTTATCACAACAATTTTAAACCTACGAATAAAAATGATAAGATTTGAAAAAATCCCCCTATTCGTATGGTCAGTCTTAATTACAGCAATCCTACTACTACTATCACTACCAGTGCTTGCAGGTGCAATTACCATGCTACTTACAGATCGAAACTTCAATACATCTTTCTTCGACCCTGCTGGGGGTGGAGACCCAATTCTCTATCAAC…		cellularOrganisms	cellularOrganisms	1.0	Eukaryota	superkingdom	1.0	Metazoa	kingdom	0.96	Chordata	phylum	0.41	Aves	class	0.16	Passeriformes	order	0.12	Estrildidae	family	0.07	Vidua	genus	0.06	Vidua_chalybeata	species	0.06
Zotu2714	QS_5_I_27_7_2020_S41_MLepF1_LepR1	10	TAAGATTTTGACTTTTACCCCCTTCATTATTTTTATTAATTATAAGAAGAGTAGTGGAAAGAGGAGCTGGAACAGGATGAACAGTTTACCCCCCTCTTTCTTCTAATATTGCACATGGAGGTTCTTCTGTTGATCTAGCTATTTTTAGATTACATTTAGCTGGAATCTCTTCAATTCTGGGAGCAATTAATTTTATTACAACAGTAATTAACATACGACCCAAAGGAATAACTTTAGATCGAATACCTCTATTTGTATGAGCTGTTACGATTACAGCAATTTTATTACTTCTTTCATTACCAGTATTAGCTGGGGCAATCACTATACTACTTACTGATCGAAATTTAAATACATCATTTTTTGACCCTGCAGGAGGTGGTGACCCAATTCTTTATCAAC…		cellularOrganisms	cellularOrganisms	1.0	Eukaryota	superkingdom	1.0	Metazoa	kingdom	1.0	Arthropoda	phylum	1.0	Insecta	class	1.0	Coleoptera	order	1.0	Chrysomelidae	family	1.0	Trirhabda	genus	1.0	Trirhabda_borealis	species	1.0
Zotu2691	QS_2_I_27_7_2020_S29_MLepF1_LepR1	3	TAAGTTTTTGACTTCTTCCTCCATCTTTAACCTTGCTTTTAATGAGCAGAATAGTAGAAAGAGGAGCTGGAACTGGATGAACAGTTTATCCTCCTTTATCATCCGGGATTGCTCATGCTGGAGCTTCAGTTGATTTAGCAATTTTTAGATTACATTTAGCTGGAATTTCATCTATTTTAGGAGCTGTAAATTTCATTACTACAATTATTAATATACGATCAGTAGGAATAACTTTTGATCGAATACCATTATTTGTTTGATCAGTAGGAATTACTGCTTTATTATTACTTTTATCTTTACCTGTTTTAGCTGGAGCTATTACTATACTATTAACAGATCGAAATTTAAATACTTCTTTTTTTGACCCAGCAGGAGGAGGAGATCCAATTCTATACCAAC…		cellularOrganisms	cellularOrganisms	1.0	Eukaryota	superkingdom	1.0	Metazoa	kingdom	1.0	Arthropoda	phylum	1.0	Insecta	class	1.0	Coleoptera	order	1.0	Carabidae	family	1.0	Platynus	genus	1.0	Platynus_cincticollis	species	1.0
Zotu3842	SA_5_II_26_8_2020_S86_MLepF1_LepR1	5	TAAGATTTTGATTATTACCTCCTAGAATTTTATTATTAATTTTAAGAATATTTGTTGGTAGAGGTACTGGAACTGGTTGAACAGTTTATCCTCCTTTATCTTCAAATTTGTCTCATTTAGGTCCTTCAGTAGATTTATCAATTTTTTCATTACATATTGCTGGAGTTTCTTCAATTATAGCTTCAATTAATTTTATTTTAACTATTATTAATATAAAATTATATATAGTTGAAATAATTTCATTATTTGCTTGAGCAATAATTTTAACTGCAATTTTATTATTGTTGTCATTACCAGTATTGGCTGGTGCAATTACTATATTATTATTTGATCGAAATATAAATACATCTTTTTTTGATCCTTCAGGAGGAGGAGATCCTGTTTTATATCAACATTTAT…		cellularOrganisms	cellularOrganisms	1.0	Eukaryota	superkingdom	1.0	Metazoa	kingdom	0.99	Arthropoda	phylum	0.99	Insecta	class	0.97	Hymenoptera	order	0.93	Aphelinidae	family	0.14	Encarsia	genus	0.14	Encarsia_obtusiclava	species	0.08
Zotu1601	QS_1_II_24_8_2020_S50_RonMWASPdeg_HCO2198	38	TCGTTTAAACAATATAAGATTTTGATTGTTACCTCCTTCTTTAACTCTACTGATTATAAGAAGAATTGTAGAAAGAGGTGCAGGAACTGGGTGAACTGTTTACCCACCTTTATCTAGGAATATCGCTCATGGAGGTTCCTCTGTAGATTTAGCTATTTTTAGACTTCATTTAGCAGGAATTTCTTCAATTTTAGGAGCTGTAAATTTTATTACTACAGTAATTAATATACGACCAGCTGGGATAATTTTAGAAAAAATACCATTATTTGTATGATCAGTAGTAATTACTGCTATTCTATTACTTTTATCATTACCTGTATTAGCTGGAGCTATTACTATATTATTAACAGATCGAAATTTAAATACATCATTCTTTGACCCTGCTGGGGGAGGAGACCC…		cellularOrganisms	cellularOrganisms	1.0	Eukaryota	superkingdom	1.0	Metazoa	kingdom	1.0	Arthropoda	phylum	1.0	Insecta	class	1.0	Coleoptera	order	0.95	Latridiidae	family	0.88	Melanophthalma	genus	0.87	Melanophthalma_inermis	species	0.87
Zotu4325	SA_5_IV_23_7_2020_S20_MLepF1_LepR1	4	TAAGTTTTTGATTATTACCTCCTTCCCTTACTTTACTACTTTCAAGATCAATTGTGGAAAACGGAGCAGGAACTGGATGAACAGTTTATCCTCCACTATCTTCAGGTATCGCCCATGCAGGAGCTTCAGTTGACCTGGCTATTTTTTCTCTACACTTAGCGGGAATTTCCAGAATTTTAGGAGCTGTAAATTTTATTACAACTGTAATTAATATGCGATCAGAAGGAATTACTTTAGATCGAATACCTTTATTTGTATGATCAGTTATTATTACAGCTATTTTATTATTACTTTCTTTACCTGTCTTAGCCGGAGCAATCACTATACTATTAACTGACCGGAATTTAAATACTTCATTTTTTGACCCCGCGGGTGGGGGAGACCCTATTCTTTACCAAC…		cellularOrganisms	cellularOrganisms	1.0	Eukaryota	superkingdom	1.0	Metazoa	kingdom	1.0	Arthropoda	phylum	1.0	Insecta	class	1.0	Diptera	order	1.0	Chironomidae	family	1.0	Cricotopus	genus	1.0	Cricotopus_intersectus	species	1.0
Zotu1839	SA_2_II_26_8_2020_S78_MLepF1_LepR1	5	TAAGTTTTTGACTTCTTCCTCCATCTTTAACTCTTCTTCTTTCTAGTTCCATTGTAGAAAATGGAGCAGGAACAGGATGAACTGTTTATCCTCCTCTTTCAGCAAGAATTGCGCACAGAGGGGCTTCAGTAGATTTAGCTATCTTTTCTCTTCATTTAGCCGGAATCTCGTCAATTTTAGGGTCAGTAAATTTTATTACAACAGCAATTAATATACGAGCAAATGGGATTACTTTAGATCGAATACCTTTATTTGTATGATCAGTAGTAATTACAACAGTTCTTCTTCTTCTATCTCTTCCCGTGTTAGCCGGAGCAATTACAATATTACTAACAGACCGAAATTTAAATACATCATTCTTTGACCCTGCAGGAGGAGGTGATCCAATTCTTTATCAAC…		cellularOrganisms	cellularOrganisms	1.0	Eukaryota	superkingdom	1.0	Metazoa	kingdom	1.0	Arthropoda	phylum	1.0	Insecta	class	1.0	Diptera	order	1.0	Chironomidae	family	1.0	Tanytarsus	genus	1.0	Tanytarsus_mendax	species	1.0
Zotu1839	SA_2_IV_26_8_2020_S80_MLepF1_LepR1	17	TAAGTTTTTGACTTCTTCCTCCATCTTTAACTCTTCTTCTTTCTAGTTCCATTGTAGAAAATGGAGCAGGAACAGGATGAACTGTTTATCCTCCTCTTTCAGCAAGAATTGCGCACAGAGGGGCTTCAGTAGATTTAGCTATCTTTTCTCTTCATTTAGCCGGAATCTCGTCAATTTTAGGGTCAGTAAATTTTATTACAACAGCAATTAATATACGAGCAAATGGGATTACTTTAGATCGAATACCTTTATTTGTATGATCAGTAGTAATTACAACAGTTCTTCTTCTTCTATCTCTTCCCGTGTTAGCCGGAGCAATTACAATATTACTAACAGACCGAAATTTAAATACATCATTCTTTGACCCTGCAGGAGGAGGTGATCCAATTCTTTATCAAC…		cellularOrganisms	cellularOrganisms	1.0	Eukaryota	superkingdom	1.0	Metazoa	kingdom	1.0	Arthropoda	phylum	1.0	Insecta	class	1.0	Diptera	order	1.0	Chironomidae	family	1.0	Tanytarsus	genus	1.0	Tanytarsus_mendax	species	1.0
Zotu1839	SA_2_III_26_8_2020_S79_MLepF1_LepR1	7	TAAGTTTTTGACTTCTTCCTCCATCTTTAACTCTTCTTCTTTCTAGTTCCATTGTAGAAAATGGAGCAGGAACAGGATGAACTGTTTATCCTCCTCTTTCAGCAAGAATTGCGCACAGAGGGGCTTCAGTAGATTTAGCTATCTTTTCTCTTCATTTAGCCGGAATCTCGTCAATTTTAGGGTCAGTAAATTTTATTACAACAGCAATTAATATACGAGCAAATGGGATTACTTTAGATCGAATACCTTTATTTGTATGATCAGTAGTAATTACAACAGTTCTTCTTCTTCTATCTCTTCCCGTGTTAGCCGGAGCAATTACAATATTACTAACAGACCGAAATTTAAATACATCATTCTTTGACCCTGCAGGAGGAGGTGATCCAATTCTTTATCAAC…		cellularOrganisms	cellularOrganisms	1.0	Eukaryota	superkingdom	1.0	Metazoa	kingdom	1.0	Arthropoda	phylum	1.0	Insecta	class	1.0	Diptera	order	1.0	Chironomidae	family	1.0	Tanytarsus	genus	1.0	Tanytarsus_mendax	species	1.0
Zotu3029	QS_2_III_24_8_2020_S55_RonMWASPdeg_HCO2198	5	AAGACTTAATAACATAAGTTTCTGATTACTTCCTCCTAGCTTAATCTTATTCCTTTTTGCAAGCACCATAGAAAATGGTGCTGGAACAGGTTGAACTCTATACCCTCCTCTGTCAGGAATACAAAGTCATAGTGGACCAAGTGTAGATTTAGCTATATTTGCTTTACATCTTTCAGGGATTAGTAGTTTACTAGGGGCAATGAACTTTATAACAACAATTTTAAATATGAGAAGCCCTGGTATAAGACTGCATAAACTGGCTTTATTTGGGTGAGCCGTGGTAGTTACAGCAGTGTTATTACTACTATCTTTACCTGTGTTAGCCGGAGGTATTACAATGGTTTTAACAGATAGAAATTTTAATACATCCTTCTTTGAAGTGGCAGGTGGTGGAGACCC…		cellularOrganisms	cellularOrganisms	1.0	Eukaryota	superkingdom	1.0	Fungi	kingdom	1.0	Ascomycota	phylum	1.0	Lecanoromycetes	class	0.41	Ostropales	order	0.27	Graphidaceae	family	0.27	Graphis	genus	0.27	Graphis_scripta	species	0.27
Zotu4470	QS_1_I_27_7_2020_S25_MLepF1_LepR1	3	AACGGATTCCCAACCGGATTATAATTTATGTATATTTTGACGTTTTCTAATACCGTTAATGGACACCGAAATGACTAAAAATATCAAAATAAATTTAATAACTGATTTGAGGCGATTCATTAACATTCATTTATGTTGTATGAGTATGATTGACGTGCGAGTCTTCTACTTCTGTATGAAATATTAGCGAAATGACAAAACAAACGGATTATTAATAAATGACTTGTTAGTTGTTACTTTTACTTACCTTATTCTATCCATCACACCTATAATACTGACCATCTTCAAACAGTTTACGACAATATCAACAACTTTTAAGAAATCACAAATCAAT		cellularOrganisms	cellularOrganisms	1.0	Eukaryota	superkingdom	0.98	undef_Eukaryota	kingdom	0.45	undef_undef_Eukaryota	phylum	0.41	Spirotrichea	class	0.37	Sporadotrichida	order	0.36	Oxytrichidae	family	0.36	Oxytricha	genus	0.28	Oxytricha_trifallax	species	0.28
Zotu2595	SA_5_III_23_7_2020_S19_MLepF1_LepR1	3	TAAGTTTTTGATTATTACCCTCTTCCCTTACTTTACTACTTTCAAGATCAATTGTGGAAAACGGAGCAGGGACTGGATGAACAGTTTACCCTCCACTATCTTCAGGTATCGCCCATGCAGGAGCTTCAGTTGACCTGGCTATTTTTTCTCTACACTTAGCAGGAGTTTCCAGAATTTTAGGAGCTGTAAATTTTATTACAACTGTAATTAATATGCGGTCAGAAGGAATTACTTTAGATCGAATACCCTTATTTGTATGATCAGTTATTATTACAGCTATTTTATTATTACTTTCTTTACCTGTCTTAGCCGGAGCAATCACTATACTATTAACTGACCGGAATTTAAATACTTCATTTTTTGACCCCGCGGGTGGGGGAGACCCTATTTTATATCAAC…		cellularOrganisms	cellularOrganisms	1.0	Eukaryota	superkingdom	1.0	Metazoa	kingdom	1.0	Arthropoda	phylum	1.0	Insecta	class	1.0	Diptera	order	1.0	Chironomidae	family	1.0	Cricotopus	genus	1.0	Cricotopus_intersectus	species	1.0
Zotu3041	QS_4_IV_27_7_2020_S40_MLepF1_LepR1	3	TAAGATTTTGACTACTCCCACCTGCCTTAACCTTACTTATTATTAGAAGATTAGTGGAAATAGGTGCAGGAACTGGATGAACTGTCTATCCTCCTTTATCCTCTAACTTAGCTCATAATGGGCCTTCAGTAGATTTAGTAATTTTTAGTTTACACTTAGCAGGTATCTCATCTATTTTAGGAGCCATAAATTTCATTTCAACTATTATAAATATACGTCCATTTGGTATAATACTTGATAAAACTCCTTTATTTGTATGATCTGTTCTTATTACAGCAATTCTTTTATTACTATCACTACCAGTTCTTGCAGGAGCAATTACTATACTATTAACTGACCGAAACTTAAATTCTTCTTTTTTTGACCCAACCGGTGGGGGAGACCCAATTTTATACCAAC…		cellularOrganisms	cellularOrganisms	1.0	Eukaryota	superkingdom	1.0	Metazoa	kingdom	1.0	Arthropoda	phylum	0.97	Insecta	class	0.93	Coleoptera	order	0.67	Coccinellidae	family	0.53	Hippodamia	genus	0.12	Hippodamia_potanini	species	0.11
Zotu3041	QS_4_III_27_7_2020_S39_MLepF1_LepR1	3	TAAGATTTTGACTACTCCCACCTGCCTTAACCTTACTTATTATTAGAAGATTAGTGGAAATAGGTGCAGGAACTGGATGAACTGTCTATCCTCCTTTATCCTCTAACTTAGCTCATAATGGGCCTTCAGTAGATTTAGTAATTTTTAGTTTACACTTAGCAGGTATCTCATCTATTTTAGGAGCCATAAATTTCATTTCAACTATTATAAATATACGTCCATTTGGTATAATACTTGATAAAACTCCTTTATTTGTATGATCTGTTCTTATTACAGCAATTCTTTTATTACTATCACTACCAGTTCTTGCAGGAGCAATTACTATACTATTAACTGACCGAAACTTAAATTCTTCTTTTTTTGACCCAACCGGTGGGGGAGACCCAATTTTATACCAAC…		cellularOrganisms	cellularOrganisms	1.0	Eukaryota	superkingdom	1.0	Metazoa	kingdom	1.0	Arthropoda	phylum	0.97	Insecta	class	0.93	Coleoptera	order	0.67	Coccinellidae	family	0.53	Hippodamia	genus	0.12	Hippodamia_potanini	species	0.11
Zotu3744	SA_1_III_23_7_2020_S3_MLepF1_LepR1	3	TAAGATTTTGATTACTCCCCCCATCATTATCTTTGTTATTAATAAGAGCTATAGTCGAAAGAGGAGCCGGAACAGGTTGAACAGTTTATCCTCCTTTATCAGCAAATATCGCCCATGGAGGTGCTTCTGTTGATTTAGCAATTTTTAGACTTCACTTAGCAGGTATTTCATCAATTCTAGGTGCTGTAAATTTTATTTCTACAATTATTAATATACGCTCCTCAGGAATATCATTTGACCGAATACCATTATTTGTGTGGGCTGTAGCTATCACTGCTTTACTTCTTTTATTATCTCTCCCTGTCTTAGCAGGTGCTATCACTATATTACTAACTGATCGAAATCTAAATACTTCATTTTTTGACCCTGCTGGAGGTGGTGATCCAATTCTTTACCAAC…		cellularOrganisms	cellularOrganisms	1.0	Eukaryota	superkingdom	1.0	Metazoa	kingdom	1.0	Arthropoda	phylum	0.96	Insecta	class	0.95	Coleoptera	order	0.72	Silphidae	family	0.09	Nicrophorus	genus	0.09	Nicrophorus_carolinus	species	0.06
Zotu3166	QS_1_I_27_7_2020_S25_MLepF1_LepR1	4	AGATTTTGACTCCTCCCCCCTTCATTAATTATTTTAATCAATAGAATAATTAACGACCAAGGTACAGGAACAGGATGAACTTTATACCCTCCTTTAACAAGAACCAGAAGTCACTCAGGAATTTCAGTAGACCTAACTATTTTTTCTCTTCATATTGCAGGAATCAGATCAATCATAGGTTCAAACAATTTTCTTTCCACCCTGAGAATAATAAAACCCTCTAATATAAACAATGAACGAACATCTTTATTTAGATGATCAATTTTTATTACTACAATTCTTCTCCTAATAACTTTGCCTGTCCTAGCTGGGGCTATTACTATAATTTTATCGGACCGAAATTTAAATACTTCATTTTTTGACCCCAGCGGAGGAGGTGATCCTACTTTGTACCAGCAC…		cellularOrganisms	cellularOrganisms	1.0	Eukaryota	superkingdom	1.0	Metazoa	kingdom	0.94	Arthropoda	phylum	0.9	Insecta	class	0.86	Hymenoptera	order	0.57	Halictidae	family	0.2	Patellapis	genus	0.14	Patellapis_malachurina	species	0.11
Zotu4227	SA_2_I_26_8_2020_S77_RonMWASPdeg_HCO2198	3	TCGGATAAATAATATAAGATTTTGATTACTTCCGCCTTCATTAATTTTAATAATATTTAGAAGAATAGTAGGCAGAGGAGTAGGTACAGGATGGACGGTTTATCCTCCTTTATCATCTTTAATAGGTCACACTGGTATAAGGGTGGATTTGTCAATTTTTTCACTTCATATTGCGGGTATTTCTTCAATTATGGGGGCTATTAATTTTATTGTTACAGTTTTTAATATACATTTAAAAAGAATTAAAATAGATCAGTTATATTTATTGATTTGATCAGTATTAATTACAGCAATTTTATTATTATTATCTTTACCAGTATTAGCTGGTGCTATTACTATATTATTAACAGATCGAAATTTAAATACTTCATTTTTTGACCCTGCAGGTGGGGGGGATCC…		cellularOrganisms	cellularOrganisms	1.0	Eukaryota	superkingdom	1.0	Metazoa	kingdom	0.96	Arthropoda	phylum	0.91	Insecta	class	0.83	Hymenoptera	order	0.62	Formicidae	family	0.2	Anochetus	genus	0.14	Anochetus_subcoecus	species	0.14
Zotu690	SA_1_IV_23_7_2020_S4_RonMWASPdeg_HCO2198	26	GCGTATAAATAATATAAGATATTGATTACTACCTTTTTCTTTATTATTACTTTTTACTTCATCTTATGTAGAAATAGGAGCAGGTACTGGCTGAACTATTTATCCTCCTTTATCAAGAAAGATATTTCATAGAAGAATAGCTGTAGACTTAACTATTTTTAGTTTACATATTGCAGGAATTTCTTCTATTTTAGGGGCAATTAATTTTATTTGTACAATTTTAAATATACATCCTTTTTATATAAAAAAAGACCAACTTAGTCTATTTTGTTGGTCAATTTTAATTACTGCTTTTTTACTACTTGTATCTCTTCCTGTTTTAGCAGGAGCTATTACTATACTTTTAACTGATCGAAATTTTAATACTTGTTTTTTTGATCCAAGAGGTGGGGGAGATCC…		cellularOrganisms	cellularOrganisms	1.0	Eukaryota	superkingdom	1.0	Metazoa	kingdom	0.85	Arthropoda	phylum	0.78	Insecta	class	0.66	Hymenoptera	order	0.34	Formicidae	family	0.21	Anochetus	genus	0.11	Anochetus_targionii	species	0.06
Zotu690	SA_1_II_23_7_2020_S2_RonMWASPdeg_HCO2198	26	GCGTATAAATAATATAAGATATTGATTACTACCTTTTTCTTTATTATTACTTTTTACTTCATCTTATGTAGAAATAGGAGCAGGTACTGGCTGAACTATTTATCCTCCTTTATCAAGAAAGATATTTCATAGAAGAATAGCTGTAGACTTAACTATTTTTAGTTTACATATTGCAGGAATTTCTTCTATTTTAGGGGCAATTAATTTTATTTGTACAATTTTAAATATACATCCTTTTTATATAAAAAAAGACCAACTTAGTCTATTTTGTTGGTCAATTTTAATTACTGCTTTTTTACTACTTGTATCTCTTCCTGTTTTAGCAGGAGCTATTACTATACTTTTAACTGATCGAAATTTTAATACTTGTTTTTTTGATCCAAGAGGTGGGGGAGATCC…		cellularOrganisms	cellularOrganisms	1.0	Eukaryota	superkingdom	1.0	Metazoa	kingdom	0.85	Arthropoda	phylum	0.78	Insecta	class	0.66	Hymenoptera	order	0.34	Formicidae	family	0.21	Anochetus	genus	0.11	Anochetus_targionii	species	0.06
Zotu690	SA_1_IV_26_8_2020_S76_RonMWASPdeg_HCO2198	15	GCGTATAAATAATATAAGATATTGATTACTACCTTTTTCTTTATTATTACTTTTTACTTCATCTTATGTAGAAATAGGAGCAGGTACTGGCTGAACTATTTATCCTCCTTTATCAAGAAAGATATTTCATAGAAGAATAGCTGTAGACTTAACTATTTTTAGTTTACATATTGCAGGAATTTCTTCTATTTTAGGGGCAATTAATTTTATTTGTACAATTTTAAATATACATCCTTTTTATATAAAAAAAGACCAACTTAGTCTATTTTGTTGGTCAATTTTAATTACTGCTTTTTTACTACTTGTATCTCTTCCTGTTTTAGCAGGAGCTATTACTATACTTTTAACTGATCGAAATTTTAATACTTGTTTTTTTGATCCAAGAGGTGGGGGAGATCC…		cellularOrganisms	cellularOrganisms	1.0	Eukaryota	superkingdom	1.0	Metazoa	kingdom	0.85	Arthropoda	phylum	0.78	Insecta	class	0.66	Hymenoptera	order	0.34	Formicidae	family	0.21	Anochetus	genus	0.11	Anochetus_targionii	species	0.06
Zotu690	SA_1_III_23_7_2020_S3_RonMWASPdeg_HCO2198	22	GCGTATAAATAATATAAGATATTGATTACTACCTTTTTCTTTATTATTACTTTTTACTTCATCTTATGTAGAAATAGGAGCAGGTACTGGCTGAACTATTTATCCTCCTTTATCAAGAAAGATATTTCATAGAAGAATAGCTGTAGACTTAACTATTTTTAGTTTACATATTGCAGGAATTTCTTCTATTTTAGGGGCAATTAATTTTATTTGTACAATTTTAAATATACATCCTTTTTATATAAAAAAAGACCAACTTAGTCTATTTTGTTGGTCAATTTTAATTACTGCTTTTTTACTACTTGTATCTCTTCCTGTTTTAGCAGGAGCTATTACTATACTTTTAACTGATCGAAATTTTAATACTTGTTTTTTTGATCCAAGAGGTGGGGGAGATCC…		cellularOrganisms	cellularOrganisms	1.0	Eukaryota	superkingdom	1.0	Metazoa	kingdom	0.85	Arthropoda	phylum	0.78	Insecta	class	0.66	Hymenoptera	order	0.34	Formicidae	family	0.21	Anochetus	genus	0.11	Anochetus_targionii	species	0.06
Zotu690	SA_1_I_23_7_2020_S1_RonMWASPdeg_HCO2198	26	GCGTATAAATAATATAAGATATTGATTACTACCTTTTTCTTTATTATTACTTTTTACTTCATCTTATGTAGAAATAGGAGCAGGTACTGGCTGAACTATTTATCCTCCTTTATCAAGAAAGATATTTCATAGAAGAATAGCTGTAGACTTAACTATTTTTAGTTTACATATTGCAGGAATTTCTTCTATTTTAGGGGCAATTAATTTTATTTGTACAATTTTAAATATACATCCTTTTTATATAAAAAAAGACCAACTTAGTCTATTTTGTTGGTCAATTTTAATTACTGCTTTTTTACTACTTGTATCTCTTCCTGTTTTAGCAGGAGCTATTACTATACTTTTAACTGATCGAAATTTTAATACTTGTTTTTTTGATCCAAGAGGTGGGGGAGATCC…		cellularOrganisms	cellularOrganisms	1.0	Eukaryota	superkingdom	1.0	Metazoa	kingdom	0.85	Arthropoda	phylum	0.78	Insecta	class	0.66	Hymenoptera	order	0.34	Formicidae	family	0.21	Anochetus	genus	0.11	Anochetus_targionii	species	0.06
Zotu690	SA_1_III_26_8_2020_S75_RonMWASPdeg_HCO2198	9	GCGTATAAATAATATAAGATATTGATTACTACCTTTTTCTTTATTATTACTTTTTACTTCATCTTATGTAGAAATAGGAGCAGGTACTGGCTGAACTATTTATCCTCCTTTATCAAGAAAGATATTTCATAGAAGAATAGCTGTAGACTTAACTATTTTTAGTTTACATATTGCAGGAATTTCTTCTATTTTAGGGGCAATTAATTTTATTTGTACAATTTTAAATATACATCCTTTTTATATAAAAAAAGACCAACTTAGTCTATTTTGTTGGTCAATTTTAATTACTGCTTTTTTACTACTTGTATCTCTTCCTGTTTTAGCAGGAGCTATTACTATACTTTTAACTGATCGAAATTTTAATACTTGTTTTTTTGATCCAAGAGGTGGGGGAGATCC…		cellularOrganisms	cellularOrganisms	1.0	Eukaryota	superkingdom	1.0	Metazoa	kingdom	0.85	Arthropoda	phylum	0.78	Insecta	class	0.66	Hymenoptera	order	0.34	Formicidae	family	0.21	Anochetus	genus	0.11	Anochetus_targionii	species	0.06
Zotu690	SA_1_I_26_8_2020_S73_RonMWASPdeg_HCO2198	7	GCGTATAAATAATATAAGATATTGATTACTACCTTTTTCTTTATTATTACTTTTTACTTCATCTTATGTAGAAATAGGAGCAGGTACTGGCTGAACTATTTATCCTCCTTTATCAAGAAAGATATTTCATAGAAGAATAGCTGTAGACTTAACTATTTTTAGTTTACATATTGCAGGAATTTCTTCTATTTTAGGGGCAATTAATTTTATTTGTACAATTTTAAATATACATCCTTTTTATATAAAAAAAGACCAACTTAGTCTATTTTGTTGGTCAATTTTAATTACTGCTTTTTTACTACTTGTATCTCTTCCTGTTTTAGCAGGAGCTATTACTATACTTTTAACTGATCGAAATTTTAATACTTGTTTTTTTGATCCAAGAGGTGGGGGAGATCC…		cellularOrganisms	cellularOrganisms	1.0	Eukaryota	superkingdom	1.0	Metazoa	kingdom	0.85	Arthropoda	phylum	0.78	Insecta	class	0.66	Hymenoptera	order	0.34	Formicidae	family	0.21	Anochetus	genus	0.11	Anochetus_targionii	species	0.06
Zotu690	SA_1_II_26_8_2020_S74_RonMWASPdeg_HCO2198	12	GCGTATAAATAATATAAGATATTGATTACTACCTTTTTCTTTATTATTACTTTTTACTTCATCTTATGTAGAAATAGGAGCAGGTACTGGCTGAACTATTTATCCTCCTTTATCAAGAAAGATATTTCATAGAAGAATAGCTGTAGACTTAACTATTTTTAGTTTACATATTGCAGGAATTTCTTCTATTTTAGGGGCAATTAATTTTATTTGTACAATTTTAAATATACATCCTTTTTATATAAAAAAAGACCAACTTAGTCTATTTTGTTGGTCAATTTTAATTACTGCTTTTTTACTACTTGTATCTCTTCCTGTTTTAGCAGGAGCTATTACTATACTTTTAACTGATCGAAATTTTAATACTTGTTTTTTTGATCCAAGAGGTGGGGGAGATCC…		cellularOrganisms	cellularOrganisms	1.0	Eukaryota	superkingdom	1.0	Metazoa	kingdom	0.85	Arthropoda	phylum	0.78	Insecta	class	0.66	Hymenoptera	order	0.34	Formicidae	family	0.21	Anochetus	genus	0.11	Anochetus_targionii	species	0.06
Zotu2990	QS_6_II_2_27_7_2020_S94_RonMWASPdeg_HCO2198	7	TCGTTTGAATAATTTAAGATTTTGATTAGTTCCGGTAGCTTTGTTATTTATATGTTTAAGATTATTGGTTGGTTTGGGTCCGGGAACTGGATGAACTGTTTACCCCCCTTTATCAAATTCTGTTTATCATTTTGGTGGTTCTATTGATTTAGCTATTTTTAGGTTACATGTTGCTGGTGTATCTTCTATTTTAGGTGGTATTAATTTTATTACTACTTGTTTGAAGGGGAAAATTAGTTATGTTTTGAGATTAGAATTTTTAACTTTATTTGTGTGAGCTATAATTGTAACTAGTTTTTTATTAGTTTTAAGTTTACCTGTATTAGCTGGTGGGATTACTATGTTATTATTAGATCGTAATTTTGGTTCTTCCTTTTTTGATCCTAGTGGGGGTGGGAA…		cellularOrganisms	cellularOrganisms	1.0	Eukaryota	superkingdom	1.0	Metazoa	kingdom	1.0	Rotifera	phylum	1.0	Bdelloidea	class	1.0	Adinetida	order	0.58	Adinetidae	family	0.58	Adineta	genus	0.58	Adineta_vaga	species	0.56
Zotu1390	QS_4_I_27_7_2020_S37_MLepF1_LepR1	5	TAAGTTTTTGATTACTTCCCCCGTCATTAACTTTACTATTATCTAGCTCTCTAGTTGAAAACGGGGCAGGAACAGGATGAACCGTCTATCCCCCTCTTTCCTCGGGAATCGCTCACGCAGGAGGATCTGTTGACTTAGCTATTTTTTCTCTACATTTAGCAGGAATTTCCTCAATTTTAGGAGCAGTAAATTTTATTACAACCGTAATTAATATGCGATCAAATGGAATTACTTTAGATCGAATACCTTTATTTGTCTGATCTGTTGTAATTACAGCCATTTTATTACTTTTATCTCTTCCAGTATTAGCAGGAGCTATCACAATATTATTAACAGACCGAAATTTAAATACTTCCTTCTTTGATCCTGCCGGAGGGGGGGATCCTATTCTATATCAAC…		cellularOrganisms	cellularOrganisms	1.0	Eukaryota	superkingdom	1.0	Metazoa	kingdom	0.99	Arthropoda	phylum	0.99	Insecta	class	0.98	Diptera	order	0.69	Chironomidae	family	0.24	Parametriocnemus	genus	0.06	Parametriocnemus_stylatus	species	0.06
Zotu1390	QS_4_II_24_8_2020_S62_MLepF1_LepR1	7	TAAGTTTTTGATTACTTCCCCCGTCATTAACTTTACTATTATCTAGCTCTCTAGTTGAAAACGGGGCAGGAACAGGATGAACCGTCTATCCCCCTCTTTCCTCGGGAATCGCTCACGCAGGAGGATCTGTTGACTTAGCTATTTTTTCTCTACATTTAGCAGGAATTTCCTCAATTTTAGGAGCAGTAAATTTTATTACAACCGTAATTAATATGCGATCAAATGGAATTACTTTAGATCGAATACCTTTATTTGTCTGATCTGTTGTAATTACAGCCATTTTATTACTTTTATCTCTTCCAGTATTAGCAGGAGCTATCACAATATTATTAACAGACCGAAATTTAAATACTTCCTTCTTTGATCCTGCCGGAGGGGGGGATCCTATTCTATATCAAC…		cellularOrganisms	cellularOrganisms	1.0	Eukaryota	superkingdom	1.0	Metazoa	kingdom	0.99	Arthropoda	phylum	0.99	Insecta	class	0.98	Diptera	order	0.69	Chironomidae	family	0.24	Parametriocnemus	genus	0.06	Parametriocnemus_stylatus	species	0.06
Zotu1390	QS_4_III_27_7_2020_S39_MLepF1_LepR1	8	TAAGTTTTTGATTACTTCCCCCGTCATTAACTTTACTATTATCTAGCTCTCTAGTTGAAAACGGGGCAGGAACAGGATGAACCGTCTATCCCCCTCTTTCCTCGGGAATCGCTCACGCAGGAGGATCTGTTGACTTAGCTATTTTTTCTCTACATTTAGCAGGAATTTCCTCAATTTTAGGAGCAGTAAATTTTATTACAACCGTAATTAATATGCGATCAAATGGAATTACTTTAGATCGAATACCTTTATTTGTCTGATCTGTTGTAATTACAGCCATTTTATTACTTTTATCTCTTCCAGTATTAGCAGGAGCTATCACAATATTATTAACAGACCGAAATTTAAATACTTCCTTCTTTGATCCTGCCGGAGGGGGGGATCCTATTCTATATCAAC…		cellularOrganisms	cellularOrganisms	1.0	Eukaryota	superkingdom	1.0	Metazoa	kingdom	0.99	Arthropoda	phylum	0.99	Insecta	class	0.98	Diptera	order	0.69	Chironomidae	family	0.24	Parametriocnemus	genus	0.06	Parametriocnemus_stylatus	species	0.06
Zotu1390	QS_4_IV_27_7_2020_S40_MLepF1_LepR1	3	TAAGTTTTTGATTACTTCCCCCGTCATTAACTTTACTATTATCTAGCTCTCTAGTTGAAAACGGGGCAGGAACAGGATGAACCGTCTATCCCCCTCTTTCCTCGGGAATCGCTCACGCAGGAGGATCTGTTGACTTAGCTATTTTTTCTCTACATTTAGCAGGAATTTCCTCAATTTTAGGAGCAGTAAATTTTATTACAACCGTAATTAATATGCGATCAAATGGAATTACTTTAGATCGAATACCTTTATTTGTCTGATCTGTTGTAATTACAGCCATTTTATTACTTTTATCTCTTCCAGTATTAGCAGGAGCTATCACAATATTATTAACAGACCGAAATTTAAATACTTCCTTCTTTGATCCTGCCGGAGGGGGGGATCCTATTCTATATCAAC…		cellularOrganisms	cellularOrganisms	1.0	Eukaryota	superkingdom	1.0	Metazoa	kingdom	0.99	Arthropoda	phylum	0.99	Insecta	class	0.98	Diptera	order	0.69	Chironomidae	family	0.24	Parametriocnemus	genus	0.06	Parametriocnemus_stylatus	species	0.06
Zotu1390	QS_4_I_24_8_2020_S61_MLepF1_LepR1	14	TAAGTTTTTGATTACTTCCCCCGTCATTAACTTTACTATTATCTAGCTCTCTAGTTGAAAACGGGGCAGGAACAGGATGAACCGTCTATCCCCCTCTTTCCTCGGGAATCGCTCACGCAGGAGGATCTGTTGACTTAGCTATTTTTTCTCTACATTTAGCAGGAATTTCCTCAATTTTAGGAGCAGTAAATTTTATTACAACCGTAATTAATATGCGATCAAATGGAATTACTTTAGATCGAATACCTTTATTTGTCTGATCTGTTGTAATTACAGCCATTTTATTACTTTTATCTCTTCCAGTATTAGCAGGAGCTATCACAATATTATTAACAGACCGAAATTTAAATACTTCCTTCTTTGATCCTGCCGGAGGGGGGGATCCTATTCTATATCAAC…		cellularOrganisms	cellularOrganisms	1.0	Eukaryota	superkingdom	1.0	Metazoa	kingdom	0.99	Arthropoda	phylum	0.99	Insecta	class	0.98	Diptera	order	0.69	Chironomidae	family	0.24	Parametriocnemus	genus	0.06	Parametriocnemus_stylatus	species	0.06
Zotu1390	QS_4_III_24_8_2020_S63_MLepF1_LepR1	4	TAAGTTTTTGATTACTTCCCCCGTCATTAACTTTACTATTATCTAGCTCTCTAGTTGAAAACGGGGCAGGAACAGGATGAACCGTCTATCCCCCTCTTTCCTCGGGAATCGCTCACGCAGGAGGATCTGTTGACTTAGCTATTTTTTCTCTACATTTAGCAGGAATTTCCTCAATTTTAGGAGCAGTAAATTTTATTACAACCGTAATTAATATGCGATCAAATGGAATTACTTTAGATCGAATACCTTTATTTGTCTGATCTGTTGTAATTACAGCCATTTTATTACTTTTATCTCTTCCAGTATTAGCAGGAGCTATCACAATATTATTAACAGACCGAAATTTAAATACTTCCTTCTTTGATCCTGCCGGAGGGGGGGATCCTATTCTATATCAAC…		cellularOrganisms	cellularOrganisms	1.0	Eukaryota	superkingdom	1.0	Metazoa	kingdom	0.99	Arthropoda	phylum	0.99	Insecta	class	0.98	Diptera	order	0.69	Chironomidae	family	0.24	Parametriocnemus	genus	0.06	Parametriocnemus_stylatus	species	0.06
Zotu1390	QS_4_IV_24_8_2020_S64_MLepF1_LepR1	5	TAAGTTTTTGATTACTTCCCCCGTCATTAACTTTACTATTATCTAGCTCTCTAGTTGAAAACGGGGCAGGAACAGGATGAACCGTCTATCCCCCTCTTTCCTCGGGAATCGCTCACGCAGGAGGATCTGTTGACTTAGCTATTTTTTCTCTACATTTAGCAGGAATTTCCTCAATTTTAGGAGCAGTAAATTTTATTACAACCGTAATTAATATGCGATCAAATGGAATTACTTTAGATCGAATACCTTTATTTGTCTGATCTGTTGTAATTACAGCCATTTTATTACTTTTATCTCTTCCAGTATTAGCAGGAGCTATCACAATATTATTAACAGACCGAAATTTAAATACTTCCTTCTTTGATCCTGCCGGAGGGGGGGATCCTATTCTATATCAAC…		cellularOrganisms	cellularOrganisms	1.0	Eukaryota	superkingdom	1.0	Metazoa	kingdom	0.99	Arthropoda	phylum	0.99	Insecta	class	0.98	Diptera	order	0.69	Chironomidae	family	0.24	Parametriocnemus	genus	0.06	Parametriocnemus_stylatus	species	0.06
Zotu1515	SA_5_III_23_7_2020_S19_MLepF1_LepR1	3	TTAGATTTTGATTATTACCCCCCTCATTAATAATAATAATTTGCAGTTTTTTAATTAATAATGGAACAGGGACAGGATGAACTATTTATCCCCCACTATCCAATAATATTGCTCATAATAATATCTCAGTAGATTTAACTATCTTTTCCTTACACTTAGCAGGAATCTCATCAATTTTAGGAGCAATTAATTTTATTTGTACAATTCTTAATATAATACCTAATAACATAAAATTAAATCAAATCCCCCTATTCCCTTGATCAATTTTAATCACAGCAATTTTATTAATTTTATCCTTACCAGTTTTAGCAGGAGCTATTACAATACTCCTTACTGATCGAAACTTAAATACATCTTTTTTTGACCCTTCAGGAGGAGGAGATCCAATTCTTTATCAAC…		cellularOrganisms	cellularOrganisms	1.0	Eukaryota	superkingdom	1.0	Metazoa	kingdom	1.0	Arthropoda	phylum	1.0	Insecta	class	1.0	Hemiptera	order	1.0	Aphididae	family	0.93	Tuberculatus	genus	0.89	Tuberculatus_eggleri	species	0.89
Zotu1515	SA_5_IV_23_7_2020_S20_MLepF1_LepR1	10	TTAGATTTTGATTATTACCCCCCTCATTAATAATAATAATTTGCAGTTTTTTAATTAATAATGGAACAGGGACAGGATGAACTATTTATCCCCCACTATCCAATAATATTGCTCATAATAATATCTCAGTAGATTTAACTATCTTTTCCTTACACTTAGCAGGAATCTCATCAATTTTAGGAGCAATTAATTTTATTTGTACAATTCTTAATATAATACCTAATAACATAAAATTAAATCAAATCCCCCTATTCCCTTGATCAATTTTAATCACAGCAATTTTATTAATTTTATCCTTACCAGTTTTAGCAGGAGCTATTACAATACTCCTTACTGATCGAAACTTAAATACATCTTTTTTTGACCCTTCAGGAGGAGGAGATCCAATTCTTTATCAAC…		cellularOrganisms	cellularOrganisms	1.0	Eukaryota	superkingdom	1.0	Metazoa	kingdom	1.0	Arthropoda	phylum	1.0	Insecta	class	1.0	Hemiptera	order	1.0	Aphididae	family	0.93	Tuberculatus	genus	0.89	Tuberculatus_eggleri	species	0.89
Zotu1515	SA_5_II_23_7_2020_S18_MLepF1_LepR1	4	TTAGATTTTGATTATTACCCCCCTCATTAATAATAATAATTTGCAGTTTTTTAATTAATAATGGAACAGGGACAGGATGAACTATTTATCCCCCACTATCCAATAATATTGCTCATAATAATATCTCAGTAGATTTAACTATCTTTTCCTTACACTTAGCAGGAATCTCATCAATTTTAGGAGCAATTAATTTTATTTGTACAATTCTTAATATAATACCTAATAACATAAAATTAAATCAAATCCCCCTATTCCCTTGATCAATTTTAATCACAGCAATTTTATTAATTTTATCCTTACCAGTTTTAGCAGGAGCTATTACAATACTCCTTACTGATCGAAACTTAAATACATCTTTTTTTGACCCTTCAGGAGGAGGAGATCCAATTCTTTATCAAC…		cellularOrganisms	cellularOrganisms	1.0	Eukaryota	superkingdom	1.0	Metazoa	kingdom	1.0	Arthropoda	phylum	1.0	Insecta	class	1.0	Hemiptera	order	1.0	Aphididae	family	0.93	Tuberculatus	genus	0.89	Tuberculatus_eggleri	species	0.89
Zotu1515	SA_6_III_23_7_2020_S23_MLepF1_LepR1	3	TTAGATTTTGATTATTACCCCCCTCATTAATAATAATAATTTGCAGTTTTTTAATTAATAATGGAACAGGGACAGGATGAACTATTTATCCCCCACTATCCAATAATATTGCTCATAATAATATCTCAGTAGATTTAACTATCTTTTCCTTACACTTAGCAGGAATCTCATCAATTTTAGGAGCAATTAATTTTATTTGTACAATTCTTAATATAATACCTAATAACATAAAATTAAATCAAATCCCCCTATTCCCTTGATCAATTTTAATCACAGCAATTTTATTAATTTTATCCTTACCAGTTTTAGCAGGAGCTATTACAATACTCCTTACTGATCGAAACTTAAATACATCTTTTTTTGACCCTTCAGGAGGAGGAGATCCAATTCTTTATCAAC…		cellularOrganisms	cellularOrganisms	1.0	Eukaryota	superkingdom	1.0	Metazoa	kingdom	1.0	Arthropoda	phylum	1.0	Insecta	class	1.0	Hemiptera	order	1.0	Aphididae	family	0.93	Tuberculatus	genus	0.89	Tuberculatus_eggleri	species	0.89
Zotu1515	SA_5_I_23_7_2020_S17_MLepF1_LepR1	16	TTAGATTTTGATTATTACCCCCCTCATTAATAATAATAATTTGCAGTTTTTTAATTAATAATGGAACAGGGACAGGATGAACTATTTATCCCCCACTATCCAATAATATTGCTCATAATAATATCTCAGTAGATTTAACTATCTTTTCCTTACACTTAGCAGGAATCTCATCAATTTTAGGAGCAATTAATTTTATTTGTACAATTCTTAATATAATACCTAATAACATAAAATTAAATCAAATCCCCCTATTCCCTTGATCAATTTTAATCACAGCAATTTTATTAATTTTATCCTTACCAGTTTTAGCAGGAGCTATTACAATACTCCTTACTGATCGAAACTTAAATACATCTTTTTTTGACCCTTCAGGAGGAGGAGATCCAATTCTTTATCAAC…		cellularOrganisms	cellularOrganisms	1.0	Eukaryota	superkingdom	1.0	Metazoa	kingdom	1.0	Arthropoda	phylum	1.0	Insecta	class	1.0	Hemiptera	order	1.0	Aphididae	family	0.93	Tuberculatus	genus	0.89	Tuberculatus_eggleri	species	0.89
Zotu2444	SA_2_III_26_8_2020_S79_MLepF1_LepR1	3	TAAGATTTTGACTTCTTTAACTTTGTTGTTAGTAGGTAGATTAGTTGATAATGGTGCTGGAACTGGTTGAACAGTTTATCCACCATTATCAAGATATATATTTCATTCCGGTTCATGTGTTGATTTAACAATTTTTTCTTTACATTTAGCAGGTGTATCATCAATTTTGGGAGCTGTAAATTTTATTAGAACAATTTTTAATATACGTTCAACTGGTATAGGGTTTGATAAAACTCCTTTATTTGTTTGATCAGTTTTAATTACTGCATTTTTGTTATTATTATCGTTACCAGTTTTAGCTGGTGCAATTACTATATTATTAACTGATCGTAATTTAAATACATGTTTTTTTGATCCATCAGGGGGAGGAGATCCTATTCTTTATCAACATTTATTT		cellularOrganisms	cellularOrganisms	1.0	Eukaryota	superkingdom	1.0	Metazoa	kingdom	1.0	Arthropoda	phylum	1.0	Insecta	class	1.0	Hemiptera	order	1.0	Cicadidae	family	1.0	Neotibicen	genus	1.0	Neotibicen_canicularis	species	0.28
Zotu2444	SA_2_II_26_8_2020_S78_MLepF1_LepR1	5	TAAGATTTTGACTTCTTTAACTTTGTTGTTAGTAGGTAGATTAGTTGATAATGGTGCTGGAACTGGTTGAACAGTTTATCCACCATTATCAAGATATATATTTCATTCCGGTTCATGTGTTGATTTAACAATTTTTTCTTTACATTTAGCAGGTGTATCATCAATTTTGGGAGCTGTAAATTTTATTAGAACAATTTTTAATATACGTTCAACTGGTATAGGGTTTGATAAAACTCCTTTATTTGTTTGATCAGTTTTAATTACTGCATTTTTGTTATTATTATCGTTACCAGTTTTAGCTGGTGCAATTACTATATTATTAACTGATCGTAATTTAAATACATGTTTTTTTGATCCATCAGGGGGAGGAGATCCTATTCTTTATCAACATTTATTT		cellularOrganisms	cellularOrganisms	1.0	Eukaryota	superkingdom	1.0	Metazoa	kingdom	1.0	Arthropoda	phylum	1.0	Insecta	class	1.0	Hemiptera	order	1.0	Cicadidae	family	1.0	Neotibicen	genus	1.0	Neotibicen_canicularis	species	0.28
Zotu1505	SA_3_III_23_7_2020_S11_MLepF1_LepR1	32	TGAGATTTTGGTTGCTGTTTCCAGCTATGCTCTTCTTGGTATGCTCAGGGTACATCTCTTCAGGCTGTGGGACAGGATGAACAGTTTACCCTCCTCTATCTAGAATCTACTTCCACACAGACCCTTCTGTAGATTTAGCTATTTTCTCTTTACATCTAGGAGGAGTATCTTCCATTCTCAGTTCTATCAACTTTATTACCACCGTGTTTGTTATACGATTCTCTGGTCTACCTATGGAACGAATTCCCTTATTCATCTGATCTATGTTGGTCACCTCTTTTTTGCTCTTGCTATCATTACCAGTCTTGGCCGGGGCCATTACTATACTCCTCACAGATCGAAATCTTAATACTTCATTTTTTGATCCCTTAGGAGGGGGAGATCCAGTACTCTACCAGC…		cellularOrganisms	cellularOrganisms	1.0	Eukaryota	superkingdom	0.88	Metazoa	kingdom	0.79	Arthropoda	phylum	0.44	Insecta	class	0.27	Diptera	order	0.03	Syrphidae	family	0.0	Microdon	genus	0.0	Microdon_craigheadii	species	0.0
Zotu1505	SA_3_I_23_7_2020_S9_MLepF1_LepR1	7	TGAGATTTTGGTTGCTGTTTCCAGCTATGCTCTTCTTGGTATGCTCAGGGTACATCTCTTCAGGCTGTGGGACAGGATGAACAGTTTACCCTCCTCTATCTAGAATCTACTTCCACACAGACCCTTCTGTAGATTTAGCTATTTTCTCTTTACATCTAGGAGGAGTATCTTCCATTCTCAGTTCTATCAACTTTATTACCACCGTGTTTGTTATACGATTCTCTGGTCTACCTATGGAACGAATTCCCTTATTCATCTGATCTATGTTGGTCACCTCTTTTTTGCTCTTGCTATCATTACCAGTCTTGGCCGGGGCCATTACTATACTCCTCACAGATCGAAATCTTAATACTTCATTTTTTGATCCCTTAGGAGGGGGAGATCCAGTACTCTACCAGC…		cellularOrganisms	cellularOrganisms	1.0	Eukaryota	superkingdom	0.88	Metazoa	kingdom	0.79	Arthropoda	phylum	0.44	Insecta	class	0.27	Diptera	order	0.03	Syrphidae	family	0.0	Microdon	genus	0.0	Microdon_craigheadii	species	0.0
Zotu1505	SA_3_II_23_7_2020_S10_MLepF1_LepR1	3	TGAGATTTTGGTTGCTGTTTCCAGCTATGCTCTTCTTGGTATGCTCAGGGTACATCTCTTCAGGCTGTGGGACAGGATGAACAGTTTACCCTCCTCTATCTAGAATCTACTTCCACACAGACCCTTCTGTAGATTTAGCTATTTTCTCTTTACATCTAGGAGGAGTATCTTCCATTCTCAGTTCTATCAACTTTATTACCACCGTGTTTGTTATACGATTCTCTGGTCTACCTATGGAACGAATTCCCTTATTCATCTGATCTATGTTGGTCACCTCTTTTTTGCTCTTGCTATCATTACCAGTCTTGGCCGGGGCCATTACTATACTCCTCACAGATCGAAATCTTAATACTTCATTTTTTGATCCCTTAGGAGGGGGAGATCCAGTACTCTACCAGC…		cellularOrganisms	cellularOrganisms	1.0	Eukaryota	superkingdom	0.88	Metazoa	kingdom	0.79	Arthropoda	phylum	0.44	Insecta	class	0.27	Diptera	order	0.03	Syrphidae	family	0.0	Microdon	genus	0.0	Microdon_craigheadii	species	0.0
Zotu1959	QS_1_IV_27_7_2020_S28_RonMWASPdeg_HCO2198	4	TCGTTTGAATAATTTGAGATTTTGATTGGTTCCTGTTGCTTTATTATTTATAAGTTTAAGTTTATTGGTTGGTTTAGGACCTGGAACAGGTTGAACGGTTTATCCTCCTTTGTCTAATTCTGTTTATCATTTTGGTGGTTCTATTGATTTGGCTATTTTTAGATTACATGTTGCTGGTGTTTCTTCTATTTTAGGTGGAATTAATTTTATTACTACATGTTTAAAAGGAAAAATTAGTTATGTTTTGAGTCTAGAATTTTTAAATTTATTTGTTTGAGCTATAATTGTTACTAGATTTTTGTTAGTTTTAAGATTACCTGTTTTAGCAGGTGGGATTACAATATTATTATTAGATCGTAATTTCGGATCTTCTTTTTTTGACCCTAGAGGTGGTGGTAA…		cellularOrganisms	cellularOrganisms	1.0	Eukaryota	superkingdom	1.0	Metazoa	kingdom	1.0	Rotifera	phylum	1.0	Bdelloidea	class	1.0	Adinetida	order	0.88	Adinetidae	family	0.88	Adineta	genus	0.88	Adineta_vaga	species	0.88
Zotu1959	SA_1_II_23_7_2020_S2_RonMWASPdeg_HCO2198	21	TCGTTTGAATAATTTGAGATTTTGATTGGTTCCTGTTGCTTTATTATTTATAAGTTTAAGTTTATTGGTTGGTTTAGGACCTGGAACAGGTTGAACGGTTTATCCTCCTTTGTCTAATTCTGTTTATCATTTTGGTGGTTCTATTGATTTGGCTATTTTTAGATTACATGTTGCTGGTGTTTCTTCTATTTTAGGTGGAATTAATTTTATTACTACATGTTTAAAAGGAAAAATTAGTTATGTTTTGAGTCTAGAATTTTTAAATTTATTTGTTTGAGCTATAATTGTTACTAGATTTTTGTTAGTTTTAAGATTACCTGTTTTAGCAGGTGGGATTACAATATTATTATTAGATCGTAATTTCGGATCTTCTTTTTTTGACCCTAGAGGTGGTGGTAA…		cellularOrganisms	cellularOrganisms	1.0	Eukaryota	superkingdom	1.0	Metazoa	kingdom	1.0	Rotifera	phylum	1.0	Bdelloidea	class	1.0	Adinetida	order	0.88	Adinetidae	family	0.88	Adineta	genus	0.88	Adineta_vaga	species	0.88
Zotu3687	QS_6_IV_24_8_2020_S72_RonMWASPdeg_HCO2198	4	TCGAATAAATAATATAAGTTTTTGACTTCTTCCTCCATCTTTAACCTTGCTTTTAATGAGCAGAATAGTAGAAAGAGGAGCCGGAACTGGATGAACAGTTTATCCTCCTTTATCATCTGGGATTGCTCATGCTGGAGCTTCAGTTGATTTAGCAATTTTTAGATTACATTTAGCTGGAATTTCATCTATTTTAGGAGCTGTAAATTTCATTACTACAATTATTAATATACGATCAGTAGGAATAACTTTTGATCGAATACCCTTATTTGTTTGATCAGTAGGAATTACTGCTTTATTATTACTTTTATCTTTACCTGTTTTAGCTGGAGCTATTACTATATTATTAACAGATCGAAATTTAAATTCTTCTTTTTTTGACCCAACCGGTGGGGGAGACCC…		cellularOrganisms	cellularOrganisms	1.0	Eukaryota	superkingdom	1.0	Metazoa	kingdom	1.0	Arthropoda	phylum	1.0	Insecta	class	1.0	Coleoptera	order	1.0	Carabidae	family	1.0	Platynus	genus	1.0	Platynus_cincticollis	species	1.0
Zotu2646	SA_2_I_26_8_2020_S77_MLepF1_LepR1	4	TAAGATTTTGACTTCTTCCTCCTTTAACTTTGTTATTAGTAGGTAGATTAGTTGATAATGGTGCTGGAACTGGTTGAACAGTTTATCCACCATTATCAAGATGTATATTTCATTCTGGCTCATGTGTTGATTTAACAATTTTTTCTTTACATTTAGCAGGTGTATCATCAATTTTGGGAGCTGCAAATTTTATTAGAACAATTTTTAATATACGTTCAGCTGGTATGGGGCTTGATAAAACTCCTTTATTTGTTTGATCAGTTTTAATTACTGCATTTTTGTTATTATTATCATTACCAGTTTTAGCTGGTGCAATTACTATATTATTAACTGATCGTAATTTAAATACATGTTTTTTTGACCCATCAGGAGGAGGAGATCCCATTCTTTATCAACATT…		cellularOrganisms	cellularOrganisms	1.0	Eukaryota	superkingdom	1.0	Metazoa	kingdom	1.0	Arthropoda	phylum	1.0	Insecta	class	1.0	Hemiptera	order	1.0	Cicadidae	family	1.0	Neotibicen	genus	1.0	Neotibicen_linnei	species	0.71
Zotu2646	SA_2_II_26_8_2020_S78_MLepF1_LepR1	4	TAAGATTTTGACTTCTTCCTCCTTTAACTTTGTTATTAGTAGGTAGATTAGTTGATAATGGTGCTGGAACTGGTTGAACAGTTTATCCACCATTATCAAGATGTATATTTCATTCTGGCTCATGTGTTGATTTAACAATTTTTTCTTTACATTTAGCAGGTGTATCATCAATTTTGGGAGCTGCAAATTTTATTAGAACAATTTTTAATATACGTTCAGCTGGTATGGGGCTTGATAAAACTCCTTTATTTGTTTGATCAGTTTTAATTACTGCATTTTTGTTATTATTATCATTACCAGTTTTAGCTGGTGCAATTACTATATTATTAACTGATCGTAATTTAAATACATGTTTTTTTGACCCATCAGGAGGAGGAGATCCCATTCTTTATCAACATT…		cellularOrganisms	cellularOrganisms	1.0	Eukaryota	superkingdom	1.0	Metazoa	kingdom	1.0	Arthropoda	phylum	1.0	Insecta	class	1.0	Hemiptera	order	1.0	Cicadidae	family	1.0	Neotibicen	genus	1.0	Neotibicen_linnei	species	0.71
Zotu1079	SA_2_I_26_8_2020_S77_MLepF1_LepR1	11	TAAGATTTTGACTTTTGTTATTAGTAGGTAGATTAGTTGATAATGGTGCCGGAACTGGTTGAACAGTTTATCCACCATTATCAAGATATATATATCATTCTGGCTCATGTGTTGATTTAACAATTTTTTCTTTACATTTAGCAGGTGTATCGTCAATTTTGGGAGCTCTGAATTTTATTAGAACAATTTTTAATATACGTTCAACTGGTATGGGGCTTGATAAAACTCCTTTATTTGTTTGATCAGTTTTAATTACTGCAttttttttATTGTTATCATTACCAGTTTTAGCTGGTGCAATTACTATATTATTAAATGATCGTAATTTAAATACATGTTTTTTGACCCATCAGGAGGAGGAGATCCTATTCTTTATCAACATTTATTT		cellularOrganisms	cellularOrganisms	1.0	Eukaryota	superkingdom	1.0	Metazoa	kingdom	1.0	Arthropoda	phylum	1.0	Insecta	class	1.0	Hemiptera	order	1.0	Cicadidae	family	1.0	Neotibicen	genus	1.0	Neotibicen_linnei	species	0.46
Zotu1079	SA_2_II_26_8_2020_S78_MLepF1_LepR1	14	TAAGATTTTGACTTTTGTTATTAGTAGGTAGATTAGTTGATAATGGTGCCGGAACTGGTTGAACAGTTTATCCACCATTATCAAGATATATATATCATTCTGGCTCATGTGTTGATTTAACAATTTTTTCTTTACATTTAGCAGGTGTATCGTCAATTTTGGGAGCTCTGAATTTTATTAGAACAATTTTTAATATACGTTCAACTGGTATGGGGCTTGATAAAACTCCTTTATTTGTTTGATCAGTTTTAATTACTGCAttttttttATTGTTATCATTACCAGTTTTAGCTGGTGCAATTACTATATTATTAAATGATCGTAATTTAAATACATGTTTTTTGACCCATCAGGAGGAGGAGATCCTATTCTTTATCAACATTTATTT		cellularOrganisms	cellularOrganisms	1.0	Eukaryota	superkingdom	1.0	Metazoa	kingdom	1.0	Arthropoda	phylum	1.0	Insecta	class	1.0	Hemiptera	order	1.0	Cicadidae	family	1.0	Neotibicen	genus	1.0	Neotibicen_linnei	species	0.46
Zotu1079	SA_2_IV_26_8_2020_S80_MLepF1_LepR1	17	TAAGATTTTGACTTTTGTTATTAGTAGGTAGATTAGTTGATAATGGTGCCGGAACTGGTTGAACAGTTTATCCACCATTATCAAGATATATATATCATTCTGGCTCATGTGTTGATTTAACAATTTTTTCTTTACATTTAGCAGGTGTATCGTCAATTTTGGGAGCTCTGAATTTTATTAGAACAATTTTTAATATACGTTCAACTGGTATGGGGCTTGATAAAACTCCTTTATTTGTTTGATCAGTTTTAATTACTGCAttttttttATTGTTATCATTACCAGTTTTAGCTGGTGCAATTACTATATTATTAAATGATCGTAATTTAAATACATGTTTTTTGACCCATCAGGAGGAGGAGATCCTATTCTTTATCAACATTTATTT		cellularOrganisms	cellularOrganisms	1.0	Eukaryota	superkingdom	1.0	Metazoa	kingdom	1.0	Arthropoda	phylum	1.0	Insecta	class	1.0	Hemiptera	order	1.0	Cicadidae	family	1.0	Neotibicen	genus	1.0	Neotibicen_linnei	species	0.46
Zotu1079	SA_2_III_26_8_2020_S79_MLepF1_LepR1	17	TAAGATTTTGACTTTTGTTATTAGTAGGTAGATTAGTTGATAATGGTGCCGGAACTGGTTGAACAGTTTATCCACCATTATCAAGATATATATATCATTCTGGCTCATGTGTTGATTTAACAATTTTTTCTTTACATTTAGCAGGTGTATCGTCAATTTTGGGAGCTCTGAATTTTATTAGAACAATTTTTAATATACGTTCAACTGGTATGGGGCTTGATAAAACTCCTTTATTTGTTTGATCAGTTTTAATTACTGCAttttttttATTGTTATCATTACCAGTTTTAGCTGGTGCAATTACTATATTATTAAATGATCGTAATTTAAATACATGTTTTTTGACCCATCAGGAGGAGGAGATCCTATTCTTTATCAACATTTATTT		cellularOrganisms	cellularOrganisms	1.0	Eukaryota	superkingdom	1.0	Metazoa	kingdom	1.0	Arthropoda	phylum	1.0	Insecta	class	1.0	Hemiptera	order	1.0	Cicadidae	family	1.0	Neotibicen	genus	1.0	Neotibicen_linnei	species	0.46
Zotu939	QS_1_I_24_8_2020_S49_RonMWASPdeg_HCO2198	4	TCGCTTGAATAATTTGAGTTTTTGATTATTACCTCCTTCGTTAATTTTATTAATATGTTCATCTTTAGTTGGTGCAGGTGCAGGTACAGGTTGAACTGTATATCCTCCATTAAGTGCTATGGCTTCAGATGGTTCTGTAGATTTTGCAATTTTTAGTTTACATTTAGCAGGTGTTTCTTCATTAATGGGCGCTATTAATTTTATAGCTACTGTTTTGAATATGAGAGTACCTGGATTAAAAATGAATTTAATACCTTTATTCGTTTGAGCTGtttttttaaccgcttttttattacttttaTCATTACCTGTATTAGCAGCTGGTATTACTATGTTATTAACTGATCGTAATTTTAATAGTTCGTTTTTTAATCCTGCTGGTGGTGGTGATCCAATTTT…		cellularOrganisms	cellularOrganisms	1.0	Eukaryota	superkingdom	0.99	undef_Eukaryota	kingdom	0.27	undef_undef_Eukaryota	phylum	0.19	Oomycetes	class	0.06	Saprolegniales	order	0.04	Saprolegniaceae	family	0.04	Saprolegnia	genus	0.04	Saprolegnia_megasperma	species	0.04
Zotu939	QS_1_II_27_7_2020_S26_RonMWASPdeg_HCO2198	24	TCGCTTGAATAATTTGAGTTTTTGATTATTACCTCCTTCGTTAATTTTATTAATATGTTCATCTTTAGTTGGTGCAGGTGCAGGTACAGGTTGAACTGTATATCCTCCATTAAGTGCTATGGCTTCAGATGGTTCTGTAGATTTTGCAATTTTTAGTTTACATTTAGCAGGTGTTTCTTCATTAATGGGCGCTATTAATTTTATAGCTACTGTTTTGAATATGAGAGTACCTGGATTAAAAATGAATTTAATACCTTTATTCGTTTGAGCTGtttttttaaccgcttttttattacttttaTCATTACCTGTATTAGCAGCTGGTATTACTATGTTATTAACTGATCGTAATTTTAATAGTTCGTTTTTTAATCCTGCTGGTGGTGGTGATCCAATTTT…		cellularOrganisms	cellularOrganisms	1.0	Eukaryota	superkingdom	0.99	undef_Eukaryota	kingdom	0.27	undef_undef_Eukaryota	phylum	0.19	Oomycetes	class	0.06	Saprolegniales	order	0.04	Saprolegniaceae	family	0.04	Saprolegnia	genus	0.04	Saprolegnia_megasperma	species	0.04
Zotu939	QS_1_III_27_7_2020_S27_RonMWASPdeg_HCO2198	30	TCGCTTGAATAATTTGAGTTTTTGATTATTACCTCCTTCGTTAATTTTATTAATATGTTCATCTTTAGTTGGTGCAGGTGCAGGTACAGGTTGAACTGTATATCCTCCATTAAGTGCTATGGCTTCAGATGGTTCTGTAGATTTTGCAATTTTTAGTTTACATTTAGCAGGTGTTTCTTCATTAATGGGCGCTATTAATTTTATAGCTACTGTTTTGAATATGAGAGTACCTGGATTAAAAATGAATTTAATACCTTTATTCGTTTGAGCTGtttttttaaccgcttttttattacttttaTCATTACCTGTATTAGCAGCTGGTATTACTATGTTATTAACTGATCGTAATTTTAATAGTTCGTTTTTTAATCCTGCTGGTGGTGGTGATCCAATTTT…		cellularOrganisms	cellularOrganisms	1.0	Eukaryota	superkingdom	0.99	undef_Eukaryota	kingdom	0.27	undef_undef_Eukaryota	phylum	0.19	Oomycetes	class	0.06	Saprolegniales	order	0.04	Saprolegniaceae	family	0.04	Saprolegnia	genus	0.04	Saprolegnia_megasperma	species	0.04
Zotu939	QS_1_I_27_7_2020_S25_RonMWASPdeg_HCO2198	17	TCGCTTGAATAATTTGAGTTTTTGATTATTACCTCCTTCGTTAATTTTATTAATATGTTCATCTTTAGTTGGTGCAGGTGCAGGTACAGGTTGAACTGTATATCCTCCATTAAGTGCTATGGCTTCAGATGGTTCTGTAGATTTTGCAATTTTTAGTTTACATTTAGCAGGTGTTTCTTCATTAATGGGCGCTATTAATTTTATAGCTACTGTTTTGAATATGAGAGTACCTGGATTAAAAATGAATTTAATACCTTTATTCGTTTGAGCTGtttttttaaccgcttttttattacttttaTCATTACCTGTATTAGCAGCTGGTATTACTATGTTATTAACTGATCGTAATTTTAATAGTTCGTTTTTTAATCCTGCTGGTGGTGGTGATCCAATTTT…		cellularOrganisms	cellularOrganisms	1.0	Eukaryota	superkingdom	0.99	undef_Eukaryota	kingdom	0.27	undef_undef_Eukaryota	phylum	0.19	Oomycetes	class	0.06	Saprolegniales	order	0.04	Saprolegniaceae	family	0.04	Saprolegnia	genus	0.04	Saprolegnia_megasperma	species	0.04
Zotu939	QS_1_IV_27_7_2020_S28_RonMWASPdeg_HCO2198	15	TCGCTTGAATAATTTGAGTTTTTGATTATTACCTCCTTCGTTAATTTTATTAATATGTTCATCTTTAGTTGGTGCAGGTGCAGGTACAGGTTGAACTGTATATCCTCCATTAAGTGCTATGGCTTCAGATGGTTCTGTAGATTTTGCAATTTTTAGTTTACATTTAGCAGGTGTTTCTTCATTAATGGGCGCTATTAATTTTATAGCTACTGTTTTGAATATGAGAGTACCTGGATTAAAAATGAATTTAATACCTTTATTCGTTTGAGCTGtttttttaaccgcttttttattacttttaTCATTACCTGTATTAGCAGCTGGTATTACTATGTTATTAACTGATCGTAATTTTAATAGTTCGTTTTTTAATCCTGCTGGTGGTGGTGATCCAATTTT…		cellularOrganisms	cellularOrganisms	1.0	Eukaryota	superkingdom	0.99	undef_Eukaryota	kingdom	0.27	undef_undef_Eukaryota	phylum	0.19	Oomycetes	class	0.06	Saprolegniales	order	0.04	Saprolegniaceae	family	0.04	Saprolegnia	genus	0.04	Saprolegnia_megasperma	species	0.04
Zotu21	QS_1_IV_27_7_2020_S28_MLepF1_LepR1	838	TAAGTTTCTGACTCCTTCCCCCCTCTCTTACACTTTTACTTTCTAGTTCATTTGTAGAAAATGGAGCGGGTACAGGATGAACGGTATATCCTCCTTTATCAGCAGCTATTGCCCATAGAGGTGCTTCTGTTGATTTAGCTATTTTTTCACTCCACTTAGCAGGTGTTTCTTCTATTTTAGGATCTGTAAATTTTATTACTACAGTAATTAATATACGAGCAAACGGAATTACATTAGATCGTATACCTTTATTTGTTTGATCTGTAGTTATTACAACAGTTCTATTACTTTTATCATTACCAGTTTTAGCAGGAGCTATTACAATACTTTTAACTGACCGAAATTTAAATACATCATTTTTTGACCCAGCTGGGGGAGGAGATCCAATTTTATATCAAC…		cellularOrganisms	cellularOrganisms	1.0	Eukaryota	superkingdom	1.0	Metazoa	kingdom	1.0	Arthropoda	phylum	1.0	Insecta	class	1.0	Diptera	order	0.85	Chironomidae	family	0.59	Chironomus	genus	0.52	Chironomus_heterodentatus	species	0.22
Zotu21	QS_1_II_27_7_2020_S26_MLepF1_LepR1	823	TAAGTTTCTGACTCCTTCCCCCCTCTCTTACACTTTTACTTTCTAGTTCATTTGTAGAAAATGGAGCGGGTACAGGATGAACGGTATATCCTCCTTTATCAGCAGCTATTGCCCATAGAGGTGCTTCTGTTGATTTAGCTATTTTTTCACTCCACTTAGCAGGTGTTTCTTCTATTTTAGGATCTGTAAATTTTATTACTACAGTAATTAATATACGAGCAAACGGAATTACATTAGATCGTATACCTTTATTTGTTTGATCTGTAGTTATTACAACAGTTCTATTACTTTTATCATTACCAGTTTTAGCAGGAGCTATTACAATACTTTTAACTGACCGAAATTTAAATACATCATTTTTTGACCCAGCTGGGGGAGGAGATCCAATTTTATATCAAC…		cellularOrganisms	cellularOrganisms	1.0	Eukaryota	superkingdom	1.0	Metazoa	kingdom	1.0	Arthropoda	phylum	1.0	Insecta	class	1.0	Diptera	order	0.85	Chironomidae	family	0.59	Chironomus	genus	0.52	Chironomus_heterodentatus	species	0.22
Zotu21	QS_4_IV_24_8_2020_S64_MLepF1_LepR1	683	TAAGTTTCTGACTCCTTCCCCCCTCTCTTACACTTTTACTTTCTAGTTCATTTGTAGAAAATGGAGCGGGTACAGGATGAACGGTATATCCTCCTTTATCAGCAGCTATTGCCCATAGAGGTGCTTCTGTTGATTTAGCTATTTTTTCACTCCACTTAGCAGGTGTTTCTTCTATTTTAGGATCTGTAAATTTTATTACTACAGTAATTAATATACGAGCAAACGGAATTACATTAGATCGTATACCTTTATTTGTTTGATCTGTAGTTATTACAACAGTTCTATTACTTTTATCATTACCAGTTTTAGCAGGAGCTATTACAATACTTTTAACTGACCGAAATTTAAATACATCATTTTTTGACCCAGCTGGGGGAGGAGATCCAATTTTATATCAAC…		cellularOrganisms	cellularOrganisms	1.0	Eukaryota	superkingdom	1.0	Metazoa	kingdom	1.0	Arthropoda	phylum	1.0	Insecta	class	1.0	Diptera	order	0.85	Chironomidae	family	0.59	Chironomus	genus	0.52	Chironomus_heterodentatus	species	0.22
Zotu21	QS_4_III_24_8_2020_S63_MLepF1_LepR1	705	TAAGTTTCTGACTCCTTCCCCCCTCTCTTACACTTTTACTTTCTAGTTCATTTGTAGAAAATGGAGCGGGTACAGGATGAACGGTATATCCTCCTTTATCAGCAGCTATTGCCCATAGAGGTGCTTCTGTTGATTTAGCTATTTTTTCACTCCACTTAGCAGGTGTTTCTTCTATTTTAGGATCTGTAAATTTTATTACTACAGTAATTAATATACGAGCAAACGGAATTACATTAGATCGTATACCTTTATTTGTTTGATCTGTAGTTATTACAACAGTTCTATTACTTTTATCATTACCAGTTTTAGCAGGAGCTATTACAATACTTTTAACTGACCGAAATTTAAATACATCATTTTTTGACCCAGCTGGGGGAGGAGATCCAATTTTATATCAAC…		cellularOrganisms	cellularOrganisms	1.0	Eukaryota	superkingdom	1.0	Metazoa	kingdom	1.0	Arthropoda	phylum	1.0	Insecta	class	1.0	Diptera	order	0.85	Chironomidae	family	0.59	Chironomus	genus	0.52	Chironomus_heterodentatus	species	0.22
Zotu21	QS_5_III_27_7_2020_S43_MLepF1_LepR1	338	TAAGTTTCTGACTCCTTCCCCCCTCTCTTACACTTTTACTTTCTAGTTCATTTGTAGAAAATGGAGCGGGTACAGGATGAACGGTATATCCTCCTTTATCAGCAGCTATTGCCCATAGAGGTGCTTCTGTTGATTTAGCTATTTTTTCACTCCACTTAGCAGGTGTTTCTTCTATTTTAGGATCTGTAAATTTTATTACTACAGTAATTAATATACGAGCAAACGGAATTACATTAGATCGTATACCTTTATTTGTTTGATCTGTAGTTATTACAACAGTTCTATTACTTTTATCATTACCAGTTTTAGCAGGAGCTATTACAATACTTTTAACTGACCGAAATTTAAATACATCATTTTTTGACCCAGCTGGGGGAGGAGATCCAATTTTATATCAAC…		cellularOrganisms	cellularOrganisms	1.0	Eukaryota	superkingdom	1.0	Metazoa	kingdom	1.0	Arthropoda	phylum	1.0	Insecta	class	1.0	Diptera	order	0.85	Chironomidae	family	0.59	Chironomus	genus	0.52	Chironomus_heterodentatus	species	0.22
Zotu21	QS_6_II_2_27_7_2020_S94_MLepF1_LepR1	4	TAAGTTTCTGACTCCTTCCCCCCTCTCTTACACTTTTACTTTCTAGTTCATTTGTAGAAAATGGAGCGGGTACAGGATGAACGGTATATCCTCCTTTATCAGCAGCTATTGCCCATAGAGGTGCTTCTGTTGATTTAGCTATTTTTTCACTCCACTTAGCAGGTGTTTCTTCTATTTTAGGATCTGTAAATTTTATTACTACAGTAATTAATATACGAGCAAACGGAATTACATTAGATCGTATACCTTTATTTGTTTGATCTGTAGTTATTACAACAGTTCTATTACTTTTATCATTACCAGTTTTAGCAGGAGCTATTACAATACTTTTAACTGACCGAAATTTAAATACATCATTTTTTGACCCAGCTGGGGGAGGAGATCCAATTTTATATCAAC…		cellularOrganisms	cellularOrganisms	1.0	Eukaryota	superkingdom	1.0	Metazoa	kingdom	1.0	Arthropoda	phylum	1.0	Insecta	class	1.0	Diptera	order	0.85	Chironomidae	family	0.59	Chironomus	genus	0.52	Chironomus_heterodentatus	species	0.22
Zotu21	QS_1_II_24_8_2020_S50_MLepF1_LepR1	6	TAAGTTTCTGACTCCTTCCCCCCTCTCTTACACTTTTACTTTCTAGTTCATTTGTAGAAAATGGAGCGGGTACAGGATGAACGGTATATCCTCCTTTATCAGCAGCTATTGCCCATAGAGGTGCTTCTGTTGATTTAGCTATTTTTTCACTCCACTTAGCAGGTGTTTCTTCTATTTTAGGATCTGTAAATTTTATTACTACAGTAATTAATATACGAGCAAACGGAATTACATTAGATCGTATACCTTTATTTGTTTGATCTGTAGTTATTACAACAGTTCTATTACTTTTATCATTACCAGTTTTAGCAGGAGCTATTACAATACTTTTAACTGACCGAAATTTAAATACATCATTTTTTGACCCAGCTGGGGGAGGAGATCCAATTTTATATCAAC…		cellularOrganisms	cellularOrganisms	1.0	Eukaryota	superkingdom	1.0	Metazoa	kingdom	1.0	Arthropoda	phylum	1.0	Insecta	class	1.0	Diptera	order	0.85	Chironomidae	family	0.59	Chironomus	genus	0.52	Chironomus_heterodentatus	species	0.22
Zotu21	QS_1_I_27_7_2020_S25_MLepF1_LepR1	588	TAAGTTTCTGACTCCTTCCCCCCTCTCTTACACTTTTACTTTCTAGTTCATTTGTAGAAAATGGAGCGGGTACAGGATGAACGGTATATCCTCCTTTATCAGCAGCTATTGCCCATAGAGGTGCTTCTGTTGATTTAGCTATTTTTTCACTCCACTTAGCAGGTGTTTCTTCTATTTTAGGATCTGTAAATTTTATTACTACAGTAATTAATATACGAGCAAACGGAATTACATTAGATCGTATACCTTTATTTGTTTGATCTGTAGTTATTACAACAGTTCTATTACTTTTATCATTACCAGTTTTAGCAGGAGCTATTACAATACTTTTAACTGACCGAAATTTAAATACATCATTTTTTGACCCAGCTGGGGGAGGAGATCCAATTTTATATCAAC…		cellularOrganisms	cellularOrganisms	1.0	Eukaryota	superkingdom	1.0	Metazoa	kingdom	1.0	Arthropoda	phylum	1.0	Insecta	class	1.0	Diptera	order	0.85	Chironomidae	family	0.59	Chironomus	genus	0.52	Chironomus_heterodentatus	species	0.22
Zotu21	QS_5_III_24_8_2020_S67_MLepF1_LepR1	101	TAAGTTTCTGACTCCTTCCCCCCTCTCTTACACTTTTACTTTCTAGTTCATTTGTAGAAAATGGAGCGGGTACAGGATGAACGGTATATCCTCCTTTATCAGCAGCTATTGCCCATAGAGGTGCTTCTGTTGATTTAGCTATTTTTTCACTCCACTTAGCAGGTGTTTCTTCTATTTTAGGATCTGTAAATTTTATTACTACAGTAATTAATATACGAGCAAACGGAATTACATTAGATCGTATACCTTTATTTGTTTGATCTGTAGTTATTACAACAGTTCTATTACTTTTATCATTACCAGTTTTAGCAGGAGCTATTACAATACTTTTAACTGACCGAAATTTAAATACATCATTTTTTGACCCAGCTGGGGGAGGAGATCCAATTTTATATCAAC…		cellularOrganisms	cellularOrganisms	1.0	Eukaryota	superkingdom	1.0	Metazoa	kingdom	1.0	Arthropoda	phylum	1.0	Insecta	class	1.0	Diptera	order	0.85	Chironomidae	family	0.59	Chironomus	genus	0.52	Chironomus_heterodentatus	species	0.22
Zotu21	QS_1_III_27_7_2020_S27_MLepF1_LepR1	760	TAAGTTTCTGACTCCTTCCCCCCTCTCTTACACTTTTACTTTCTAGTTCATTTGTAGAAAATGGAGCGGGTACAGGATGAACGGTATATCCTCCTTTATCAGCAGCTATTGCCCATAGAGGTGCTTCTGTTGATTTAGCTATTTTTTCACTCCACTTAGCAGGTGTTTCTTCTATTTTAGGATCTGTAAATTTTATTACTACAGTAATTAATATACGAGCAAACGGAATTACATTAGATCGTATACCTTTATTTGTTTGATCTGTAGTTATTACAACAGTTCTATTACTTTTATCATTACCAGTTTTAGCAGGAGCTATTACAATACTTTTAACTGACCGAAATTTAAATACATCATTTTTTGACCCAGCTGGGGGAGGAGATCCAATTTTATATCAAC…		cellularOrganisms	cellularOrganisms	1.0	Eukaryota	superkingdom	1.0	Metazoa	kingdom	1.0	Arthropoda	phylum	1.0	Insecta	class	1.0	Diptera	order	0.85	Chironomidae	family	0.59	Chironomus	genus	0.52	Chironomus_heterodentatus	species	0.22
Zotu21	QS_4_I_24_8_2020_S61_MLepF1_LepR1	655	TAAGTTTCTGACTCCTTCCCCCCTCTCTTACACTTTTACTTTCTAGTTCATTTGTAGAAAATGGAGCGGGTACAGGATGAACGGTATATCCTCCTTTATCAGCAGCTATTGCCCATAGAGGTGCTTCTGTTGATTTAGCTATTTTTTCACTCCACTTAGCAGGTGTTTCTTCTATTTTAGGATCTGTAAATTTTATTACTACAGTAATTAATATACGAGCAAACGGAATTACATTAGATCGTATACCTTTATTTGTTTGATCTGTAGTTATTACAACAGTTCTATTACTTTTATCATTACCAGTTTTAGCAGGAGCTATTACAATACTTTTAACTGACCGAAATTTAAATACATCATTTTTTGACCCAGCTGGGGGAGGAGATCCAATTTTATATCAAC…		cellularOrganisms	cellularOrganisms	1.0	Eukaryota	superkingdom	1.0	Metazoa	kingdom	1.0	Arthropoda	phylum	1.0	Insecta	class	1.0	Diptera	order	0.85	Chironomidae	family	0.59	Chironomus	genus	0.52	Chironomus_heterodentatus	species	0.22
Zotu21	QS_6_II_24_8_2020_S70_MLepF1_LepR1	174	TAAGTTTCTGACTCCTTCCCCCCTCTCTTACACTTTTACTTTCTAGTTCATTTGTAGAAAATGGAGCGGGTACAGGATGAACGGTATATCCTCCTTTATCAGCAGCTATTGCCCATAGAGGTGCTTCTGTTGATTTAGCTATTTTTTCACTCCACTTAGCAGGTGTTTCTTCTATTTTAGGATCTGTAAATTTTATTACTACAGTAATTAATATACGAGCAAACGGAATTACATTAGATCGTATACCTTTATTTGTTTGATCTGTAGTTATTACAACAGTTCTATTACTTTTATCATTACCAGTTTTAGCAGGAGCTATTACAATACTTTTAACTGACCGAAATTTAAATACATCATTTTTTGACCCAGCTGGGGGAGGAGATCCAATTTTATATCAAC…		cellularOrganisms	cellularOrganisms	1.0	Eukaryota	superkingdom	1.0	Metazoa	kingdom	1.0	Arthropoda	phylum	1.0	Insecta	class	1.0	Diptera	order	0.85	Chironomidae	family	0.59	Chironomus	genus	0.52	Chironomus_heterodentatus	species	0.22
Zotu21	QS_4_II_27_7_2020_S38_MLepF1_LepR1	477	TAAGTTTCTGACTCCTTCCCCCCTCTCTTACACTTTTACTTTCTAGTTCATTTGTAGAAAATGGAGCGGGTACAGGATGAACGGTATATCCTCCTTTATCAGCAGCTATTGCCCATAGAGGTGCTTCTGTTGATTTAGCTATTTTTTCACTCCACTTAGCAGGTGTTTCTTCTATTTTAGGATCTGTAAATTTTATTACTACAGTAATTAATATACGAGCAAACGGAATTACATTAGATCGTATACCTTTATTTGTTTGATCTGTAGTTATTACAACAGTTCTATTACTTTTATCATTACCAGTTTTAGCAGGAGCTATTACAATACTTTTAACTGACCGAAATTTAAATACATCATTTTTTGACCCAGCTGGGGGAGGAGATCCAATTTTATATCAAC…		cellularOrganisms	cellularOrganisms	1.0	Eukaryota	superkingdom	1.0	Metazoa	kingdom	1.0	Arthropoda	phylum	1.0	Insecta	class	1.0	Diptera	order	0.85	Chironomidae	family	0.59	Chironomus	genus	0.52	Chironomus_heterodentatus	species	0.22
Zotu21	QS_3_III_27_7_2020_S35_MLepF1_LepR1	6	TAAGTTTCTGACTCCTTCCCCCCTCTCTTACACTTTTACTTTCTAGTTCATTTGTAGAAAATGGAGCGGGTACAGGATGAACGGTATATCCTCCTTTATCAGCAGCTATTGCCCATAGAGGTGCTTCTGTTGATTTAGCTATTTTTTCACTCCACTTAGCAGGTGTTTCTTCTATTTTAGGATCTGTAAATTTTATTACTACAGTAATTAATATACGAGCAAACGGAATTACATTAGATCGTATACCTTTATTTGTTTGATCTGTAGTTATTACAACAGTTCTATTACTTTTATCATTACCAGTTTTAGCAGGAGCTATTACAATACTTTTAACTGACCGAAATTTAAATACATCATTTTTTGACCCAGCTGGGGGAGGAGATCCAATTTTATATCAAC…		cellularOrganisms	cellularOrganisms	1.0	Eukaryota	superkingdom	1.0	Metazoa	kingdom	1.0	Arthropoda	phylum	1.0	Insecta	class	1.0	Diptera	order	0.85	Chironomidae	family	0.59	Chironomus	genus	0.52	Chironomus_heterodentatus	species	0.22
Zotu21	QS_6_I_24_8_2020_S69_MLepF1_LepR1	176	TAAGTTTCTGACTCCTTCCCCCCTCTCTTACACTTTTACTTTCTAGTTCATTTGTAGAAAATGGAGCGGGTACAGGATGAACGGTATATCCTCCTTTATCAGCAGCTATTGCCCATAGAGGTGCTTCTGTTGATTTAGCTATTTTTTCACTCCACTTAGCAGGTGTTTCTTCTATTTTAGGATCTGTAAATTTTATTACTACAGTAATTAATATACGAGCAAACGGAATTACATTAGATCGTATACCTTTATTTGTTTGATCTGTAGTTATTACAACAGTTCTATTACTTTTATCATTACCAGTTTTAGCAGGAGCTATTACAATACTTTTAACTGACCGAAATTTAAATACATCATTTTTTGACCCAGCTGGGGGAGGAGATCCAATTTTATATCAAC…		cellularOrganisms	cellularOrganisms	1.0	Eukaryota	superkingdom	1.0	Metazoa	kingdom	1.0	Arthropoda	phylum	1.0	Insecta	class	1.0	Diptera	order	0.85	Chironomidae	family	0.59	Chironomus	genus	0.52	Chironomus_heterodentatus	species	0.22
Zotu21	QS_5_II_27_7_2020_S42_MLepF1_LepR1	396	TAAGTTTCTGACTCCTTCCCCCCTCTCTTACACTTTTACTTTCTAGTTCATTTGTAGAAAATGGAGCGGGTACAGGATGAACGGTATATCCTCCTTTATCAGCAGCTATTGCCCATAGAGGTGCTTCTGTTGATTTAGCTATTTTTTCACTCCACTTAGCAGGTGTTTCTTCTATTTTAGGATCTGTAAATTTTATTACTACAGTAATTAATATACGAGCAAACGGAATTACATTAGATCGTATACCTTTATTTGTTTGATCTGTAGTTATTACAACAGTTCTATTACTTTTATCATTACCAGTTTTAGCAGGAGCTATTACAATACTTTTAACTGACCGAAATTTAAATACATCATTTTTTGACCCAGCTGGGGGAGGAGATCCAATTTTATATCAAC…		cellularOrganisms	cellularOrganisms	1.0	Eukaryota	superkingdom	1.0	Metazoa	kingdom	1.0	Arthropoda	phylum	1.0	Insecta	class	1.0	Diptera	order	0.85	Chironomidae	family	0.59	Chironomus	genus	0.52	Chironomus_heterodentatus	species	0.22
Zotu21	QS_5_IV_27_7_2020_S44_MLepF1_LepR1	333	TAAGTTTCTGACTCCTTCCCCCCTCTCTTACACTTTTACTTTCTAGTTCATTTGTAGAAAATGGAGCGGGTACAGGATGAACGGTATATCCTCCTTTATCAGCAGCTATTGCCCATAGAGGTGCTTCTGTTGATTTAGCTATTTTTTCACTCCACTTAGCAGGTGTTTCTTCTATTTTAGGATCTGTAAATTTTATTACTACAGTAATTAATATACGAGCAAACGGAATTACATTAGATCGTATACCTTTATTTGTTTGATCTGTAGTTATTACAACAGTTCTATTACTTTTATCATTACCAGTTTTAGCAGGAGCTATTACAATACTTTTAACTGACCGAAATTTAAATACATCATTTTTTGACCCAGCTGGGGGAGGAGATCCAATTTTATATCAAC…		cellularOrganisms	cellularOrganisms	1.0	Eukaryota	superkingdom	1.0	Metazoa	kingdom	1.0	Arthropoda	phylum	1.0	Insecta	class	1.0	Diptera	order	0.85	Chironomidae	family	0.59	Chironomus	genus	0.52	Chironomus_heterodentatus	species	0.22
Zotu21	QS_4_IV_27_7_2020_S40_MLepF1_LepR1	398	TAAGTTTCTGACTCCTTCCCCCCTCTCTTACACTTTTACTTTCTAGTTCATTTGTAGAAAATGGAGCGGGTACAGGATGAACGGTATATCCTCCTTTATCAGCAGCTATTGCCCATAGAGGTGCTTCTGTTGATTTAGCTATTTTTTCACTCCACTTAGCAGGTGTTTCTTCTATTTTAGGATCTGTAAATTTTATTACTACAGTAATTAATATACGAGCAAACGGAATTACATTAGATCGTATACCTTTATTTGTTTGATCTGTAGTTATTACAACAGTTCTATTACTTTTATCATTACCAGTTTTAGCAGGAGCTATTACAATACTTTTAACTGACCGAAATTTAAATACATCATTTTTTGACCCAGCTGGGGGAGGAGATCCAATTTTATATCAAC…		cellularOrganisms	cellularOrganisms	1.0	Eukaryota	superkingdom	1.0	Metazoa	kingdom	1.0	Arthropoda	phylum	1.0	Insecta	class	1.0	Diptera	order	0.85	Chironomidae	family	0.59	Chironomus	genus	0.52	Chironomus_heterodentatus	species	0.22
Zotu21	QS_6_IV_24_8_2020_S72_MLepF1_LepR1	279	TAAGTTTCTGACTCCTTCCCCCCTCTCTTACACTTTTACTTTCTAGTTCATTTGTAGAAAATGGAGCGGGTACAGGATGAACGGTATATCCTCCTTTATCAGCAGCTATTGCCCATAGAGGTGCTTCTGTTGATTTAGCTATTTTTTCACTCCACTTAGCAGGTGTTTCTTCTATTTTAGGATCTGTAAATTTTATTACTACAGTAATTAATATACGAGCAAACGGAATTACATTAGATCGTATACCTTTATTTGTTTGATCTGTAGTTATTACAACAGTTCTATTACTTTTATCATTACCAGTTTTAGCAGGAGCTATTACAATACTTTTAACTGACCGAAATTTAAATACATCATTTTTTGACCCAGCTGGGGGAGGAGATCCAATTTTATATCAAC…		cellularOrganisms	cellularOrganisms	1.0	Eukaryota	superkingdom	1.0	Metazoa	kingdom	1.0	Arthropoda	phylum	1.0	Insecta	class	1.0	Diptera	order	0.85	Chironomidae	family	0.59	Chironomus	genus	0.52	Chironomus_heterodentatus	species	0.22
Zotu21	QS_5_I_24_8_2020_S65_MLepF1_LepR1	85	TAAGTTTCTGACTCCTTCCCCCCTCTCTTACACTTTTACTTTCTAGTTCATTTGTAGAAAATGGAGCGGGTACAGGATGAACGGTATATCCTCCTTTATCAGCAGCTATTGCCCATAGAGGTGCTTCTGTTGATTTAGCTATTTTTTCACTCCACTTAGCAGGTGTTTCTTCTATTTTAGGATCTGTAAATTTTATTACTACAGTAATTAATATACGAGCAAACGGAATTACATTAGATCGTATACCTTTATTTGTTTGATCTGTAGTTATTACAACAGTTCTATTACTTTTATCATTACCAGTTTTAGCAGGAGCTATTACAATACTTTTAACTGACCGAAATTTAAATACATCATTTTTTGACCCAGCTGGGGGAGGAGATCCAATTTTATATCAAC…		cellularOrganisms	cellularOrganisms	1.0	Eukaryota	superkingdom	1.0	Metazoa	kingdom	1.0	Arthropoda	phylum	1.0	Insecta	class	1.0	Diptera	order	0.85	Chironomidae	family	0.59	Chironomus	genus	0.52	Chironomus_heterodentatus	species	0.22
Zotu21	QS_2_I_24_8_2020_S53_MLepF1_LepR1	28	TAAGTTTCTGACTCCTTCCCCCCTCTCTTACACTTTTACTTTCTAGTTCATTTGTAGAAAATGGAGCGGGTACAGGATGAACGGTATATCCTCCTTTATCAGCAGCTATTGCCCATAGAGGTGCTTCTGTTGATTTAGCTATTTTTTCACTCCACTTAGCAGGTGTTTCTTCTATTTTAGGATCTGTAAATTTTATTACTACAGTAATTAATATACGAGCAAACGGAATTACATTAGATCGTATACCTTTATTTGTTTGATCTGTAGTTATTACAACAGTTCTATTACTTTTATCATTACCAGTTTTAGCAGGAGCTATTACAATACTTTTAACTGACCGAAATTTAAATACATCATTTTTTGACCCAGCTGGGGGAGGAGATCCAATTTTATATCAAC…		cellularOrganisms	cellularOrganisms	1.0	Eukaryota	superkingdom	1.0	Metazoa	kingdom	1.0	Arthropoda	phylum	1.0	Insecta	class	1.0	Diptera	order	0.85	Chironomidae	family	0.59	Chironomus	genus	0.52	Chironomus_heterodentatus	species	0.22
Zotu21	QS_4_III_27_7_2020_S39_MLepF1_LepR1	624	TAAGTTTCTGACTCCTTCCCCCCTCTCTTACACTTTTACTTTCTAGTTCATTTGTAGAAAATGGAGCGGGTACAGGATGAACGGTATATCCTCCTTTATCAGCAGCTATTGCCCATAGAGGTGCTTCTGTTGATTTAGCTATTTTTTCACTCCACTTAGCAGGTGTTTCTTCTATTTTAGGATCTGTAAATTTTATTACTACAGTAATTAATATACGAGCAAACGGAATTACATTAGATCGTATACCTTTATTTGTTTGATCTGTAGTTATTACAACAGTTCTATTACTTTTATCATTACCAGTTTTAGCAGGAGCTATTACAATACTTTTAACTGACCGAAATTTAAATACATCATTTTTTGACCCAGCTGGGGGAGGAGATCCAATTTTATATCAAC…		cellularOrganisms	cellularOrganisms	1.0	Eukaryota	superkingdom	1.0	Metazoa	kingdom	1.0	Arthropoda	phylum	1.0	Insecta	class	1.0	Diptera	order	0.85	Chironomidae	family	0.59	Chironomus	genus	0.52	Chironomus_heterodentatus	species	0.22
Zotu21	QS_5_IV_24_8_2020_S68_MLepF1_LepR1	68	TAAGTTTCTGACTCCTTCCCCCCTCTCTTACACTTTTACTTTCTAGTTCATTTGTAGAAAATGGAGCGGGTACAGGATGAACGGTATATCCTCCTTTATCAGCAGCTATTGCCCATAGAGGTGCTTCTGTTGATTTAGCTATTTTTTCACTCCACTTAGCAGGTGTTTCTTCTATTTTAGGATCTGTAAATTTTATTACTACAGTAATTAATATACGAGCAAACGGAATTACATTAGATCGTATACCTTTATTTGTTTGATCTGTAGTTATTACAACAGTTCTATTACTTTTATCATTACCAGTTTTAGCAGGAGCTATTACAATACTTTTAACTGACCGAAATTTAAATACATCATTTTTTGACCCAGCTGGGGGAGGAGATCCAATTTTATATCAAC…		cellularOrganisms	cellularOrganisms	1.0	Eukaryota	superkingdom	1.0	Metazoa	kingdom	1.0	Arthropoda	phylum	1.0	Insecta	class	1.0	Diptera	order	0.85	Chironomidae	family	0.59	Chironomus	genus	0.52	Chironomus_heterodentatus	species	0.22
Zotu21	QS_5_I_27_7_2020_S41_MLepF1_LepR1	398	TAAGTTTCTGACTCCTTCCCCCCTCTCTTACACTTTTACTTTCTAGTTCATTTGTAGAAAATGGAGCGGGTACAGGATGAACGGTATATCCTCCTTTATCAGCAGCTATTGCCCATAGAGGTGCTTCTGTTGATTTAGCTATTTTTTCACTCCACTTAGCAGGTGTTTCTTCTATTTTAGGATCTGTAAATTTTATTACTACAGTAATTAATATACGAGCAAACGGAATTACATTAGATCGTATACCTTTATTTGTTTGATCTGTAGTTATTACAACAGTTCTATTACTTTTATCATTACCAGTTTTAGCAGGAGCTATTACAATACTTTTAACTGACCGAAATTTAAATACATCATTTTTTGACCCAGCTGGGGGAGGAGATCCAATTTTATATCAAC…		cellularOrganisms	cellularOrganisms	1.0	Eukaryota	superkingdom	1.0	Metazoa	kingdom	1.0	Arthropoda	phylum	1.0	Insecta	class	1.0	Diptera	order	0.85	Chironomidae	family	0.59	Chironomus	genus	0.52	Chironomus_heterodentatus	species	0.22
Zotu21	QS_4_II_24_8_2020_S62_MLepF1_LepR1	642	TAAGTTTCTGACTCCTTCCCCCCTCTCTTACACTTTTACTTTCTAGTTCATTTGTAGAAAATGGAGCGGGTACAGGATGAACGGTATATCCTCCTTTATCAGCAGCTATTGCCCATAGAGGTGCTTCTGTTGATTTAGCTATTTTTTCACTCCACTTAGCAGGTGTTTCTTCTATTTTAGGATCTGTAAATTTTATTACTACAGTAATTAATATACGAGCAAACGGAATTACATTAGATCGTATACCTTTATTTGTTTGATCTGTAGTTATTACAACAGTTCTATTACTTTTATCATTACCAGTTTTAGCAGGAGCTATTACAATACTTTTAACTGACCGAAATTTAAATACATCATTTTTTGACCCAGCTGGGGGAGGAGATCCAATTTTATATCAAC…		cellularOrganisms	cellularOrganisms	1.0	Eukaryota	superkingdom	1.0	Metazoa	kingdom	1.0	Arthropoda	phylum	1.0	Insecta	class	1.0	Diptera	order	0.85	Chironomidae	family	0.59	Chironomus	genus	0.52	Chironomus_heterodentatus	species	0.22
Zotu21	QS_5_II_24_8_2020_S66_MLepF1_LepR1	170	TAAGTTTCTGACTCCTTCCCCCCTCTCTTACACTTTTACTTTCTAGTTCATTTGTAGAAAATGGAGCGGGTACAGGATGAACGGTATATCCTCCTTTATCAGCAGCTATTGCCCATAGAGGTGCTTCTGTTGATTTAGCTATTTTTTCACTCCACTTAGCAGGTGTTTCTTCTATTTTAGGATCTGTAAATTTTATTACTACAGTAATTAATATACGAGCAAACGGAATTACATTAGATCGTATACCTTTATTTGTTTGATCTGTAGTTATTACAACAGTTCTATTACTTTTATCATTACCAGTTTTAGCAGGAGCTATTACAATACTTTTAACTGACCGAAATTTAAATACATCATTTTTTGACCCAGCTGGGGGAGGAGATCCAATTTTATATCAAC…		cellularOrganisms	cellularOrganisms	1.0	Eukaryota	superkingdom	1.0	Metazoa	kingdom	1.0	Arthropoda	phylum	1.0	Insecta	class	1.0	Diptera	order	0.85	Chironomidae	family	0.59	Chironomus	genus	0.52	Chironomus_heterodentatus	species	0.22
Zotu21	QS_4_I_27_7_2020_S37_MLepF1_LepR1	460	TAAGTTTCTGACTCCTTCCCCCCTCTCTTACACTTTTACTTTCTAGTTCATTTGTAGAAAATGGAGCGGGTACAGGATGAACGGTATATCCTCCTTTATCAGCAGCTATTGCCCATAGAGGTGCTTCTGTTGATTTAGCTATTTTTTCACTCCACTTAGCAGGTGTTTCTTCTATTTTAGGATCTGTAAATTTTATTACTACAGTAATTAATATACGAGCAAACGGAATTACATTAGATCGTATACCTTTATTTGTTTGATCTGTAGTTATTACAACAGTTCTATTACTTTTATCATTACCAGTTTTAGCAGGAGCTATTACAATACTTTTAACTGACCGAAATTTAAATACATCATTTTTTGACCCAGCTGGGGGAGGAGATCCAATTTTATATCAAC…		cellularOrganisms	cellularOrganisms	1.0	Eukaryota	superkingdom	1.0	Metazoa	kingdom	1.0	Arthropoda	phylum	1.0	Insecta	class	1.0	Diptera	order	0.85	Chironomidae	family	0.59	Chironomus	genus	0.52	Chironomus_heterodentatus	species	0.22
Zotu21	QS_6_III_24_8_2020_S71_MLepF1_LepR1	164	TAAGTTTCTGACTCCTTCCCCCCTCTCTTACACTTTTACTTTCTAGTTCATTTGTAGAAAATGGAGCGGGTACAGGATGAACGGTATATCCTCCTTTATCAGCAGCTATTGCCCATAGAGGTGCTTCTGTTGATTTAGCTATTTTTTCACTCCACTTAGCAGGTGTTTCTTCTATTTTAGGATCTGTAAATTTTATTACTACAGTAATTAATATACGAGCAAACGGAATTACATTAGATCGTATACCTTTATTTGTTTGATCTGTAGTTATTACAACAGTTCTATTACTTTTATCATTACCAGTTTTAGCAGGAGCTATTACAATACTTTTAACTGACCGAAATTTAAATACATCATTTTTTGACCCAGCTGGGGGAGGAGATCCAATTTTATATCAAC…		cellularOrganisms	cellularOrganisms	1.0	Eukaryota	superkingdom	1.0	Metazoa	kingdom	1.0	Arthropoda	phylum	1.0	Insecta	class	1.0	Diptera	order	0.85	Chironomidae	family	0.59	Chironomus	genus	0.52	Chironomus_heterodentatus	species	0.22
Zotu5405	SA_6_IV_26_8_2020_S92_RonMWASPdeg_HCO2198	3	CCGAATAAATAATATAAGATTCTGATTATTACCACCATCCTTAACATTATTATTAGCTAGTTCAATTGTAGAAAACGGAGCAGGAACTGGATGAACTGTCTATCCTCCTCTATCAGCAGCAATTGCCCACAGAGGAGCATCAGTAGATTTAGCTATCTTCTCATTACATTTAGCAGGAGTTTCTTCTATCTTAGGATCAGTAAATTTCATTACAACTGTTATTAATATACGGGCAAGCGGTATTACACTAGACCGTATACCCTTATTTGTTTGATCAGTTGTTATTACAACAATTTTATTACTTCTTTCTCTTCCTGTTCTTGCAGGGGCTATTACTATACTTTTAACAGATCGAAATCTAAATACTTCTTTCTTTGACCCAGCAGGAGGGGGAGACCC…		cellularOrganisms	cellularOrganisms	1.0	Eukaryota	superkingdom	1.0	Metazoa	kingdom	1.0	Arthropoda	phylum	1.0	Insecta	class	0.95	Diptera	order	0.69	Chironomidae	family	0.49	Dicrotendipes	genus	0.43	Dicrotendipes_modestus	species	0.43
Zotu263	QS_5_I_24_8_2020_S65_MLepF1_LepR1	11	TAAGATTTTGACTATTAATTCCGTCTCTAATTTTATTAATTTATAGAAATATCTTTGGATCAGGAACAGGGACAGGATGAACTATTTATCCCCCTTTATCGACCCAACTTAATCCATCAATTGATTTAACAATTTTTTCACTTCACATTGCAGGAATTTCATCAATTTTAAGATCCATTAATTTTCTATGTACAATTATTAATATATCAAATACATCAATTAATAATTGATCTTTATTTACTTGATCAGTATTAATTACAACAATTTTATTACTTTTATCATTACCAGTATTAGCTGGAGCAATTACAATAATTTTAACTGATCGAAATCTAAATACTGCATTTTTTAATCCTGCAGGAGGGGGAGATCCTATTTTATACCAACATCTATTT		cellularOrganisms	cellularOrganisms	1.0	Eukaryota	superkingdom	1.0	Metazoa	kingdom	1.0	Arthropoda	phylum	1.0	Insecta	class	0.99	Hymenoptera	order	0.87	Scelionidae	family	0.53	Telenomus	genus	0.47	Telenomus_busseolae	species	0.21
Zotu263	QS_2_IV_24_8_2020_S56_MLepF1_LepR1	9	TAAGATTTTGACTATTAATTCCGTCTCTAATTTTATTAATTTATAGAAATATCTTTGGATCAGGAACAGGGACAGGATGAACTATTTATCCCCCTTTATCGACCCAACTTAATCCATCAATTGATTTAACAATTTTTTCACTTCACATTGCAGGAATTTCATCAATTTTAAGATCCATTAATTTTCTATGTACAATTATTAATATATCAAATACATCAATTAATAATTGATCTTTATTTACTTGATCAGTATTAATTACAACAATTTTATTACTTTTATCATTACCAGTATTAGCTGGAGCAATTACAATAATTTTAACTGATCGAAATCTAAATACTGCATTTTTTAATCCTGCAGGAGGGGGAGATCCTATTTTATACCAACATCTATTT		cellularOrganisms	cellularOrganisms	1.0	Eukaryota	superkingdom	1.0	Metazoa	kingdom	1.0	Arthropoda	phylum	1.0	Insecta	class	0.99	Hymenoptera	order	0.87	Scelionidae	family	0.53	Telenomus	genus	0.47	Telenomus_busseolae	species	0.21
Zotu263	QS_5_II_24_8_2020_S66_MLepF1_LepR1	6	TAAGATTTTGACTATTAATTCCGTCTCTAATTTTATTAATTTATAGAAATATCTTTGGATCAGGAACAGGGACAGGATGAACTATTTATCCCCCTTTATCGACCCAACTTAATCCATCAATTGATTTAACAATTTTTTCACTTCACATTGCAGGAATTTCATCAATTTTAAGATCCATTAATTTTCTATGTACAATTATTAATATATCAAATACATCAATTAATAATTGATCTTTATTTACTTGATCAGTATTAATTACAACAATTTTATTACTTTTATCATTACCAGTATTAGCTGGAGCAATTACAATAATTTTAACTGATCGAAATCTAAATACTGCATTTTTTAATCCTGCAGGAGGGGGAGATCCTATTTTATACCAACATCTATTT		cellularOrganisms	cellularOrganisms	1.0	Eukaryota	superkingdom	1.0	Metazoa	kingdom	1.0	Arthropoda	phylum	1.0	Insecta	class	0.99	Hymenoptera	order	0.87	Scelionidae	family	0.53	Telenomus	genus	0.47	Telenomus_busseolae	species	0.21
Zotu263	QS_5_IV_24_8_2020_S68_MLepF1_LepR1	557	TAAGATTTTGACTATTAATTCCGTCTCTAATTTTATTAATTTATAGAAATATCTTTGGATCAGGAACAGGGACAGGATGAACTATTTATCCCCCTTTATCGACCCAACTTAATCCATCAATTGATTTAACAATTTTTTCACTTCACATTGCAGGAATTTCATCAATTTTAAGATCCATTAATTTTCTATGTACAATTATTAATATATCAAATACATCAATTAATAATTGATCTTTATTTACTTGATCAGTATTAATTACAACAATTTTATTACTTTTATCATTACCAGTATTAGCTGGAGCAATTACAATAATTTTAACTGATCGAAATCTAAATACTGCATTTTTTAATCCTGCAGGAGGGGGAGATCCTATTTTATACCAACATCTATTT		cellularOrganisms	cellularOrganisms	1.0	Eukaryota	superkingdom	1.0	Metazoa	kingdom	1.0	Arthropoda	phylum	1.0	Insecta	class	0.99	Hymenoptera	order	0.87	Scelionidae	family	0.53	Telenomus	genus	0.47	Telenomus_busseolae	species	0.21
Zotu263	QS_4_III_24_8_2020_S63_MLepF1_LepR1	81	TAAGATTTTGACTATTAATTCCGTCTCTAATTTTATTAATTTATAGAAATATCTTTGGATCAGGAACAGGGACAGGATGAACTATTTATCCCCCTTTATCGACCCAACTTAATCCATCAATTGATTTAACAATTTTTTCACTTCACATTGCAGGAATTTCATCAATTTTAAGATCCATTAATTTTCTATGTACAATTATTAATATATCAAATACATCAATTAATAATTGATCTTTATTTACTTGATCAGTATTAATTACAACAATTTTATTACTTTTATCATTACCAGTATTAGCTGGAGCAATTACAATAATTTTAACTGATCGAAATCTAAATACTGCATTTTTTAATCCTGCAGGAGGGGGAGATCCTATTTTATACCAACATCTATTT		cellularOrganisms	cellularOrganisms	1.0	Eukaryota	superkingdom	1.0	Metazoa	kingdom	1.0	Arthropoda	phylum	1.0	Insecta	class	0.99	Hymenoptera	order	0.87	Scelionidae	family	0.53	Telenomus	genus	0.47	Telenomus_busseolae	species	0.21
Zotu263	QS_5_III_24_8_2020_S67_MLepF1_LepR1	9	TAAGATTTTGACTATTAATTCCGTCTCTAATTTTATTAATTTATAGAAATATCTTTGGATCAGGAACAGGGACAGGATGAACTATTTATCCCCCTTTATCGACCCAACTTAATCCATCAATTGATTTAACAATTTTTTCACTTCACATTGCAGGAATTTCATCAATTTTAAGATCCATTAATTTTCTATGTACAATTATTAATATATCAAATACATCAATTAATAATTGATCTTTATTTACTTGATCAGTATTAATTACAACAATTTTATTACTTTTATCATTACCAGTATTAGCTGGAGCAATTACAATAATTTTAACTGATCGAAATCTAAATACTGCATTTTTTAATCCTGCAGGAGGGGGAGATCCTATTTTATACCAACATCTATTT		cellularOrganisms	cellularOrganisms	1.0	Eukaryota	superkingdom	1.0	Metazoa	kingdom	1.0	Arthropoda	phylum	1.0	Insecta	class	0.99	Hymenoptera	order	0.87	Scelionidae	family	0.53	Telenomus	genus	0.47	Telenomus_busseolae	species	0.21
Zotu474	SA_1_II_26_8_2020_S74_MLepF1_LepR1	84	TTAGATTTTGATTATTACCTCCCTCTTTAATAATAATACTATTTAGATTTATAATTAATAATGGAACAGGAACAGGATGAACAATTTATCCACCTTTATCAAATAATATTGCTCATAATAATATTTCAGTAGATTTAACTATTTTTTCCTTACATATAGCAGGAATTTCATCAATTTTAGGAGCAATTAATTTTATTTGTACTATTATAAATATAATACCAAATAATATAAAATTAAATCAAATCCCGTTATTCCCCTGGTCAATTTTAATTACAGCTATTTTATTAATTTTATCTTTACCTGTATTAGCTGGTGCTATTACAATATTATTAACAGATCGTAACTTAAATACATCATTTTTTGATCCATCAGGAGGAGGGGATCCAGTTTTATACCAAC…		cellularOrganisms	cellularOrganisms	1.0	Eukaryota	superkingdom	1.0	Metazoa	kingdom	1.0	Arthropoda	phylum	1.0	Insecta	class	1.0	Hemiptera	order	1.0	Phylloxeridae	family	1.0	Daktulosphaira	genus	1.0	Daktulosphaira_vitifoliae	species	1.0
Zotu474	SA_4_II_26_8_2020_S82_MLepF1_LepR1	299	TTAGATTTTGATTATTACCTCCCTCTTTAATAATAATACTATTTAGATTTATAATTAATAATGGAACAGGAACAGGATGAACAATTTATCCACCTTTATCAAATAATATTGCTCATAATAATATTTCAGTAGATTTAACTATTTTTTCCTTACATATAGCAGGAATTTCATCAATTTTAGGAGCAATTAATTTTATTTGTACTATTATAAATATAATACCAAATAATATAAAATTAAATCAAATCCCGTTATTCCCCTGGTCAATTTTAATTACAGCTATTTTATTAATTTTATCTTTACCTGTATTAGCTGGTGCTATTACAATATTATTAACAGATCGTAACTTAAATACATCATTTTTTGATCCATCAGGAGGAGGGGATCCAGTTTTATACCAAC…		cellularOrganisms	cellularOrganisms	1.0	Eukaryota	superkingdom	1.0	Metazoa	kingdom	1.0	Arthropoda	phylum	1.0	Insecta	class	1.0	Hemiptera	order	1.0	Phylloxeridae	family	1.0	Daktulosphaira	genus	1.0	Daktulosphaira_vitifoliae	species	1.0
Zotu311	QS_1_III_27_7_2020_S27_MLepF1_LepR1	713	TAAGATTTTGAATATTACCTCCTTCTTTATCTTTATTATTAATTAGAAGAATAGTTGAAACTGGTACTGGAACAGGATGAACAGTCTATCCTCCCTTATCTTCTGTAATTGCTCATACAGGATCATCAGTTGATTTTTCTATTTTTTCATTACATATTGCTGGAATTTCTTCTATTTTAGGAGCAATTAATTttatttctactataataaatataaaaattaaatttttaaaatttaatcaaatttcattatttGTTTGATCTATTTTAATTACTACAATTTTATTATTACTTTCATTACCAGTATTAGCAGGAGCAATTACTATATTATTAACAGACCGAAATTTAAATACATCATTTTTTGATCCTATAGGAGGAGGAGATCCTGTTCTTTATCAAC…		cellularOrganisms	cellularOrganisms	1.0	Eukaryota	superkingdom	1.0	Metazoa	kingdom	1.0	Arthropoda	phylum	1.0	Insecta	class	1.0	Diptera	order	0.87	Cecidomyiidae	family	0.84	Lestodiplosis	genus	0.3	Lestodiplosis_polypori	species	0.3
Zotu68	SA_2_II_23_7_2020_S6_RonMWASPdeg_HCO2198	5	CCGTATAAATAATATAAGTTTTTGATTACTTCCCCCATCTTTAACCCTTCTTCTATCAAGAAGATTAGTGGAAAATGGAGCAGGAACAGGATGAACAGTCTACCCCCCTCTATCCTCAAGAATCGCTCATAGAGGAGCTTCAGTAGATTTAGCAATCTTTTCTCTTCACTTAGCAGGAATTTCTTCAATTTTAGGGTCTGTAAATTTTATTACTACTGCAATTAATATGCGATCTAATGGAATTACTTTAGATCGTATACCTTTATTCGTATGATCAGTTATTATTACTACAATTTTACTTCTTCTTTCTCTTCCAGTTTTAGCCGGAGCAATTACTATATTATTAACTGACCGAAACTTAAATACTTCTTTTTTTGACCCCGCCGGAGGAGGGGACCC…		cellularOrganisms	cellularOrganisms	1.0	Eukaryota	superkingdom	1.0	Metazoa	kingdom	1.0	Arthropoda	phylum	1.0	Insecta	class	1.0	Diptera	order	1.0	Chironomidae	family	1.0	Paratanytarsus	genus	1.0	Paratanytarsus_natvigi	species	1.0
Zotu68	SA_6_III_26_8_2020_S91_RonMWASPdeg_HCO2198	246	CCGTATAAATAATATAAGTTTTTGATTACTTCCCCCATCTTTAACCCTTCTTCTATCAAGAAGATTAGTGGAAAATGGAGCAGGAACAGGATGAACAGTCTACCCCCCTCTATCCTCAAGAATCGCTCATAGAGGAGCTTCAGTAGATTTAGCAATCTTTTCTCTTCACTTAGCAGGAATTTCTTCAATTTTAGGGTCTGTAAATTTTATTACTACTGCAATTAATATGCGATCTAATGGAATTACTTTAGATCGTATACCTTTATTCGTATGATCAGTTATTATTACTACAATTTTACTTCTTCTTTCTCTTCCAGTTTTAGCCGGAGCAATTACTATATTATTAACTGACCGAAACTTAAATACTTCTTTTTTTGACCCCGCCGGAGGAGGGGACCC…		cellularOrganisms	cellularOrganisms	1.0	Eukaryota	superkingdom	1.0	Metazoa	kingdom	1.0	Arthropoda	phylum	1.0	Insecta	class	1.0	Diptera	order	1.0	Chironomidae	family	1.0	Paratanytarsus	genus	1.0	Paratanytarsus_natvigi	species	1.0
Zotu68	SA_6_IV_26_8_2020_S92_RonMWASPdeg_HCO2198	110	CCGTATAAATAATATAAGTTTTTGATTACTTCCCCCATCTTTAACCCTTCTTCTATCAAGAAGATTAGTGGAAAATGGAGCAGGAACAGGATGAACAGTCTACCCCCCTCTATCCTCAAGAATCGCTCATAGAGGAGCTTCAGTAGATTTAGCAATCTTTTCTCTTCACTTAGCAGGAATTTCTTCAATTTTAGGGTCTGTAAATTTTATTACTACTGCAATTAATATGCGATCTAATGGAATTACTTTAGATCGTATACCTTTATTCGTATGATCAGTTATTATTACTACAATTTTACTTCTTCTTTCTCTTCCAGTTTTAGCCGGAGCAATTACTATATTATTAACTGACCGAAACTTAAATACTTCTTTTTTTGACCCCGCCGGAGGAGGGGACCC…		cellularOrganisms	cellularOrganisms	1.0	Eukaryota	superkingdom	1.0	Metazoa	kingdom	1.0	Arthropoda	phylum	1.0	Insecta	class	1.0	Diptera	order	1.0	Chironomidae	family	1.0	Paratanytarsus	genus	1.0	Paratanytarsus_natvigi	species	1.0
Zotu68	SA_1_II_26_8_2020_S74_RonMWASPdeg_HCO2198	180	CCGTATAAATAATATAAGTTTTTGATTACTTCCCCCATCTTTAACCCTTCTTCTATCAAGAAGATTAGTGGAAAATGGAGCAGGAACAGGATGAACAGTCTACCCCCCTCTATCCTCAAGAATCGCTCATAGAGGAGCTTCAGTAGATTTAGCAATCTTTTCTCTTCACTTAGCAGGAATTTCTTCAATTTTAGGGTCTGTAAATTTTATTACTACTGCAATTAATATGCGATCTAATGGAATTACTTTAGATCGTATACCTTTATTCGTATGATCAGTTATTATTACTACAATTTTACTTCTTCTTTCTCTTCCAGTTTTAGCCGGAGCAATTACTATATTATTAACTGACCGAAACTTAAATACTTCTTTTTTTGACCCCGCCGGAGGAGGGGACCC…		cellularOrganisms	cellularOrganisms	1.0	Eukaryota	superkingdom	1.0	Metazoa	kingdom	1.0	Arthropoda	phylum	1.0	Insecta	class	1.0	Diptera	order	1.0	Chironomidae	family	1.0	Paratanytarsus	genus	1.0	Paratanytarsus_natvigi	species	1.0
Zotu68	SA_2_IV_23_7_2020_S8_RonMWASPdeg_HCO2198	7	CCGTATAAATAATATAAGTTTTTGATTACTTCCCCCATCTTTAACCCTTCTTCTATCAAGAAGATTAGTGGAAAATGGAGCAGGAACAGGATGAACAGTCTACCCCCCTCTATCCTCAAGAATCGCTCATAGAGGAGCTTCAGTAGATTTAGCAATCTTTTCTCTTCACTTAGCAGGAATTTCTTCAATTTTAGGGTCTGTAAATTTTATTACTACTGCAATTAATATGCGATCTAATGGAATTACTTTAGATCGTATACCTTTATTCGTATGATCAGTTATTATTACTACAATTTTACTTCTTCTTTCTCTTCCAGTTTTAGCCGGAGCAATTACTATATTATTAACTGACCGAAACTTAAATACTTCTTTTTTTGACCCCGCCGGAGGAGGGGACCC…		cellularOrganisms	cellularOrganisms	1.0	Eukaryota	superkingdom	1.0	Metazoa	kingdom	1.0	Arthropoda	phylum	1.0	Insecta	class	1.0	Diptera	order	1.0	Chironomidae	family	1.0	Paratanytarsus	genus	1.0	Paratanytarsus_natvigi	species	1.0
Zotu68	SA_5_I_26_8_2020_S85_RonMWASPdeg_HCO2198	83	CCGTATAAATAATATAAGTTTTTGATTACTTCCCCCATCTTTAACCCTTCTTCTATCAAGAAGATTAGTGGAAAATGGAGCAGGAACAGGATGAACAGTCTACCCCCCTCTATCCTCAAGAATCGCTCATAGAGGAGCTTCAGTAGATTTAGCAATCTTTTCTCTTCACTTAGCAGGAATTTCTTCAATTTTAGGGTCTGTAAATTTTATTACTACTGCAATTAATATGCGATCTAATGGAATTACTTTAGATCGTATACCTTTATTCGTATGATCAGTTATTATTACTACAATTTTACTTCTTCTTTCTCTTCCAGTTTTAGCCGGAGCAATTACTATATTATTAACTGACCGAAACTTAAATACTTCTTTTTTTGACCCCGCCGGAGGAGGGGACCC…		cellularOrganisms	cellularOrganisms	1.0	Eukaryota	superkingdom	1.0	Metazoa	kingdom	1.0	Arthropoda	phylum	1.0	Insecta	class	1.0	Diptera	order	1.0	Chironomidae	family	1.0	Paratanytarsus	genus	1.0	Paratanytarsus_natvigi	species	1.0
Zotu68	SA_6_II_26_8_2020_S90_RonMWASPdeg_HCO2198	243	CCGTATAAATAATATAAGTTTTTGATTACTTCCCCCATCTTTAACCCTTCTTCTATCAAGAAGATTAGTGGAAAATGGAGCAGGAACAGGATGAACAGTCTACCCCCCTCTATCCTCAAGAATCGCTCATAGAGGAGCTTCAGTAGATTTAGCAATCTTTTCTCTTCACTTAGCAGGAATTTCTTCAATTTTAGGGTCTGTAAATTTTATTACTACTGCAATTAATATGCGATCTAATGGAATTACTTTAGATCGTATACCTTTATTCGTATGATCAGTTATTATTACTACAATTTTACTTCTTCTTTCTCTTCCAGTTTTAGCCGGAGCAATTACTATATTATTAACTGACCGAAACTTAAATACTTCTTTTTTTGACCCCGCCGGAGGAGGGGACCC…		cellularOrganisms	cellularOrganisms	1.0	Eukaryota	superkingdom	1.0	Metazoa	kingdom	1.0	Arthropoda	phylum	1.0	Insecta	class	1.0	Diptera	order	1.0	Chironomidae	family	1.0	Paratanytarsus	genus	1.0	Paratanytarsus_natvigi	species	1.0
Zotu68	SA_2_III_23_7_2020_S7_RonMWASPdeg_HCO2198	4	CCGTATAAATAATATAAGTTTTTGATTACTTCCCCCATCTTTAACCCTTCTTCTATCAAGAAGATTAGTGGAAAATGGAGCAGGAACAGGATGAACAGTCTACCCCCCTCTATCCTCAAGAATCGCTCATAGAGGAGCTTCAGTAGATTTAGCAATCTTTTCTCTTCACTTAGCAGGAATTTCTTCAATTTTAGGGTCTGTAAATTTTATTACTACTGCAATTAATATGCGATCTAATGGAATTACTTTAGATCGTATACCTTTATTCGTATGATCAGTTATTATTACTACAATTTTACTTCTTCTTTCTCTTCCAGTTTTAGCCGGAGCAATTACTATATTATTAACTGACCGAAACTTAAATACTTCTTTTTTTGACCCCGCCGGAGGAGGGGACCC…		cellularOrganisms	cellularOrganisms	1.0	Eukaryota	superkingdom	1.0	Metazoa	kingdom	1.0	Arthropoda	phylum	1.0	Insecta	class	1.0	Diptera	order	1.0	Chironomidae	family	1.0	Paratanytarsus	genus	1.0	Paratanytarsus_natvigi	species	1.0
Zotu68	SA_1_I_26_8_2020_S73_RonMWASPdeg_HCO2198	194	CCGTATAAATAATATAAGTTTTTGATTACTTCCCCCATCTTTAACCCTTCTTCTATCAAGAAGATTAGTGGAAAATGGAGCAGGAACAGGATGAACAGTCTACCCCCCTCTATCCTCAAGAATCGCTCATAGAGGAGCTTCAGTAGATTTAGCAATCTTTTCTCTTCACTTAGCAGGAATTTCTTCAATTTTAGGGTCTGTAAATTTTATTACTACTGCAATTAATATGCGATCTAATGGAATTACTTTAGATCGTATACCTTTATTCGTATGATCAGTTATTATTACTACAATTTTACTTCTTCTTTCTCTTCCAGTTTTAGCCGGAGCAATTACTATATTATTAACTGACCGAAACTTAAATACTTCTTTTTTTGACCCCGCCGGAGGAGGGGACCC…		cellularOrganisms	cellularOrganisms	1.0	Eukaryota	superkingdom	1.0	Metazoa	kingdom	1.0	Arthropoda	phylum	1.0	Insecta	class	1.0	Diptera	order	1.0	Chironomidae	family	1.0	Paratanytarsus	genus	1.0	Paratanytarsus_natvigi	species	1.0
Zotu68	SA_1_III_26_8_2020_S75_RonMWASPdeg_HCO2198	176	CCGTATAAATAATATAAGTTTTTGATTACTTCCCCCATCTTTAACCCTTCTTCTATCAAGAAGATTAGTGGAAAATGGAGCAGGAACAGGATGAACAGTCTACCCCCCTCTATCCTCAAGAATCGCTCATAGAGGAGCTTCAGTAGATTTAGCAATCTTTTCTCTTCACTTAGCAGGAATTTCTTCAATTTTAGGGTCTGTAAATTTTATTACTACTGCAATTAATATGCGATCTAATGGAATTACTTTAGATCGTATACCTTTATTCGTATGATCAGTTATTATTACTACAATTTTACTTCTTCTTTCTCTTCCAGTTTTAGCCGGAGCAATTACTATATTATTAACTGACCGAAACTTAAATACTTCTTTTTTTGACCCCGCCGGAGGAGGGGACCC…		cellularOrganisms	cellularOrganisms	1.0	Eukaryota	superkingdom	1.0	Metazoa	kingdom	1.0	Arthropoda	phylum	1.0	Insecta	class	1.0	Diptera	order	1.0	Chironomidae	family	1.0	Paratanytarsus	genus	1.0	Paratanytarsus_natvigi	species	1.0
Zotu68	SA_2_I_23_7_2020_S5_RonMWASPdeg_HCO2198	10	CCGTATAAATAATATAAGTTTTTGATTACTTCCCCCATCTTTAACCCTTCTTCTATCAAGAAGATTAGTGGAAAATGGAGCAGGAACAGGATGAACAGTCTACCCCCCTCTATCCTCAAGAATCGCTCATAGAGGAGCTTCAGTAGATTTAGCAATCTTTTCTCTTCACTTAGCAGGAATTTCTTCAATTTTAGGGTCTGTAAATTTTATTACTACTGCAATTAATATGCGATCTAATGGAATTACTTTAGATCGTATACCTTTATTCGTATGATCAGTTATTATTACTACAATTTTACTTCTTCTTTCTCTTCCAGTTTTAGCCGGAGCAATTACTATATTATTAACTGACCGAAACTTAAATACTTCTTTTTTTGACCCCGCCGGAGGAGGGGACCC…		cellularOrganisms	cellularOrganisms	1.0	Eukaryota	superkingdom	1.0	Metazoa	kingdom	1.0	Arthropoda	phylum	1.0	Insecta	class	1.0	Diptera	order	1.0	Chironomidae	family	1.0	Paratanytarsus	genus	1.0	Paratanytarsus_natvigi	species	1.0
Zotu68	SA_5_IV_26_8_2020_S88_RonMWASPdeg_HCO2198	93	CCGTATAAATAATATAAGTTTTTGATTACTTCCCCCATCTTTAACCCTTCTTCTATCAAGAAGATTAGTGGAAAATGGAGCAGGAACAGGATGAACAGTCTACCCCCCTCTATCCTCAAGAATCGCTCATAGAGGAGCTTCAGTAGATTTAGCAATCTTTTCTCTTCACTTAGCAGGAATTTCTTCAATTTTAGGGTCTGTAAATTTTATTACTACTGCAATTAATATGCGATCTAATGGAATTACTTTAGATCGTATACCTTTATTCGTATGATCAGTTATTATTACTACAATTTTACTTCTTCTTTCTCTTCCAGTTTTAGCCGGAGCAATTACTATATTATTAACTGACCGAAACTTAAATACTTCTTTTTTTGACCCCGCCGGAGGAGGGGACCC…		cellularOrganisms	cellularOrganisms	1.0	Eukaryota	superkingdom	1.0	Metazoa	kingdom	1.0	Arthropoda	phylum	1.0	Insecta	class	1.0	Diptera	order	1.0	Chironomidae	family	1.0	Paratanytarsus	genus	1.0	Paratanytarsus_natvigi	species	1.0
Zotu68	SA_5_III_26_8_2020_S87_RonMWASPdeg_HCO2198	126	CCGTATAAATAATATAAGTTTTTGATTACTTCCCCCATCTTTAACCCTTCTTCTATCAAGAAGATTAGTGGAAAATGGAGCAGGAACAGGATGAACAGTCTACCCCCCTCTATCCTCAAGAATCGCTCATAGAGGAGCTTCAGTAGATTTAGCAATCTTTTCTCTTCACTTAGCAGGAATTTCTTCAATTTTAGGGTCTGTAAATTTTATTACTACTGCAATTAATATGCGATCTAATGGAATTACTTTAGATCGTATACCTTTATTCGTATGATCAGTTATTATTACTACAATTTTACTTCTTCTTTCTCTTCCAGTTTTAGCCGGAGCAATTACTATATTATTAACTGACCGAAACTTAAATACTTCTTTTTTTGACCCCGCCGGAGGAGGGGACCC…		cellularOrganisms	cellularOrganisms	1.0	Eukaryota	superkingdom	1.0	Metazoa	kingdom	1.0	Arthropoda	phylum	1.0	Insecta	class	1.0	Diptera	order	1.0	Chironomidae	family	1.0	Paratanytarsus	genus	1.0	Paratanytarsus_natvigi	species	1.0
Zotu68	SA_6_I_26_8_2020_S89_RonMWASPdeg_HCO2198	185	CCGTATAAATAATATAAGTTTTTGATTACTTCCCCCATCTTTAACCCTTCTTCTATCAAGAAGATTAGTGGAAAATGGAGCAGGAACAGGATGAACAGTCTACCCCCCTCTATCCTCAAGAATCGCTCATAGAGGAGCTTCAGTAGATTTAGCAATCTTTTCTCTTCACTTAGCAGGAATTTCTTCAATTTTAGGGTCTGTAAATTTTATTACTACTGCAATTAATATGCGATCTAATGGAATTACTTTAGATCGTATACCTTTATTCGTATGATCAGTTATTATTACTACAATTTTACTTCTTCTTTCTCTTCCAGTTTTAGCCGGAGCAATTACTATATTATTAACTGACCGAAACTTAAATACTTCTTTTTTTGACCCCGCCGGAGGAGGGGACCC…		cellularOrganisms	cellularOrganisms	1.0	Eukaryota	superkingdom	1.0	Metazoa	kingdom	1.0	Arthropoda	phylum	1.0	Insecta	class	1.0	Diptera	order	1.0	Chironomidae	family	1.0	Paratanytarsus	genus	1.0	Paratanytarsus_natvigi	species	1.0
Zotu68	SA_1_IV_26_8_2020_S76_RonMWASPdeg_HCO2198	247	CCGTATAAATAATATAAGTTTTTGATTACTTCCCCCATCTTTAACCCTTCTTCTATCAAGAAGATTAGTGGAAAATGGAGCAGGAACAGGATGAACAGTCTACCCCCCTCTATCCTCAAGAATCGCTCATAGAGGAGCTTCAGTAGATTTAGCAATCTTTTCTCTTCACTTAGCAGGAATTTCTTCAATTTTAGGGTCTGTAAATTTTATTACTACTGCAATTAATATGCGATCTAATGGAATTACTTTAGATCGTATACCTTTATTCGTATGATCAGTTATTATTACTACAATTTTACTTCTTCTTTCTCTTCCAGTTTTAGCCGGAGCAATTACTATATTATTAACTGACCGAAACTTAAATACTTCTTTTTTTGACCCCGCCGGAGGAGGGGACCC…		cellularOrganisms	cellularOrganisms	1.0	Eukaryota	superkingdom	1.0	Metazoa	kingdom	1.0	Arthropoda	phylum	1.0	Insecta	class	1.0	Diptera	order	1.0	Chironomidae	family	1.0	Paratanytarsus	genus	1.0	Paratanytarsus_natvigi	species	1.0
Zotu68	SA_4_II_23_7_2020_S14_RonMWASPdeg_HCO2198	4	CCGTATAAATAATATAAGTTTTTGATTACTTCCCCCATCTTTAACCCTTCTTCTATCAAGAAGATTAGTGGAAAATGGAGCAGGAACAGGATGAACAGTCTACCCCCCTCTATCCTCAAGAATCGCTCATAGAGGAGCTTCAGTAGATTTAGCAATCTTTTCTCTTCACTTAGCAGGAATTTCTTCAATTTTAGGGTCTGTAAATTTTATTACTACTGCAATTAATATGCGATCTAATGGAATTACTTTAGATCGTATACCTTTATTCGTATGATCAGTTATTATTACTACAATTTTACTTCTTCTTTCTCTTCCAGTTTTAGCCGGAGCAATTACTATATTATTAACTGACCGAAACTTAAATACTTCTTTTTTTGACCCCGCCGGAGGAGGGGACCC…		cellularOrganisms	cellularOrganisms	1.0	Eukaryota	superkingdom	1.0	Metazoa	kingdom	1.0	Arthropoda	phylum	1.0	Insecta	class	1.0	Diptera	order	1.0	Chironomidae	family	1.0	Paratanytarsus	genus	1.0	Paratanytarsus_natvigi	species	1.0
Zotu68	SA_4_III_23_7_2020_S15_RonMWASPdeg_HCO2198	3	CCGTATAAATAATATAAGTTTTTGATTACTTCCCCCATCTTTAACCCTTCTTCTATCAAGAAGATTAGTGGAAAATGGAGCAGGAACAGGATGAACAGTCTACCCCCCTCTATCCTCAAGAATCGCTCATAGAGGAGCTTCAGTAGATTTAGCAATCTTTTCTCTTCACTTAGCAGGAATTTCTTCAATTTTAGGGTCTGTAAATTTTATTACTACTGCAATTAATATGCGATCTAATGGAATTACTTTAGATCGTATACCTTTATTCGTATGATCAGTTATTATTACTACAATTTTACTTCTTCTTTCTCTTCCAGTTTTAGCCGGAGCAATTACTATATTATTAACTGACCGAAACTTAAATACTTCTTTTTTTGACCCCGCCGGAGGAGGGGACCC…		cellularOrganisms	cellularOrganisms	1.0	Eukaryota	superkingdom	1.0	Metazoa	kingdom	1.0	Arthropoda	phylum	1.0	Insecta	class	1.0	Diptera	order	1.0	Chironomidae	family	1.0	Paratanytarsus	genus	1.0	Paratanytarsus_natvigi	species	1.0
Zotu68	SA_5_II_26_8_2020_S86_RonMWASPdeg_HCO2198	91	CCGTATAAATAATATAAGTTTTTGATTACTTCCCCCATCTTTAACCCTTCTTCTATCAAGAAGATTAGTGGAAAATGGAGCAGGAACAGGATGAACAGTCTACCCCCCTCTATCCTCAAGAATCGCTCATAGAGGAGCTTCAGTAGATTTAGCAATCTTTTCTCTTCACTTAGCAGGAATTTCTTCAATTTTAGGGTCTGTAAATTTTATTACTACTGCAATTAATATGCGATCTAATGGAATTACTTTAGATCGTATACCTTTATTCGTATGATCAGTTATTATTACTACAATTTTACTTCTTCTTTCTCTTCCAGTTTTAGCCGGAGCAATTACTATATTATTAACTGACCGAAACTTAAATACTTCTTTTTTTGACCCCGCCGGAGGAGGGGACCC…		cellularOrganisms	cellularOrganisms	1.0	Eukaryota	superkingdom	1.0	Metazoa	kingdom	1.0	Arthropoda	phylum	1.0	Insecta	class	1.0	Diptera	order	1.0	Chironomidae	family	1.0	Paratanytarsus	genus	1.0	Paratanytarsus_natvigi	species	1.0
Zotu1308	QS_3_I_27_7_2020_S33_MLepF1_LepR1	43	TAAGATTCTGGCTACTCCCTCCCTCTTTAACATTACTTTTAATAAGAAGAATAGTCGAAAGAGGAGCAGGGACTGGTTGGACAGTATATCCACCATTAGCGGCTAATATTGCCCATAGAGGGGGCTCTGTTGACTTAGCAATTTTTAGACTTCATTTAGCTGGAATCTCCTCAATTCTAGGGGCAATTAATTTTATTACAACAGTAATTAATATGCGAGCAATAGGAATAACCTTAGACCAAACACCTCTACTAGTCTGATCTATTGCTATTACAGCCCTTCTTCTTCTTTTATCCTTACCTGTTCTTGCGGGAGCAATTACCATACTTTTAACAGATCGAAACTTAAATACATCATTCTTTGACCCGGCTGGAGGAGGAGACCCTATTCTTTATCAAC…		cellularOrganisms	cellularOrganisms	1.0	Eukaryota	superkingdom	1.0	Metazoa	kingdom	1.0	Arthropoda	phylum	1.0	Insecta	class	1.0	Coleoptera	order	1.0	Buprestidae	family	1.0	Agrilus	genus	1.0	Agrilus_planipennis	species	1.0
Zotu2263	SA_1_III_26_8_2020_S75_MLepF1_LepR1	7	TAAGATTTTGACTATTACCAATATCAATCACACTACTAATTTCAAGCTCAACAACCGCATCAGGGTCAGGAACAGGATGAACTGTTTATCCTCCCCTTTCTGCACAAGAAGCACACTCAGGACCATCAGTTGACTTAACAATTTTTTCACTACACATTGCAGGAATTAGATCAATTATAGGGGCAATCAACTTCATCTCAACAATTATAAATATACGAGTAAAAGGAATAACAATAGAAAAAACACCACTTTTTTGTTGATCAGTATTGATTACAGCAGTTCTACTAATTGTATCACTACCTGTATTAGCTGGAGCAATTACAATATTACTACTAGATCACCaaaaaaaaaTTTCGAATCACCAAAATTTCGAATTTTAATACATCATTTTTTGACCCA…		cellularOrganisms	cellularOrganisms	1.0	Eukaryota	superkingdom	1.0	Metazoa	kingdom	1.0	Arthropoda	phylum	1.0	Insecta	class	1.0	Hemiptera	order	1.0	Pentatomidae	family	1.0	Nezara	genus	1.0	Nezara_antennata	species	1.0
Zotu2263	SA_1_II_26_8_2020_S74_MLepF1_LepR1	5	TAAGATTTTGACTATTACCAATATCAATCACACTACTAATTTCAAGCTCAACAACCGCATCAGGGTCAGGAACAGGATGAACTGTTTATCCTCCCCTTTCTGCACAAGAAGCACACTCAGGACCATCAGTTGACTTAACAATTTTTTCACTACACATTGCAGGAATTAGATCAATTATAGGGGCAATCAACTTCATCTCAACAATTATAAATATACGAGTAAAAGGAATAACAATAGAAAAAACACCACTTTTTTGTTGATCAGTATTGATTACAGCAGTTCTACTAATTGTATCACTACCTGTATTAGCTGGAGCAATTACAATATTACTACTAGATCACCaaaaaaaaaTTTCGAATCACCAAAATTTCGAATTTTAATACATCATTTTTTGACCCA…		cellularOrganisms	cellularOrganisms	1.0	Eukaryota	superkingdom	1.0	Metazoa	kingdom	1.0	Arthropoda	phylum	1.0	Insecta	class	1.0	Hemiptera	order	1.0	Pentatomidae	family	1.0	Nezara	genus	1.0	Nezara_antennata	species	1.0
Zotu3566	QS_1_II_27_7_2020_S26_RonMWASPdeg_HCO2198	4	TCGTATAAATAATATAAGATTTTGATTATTACCCCCTTCTATTATACTTTTAATTTCAAGAAGAATTGTAGAAAATGGAGCAGGAACTGGATGAACAGTTTACCCCCCACTATCATCTAATATTGCCCATAGAGGAAGATCAGTTGATTTAGCAATTTTTTCTTTACATTTAGCTGGAATTTCTTCAATTTTAGGAGCTGTTAATTTTATTACAACAATTATTAATATACGACCTAATAATATAAAATTAGATCAAATACCATTATTTGTTTGAGCTGTAGGAATTACAGCTTTACTTCTTTTACTTTCTTTACCAGTTTTAGCTGGAGCTATTACTATATTATTAACAGATCGTAATTTAAATACTTCATTTTTTGACCCAGCAGGTGGTGGAGATCC…		cellularOrganisms	cellularOrganisms	1.0	Eukaryota	superkingdom	1.0	Metazoa	kingdom	1.0	Arthropoda	phylum	1.0	Insecta	class	1.0	Lepidoptera	order	1.0	Tortricidae	family	1.0	Phtheochroa	genus	1.0	Phtheochroa_riscana	species	1.0
Zotu1367	SA_2_II_26_8_2020_S78_RonMWASPdeg_HCO2198	4	TCGAATAAATTATATAAGATTTTGACTTCTTCCTCCATCATTAACTCTATTGTTGGTTGGTAGTTTAGTTGACAATGGTATCTGGGACCTTTGTCAAAATATATATTTCATTCTGGTTCTTGTGTTGATTTAACAATTTTGTCATTACATTTAGCAGGTGTATCATCAATTTTAGGTGCTGTAAATTTCATTAGAACAATTTTTAATATGCGTTCTACTGGTATAAGTTTAGATAAAACTCCATTGTTTGTATGATCCGTACTGATTACTGCATTTTTATTGTTGTTATCTTCACTAGTTTTAGCTGGTGCTATTACTATATTATTAACTGATCGTAATTTGAATACATGTTTTTTTGATCCATTTGGAGGAGGAGATCATATTCTTTATCAATATTTG…		cellularOrganisms	cellularOrganisms	1.0	Eukaryota	superkingdom	1.0	Metazoa	kingdom	0.98	Arthropoda	phylum	0.95	Insecta	class	0.95	Hemiptera	order	0.92	Cicadidae	family	0.92	Neotibicen	genus	0.41	Neotibicen_pruinosus	species	0.14
Zotu1367	SA_2_III_26_8_2020_S79_RonMWASPdeg_HCO2198	11	TCGAATAAATTATATAAGATTTTGACTTCTTCCTCCATCATTAACTCTATTGTTGGTTGGTAGTTTAGTTGACAATGGTATCTGGGACCTTTGTCAAAATATATATTTCATTCTGGTTCTTGTGTTGATTTAACAATTTTGTCATTACATTTAGCAGGTGTATCATCAATTTTAGGTGCTGTAAATTTCATTAGAACAATTTTTAATATGCGTTCTACTGGTATAAGTTTAGATAAAACTCCATTGTTTGTATGATCCGTACTGATTACTGCATTTTTATTGTTGTTATCTTCACTAGTTTTAGCTGGTGCTATTACTATATTATTAACTGATCGTAATTTGAATACATGTTTTTTTGATCCATTTGGAGGAGGAGATCATATTCTTTATCAATATTTG…		cellularOrganisms	cellularOrganisms	1.0	Eukaryota	superkingdom	1.0	Metazoa	kingdom	0.98	Arthropoda	phylum	0.95	Insecta	class	0.95	Hemiptera	order	0.92	Cicadidae	family	0.92	Neotibicen	genus	0.41	Neotibicen_pruinosus	species	0.14
Zotu1367	SA_2_IV_26_8_2020_S80_RonMWASPdeg_HCO2198	6	TCGAATAAATTATATAAGATTTTGACTTCTTCCTCCATCATTAACTCTATTGTTGGTTGGTAGTTTAGTTGACAATGGTATCTGGGACCTTTGTCAAAATATATATTTCATTCTGGTTCTTGTGTTGATTTAACAATTTTGTCATTACATTTAGCAGGTGTATCATCAATTTTAGGTGCTGTAAATTTCATTAGAACAATTTTTAATATGCGTTCTACTGGTATAAGTTTAGATAAAACTCCATTGTTTGTATGATCCGTACTGATTACTGCATTTTTATTGTTGTTATCTTCACTAGTTTTAGCTGGTGCTATTACTATATTATTAACTGATCGTAATTTGAATACATGTTTTTTTGATCCATTTGGAGGAGGAGATCATATTCTTTATCAATATTTG…		cellularOrganisms	cellularOrganisms	1.0	Eukaryota	superkingdom	1.0	Metazoa	kingdom	0.98	Arthropoda	phylum	0.95	Insecta	class	0.95	Hemiptera	order	0.92	Cicadidae	family	0.92	Neotibicen	genus	0.41	Neotibicen_pruinosus	species	0.14
Zotu1367	SA_2_I_26_8_2020_S77_RonMWASPdeg_HCO2198	9	TCGAATAAATTATATAAGATTTTGACTTCTTCCTCCATCATTAACTCTATTGTTGGTTGGTAGTTTAGTTGACAATGGTATCTGGGACCTTTGTCAAAATATATATTTCATTCTGGTTCTTGTGTTGATTTAACAATTTTGTCATTACATTTAGCAGGTGTATCATCAATTTTAGGTGCTGTAAATTTCATTAGAACAATTTTTAATATGCGTTCTACTGGTATAAGTTTAGATAAAACTCCATTGTTTGTATGATCCGTACTGATTACTGCATTTTTATTGTTGTTATCTTCACTAGTTTTAGCTGGTGCTATTACTATATTATTAACTGATCGTAATTTGAATACATGTTTTTTTGATCCATTTGGAGGAGGAGATCATATTCTTTATCAATATTTG…		cellularOrganisms	cellularOrganisms	1.0	Eukaryota	superkingdom	1.0	Metazoa	kingdom	0.98	Arthropoda	phylum	0.95	Insecta	class	0.95	Hemiptera	order	0.92	Cicadidae	family	0.92	Neotibicen	genus	0.41	Neotibicen_pruinosus	species	0.14
Zotu1543	SA_1_III_26_8_2020_S75_MLepF1_LepR1	7	TAAGATTTTGATTATTACCTCCATCAATCACATTACTTATTATAAGATCAATAGTAGAAAGAGGAGCGGGAACTGGATGAACAGTATATCCTCCATTATCATCAAATATTGCACACAGAGGAGCATCAGTAGACCTAGCAATTTTCTCATTACATTTAGCAGGGGTATCCTCAATTTTAGGAGCCATCAATTTTATTTCAACAATTATTAATATACGACCTGAAGGTATAACAGCAGAACGAATTCCTCTGTTTGTATGATCAGTAGGGATTACTGCATTACTGCTACTATTATCACTTCCAGTATTAGCTGGAGCAATTACAATACTCCTAACAGATCGAAACTTTAATACATCATTCTTTGATCCTGTAGGAGGGGGGGATCCTATTTTATACCAAC…		cellularOrganisms	cellularOrganisms	1.0	Eukaryota	superkingdom	1.0	Metazoa	kingdom	1.0	Arthropoda	phylum	1.0	Insecta	class	1.0	Hemiptera	order	1.0	Anthocoridae	family	1.0	Orius	genus	1.0	Orius_insidiosus	species	1.0
Zotu1543	SA_1_I_26_8_2020_S73_MLepF1_LepR1	7	TAAGATTTTGATTATTACCTCCATCAATCACATTACTTATTATAAGATCAATAGTAGAAAGAGGAGCGGGAACTGGATGAACAGTATATCCTCCATTATCATCAAATATTGCACACAGAGGAGCATCAGTAGACCTAGCAATTTTCTCATTACATTTAGCAGGGGTATCCTCAATTTTAGGAGCCATCAATTTTATTTCAACAATTATTAATATACGACCTGAAGGTATAACAGCAGAACGAATTCCTCTGTTTGTATGATCAGTAGGGATTACTGCATTACTGCTACTATTATCACTTCCAGTATTAGCTGGAGCAATTACAATACTCCTAACAGATCGAAACTTTAATACATCATTCTTTGATCCTGTAGGAGGGGGGGATCCTATTTTATACCAAC…		cellularOrganisms	cellularOrganisms	1.0	Eukaryota	superkingdom	1.0	Metazoa	kingdom	1.0	Arthropoda	phylum	1.0	Insecta	class	1.0	Hemiptera	order	1.0	Anthocoridae	family	1.0	Orius	genus	1.0	Orius_insidiosus	species	1.0
Zotu1543	SA_1_IV_26_8_2020_S76_MLepF1_LepR1	7	TAAGATTTTGATTATTACCTCCATCAATCACATTACTTATTATAAGATCAATAGTAGAAAGAGGAGCGGGAACTGGATGAACAGTATATCCTCCATTATCATCAAATATTGCACACAGAGGAGCATCAGTAGACCTAGCAATTTTCTCATTACATTTAGCAGGGGTATCCTCAATTTTAGGAGCCATCAATTTTATTTCAACAATTATTAATATACGACCTGAAGGTATAACAGCAGAACGAATTCCTCTGTTTGTATGATCAGTAGGGATTACTGCATTACTGCTACTATTATCACTTCCAGTATTAGCTGGAGCAATTACAATACTCCTAACAGATCGAAACTTTAATACATCATTCTTTGATCCTGTAGGAGGGGGGGATCCTATTTTATACCAAC…		cellularOrganisms	cellularOrganisms	1.0	Eukaryota	superkingdom	1.0	Metazoa	kingdom	1.0	Arthropoda	phylum	1.0	Insecta	class	1.0	Hemiptera	order	1.0	Anthocoridae	family	1.0	Orius	genus	1.0	Orius_insidiosus	species	1.0
Zotu1543	SA_1_II_26_8_2020_S74_MLepF1_LepR1	9	TAAGATTTTGATTATTACCTCCATCAATCACATTACTTATTATAAGATCAATAGTAGAAAGAGGAGCGGGAACTGGATGAACAGTATATCCTCCATTATCATCAAATATTGCACACAGAGGAGCATCAGTAGACCTAGCAATTTTCTCATTACATTTAGCAGGGGTATCCTCAATTTTAGGAGCCATCAATTTTATTTCAACAATTATTAATATACGACCTGAAGGTATAACAGCAGAACGAATTCCTCTGTTTGTATGATCAGTAGGGATTACTGCATTACTGCTACTATTATCACTTCCAGTATTAGCTGGAGCAATTACAATACTCCTAACAGATCGAAACTTTAATACATCATTCTTTGATCCTGTAGGAGGGGGGGATCCTATTTTATACCAAC…		cellularOrganisms	cellularOrganisms	1.0	Eukaryota	superkingdom	1.0	Metazoa	kingdom	1.0	Arthropoda	phylum	1.0	Insecta	class	1.0	Hemiptera	order	1.0	Anthocoridae	family	1.0	Orius	genus	1.0	Orius_insidiosus	species	1.0
Zotu1543	SA_5_III_26_8_2020_S87_MLepF1_LepR1	5	TAAGATTTTGATTATTACCTCCATCAATCACATTACTTATTATAAGATCAATAGTAGAAAGAGGAGCGGGAACTGGATGAACAGTATATCCTCCATTATCATCAAATATTGCACACAGAGGAGCATCAGTAGACCTAGCAATTTTCTCATTACATTTAGCAGGGGTATCCTCAATTTTAGGAGCCATCAATTTTATTTCAACAATTATTAATATACGACCTGAAGGTATAACAGCAGAACGAATTCCTCTGTTTGTATGATCAGTAGGGATTACTGCATTACTGCTACTATTATCACTTCCAGTATTAGCTGGAGCAATTACAATACTCCTAACAGATCGAAACTTTAATACATCATTCTTTGATCCTGTAGGAGGGGGGGATCCTATTTTATACCAAC…		cellularOrganisms	cellularOrganisms	1.0	Eukaryota	superkingdom	1.0	Metazoa	kingdom	1.0	Arthropoda	phylum	1.0	Insecta	class	1.0	Hemiptera	order	1.0	Anthocoridae	family	1.0	Orius	genus	1.0	Orius_insidiosus	species	1.0
Zotu3552	QS_1_III_24_8_2020_S51_MLepF1_LepR1	5	TTAGATTTTGACTTTTATTTCCTGCAATATCTTTTTTAATTTTGTCTTCCTATATCTCTTCAGGTGTCGGGACAGGTTGGACTGTGTACCCCCCTCTTTCTAGTGTATTATTCCATACTGACTTATCGGTAGACTTAGCTATTTTTTCTCTCCATTTGGGAGGGGTCTCTTCCATCTTGAGTTCTATTAATTTTATTACAACTATTTTTGTTATACGATTTTCTGGGATACTAATAGAACGAATTCCTCTTTTTGTTTGATCAATAATAGTAACTTCTTTTCTTCTTTTATTCTCTCTCCCGGTTTTAGCTGGGGCTATCACTATACTTCTTACAGATCGTAACTTAAATACTTCTTTCTTCGACCCCTCAGGAGGTGGGGATCCTATTCTTTATCAGC…		cellularOrganisms	cellularOrganisms	1.0	Eukaryota	superkingdom	0.99	Metazoa	kingdom	0.88	Arthropoda	phylum	0.64	Arachnida	class	0.41	Trombidiformes	order	0.29	Eriophyidae	family	0.19	Shevtchenkella	genus	0.15	Shevtchenkella_celtis	species	0.15
Zotu214	SA_4_IV_26_8_2020_S84_MLepF1_LepR1	341	TAAGTTTTTGACTTTTACCTCCTTCACTTACTCTTTTACTTTCTAGTTCAATTGTAGAAAATGGAGCAGGAACAGGATGAACAGTTTATCCTCCCCTTTCTTCAGCTATTGCTCATAGAGGGGCTTCTGTTGATTTAGCTATTTTTTCTTTACATTTAGCAGGAGTTTCTTCTATTTTAGGTTCAGTAAATTTTATTACAACAGTTATTAATATACGAGCAAATGGTATTACTTTAGACCGAATGCCTTTATTTGTTTGATCTGTTGTAATTACAACAGTTCTTTTACTTTTATCATTACCAGTCTTAGCAGGAGCTATTACTATACTTTTAACAGATCGAAATTTAAATACATCTTTTTTTGATCCTGCTGGAGGAGGTGACCCTATTTTATACCAAC…		cellularOrganisms	cellularOrganisms	1.0	Eukaryota	superkingdom	1.0	Metazoa	kingdom	1.0	Arthropoda	phylum	1.0	Insecta	class	1.0	Diptera	order	0.87	Chironomidae	family	0.75	Tanytarsus	genus	0.1	Tanytarsus_elisabethae	species	0.09
Zotu214	SA_4_III_26_8_2020_S83_MLepF1_LepR1	361	TAAGTTTTTGACTTTTACCTCCTTCACTTACTCTTTTACTTTCTAGTTCAATTGTAGAAAATGGAGCAGGAACAGGATGAACAGTTTATCCTCCCCTTTCTTCAGCTATTGCTCATAGAGGGGCTTCTGTTGATTTAGCTATTTTTTCTTTACATTTAGCAGGAGTTTCTTCTATTTTAGGTTCAGTAAATTTTATTACAACAGTTATTAATATACGAGCAAATGGTATTACTTTAGACCGAATGCCTTTATTTGTTTGATCTGTTGTAATTACAACAGTTCTTTTACTTTTATCATTACCAGTCTTAGCAGGAGCTATTACTATACTTTTAACAGATCGAAATTTAAATACATCTTTTTTTGATCCTGCTGGAGGAGGTGACCCTATTTTATACCAAC…		cellularOrganisms	cellularOrganisms	1.0	Eukaryota	superkingdom	1.0	Metazoa	kingdom	1.0	Arthropoda	phylum	1.0	Insecta	class	1.0	Diptera	order	0.87	Chironomidae	family	0.75	Tanytarsus	genus	0.1	Tanytarsus_elisabethae	species	0.09
Zotu214	SA_4_II_26_8_2020_S82_MLepF1_LepR1	401	TAAGTTTTTGACTTTTACCTCCTTCACTTACTCTTTTACTTTCTAGTTCAATTGTAGAAAATGGAGCAGGAACAGGATGAACAGTTTATCCTCCCCTTTCTTCAGCTATTGCTCATAGAGGGGCTTCTGTTGATTTAGCTATTTTTTCTTTACATTTAGCAGGAGTTTCTTCTATTTTAGGTTCAGTAAATTTTATTACAACAGTTATTAATATACGAGCAAATGGTATTACTTTAGACCGAATGCCTTTATTTGTTTGATCTGTTGTAATTACAACAGTTCTTTTACTTTTATCATTACCAGTCTTAGCAGGAGCTATTACTATACTTTTAACAGATCGAAATTTAAATACATCTTTTTTTGATCCTGCTGGAGGAGGTGACCCTATTTTATACCAAC…		cellularOrganisms	cellularOrganisms	1.0	Eukaryota	superkingdom	1.0	Metazoa	kingdom	1.0	Arthropoda	phylum	1.0	Insecta	class	1.0	Diptera	order	0.87	Chironomidae	family	0.75	Tanytarsus	genus	0.1	Tanytarsus_elisabethae	species	0.09
Zotu214	SA_4_I_26_8_2020_S81_MLepF1_LepR1	315	TAAGTTTTTGACTTTTACCTCCTTCACTTACTCTTTTACTTTCTAGTTCAATTGTAGAAAATGGAGCAGGAACAGGATGAACAGTTTATCCTCCCCTTTCTTCAGCTATTGCTCATAGAGGGGCTTCTGTTGATTTAGCTATTTTTTCTTTACATTTAGCAGGAGTTTCTTCTATTTTAGGTTCAGTAAATTTTATTACAACAGTTATTAATATACGAGCAAATGGTATTACTTTAGACCGAATGCCTTTATTTGTTTGATCTGTTGTAATTACAACAGTTCTTTTACTTTTATCATTACCAGTCTTAGCAGGAGCTATTACTATACTTTTAACAGATCGAAATTTAAATACATCTTTTTTTGATCCTGCTGGAGGAGGTGACCCTATTTTATACCAAC…		cellularOrganisms	cellularOrganisms	1.0	Eukaryota	superkingdom	1.0	Metazoa	kingdom	1.0	Arthropoda	phylum	1.0	Insecta	class	1.0	Diptera	order	0.87	Chironomidae	family	0.75	Tanytarsus	genus	0.1	Tanytarsus_elisabethae	species	0.09
Zotu2231	SA_3_IV_23_7_2020_S12_MLepF1_LepR1	3	AGCTTTTGATTATTACCTGCTTCAGTTTTATTATTAATTTTATCAAGTCTTTTTGAAGTTGGTGCAGGAACTGGATGAACAGTTTATCCTCCATTAAGTAGCATTGAAGCTCATTCAGGACCTTCAGTTGATTTAGCAATTTTCAGCTTACATTTATCTGGTGCATCTTCGATTGCCGGAGCAATCAATTTTATTGTAACTATTGTTAATATGCGTGGACGTGGTCTCGAATTTTATCGCTTACCTTTATTTGTGTGAGCAGTTTTTGTTACCGCAATTTTATTGTTATTATCTTTACCAGTACTTGCAGGTGCTATTACAATGTTATTATTTGATCGTAACCTTGGAACAGTCTTCTTTAATGCTGCTGGAGGTGGTGATCCTGTTTTATATCAACAT…		cellularOrganisms	cellularOrganisms	1.0	Eukaryota	superkingdom	0.98	Metazoa	kingdom	0.37	Arthropoda	phylum	0.22	Insecta	class	0.2	Hymenoptera	order	0.09	Megachilidae	family	0.08	Chelostoma	genus	0.08	Chelostoma_incisulum	species	0.07
Zotu2231	SA_1_III_23_7_2020_S3_MLepF1_LepR1	5	AGCTTTTGATTATTACCTGCTTCAGTTTTATTATTAATTTTATCAAGTCTTTTTGAAGTTGGTGCAGGAACTGGATGAACAGTTTATCCTCCATTAAGTAGCATTGAAGCTCATTCAGGACCTTCAGTTGATTTAGCAATTTTCAGCTTACATTTATCTGGTGCATCTTCGATTGCCGGAGCAATCAATTTTATTGTAACTATTGTTAATATGCGTGGACGTGGTCTCGAATTTTATCGCTTACCTTTATTTGTGTGAGCAGTTTTTGTTACCGCAATTTTATTGTTATTATCTTTACCAGTACTTGCAGGTGCTATTACAATGTTATTATTTGATCGTAACCTTGGAACAGTCTTCTTTAATGCTGCTGGAGGTGGTGATCCTGTTTTATATCAACAT…		cellularOrganisms	cellularOrganisms	1.0	Eukaryota	superkingdom	0.98	Metazoa	kingdom	0.37	Arthropoda	phylum	0.22	Insecta	class	0.2	Hymenoptera	order	0.09	Megachilidae	family	0.08	Chelostoma	genus	0.08	Chelostoma_incisulum	species	0.07
Zotu1647	SA_6_I_26_8_2020_S89_MLepF1_LepR1	20	TAAGATTTTGATTATTACCCCCATCATTATCATTACTTATTATAAGAAGAATCGTAGAAAGTGGTGCAGGAACTGGATGAACTGTATACCCACCTTTATCTAGAAATATTGCACATGGTGGATCTTCAGTAGATTTAGCTATTTTTAGATTACATTTAGCAGGAATTTCTTCAATTTTAGGAGCAGTAAATTTTATTACTACAGTTATTAATATACGACCTGCAGGGATAATACTTGATCAAATACCTTTATTTGTTTGATCAGTTGTTATTACTGCAATTCTTTTATTATTGTCTCTACCTGTTTTAGCAGGAGCTATTACAATGTTATTAACAGATCGAAATTTAAATACTTCCTTCTTTGATCCTGCAGGAGGAGGAGATCCTATTTTATACCAAC…		cellularOrganisms	cellularOrganisms	1.0	Eukaryota	superkingdom	1.0	Metazoa	kingdom	1.0	Arthropoda	phylum	1.0	Insecta	class	1.0	Coleoptera	order	1.0	Latridiidae	family	1.0	Corticarina	genus	1.0	Corticarina_cavicollis	species	1.0
Zotu1647	SA_6_II_26_8_2020_S90_MLepF1_LepR1	5	TAAGATTTTGATTATTACCCCCATCATTATCATTACTTATTATAAGAAGAATCGTAGAAAGTGGTGCAGGAACTGGATGAACTGTATACCCACCTTTATCTAGAAATATTGCACATGGTGGATCTTCAGTAGATTTAGCTATTTTTAGATTACATTTAGCAGGAATTTCTTCAATTTTAGGAGCAGTAAATTTTATTACTACAGTTATTAATATACGACCTGCAGGGATAATACTTGATCAAATACCTTTATTTGTTTGATCAGTTGTTATTACTGCAATTCTTTTATTATTGTCTCTACCTGTTTTAGCAGGAGCTATTACAATGTTATTAACAGATCGAAATTTAAATACTTCCTTCTTTGATCCTGCAGGAGGAGGAGATCCTATTTTATACCAAC…		cellularOrganisms	cellularOrganisms	1.0	Eukaryota	superkingdom	1.0	Metazoa	kingdom	1.0	Arthropoda	phylum	1.0	Insecta	class	1.0	Coleoptera	order	1.0	Latridiidae	family	1.0	Corticarina	genus	1.0	Corticarina_cavicollis	species	1.0
Zotu1647	SA_4_I_23_7_2020_S13_MLepF1_LepR1	7	TAAGATTTTGATTATTACCCCCATCATTATCATTACTTATTATAAGAAGAATCGTAGAAAGTGGTGCAGGAACTGGATGAACTGTATACCCACCTTTATCTAGAAATATTGCACATGGTGGATCTTCAGTAGATTTAGCTATTTTTAGATTACATTTAGCAGGAATTTCTTCAATTTTAGGAGCAGTAAATTTTATTACTACAGTTATTAATATACGACCTGCAGGGATAATACTTGATCAAATACCTTTATTTGTTTGATCAGTTGTTATTACTGCAATTCTTTTATTATTGTCTCTACCTGTTTTAGCAGGAGCTATTACAATGTTATTAACAGATCGAAATTTAAATACTTCCTTCTTTGATCCTGCAGGAGGAGGAGATCCTATTTTATACCAAC…		cellularOrganisms	cellularOrganisms	1.0	Eukaryota	superkingdom	1.0	Metazoa	kingdom	1.0	Arthropoda	phylum	1.0	Insecta	class	1.0	Coleoptera	order	1.0	Latridiidae	family	1.0	Corticarina	genus	1.0	Corticarina_cavicollis	species	1.0
Zotu3522	SA_4_II_23_7_2020_S14_RonMWASPdeg_HCO2198	3	TCGTCTAAATAATTTAAGTTTTTGATTAGTTCCTGTCGCTTTATTATTTATAAGTTTAAGATTATTGGTAGGTTTGGGTCCTGGTACTGGTTGAACTGTGTACCCCCCTTTATCTAATTCTGTTTATCATTTTGGAGGTTCGGTAGATTTAGCTATTTTTAGATTACATGTTGCTGGTGTATCTTCTATTTTAGGAGGAATTAATTTTATTACTACTTGTTTGAAAGGAAAAATTAGATATGTTTTAAGTCTTGAATTTTTAAATTTATTCACTTGAGCTATAATTGTTACGAGATTTTCATTAGTTTTAAGATTACCTGTTTTAGCGGGTGGTATTACAATATTATTATTAGATCGTAATTTTGGTTCATCCTTTTTCGATCCTAGGGGTGGTGGCAA…		cellularOrganisms	cellularOrganisms	1.0	Eukaryota	superkingdom	1.0	Metazoa	kingdom	0.99	Rotifera	phylum	0.98	Bdelloidea	class	0.98	Philodinida	order	0.48	Habrotrochidae	family	0.48	Habrotrocha	genus	0.48	Habrotrocha_ligula	species	0.46
Zotu3669	QS_5_II_24_8_2020_S66_RonMWASPdeg_HCO2198	5	ATCATGTCGCCAAATTTATTGTTCATATTAAGTCTCAAATTTTTTAAATGATTGCCTCAATAAGAGTTCTTTCCATTGAAAAATTAAATTGCGCCCGACTAGTCAAATTGAATtcttttttgtgtctttttattatttttgaaacaaaaactcttttttCTCCCACACACGCATGAATTCAATTGAAATATTCCGATATAAAAAAATTTATTCACATGCTGTATGAGTCATTGACATTCaaaaagaagagagagaaaagaaaaaTG	-	cellularOrganisms	cellularOrganisms	1.0	Eukaryota	superkingdom	0.97	undef_Eukaryota	kingdom	0.65	undef_undef_Eukaryota	phylum	0.47	Spirotrichea	class	0.47	Sporadotrichida	order	0.44	Oxytrichidae	family	0.44	Oxytricha	genus	0.26	Oxytricha_trifallax	species	0.26
Zotu2862	SA_4_II_23_7_2020_S14_MLepF1_LepR1	5	TAAGATTTTGATTACTTCCACCATCTTTATCATTATTAATTATAAGAAGAATTGTAGAAAGAGGATCAGGAACAGGATGAACTGTATATCCACCTCTATCAGCAAATATTGCTCATAGAGGATCATCTGTTGATCTAGCAATTTTTAGTCTTCATTTAGCTGGAATTTCATCAATTTTAGGAGCTGTAAATTTCATTACTACAGTAATTAATATACGACCAGCAGGAATAACATTAGACCGAATACCTCTATTTGTATGAGCTGTTGTTATTACAGCAGTTCTACTTTTATTATCACTTCCAGTACTTGCAGGAGCAATTACTATACTATTAACAGATCGAAATTTAAATACATCCTTTTTCGATCCTGCTGGAGGGGGAGACCCAATTCTTTACCAAC…		cellularOrganisms	cellularOrganisms	1.0	Eukaryota	superkingdom	1.0	Metazoa	kingdom	1.0	Arthropoda	phylum	1.0	Insecta	class	1.0	Coleoptera	order	1.0	Anthicidae	family	1.0	Anthicus	genus	1.0	Anthicus_cervinus	species	1.0
Zotu1869	SA_2_III_26_8_2020_S79_MLepF1_LepR1	5	TAAGATTTTGACTTCTTCCTCCTCCTTTAACTTTGTTATTAGTAGGTAGATTAGTTGATAATGGTGCCGGAACTGGTTGAACAGTTTATCCACCATTATCAAGATATATATATCATTCTGGCTCATATGTTGATTTAACAATTTTTTCTTTACATTTAGGAGGTGTATCATCAATTTTGGGAGCTGTAAATTTTATTAGAACAATTTTTAATATACGTTCAACTGGTATGGGGCTTGATAAAACTCCTTTATTTGTTTGATCAGTTTTAATTACTGTATTTTTGTTATTATTATCATTACCAGTTTTAGCTGGTGCAATTACTATATTATTAACTGATCGTAATTTAAATACATGTTTTTTGACCCATCAGGAGGAGGAGATCCTATTCTTTATCAACA…		cellularOrganisms	cellularOrganisms	1.0	Eukaryota	superkingdom	1.0	Metazoa	kingdom	1.0	Arthropoda	phylum	1.0	Insecta	class	1.0	Hemiptera	order	1.0	Cicadidae	family	1.0	Neotibicen	genus	1.0	Neotibicen_linnei	species	0.62
Zotu1869	SA_2_I_26_8_2020_S77_MLepF1_LepR1	5	TAAGATTTTGACTTCTTCCTCCTCCTTTAACTTTGTTATTAGTAGGTAGATTAGTTGATAATGGTGCCGGAACTGGTTGAACAGTTTATCCACCATTATCAAGATATATATATCATTCTGGCTCATATGTTGATTTAACAATTTTTTCTTTACATTTAGGAGGTGTATCATCAATTTTGGGAGCTGTAAATTTTATTAGAACAATTTTTAATATACGTTCAACTGGTATGGGGCTTGATAAAACTCCTTTATTTGTTTGATCAGTTTTAATTACTGTATTTTTGTTATTATTATCATTACCAGTTTTAGCTGGTGCAATTACTATATTATTAACTGATCGTAATTTAAATACATGTTTTTTGACCCATCAGGAGGAGGAGATCCTATTCTTTATCAACA…		cellularOrganisms	cellularOrganisms	1.0	Eukaryota	superkingdom	1.0	Metazoa	kingdom	1.0	Arthropoda	phylum	1.0	Insecta	class	1.0	Hemiptera	order	1.0	Cicadidae	family	1.0	Neotibicen	genus	1.0	Neotibicen_linnei	species	0.62
Zotu1869	SA_2_IV_26_8_2020_S80_MLepF1_LepR1	3	TAAGATTTTGACTTCTTCCTCCTCCTTTAACTTTGTTATTAGTAGGTAGATTAGTTGATAATGGTGCCGGAACTGGTTGAACAGTTTATCCACCATTATCAAGATATATATATCATTCTGGCTCATATGTTGATTTAACAATTTTTTCTTTACATTTAGGAGGTGTATCATCAATTTTGGGAGCTGTAAATTTTATTAGAACAATTTTTAATATACGTTCAACTGGTATGGGGCTTGATAAAACTCCTTTATTTGTTTGATCAGTTTTAATTACTGTATTTTTGTTATTATTATCATTACCAGTTTTAGCTGGTGCAATTACTATATTATTAACTGATCGTAATTTAAATACATGTTTTTTGACCCATCAGGAGGAGGAGATCCTATTCTTTATCAACA…		cellularOrganisms	cellularOrganisms	1.0	Eukaryota	superkingdom	1.0	Metazoa	kingdom	1.0	Arthropoda	phylum	1.0	Insecta	class	1.0	Hemiptera	order	1.0	Cicadidae	family	1.0	Neotibicen	genus	1.0	Neotibicen_linnei	species	0.62
Zotu1869	SA_2_II_26_8_2020_S78_MLepF1_LepR1	11	TAAGATTTTGACTTCTTCCTCCTCCTTTAACTTTGTTATTAGTAGGTAGATTAGTTGATAATGGTGCCGGAACTGGTTGAACAGTTTATCCACCATTATCAAGATATATATATCATTCTGGCTCATATGTTGATTTAACAATTTTTTCTTTACATTTAGGAGGTGTATCATCAATTTTGGGAGCTGTAAATTTTATTAGAACAATTTTTAATATACGTTCAACTGGTATGGGGCTTGATAAAACTCCTTTATTTGTTTGATCAGTTTTAATTACTGTATTTTTGTTATTATTATCATTACCAGTTTTAGCTGGTGCAATTACTATATTATTAACTGATCGTAATTTAAATACATGTTTTTTGACCCATCAGGAGGAGGAGATCCTATTCTTTATCAACA…		cellularOrganisms	cellularOrganisms	1.0	Eukaryota	superkingdom	1.0	Metazoa	kingdom	1.0	Arthropoda	phylum	1.0	Insecta	class	1.0	Hemiptera	order	1.0	Cicadidae	family	1.0	Neotibicen	genus	1.0	Neotibicen_linnei	species	0.62
Zotu4192	SA_2_III_26_8_2020_S79_MLepF1_LepR1	3	AGATTTTGACTTCTTCCTCCCTCATTAACTTTATTATTAGTAGGAAGATTAGTTGGTAATGGTGCTGGAACTGGTTGAACAGTATATCCTCCATTATCAAGatatatatatatatatatatCATTCTGTTTCATGTGTTGATTTAACAATTTTTCCTTACATTTGGCAGGTGTATCATCAATTTTTGGAGCAGTAAATTTTATTAGAACAATTTTTAATATACGTTCAAATGGAATAGGTTTAGATAAAACTCCTCTGTTTGTTTGATCAGTTTTAATTACCGCATTTTTATTATTATTATTATCTTTACCAGTTTTAGCTGGTGCAATTACTATATTATTGACTGATCGTAATTTAAATACATGTTTTTTGACCCATCTGGGGGAGGAGACCCTATTC…		cellularOrganisms	cellularOrganisms	1.0	Eukaryota	superkingdom	1.0	Metazoa	kingdom	0.99	Arthropoda	phylum	0.99	Insecta	class	0.99	Hemiptera	order	0.99	Cicadidae	family	0.99	Neotibicen	genus	0.92	Neotibicen_similaris	species	0.43
Zotu3784	SA_2_IV_23_7_2020_S8_RonMWASPdeg_HCO2198	3	TAGATTAAATAATATAAGTTATTGATTATTAATACCTAGTGTAGTATTATTTATATTTGCAGGAATGATAGAAAATGGAGCAGGTACAGGTTGAACTCTTTACCCTCCATTGTCAGGATTACAAAGTCATAGTGGACCAAGTGTAGATTTAGCTATATTTGCTTTACATCTATCAGGTGTAAGTAGTTTATTAGGGGCTATGAATTTTATAACTACAATACTAAATATGAGAAGTCCTGGTATAAGATTACATAAATTAGCTTTATTTGGTTGAGCTGTAGTTATTACTGCAGTATTATTATTGTTATCATTACCTGTTTTAGCAGGTGCAATCACAATGATATTAACAGATAGAAACTTTAATACATCATTTTTCGAAGTAGCAGGGGGTGGAGACCC…		cellularOrganisms	cellularOrganisms	1.0	Eukaryota	superkingdom	1.0	Fungi	kingdom	1.0	Ascomycota	phylum	1.0	Eurotiomycetes	class	0.56	Chaetothyriales	order	0.53	Herpotrichiellaceae	family	0.53	Cladophialophora	genus	0.53	Cladophialophora_bantiana	species	0.4
Zotu3048	QS_4_II_27_7_2020_S38_MLepF1_LepR1	4	TAAGATTTTGACTATTACCTCCGTCTATTATGCTTTTAATTATAAGATCTATAGTAGAAAGAGGTGTAGGAACAGGATGAACAGTATACCCTCCACTTTCATCAAACATAGCACATTCCGGACCTAGAGTAGATATAGCAATTTTCTCACTACACTTAGCAGGTATCTCTTCTATTTTAGGTTCTATTAACTTTATTACTACAACATTAAACATACGACCTAAAGGAATAAAAATAGATCAGACACCCTTATTTGTGTGATCAGTAATTATTACAGCGACATTATTATTGTTATCTTTACCTGTATTAGCGGGTGCAATTACAATACTACTTACTGATCGTAATATTAATACATCATTCTTTGATCCATCAGGTGGGGGAGATCCAATTCTTTATCAAC…		cellularOrganisms	cellularOrganisms	1.0	Eukaryota	superkingdom	1.0	Metazoa	kingdom	1.0	Arthropoda	phylum	1.0	Insecta	class	1.0	Hemiptera	order	1.0	Cicadellidae	family	1.0	Macropsis	genus	1.0	Macropsis_basalis	species	0.37
Zotu3048	QS_4_I_27_7_2020_S37_MLepF1_LepR1	3	TAAGATTTTGACTATTACCTCCGTCTATTATGCTTTTAATTATAAGATCTATAGTAGAAAGAGGTGTAGGAACAGGATGAACAGTATACCCTCCACTTTCATCAAACATAGCACATTCCGGACCTAGAGTAGATATAGCAATTTTCTCACTACACTTAGCAGGTATCTCTTCTATTTTAGGTTCTATTAACTTTATTACTACAACATTAAACATACGACCTAAAGGAATAAAAATAGATCAGACACCCTTATTTGTGTGATCAGTAATTATTACAGCGACATTATTATTGTTATCTTTACCTGTATTAGCGGGTGCAATTACAATACTACTTACTGATCGTAATATTAATACATCATTCTTTGATCCATCAGGTGGGGGAGATCCAATTCTTTATCAAC…		cellularOrganisms	cellularOrganisms	1.0	Eukaryota	superkingdom	1.0	Metazoa	kingdom	1.0	Arthropoda	phylum	1.0	Insecta	class	1.0	Hemiptera	order	1.0	Cicadellidae	family	1.0	Macropsis	genus	1.0	Macropsis_basalis	species	0.37
Zotu2951	SA_1_II_23_7_2020_S2_MLepF1_LepR1	3	TAAGTTTTTGAATACTACCTCCTTCACTAACACTTTTATTAGCCAGTAGTATAGTAGAAAATGGAGCTGGAACTGGATGAACAGTTTATCCTCCTCTTTCGTCAAGAATCGCTCATAGTGGGGCTTCTGTAGATTTAGCTATTTTTTCACTTCATTTAGCTGGTATTTCTTCAATTCTTGGAGCAGTAAATTTTATTACAACAATTATTAATATACGATCATCTGGAATTACTTTTGACCGAATACCTTTATTTGTTTGATCTGTAGGAATTACAGCTTTATTATTACTTTTGTCTCTCCCAGTTCTTGCCGGAGCAATTACTATACTATTAACTGACCGAAATTTTAATACTTCATTCTTTGACCCAGCCGGAGGAGGGGACCCAATTTTATATCAAC…		cellularOrganisms	cellularOrganisms	1.0	Eukaryota	superkingdom	1.0	Metazoa	kingdom	1.0	Arthropoda	phylum	1.0	Insecta	class	0.99	Diptera	order	0.76	Sarcophagidae	family	0.11	Helicobia	genus	0.03	Helicobia_resinata	species	0.03
Zotu2951	SA_1_III_23_7_2020_S3_MLepF1_LepR1	3	TAAGTTTTTGAATACTACCTCCTTCACTAACACTTTTATTAGCCAGTAGTATAGTAGAAAATGGAGCTGGAACTGGATGAACAGTTTATCCTCCTCTTTCGTCAAGAATCGCTCATAGTGGGGCTTCTGTAGATTTAGCTATTTTTTCACTTCATTTAGCTGGTATTTCTTCAATTCTTGGAGCAGTAAATTTTATTACAACAATTATTAATATACGATCATCTGGAATTACTTTTGACCGAATACCTTTATTTGTTTGATCTGTAGGAATTACAGCTTTATTATTACTTTTGTCTCTCCCAGTTCTTGCCGGAGCAATTACTATACTATTAACTGACCGAAATTTTAATACTTCATTCTTTGACCCAGCCGGAGGAGGGGACCCAATTTTATATCAAC…		cellularOrganisms	cellularOrganisms	1.0	Eukaryota	superkingdom	1.0	Metazoa	kingdom	1.0	Arthropoda	phylum	1.0	Insecta	class	0.99	Diptera	order	0.76	Sarcophagidae	family	0.11	Helicobia	genus	0.03	Helicobia_resinata	species	0.03
Zotu2951	SA_1_I_23_7_2020_S1_MLepF1_LepR1	3	TAAGTTTTTGAATACTACCTCCTTCACTAACACTTTTATTAGCCAGTAGTATAGTAGAAAATGGAGCTGGAACTGGATGAACAGTTTATCCTCCTCTTTCGTCAAGAATCGCTCATAGTGGGGCTTCTGTAGATTTAGCTATTTTTTCACTTCATTTAGCTGGTATTTCTTCAATTCTTGGAGCAGTAAATTTTATTACAACAATTATTAATATACGATCATCTGGAATTACTTTTGACCGAATACCTTTATTTGTTTGATCTGTAGGAATTACAGCTTTATTATTACTTTTGTCTCTCCCAGTTCTTGCCGGAGCAATTACTATACTATTAACTGACCGAAATTTTAATACTTCATTCTTTGACCCAGCCGGAGGAGGGGACCCAATTTTATATCAAC…		cellularOrganisms	cellularOrganisms	1.0	Eukaryota	superkingdom	1.0	Metazoa	kingdom	1.0	Arthropoda	phylum	1.0	Insecta	class	0.99	Diptera	order	0.76	Sarcophagidae	family	0.11	Helicobia	genus	0.03	Helicobia_resinata	species	0.03
Zotu3790	SA_2_I_23_7_2020_S5_MLepF1_LepR1	3	ATTCTGAAATGTTTAACCCTTAAAATTTATATTATGAAGGTAGATGTTCATGCAGTTAACTTTACTGTTGACAGAAAATTGGTGGATTTTATTCAGGAAAGAATGGATAAGTTAGAAAAGTACTACGACAAAGTGGTTTCTTCAGATGTTTTTTTAAAAGTGGAAAGAACAAGTGATAAGGAGAATAAATGTGTAGAGATTAAAATTAATGTTCCTGGAGA	-	cellularOrganisms	cellularOrganisms	1.0	Eukaryota	superkingdom	0.88	undef_Eukaryota	kingdom	0.2	undef_undef_Eukaryota	phylum	0.19	Spirotrichea	class	0.17	Sporadotrichida	order	0.17	Oxytrichidae	family	0.17	Oxytricha	genus	0.13	Oxytricha_trifallax	species	0.13
Zotu2019	QS_2_II_27_7_2020_S30_MLepF1_LepR1	3	TAAGTTTTTGATTACTAATACCTAGTTTCTTACTATTTATATTTGCTGGTATGATAGAAAATGGAGCCGGTACAGGTTGAACATTATATCCTCCTTTATCTGGACTACAAAGTCACAGTGGTCCAAGTGTAGATCTAGCTATTTTTGCATTACATTTATCTGGAGTAAGTAGTTTATTGGGAGCTATGAACTTTATTACAACGATATTAAATATGAGAAGTCCAGGTATAAGATTACATAAATTAGCTTTATTTGGATGAGCTGTAGTTATAACTGCAGTATTATTATTATTATCTTTACCTGTTTTAGCCGGTGCTATTACTATGGTTTTAACAGATAGAAATTTTAATACTTCATTCTTTGAAGTAGCTGGAGGGGGAGACCCTATATTATACCAAC…		cellularOrganisms	cellularOrganisms	1.0	Eukaryota	superkingdom	1.0	Fungi	kingdom	1.0	Ascomycota	phylum	1.0	Leotiomycetes	class	0.19	Helotiales	order	0.15	undef_Helotiales	family	0.15	Gamarada	genus	0.15	Gamarada_debralockiae	species	0.15
Zotu2019	QS_2_I_27_7_2020_S29_MLepF1_LepR1	4	TAAGTTTTTGATTACTAATACCTAGTTTCTTACTATTTATATTTGCTGGTATGATAGAAAATGGAGCCGGTACAGGTTGAACATTATATCCTCCTTTATCTGGACTACAAAGTCACAGTGGTCCAAGTGTAGATCTAGCTATTTTTGCATTACATTTATCTGGAGTAAGTAGTTTATTGGGAGCTATGAACTTTATTACAACGATATTAAATATGAGAAGTCCAGGTATAAGATTACATAAATTAGCTTTATTTGGATGAGCTGTAGTTATAACTGCAGTATTATTATTATTATCTTTACCTGTTTTAGCCGGTGCTATTACTATGGTTTTAACAGATAGAAATTTTAATACTTCATTCTTTGAAGTAGCTGGAGGGGGAGACCCTATATTATACCAAC…		cellularOrganisms	cellularOrganisms	1.0	Eukaryota	superkingdom	1.0	Fungi	kingdom	1.0	Ascomycota	phylum	1.0	Leotiomycetes	class	0.19	Helotiales	order	0.15	undef_Helotiales	family	0.15	Gamarada	genus	0.15	Gamarada_debralockiae	species	0.15
Zotu2019	QS_2_III_27_7_2020_S31_MLepF1_LepR1	6	TAAGTTTTTGATTACTAATACCTAGTTTCTTACTATTTATATTTGCTGGTATGATAGAAAATGGAGCCGGTACAGGTTGAACATTATATCCTCCTTTATCTGGACTACAAAGTCACAGTGGTCCAAGTGTAGATCTAGCTATTTTTGCATTACATTTATCTGGAGTAAGTAGTTTATTGGGAGCTATGAACTTTATTACAACGATATTAAATATGAGAAGTCCAGGTATAAGATTACATAAATTAGCTTTATTTGGATGAGCTGTAGTTATAACTGCAGTATTATTATTATTATCTTTACCTGTTTTAGCCGGTGCTATTACTATGGTTTTAACAGATAGAAATTTTAATACTTCATTCTTTGAAGTAGCTGGAGGGGGAGACCCTATATTATACCAAC…		cellularOrganisms	cellularOrganisms	1.0	Eukaryota	superkingdom	1.0	Fungi	kingdom	1.0	Ascomycota	phylum	1.0	Leotiomycetes	class	0.19	Helotiales	order	0.15	undef_Helotiales	family	0.15	Gamarada	genus	0.15	Gamarada_debralockiae	species	0.15
Zotu2019	QS_2_III_24_8_2020_S55_MLepF1_LepR1	5	TAAGTTTTTGATTACTAATACCTAGTTTCTTACTATTTATATTTGCTGGTATGATAGAAAATGGAGCCGGTACAGGTTGAACATTATATCCTCCTTTATCTGGACTACAAAGTCACAGTGGTCCAAGTGTAGATCTAGCTATTTTTGCATTACATTTATCTGGAGTAAGTAGTTTATTGGGAGCTATGAACTTTATTACAACGATATTAAATATGAGAAGTCCAGGTATAAGATTACATAAATTAGCTTTATTTGGATGAGCTGTAGTTATAACTGCAGTATTATTATTATTATCTTTACCTGTTTTAGCCGGTGCTATTACTATGGTTTTAACAGATAGAAATTTTAATACTTCATTCTTTGAAGTAGCTGGAGGGGGAGACCCTATATTATACCAAC…		cellularOrganisms	cellularOrganisms	1.0	Eukaryota	superkingdom	1.0	Fungi	kingdom	1.0	Ascomycota	phylum	1.0	Leotiomycetes	class	0.19	Helotiales	order	0.15	undef_Helotiales	family	0.15	Gamarada	genus	0.15	Gamarada_debralockiae	species	0.15
Zotu4455	QS_1_I_24_8_2020_S49_MLepF1_LepR1	3	TAAGATTTTGATTAATTATATCTTCGATTTTAAATCTATTATTTTCTTTATTTTCTTCAAAAGGGTCTGGAACTGGTTGAACTATTTATCCTCCCCTTTCATCTGGAGATTATCATTCTGGATCTTCCATAGATTTAACTATTTTTTCTTTACATTTAGCTGGAATTTCTTCTTTAATAAGATCTCTAAATTTTCTATCTTCTAATTATACGTCAAAAATCTATtttattagaattttccacattattttcttgaagaatttttattactactttttaattattattaGCTTTACCTGTTTTAGCAGGCGCGATTATTATGTTATTGACAGATCGAAATTTTAATACATCttttttttCTCCAAGAGGAGATCCAATCTTATTTCAACATTTATTT		cellularOrganisms	cellularOrganisms	1.0	Eukaryota	superkingdom	0.99	undef_Eukaryota	kingdom	0.5	undef_undef_Eukaryota	phylum	0.48	Spirotrichea	class	0.48	Sporadotrichida	order	0.48	Oxytrichidae	family	0.48	Laurentiella	genus	0.38	Laurentiella_strenua	species	0.38
Zotu3527	SA_5_III_23_7_2020_S19_MLepF1_LepR1	4	TAAGTTTTTGACTTCTACCCCCCTCTCTTACTTTATTACTTTCAAGAAGAATAGTAGAAAACGGAGCTGGAACTGGTTGAACTGTTTATCCTCCTCTATCATCTAGAATTGCTCATAGAGGGGCTTCTGTAGATCTTGCTATTTTTTCTTTACATCTGGCAGGAATTTCTTCAATTTTAGGGTCAGTAAATTTTATTACAACCGCAATTAATATACGCTCAAATGGTATTACCTTAGATCGTATACCATTATTTGTCTGATCTGTAATTATTACAACAATTTTACTTCTTTTATCCCTACCTGTATTAGCTGGAGCTATTACTATACTATTAACAGACCGAAATTTAAATACTTCATTTTTTGATCCTGCTGGAGGAGGAGATCCTATCCTCTATCAAC…		cellularOrganisms	cellularOrganisms	1.0	Eukaryota	superkingdom	1.0	Metazoa	kingdom	1.0	Arthropoda	phylum	1.0	Insecta	class	1.0	Diptera	order	1.0	Chironomidae	family	1.0	Paratanytarsus	genus	1.0	Paratanytarsus_grimmii	species	1.0
Zotu413	SA_4_II_23_7_2020_S14_MLepF1_LepR1	155	TAAGATTTTGATTATTACCTCCTTCTTTAACTTTATTATTAGCTAGTTCAATTGTAGAAAACGGAGCTGGAACAGGTTGAACTGTATATCCTCCTTTAGCATCAGGGATTGCTCACGCTGGAGCCTCAGTTGATTTAGCAATTTTTTCTCTTCATTTAGCTGGAGTATCTTCTATTTTAGGGGCAGTTAATTTTATTACAACAGTTATTAATATACGGTCTAATGGAATTACTTTAGACCGAATACCTTTATTTGTCTGATCAGTTGTTATTACTGCTGTTTTATTATTATTGTCTTTACCTGTTTTAGCTGGAGCTATTACTATATTATTAACAGATCGAAATTTAAATACTTCTTTCTTTGACCCTGCTGGAGGAGGAGATCCTATTTTATATCAGC…		cellularOrganisms	cellularOrganisms	1.0	Eukaryota	superkingdom	1.0	Metazoa	kingdom	1.0	Arthropoda	phylum	0.98	Insecta	class	0.95	Diptera	order	0.93	Chironomidae	family	0.81	Procladius	genus	0.75	Procladius_signatus	species	0.67
Zotu413	SA_4_III_23_7_2020_S15_MLepF1_LepR1	170	TAAGATTTTGATTATTACCTCCTTCTTTAACTTTATTATTAGCTAGTTCAATTGTAGAAAACGGAGCTGGAACAGGTTGAACTGTATATCCTCCTTTAGCATCAGGGATTGCTCACGCTGGAGCCTCAGTTGATTTAGCAATTTTTTCTCTTCATTTAGCTGGAGTATCTTCTATTTTAGGGGCAGTTAATTTTATTACAACAGTTATTAATATACGGTCTAATGGAATTACTTTAGACCGAATACCTTTATTTGTCTGATCAGTTGTTATTACTGCTGTTTTATTATTATTGTCTTTACCTGTTTTAGCTGGAGCTATTACTATATTATTAACAGATCGAAATTTAAATACTTCTTTCTTTGACCCTGCTGGAGGAGGAGATCCTATTTTATATCAGC…		cellularOrganisms	cellularOrganisms	1.0	Eukaryota	superkingdom	1.0	Metazoa	kingdom	1.0	Arthropoda	phylum	0.98	Insecta	class	0.95	Diptera	order	0.93	Chironomidae	family	0.81	Procladius	genus	0.75	Procladius_signatus	species	0.67
Zotu413	SA_4_I_23_7_2020_S13_MLepF1_LepR1	87	TAAGATTTTGATTATTACCTCCTTCTTTAACTTTATTATTAGCTAGTTCAATTGTAGAAAACGGAGCTGGAACAGGTTGAACTGTATATCCTCCTTTAGCATCAGGGATTGCTCACGCTGGAGCCTCAGTTGATTTAGCAATTTTTTCTCTTCATTTAGCTGGAGTATCTTCTATTTTAGGGGCAGTTAATTTTATTACAACAGTTATTAATATACGGTCTAATGGAATTACTTTAGACCGAATACCTTTATTTGTCTGATCAGTTGTTATTACTGCTGTTTTATTATTATTGTCTTTACCTGTTTTAGCTGGAGCTATTACTATATTATTAACAGATCGAAATTTAAATACTTCTTTCTTTGACCCTGCTGGAGGAGGAGATCCTATTTTATATCAGC…		cellularOrganisms	cellularOrganisms	1.0	Eukaryota	superkingdom	1.0	Metazoa	kingdom	1.0	Arthropoda	phylum	0.98	Insecta	class	0.95	Diptera	order	0.93	Chironomidae	family	0.81	Procladius	genus	0.75	Procladius_signatus	species	0.67
Zotu413	SA_4_IV_23_7_2020_S16_MLepF1_LepR1	79	TAAGATTTTGATTATTACCTCCTTCTTTAACTTTATTATTAGCTAGTTCAATTGTAGAAAACGGAGCTGGAACAGGTTGAACTGTATATCCTCCTTTAGCATCAGGGATTGCTCACGCTGGAGCCTCAGTTGATTTAGCAATTTTTTCTCTTCATTTAGCTGGAGTATCTTCTATTTTAGGGGCAGTTAATTTTATTACAACAGTTATTAATATACGGTCTAATGGAATTACTTTAGACCGAATACCTTTATTTGTCTGATCAGTTGTTATTACTGCTGTTTTATTATTATTGTCTTTACCTGTTTTAGCTGGAGCTATTACTATATTATTAACAGATCGAAATTTAAATACTTCTTTCTTTGACCCTGCTGGAGGAGGAGATCCTATTTTATATCAGC…		cellularOrganisms	cellularOrganisms	1.0	Eukaryota	superkingdom	1.0	Metazoa	kingdom	1.0	Arthropoda	phylum	0.98	Insecta	class	0.95	Diptera	order	0.93	Chironomidae	family	0.81	Procladius	genus	0.75	Procladius_signatus	species	0.67
Zotu4371	SA_6_IV_23_7_2020_S24_MLepF1_LepR1	3	CGATAGTTTTCAAGCAGGAAAACGTTGGCCTAAATTAAATTACAGTGAAGTACGTCGATGAGAATTTACGTTTCAAAATCAGGAAGGAAAGCTGTGACCGGAGGACTGGAGAAAATTGTCATTTTCCATTAACCCCTAAGGCCTTTGCGAGTAGACGTTCAGTTCGGAAATATCCAGGAAGAAACTCAAGTGACATGCGTCAAAGTGGATTTGACCCAAGCAACCAACGAGATGTCTACCATATCCCCTGATCTCCCCTCAGACGGTACTCGGCTGGTAGGAATTTCTTAATCATTTCCCCTTTTCCGCCCAGCttttttttCCTCAAGATTCAGTCCTTAATAGCTTCATAGCCTTCCCCTTTGCCGACATCGGTATAACTGAATGAACATTTCCTTT	-	cellularOrganisms	cellularOrganisms	1.0	Bacteria	superkingdom	0.65	undef_Bacteria	kingdom	0.65	Proteobacteria	phylum	0.23	Deltaproteobacteria	class	0.12	Myxococcales	order	0.12	Archangiaceae	family	0.12	Cystobacter	genus	0.12	Cystobacter_fuscus	species	0.12
Zotu3015	QS_1_IV_24_8_2020_S52_MLepF1_LepR1	3	TAAGATTTTGACTTCTTCCCCCATCCTTATCTCTTCTTCTGATAGCTTCTTTTTCATCAATAGGTGTAGGAACCGGATGAACAGTATACCCTCCTTTATCAGCTAATTTAGCTCACAGCTCGATGTCTATCGAAATAACAATTTTCTCGCTCCACTTAGCAGGTGTTTCCTCGATTTTAGGAGCTATTAATTTTTTAGCCACAATTAGAAATATAAAAAGAAAAAGTTTATCAGCAGAAAAGACTCCTTTATTTGTTGTATCAGTTATAGTTACTGCCATCTTACTTTTATTATCCTTACCAGTGTTAGCAGGAGCTATTACAATACTTCTAACAGACCGGAATTTTAACACAACATTTTTTGACCCCTCTGGAGGAGGAGACCCTATTTTATATCAAC…		cellularOrganisms	cellularOrganisms	1.0	Eukaryota	superkingdom	0.99	Metazoa	kingdom	0.9	Arthropoda	phylum	0.73	Malacostraca	class	0.07	Decapoda	order	0.06	Pylochelidae	family	0.03	Pylocheles	genus	0.03	Pylocheles_mortensenii	species	0.03
Zotu5153	SA_3_II_23_7_2020_S10_MLepF1_LepR1	3	AGGTTTTGAATGCTTTTCCCCGCCATAACTTTTCTTATCTTATCCTCTTTTATCTCTTTGGGTGCAGGGACTGGTTGGACTGTTTACCCCCCTCTCTCTAGAATTAGGTACCATAGGGATATCTCTGTGGATTTAGCTATTTTCTCCCTTCACTTAGGGGGAGTTTCTTCAATTCTTAGATCTATCAATTTCATCACAACTATTTTTACTATGCGATTCTCTGGTTTCAGAATAGATCGTCTCCCTCTCTTCGTATGATCTATGTTAGTTACCTCGTTCCTTCTTCTCTTCTCCCTACCTGTATTAGCCGGGGCCATCACTATGCTTTTAACTGACCGTAATCTAAATACCTCTTTCTTCGACCCACTTGGGGGAGGTGACCCTATCCTTTATCAACAC…		cellularOrganisms	cellularOrganisms	1.0	Eukaryota	superkingdom	1.0	Metazoa	kingdom	0.95	Arthropoda	phylum	0.7	Arachnida	class	0.42	Trombidiformes	order	0.38	Eriophyidae	family	0.37	Aculus	genus	0.35	Aculus_amygdali	species	0.35
Zotu2063	QS_6_II_27_7_2020_S46_RonMWASPdeg_HCO2198	3	AAAAATGTCCCTTAAGTCCTGAGTTCGATTCTTTGTTAGCAAACGTTTGTGTCGATATGGTTTTAGGAAAATTCAGTCTTACCATATTCAACTTAAAGACTGTTTACAACTTCCTCAGGTTCATGGGTTCGATTATTTATTTGCAAAACCTGTTGTGGTCGGTGGATTTTGTTTAGAAAATGTAGTATTATGGATTGTGAACTTAAATATAGCTCAGTTAACAATTCCCTGAGTTCCTGGGTT		cellularOrganisms	cellularOrganisms	1.0	Eukaryota	superkingdom	0.47	undef_Eukaryota	kingdom	0.24	undef_undef_Eukaryota	phylum	0.16	Spirotrichea	class	0.12	Sporadotrichida	order	0.11	Oxytrichidae	family	0.11	Oxytricha	genus	0.11	Oxytricha_trifallax	species	0.11
Zotu2063	QS_6_I_2_27_7_2020_S93_RonMWASPdeg_HCO2198	5	AAAAATGTCCCTTAAGTCCTGAGTTCGATTCTTTGTTAGCAAACGTTTGTGTCGATATGGTTTTAGGAAAATTCAGTCTTACCATATTCAACTTAAAGACTGTTTACAACTTCCTCAGGTTCATGGGTTCGATTATTTATTTGCAAAACCTGTTGTGGTCGGTGGATTTTGTTTAGAAAATGTAGTATTATGGATTGTGAACTTAAATATAGCTCAGTTAACAATTCCCTGAGTTCCTGGGTT		cellularOrganisms	cellularOrganisms	1.0	Eukaryota	superkingdom	0.47	undef_Eukaryota	kingdom	0.24	undef_undef_Eukaryota	phylum	0.16	Spirotrichea	class	0.12	Sporadotrichida	order	0.11	Oxytrichidae	family	0.11	Oxytricha	genus	0.11	Oxytricha_trifallax	species	0.11
Zotu2063	QS_6_IV_2_27_7_2020_S96_RonMWASPdeg_HCO2198	4	AAAAATGTCCCTTAAGTCCTGAGTTCGATTCTTTGTTAGCAAACGTTTGTGTCGATATGGTTTTAGGAAAATTCAGTCTTACCATATTCAACTTAAAGACTGTTTACAACTTCCTCAGGTTCATGGGTTCGATTATTTATTTGCAAAACCTGTTGTGGTCGGTGGATTTTGTTTAGAAAATGTAGTATTATGGATTGTGAACTTAAATATAGCTCAGTTAACAATTCCCTGAGTTCCTGGGTT		cellularOrganisms	cellularOrganisms	1.0	Eukaryota	superkingdom	0.47	undef_Eukaryota	kingdom	0.24	undef_undef_Eukaryota	phylum	0.16	Spirotrichea	class	0.12	Sporadotrichida	order	0.11	Oxytrichidae	family	0.11	Oxytricha	genus	0.11	Oxytricha_trifallax	species	0.11
Zotu3560	QS_1_II_27_7_2020_S26_MLepF1_LepR1	4	TGAGATTTTGATTATTGTTATCCTCTCTAACACTTCTATTATCATCTATGTTAACAGCTCAAGGGAGAGGAACAGGATGAACAGTTTACCCACCATTATCAAACCAAATTTCACACTCTGGAGCTTCAGTAGATCTAGCCATCCTATCCCTTCATTTGGCCGGAGCCTCATCCATTATAAGATCATTAAATTTTATCATTACTATCTTAAATATACGACCAAAAACTATATGACTAGAACACGTCCCATTATTCGCATGAAGAGTGTTAATTACCACATTTTTACTTTTATTAGCACTTCCAGTATTAGCAGGGGCAATTACAATACTTCTAACAGATCGAAACTTTAACACCTCATTCTTCGACCCTAGAGGGGGAGGAGATCCAATTCTATACCAAC…		cellularOrganisms	cellularOrganisms	1.0	Eukaryota	superkingdom	1.0	Metazoa	kingdom	0.9	Arthropoda	phylum	0.79	Arachnida	class	0.24	Trombidiformes	order	0.21	Pygmephoridae	family	0.14	Pseudopygmephorellus	genus	0.14	Pseudopygmephorellus_mazandaranicus	species	0.14
Zotu1802	SA_4_I_23_7_2020_S13_MLepF1_LepR1	9	AGATTCTGACTACTCTTTCCTGCCATATTGTTTTTGATCGCTTCTAGATATATTTCTTCGGGGTGTGGAACAGGCTGAACGGTTTACCCCCCTCTATCCAGAATTTACTTTCACACGGACCCCTCTGTAGATTTGGCCATTTTTTCCTTGCATCTCGGTGGGGTTTCTTCAATTCTTAGGTCAATTAATTTTATTACTACTGTATTCGTAATACGCTTCTCTGGGTTACCTATAGAACGTATGCCTCTATTTATTTGATCTATAATAATTACTTCTTTCTTATTACTCCTTTCACTCCCAGTACTTGCAGGGGCTATTACTATACTTCTTACAGACCGAAACCTTAACACTTCTTTTTTCGACCCATTAGGTGGGGGTGACCCTGTTTTATACCAGCAT…		cellularOrganisms	cellularOrganisms	1.0	Eukaryota	superkingdom	0.95	Metazoa	kingdom	0.82	Chordata	phylum	0.24	Actinopteri	class	0.14	Clupeiformes	order	0.07	Engraulidae	family	0.07	Encrasicholina	genus	0.07	Encrasicholina_pseudoheteroloba	species	0.07
Zotu1802	SA_4_III_23_7_2020_S15_MLepF1_LepR1	5	AGATTCTGACTACTCTTTCCTGCCATATTGTTTTTGATCGCTTCTAGATATATTTCTTCGGGGTGTGGAACAGGCTGAACGGTTTACCCCCCTCTATCCAGAATTTACTTTCACACGGACCCCTCTGTAGATTTGGCCATTTTTTCCTTGCATCTCGGTGGGGTTTCTTCAATTCTTAGGTCAATTAATTTTATTACTACTGTATTCGTAATACGCTTCTCTGGGTTACCTATAGAACGTATGCCTCTATTTATTTGATCTATAATAATTACTTCTTTCTTATTACTCCTTTCACTCCCAGTACTTGCAGGGGCTATTACTATACTTCTTACAGACCGAAACCTTAACACTTCTTTTTTCGACCCATTAGGTGGGGGTGACCCTGTTTTATACCAGCAT…		cellularOrganisms	cellularOrganisms	1.0	Eukaryota	superkingdom	0.95	Metazoa	kingdom	0.82	Chordata	phylum	0.24	Actinopteri	class	0.14	Clupeiformes	order	0.07	Engraulidae	family	0.07	Encrasicholina	genus	0.07	Encrasicholina_pseudoheteroloba	species	0.07
Zotu1802	SA_4_II_23_7_2020_S14_MLepF1_LepR1	7	AGATTCTGACTACTCTTTCCTGCCATATTGTTTTTGATCGCTTCTAGATATATTTCTTCGGGGTGTGGAACAGGCTGAACGGTTTACCCCCCTCTATCCAGAATTTACTTTCACACGGACCCCTCTGTAGATTTGGCCATTTTTTCCTTGCATCTCGGTGGGGTTTCTTCAATTCTTAGGTCAATTAATTTTATTACTACTGTATTCGTAATACGCTTCTCTGGGTTACCTATAGAACGTATGCCTCTATTTATTTGATCTATAATAATTACTTCTTTCTTATTACTCCTTTCACTCCCAGTACTTGCAGGGGCTATTACTATACTTCTTACAGACCGAAACCTTAACACTTCTTTTTTCGACCCATTAGGTGGGGGTGACCCTGTTTTATACCAGCAT…		cellularOrganisms	cellularOrganisms	1.0	Eukaryota	superkingdom	0.95	Metazoa	kingdom	0.82	Chordata	phylum	0.24	Actinopteri	class	0.14	Clupeiformes	order	0.07	Engraulidae	family	0.07	Encrasicholina	genus	0.07	Encrasicholina_pseudoheteroloba	species	0.07
Zotu986	SA_5_I_23_7_2020_S17_MLepF1_LepR1	24	TAAGTTTTTGATTATTACCTCCTTCCCTTACTTTACTACTTTCAAGATCAATTGTGGAAAACGGAGCAGGAACTGGATGAACAGTTTATCCTCCACTATCTTCAGGTATCGCCCATGCAGGAGCTTCAGTTGACCTGGCTATTTTTTCTCTACACTTAGCGGGAATTTCCAGAATTTTAGGAGCTGTAAATTTTATTACAACTGTAATTAATATGCGATCAGAAGGAATTACTTTAGATCGAATACCTTTATTTGTATGATCAGTTATTATTACAGCTATTTTATTATTACTTTCTTTACCTGTCTTAGCCGGAGCAATCACTATACTATTAACTGACCGGAATTTAAATACTTCATTTTTTGACCCCGCGGGTGGGGGAGACCCTATTTTATACCAAC…		cellularOrganisms	cellularOrganisms	1.0	Eukaryota	superkingdom	1.0	Metazoa	kingdom	1.0	Arthropoda	phylum	1.0	Insecta	class	1.0	Diptera	order	1.0	Chironomidae	family	1.0	Cricotopus	genus	1.0	Cricotopus_intersectus	species	1.0
Zotu986	SA_5_IV_23_7_2020_S20_MLepF1_LepR1	16	TAAGTTTTTGATTATTACCTCCTTCCCTTACTTTACTACTTTCAAGATCAATTGTGGAAAACGGAGCAGGAACTGGATGAACAGTTTATCCTCCACTATCTTCAGGTATCGCCCATGCAGGAGCTTCAGTTGACCTGGCTATTTTTTCTCTACACTTAGCGGGAATTTCCAGAATTTTAGGAGCTGTAAATTTTATTACAACTGTAATTAATATGCGATCAGAAGGAATTACTTTAGATCGAATACCTTTATTTGTATGATCAGTTATTATTACAGCTATTTTATTATTACTTTCTTTACCTGTCTTAGCCGGAGCAATCACTATACTATTAACTGACCGGAATTTAAATACTTCATTTTTTGACCCCGCGGGTGGGGGAGACCCTATTTTATACCAAC…		cellularOrganisms	cellularOrganisms	1.0	Eukaryota	superkingdom	1.0	Metazoa	kingdom	1.0	Arthropoda	phylum	1.0	Insecta	class	1.0	Diptera	order	1.0	Chironomidae	family	1.0	Cricotopus	genus	1.0	Cricotopus_intersectus	species	1.0
Zotu986	SA_5_II_23_7_2020_S18_MLepF1_LepR1	16	TAAGTTTTTGATTATTACCTCCTTCCCTTACTTTACTACTTTCAAGATCAATTGTGGAAAACGGAGCAGGAACTGGATGAACAGTTTATCCTCCACTATCTTCAGGTATCGCCCATGCAGGAGCTTCAGTTGACCTGGCTATTTTTTCTCTACACTTAGCGGGAATTTCCAGAATTTTAGGAGCTGTAAATTTTATTACAACTGTAATTAATATGCGATCAGAAGGAATTACTTTAGATCGAATACCTTTATTTGTATGATCAGTTATTATTACAGCTATTTTATTATTACTTTCTTTACCTGTCTTAGCCGGAGCAATCACTATACTATTAACTGACCGGAATTTAAATACTTCATTTTTTGACCCCGCGGGTGGGGGAGACCCTATTTTATACCAAC…		cellularOrganisms	cellularOrganisms	1.0	Eukaryota	superkingdom	1.0	Metazoa	kingdom	1.0	Arthropoda	phylum	1.0	Insecta	class	1.0	Diptera	order	1.0	Chironomidae	family	1.0	Cricotopus	genus	1.0	Cricotopus_intersectus	species	1.0
Zotu986	SA_5_III_23_7_2020_S19_MLepF1_LepR1	14	TAAGTTTTTGATTATTACCTCCTTCCCTTACTTTACTACTTTCAAGATCAATTGTGGAAAACGGAGCAGGAACTGGATGAACAGTTTATCCTCCACTATCTTCAGGTATCGCCCATGCAGGAGCTTCAGTTGACCTGGCTATTTTTTCTCTACACTTAGCGGGAATTTCCAGAATTTTAGGAGCTGTAAATTTTATTACAACTGTAATTAATATGCGATCAGAAGGAATTACTTTAGATCGAATACCTTTATTTGTATGATCAGTTATTATTACAGCTATTTTATTATTACTTTCTTTACCTGTCTTAGCCGGAGCAATCACTATACTATTAACTGACCGGAATTTAAATACTTCATTTTTTGACCCCGCGGGTGGGGGAGACCCTATTTTATACCAAC…		cellularOrganisms	cellularOrganisms	1.0	Eukaryota	superkingdom	1.0	Metazoa	kingdom	1.0	Arthropoda	phylum	1.0	Insecta	class	1.0	Diptera	order	1.0	Chironomidae	family	1.0	Cricotopus	genus	1.0	Cricotopus_intersectus	species	1.0
Zotu2634	QS_6_IV_2_27_7_2020_S96_MLepF1_LepR1	3	TAAGATTTTGATTACTACCTCCTTCTCTTTCTCTATTATTAGCAAGAAGTCTAGTAGAAAATGGAGCTGGGACTGGTTGAACTGTCTACCCACCACTCTCTGCAAATATCGCTCACGCAGGTGCCTCTGTAGACTTAGCAATTTTCTCACTTCACTTAGCAGGAATTTCCTCAATTTTAGGAGCAGTAAATTTTATTACAACTACTATTAATATACGGGTCCCAGGAATATCTTTAGACCAAACCCCTCTATTTGTATGAGCTGTAGGTATCACAGCACTTCTTTTACTCCTTTCTTTACCCGTTTTAGCTGGAGCCATTACTATATTATTGACAGATCGAAACTTAAATACTTCATTCTTTGACCCTGCGGGAGGGGGTGATCCTATCCTATATCAAC…		cellularOrganisms	cellularOrganisms	1.0	Eukaryota	superkingdom	1.0	Metazoa	kingdom	1.0	Arthropoda	phylum	1.0	Insecta	class	1.0	Orthoptera	order	0.99	Tettigoniidae	family	0.99	Meconema	genus	0.99	Meconema_meridionale	species	0.7
Zotu2634	QS_6_II_2_27_7_2020_S94_MLepF1_LepR1	3	TAAGATTTTGATTACTACCTCCTTCTCTTTCTCTATTATTAGCAAGAAGTCTAGTAGAAAATGGAGCTGGGACTGGTTGAACTGTCTACCCACCACTCTCTGCAAATATCGCTCACGCAGGTGCCTCTGTAGACTTAGCAATTTTCTCACTTCACTTAGCAGGAATTTCCTCAATTTTAGGAGCAGTAAATTTTATTACAACTACTATTAATATACGGGTCCCAGGAATATCTTTAGACCAAACCCCTCTATTTGTATGAGCTGTAGGTATCACAGCACTTCTTTTACTCCTTTCTTTACCCGTTTTAGCTGGAGCCATTACTATATTATTGACAGATCGAAACTTAAATACTTCATTCTTTGACCCTGCGGGAGGGGGTGATCCTATCCTATATCAAC…		cellularOrganisms	cellularOrganisms	1.0	Eukaryota	superkingdom	1.0	Metazoa	kingdom	1.0	Arthropoda	phylum	1.0	Insecta	class	1.0	Orthoptera	order	0.99	Tettigoniidae	family	0.99	Meconema	genus	0.99	Meconema_meridionale	species	0.7
Zotu260	SA_3_IV_23_7_2020_S12_RonMWASPdeg_HCO2198	427	TCGTATAAATAATCTAAGTTTTTGATTATTAGTTCCTTCTATTATATTTATAATAATATCTATATTAAGATCAATAATAAATGGATCTGGTTGAACAATTTATCCTCCTTTAAGAGACAAACTATTTTTAAGTGGAATAAGAGTAGATATAATAATTTTTTCTTTACATGTAGCTGGATTTTCTTCTATTATAAGTTCAATTAATTTTATTACTACTATTTTTCTTGTTAAACCCTTAAATATAATTTTTTCTTTAATTTCTTTATTTAATATTTCAGTTCTTGTAACATCTTTTTTATTATTGTTGTCTCTTCCTGTTCTTGCGGGAGGAATTACTATAATTTTATTTGATCGAAACATAAATACTAGATTTTTTGATCCTATAGGAGGAGGAGATCC…		cellularOrganisms	cellularOrganisms	1.0	Eukaryota	superkingdom	1.0	Metazoa	kingdom	0.97	Arthropoda	phylum	0.9	Insecta	class	0.77	Hymenoptera	order	0.55	Braconidae	family	0.04	Therophilus	genus	0.04	Therophilus_festivus	species	0.04
Zotu260	SA_3_II_23_7_2020_S10_RonMWASPdeg_HCO2198	180	TCGTATAAATAATCTAAGTTTTTGATTATTAGTTCCTTCTATTATATTTATAATAATATCTATATTAAGATCAATAATAAATGGATCTGGTTGAACAATTTATCCTCCTTTAAGAGACAAACTATTTTTAAGTGGAATAAGAGTAGATATAATAATTTTTTCTTTACATGTAGCTGGATTTTCTTCTATTATAAGTTCAATTAATTTTATTACTACTATTTTTCTTGTTAAACCCTTAAATATAATTTTTTCTTTAATTTCTTTATTTAATATTTCAGTTCTTGTAACATCTTTTTTATTATTGTTGTCTCTTCCTGTTCTTGCGGGAGGAATTACTATAATTTTATTTGATCGAAACATAAATACTAGATTTTTTGATCCTATAGGAGGAGGAGATCC…		cellularOrganisms	cellularOrganisms	1.0	Eukaryota	superkingdom	1.0	Metazoa	kingdom	0.97	Arthropoda	phylum	0.9	Insecta	class	0.77	Hymenoptera	order	0.55	Braconidae	family	0.04	Therophilus	genus	0.04	Therophilus_festivus	species	0.04
Zotu260	SA_3_I_23_7_2020_S9_RonMWASPdeg_HCO2198	142	TCGTATAAATAATCTAAGTTTTTGATTATTAGTTCCTTCTATTATATTTATAATAATATCTATATTAAGATCAATAATAAATGGATCTGGTTGAACAATTTATCCTCCTTTAAGAGACAAACTATTTTTAAGTGGAATAAGAGTAGATATAATAATTTTTTCTTTACATGTAGCTGGATTTTCTTCTATTATAAGTTCAATTAATTTTATTACTACTATTTTTCTTGTTAAACCCTTAAATATAATTTTTTCTTTAATTTCTTTATTTAATATTTCAGTTCTTGTAACATCTTTTTTATTATTGTTGTCTCTTCCTGTTCTTGCGGGAGGAATTACTATAATTTTATTTGATCGAAACATAAATACTAGATTTTTTGATCCTATAGGAGGAGGAGATCC…		cellularOrganisms	cellularOrganisms	1.0	Eukaryota	superkingdom	1.0	Metazoa	kingdom	0.97	Arthropoda	phylum	0.9	Insecta	class	0.77	Hymenoptera	order	0.55	Braconidae	family	0.04	Therophilus	genus	0.04	Therophilus_festivus	species	0.04
Zotu260	SA_3_III_23_7_2020_S11_RonMWASPdeg_HCO2198	182	TCGTATAAATAATCTAAGTTTTTGATTATTAGTTCCTTCTATTATATTTATAATAATATCTATATTAAGATCAATAATAAATGGATCTGGTTGAACAATTTATCCTCCTTTAAGAGACAAACTATTTTTAAGTGGAATAAGAGTAGATATAATAATTTTTTCTTTACATGTAGCTGGATTTTCTTCTATTATAAGTTCAATTAATTTTATTACTACTATTTTTCTTGTTAAACCCTTAAATATAATTTTTTCTTTAATTTCTTTATTTAATATTTCAGTTCTTGTAACATCTTTTTTATTATTGTTGTCTCTTCCTGTTCTTGCGGGAGGAATTACTATAATTTTATTTGATCGAAACATAAATACTAGATTTTTTGATCCTATAGGAGGAGGAGATCC…		cellularOrganisms	cellularOrganisms	1.0	Eukaryota	superkingdom	1.0	Metazoa	kingdom	0.97	Arthropoda	phylum	0.9	Insecta	class	0.77	Hymenoptera	order	0.55	Braconidae	family	0.04	Therophilus	genus	0.04	Therophilus_festivus	species	0.04
Zotu5420	SA_6_I_23_7_2020_S21_RonMWASPdeg_HCO2198	3	ACGAATAAATAATATAAGATTTTGATTACTTCCCCCTTCATTAACATTATTATTAGCAAGCTCAATTGTAGAAAATGGAGCAGGTACAGGATGAACTGTTTACCCTCCTTTATCTTCAGGAATTGCTCACGCAGGAGCTTCAGTTGATTTAGCAATCTTCTCTCTCCATCTTGCCGGAGTCTCATCAATTTTAGGTGCAGTAAATTTTATTACTACTGTTATTAATATACGATCTAATGGTATTACTTTAGACCGAATACCTTTATTTATTTGAGCTGTTGGAATTACAGCCTTTTTATTATTATTATCTTTACCTGTATTAGCAGGAGCTATTACTATATTATTAACAGATCGAAATTTAAATACTTCTTTTTTTGACCCTTCAGGAGGAGGAGATCC…		cellularOrganisms	cellularOrganisms	1.0	Eukaryota	superkingdom	1.0	Metazoa	kingdom	1.0	Arthropoda	phylum	0.99	Insecta	class	0.99	Coleoptera	order	0.16	Dytiscidae	family	0.07	Prodaticus	genus	0.06	Prodaticus_litigiosus	species	0.03
Zotu3302	SA_5_IV_26_8_2020_S88_MLepF1_LepR1	5	TAAGTTTTTGATTACTACCACCTTCATTAACATTATTAATGGCTAGAAGTATAGTGGAAAACGGAGCTGGAACAGGATGAACTGTTTATCCTCCACTATCATCAGTTATTGCTCATGGGGGAGCTTCAGTTGATTTAGCTATTTTTTCATTACATTTAGCTGGGGTTTCTTCAATTTTAGGGGCTGTAAATTTTATTACAACAGTAATTAATATACGATCTACAGGAATTACATTTGACCGAATACCTTTATTTGTTTGGTCTGTAGTAATTACTGCTTTATTACTATTACTTTCATTACCTGTATTAGCTGGAGCTATTACAATACTATTAACAGATCGAAATTTAAATACTTCATTTTTTGACCCAGCTGGAGGAGGAGATCCAATTTTATATCAAC…		cellularOrganisms	cellularOrganisms	1.0	Eukaryota	superkingdom	1.0	Metazoa	kingdom	1.0	Arthropoda	phylum	1.0	Insecta	class	1.0	Diptera	order	1.0	Chloropidae	family	1.0	Apallates	genus	1.0	Apallates_particeps	species	1.0
Zotu2445	SA_2_IV_26_8_2020_S80_MLepF1_LepR1	3	AGATTTTGACTTCTTCCTCCATCATTAACTCTATTGTTGGTTGGTAGTTTAGTTGACAATGGTGCTGGGACAGGTTGAACTGTATATCCACCTTTGTCAAGATATATATTTCATTCTGGTTCTTGTGTTGATTTAACAATTTTTTCATTACATTTAGCAGGTGTACCATCAATTTTAGGTGCTGTAAATTTCATTAGAACAATTGTTAATATGCGTTCTACTGGTATAAGTTTAGATAAAACTCCATTGTTTGTATGATCAGTACTGATTACTACATTTTTATTATTGTTATCTTTACCAGTTTTAGCTGGTGCTATTACTATATTATTAACTGATCGTAATTTGAATACATGTTTTTTCGATCCATCTGGAGGAGGAGATCCTATTCTTTATCAACAT…		cellularOrganisms	cellularOrganisms	1.0	Eukaryota	superkingdom	1.0	Metazoa	kingdom	0.98	Arthropoda	phylum	0.97	Insecta	class	0.95	Hemiptera	order	0.92	Cicadidae	family	0.9	Cryptotympana	genus	0.31	Cryptotympana_holsti	species	0.31
Zotu809	SA_2_III_26_8_2020_S79_MLepF1_LepR1	21	AGATTTTGACTTCTTCCTCCTTCTTTAACTTTGTTATTAGTAGGTATATTAGTTGATAATGGTGCTGGAACTGGTTGAACAGTTTACCCACCATTATCAAGATATATATTTCATTCTGGGTCATGTGTTGATTTAACAATTTTTTCTTTACATTTAGCAGGTGTATCATCAATTTTGGGAGCTGTAAATTTTATTAGAACAATTTTTAATATACGTTCAACTGGTATGGGGTTTGATAAAACTCCTTTATTTGTTTGATCAGTTTTAATTACTGCATTTTTGTTATTATTATCATTACCAGTTTTAGCTGGTGCAATTACTATATTATTAACTGATCGTAATTTAAATACATGTTTTTTTGACCCATCAGGAGGAGGAGATCCTATTCTTTATCAACAT…		cellularOrganisms	cellularOrganisms	1.0	Eukaryota	superkingdom	1.0	Metazoa	kingdom	1.0	Arthropoda	phylum	1.0	Insecta	class	1.0	Hemiptera	order	1.0	Cicadidae	family	1.0	Neotibicen	genus	1.0	Neotibicen_linnei	species	0.64
Zotu809	SA_2_I_26_8_2020_S77_MLepF1_LepR1	18	AGATTTTGACTTCTTCCTCCTTCTTTAACTTTGTTATTAGTAGGTATATTAGTTGATAATGGTGCTGGAACTGGTTGAACAGTTTACCCACCATTATCAAGATATATATTTCATTCTGGGTCATGTGTTGATTTAACAATTTTTTCTTTACATTTAGCAGGTGTATCATCAATTTTGGGAGCTGTAAATTTTATTAGAACAATTTTTAATATACGTTCAACTGGTATGGGGTTTGATAAAACTCCTTTATTTGTTTGATCAGTTTTAATTACTGCATTTTTGTTATTATTATCATTACCAGTTTTAGCTGGTGCAATTACTATATTATTAACTGATCGTAATTTAAATACATGTTTTTTTGACCCATCAGGAGGAGGAGATCCTATTCTTTATCAACAT…		cellularOrganisms	cellularOrganisms	1.0	Eukaryota	superkingdom	1.0	Metazoa	kingdom	1.0	Arthropoda	phylum	1.0	Insecta	class	1.0	Hemiptera	order	1.0	Cicadidae	family	1.0	Neotibicen	genus	1.0	Neotibicen_linnei	species	0.64
Zotu809	SA_2_IV_26_8_2020_S80_MLepF1_LepR1	23	AGATTTTGACTTCTTCCTCCTTCTTTAACTTTGTTATTAGTAGGTATATTAGTTGATAATGGTGCTGGAACTGGTTGAACAGTTTACCCACCATTATCAAGATATATATTTCATTCTGGGTCATGTGTTGATTTAACAATTTTTTCTTTACATTTAGCAGGTGTATCATCAATTTTGGGAGCTGTAAATTTTATTAGAACAATTTTTAATATACGTTCAACTGGTATGGGGTTTGATAAAACTCCTTTATTTGTTTGATCAGTTTTAATTACTGCATTTTTGTTATTATTATCATTACCAGTTTTAGCTGGTGCAATTACTATATTATTAACTGATCGTAATTTAAATACATGTTTTTTTGACCCATCAGGAGGAGGAGATCCTATTCTTTATCAACAT…		cellularOrganisms	cellularOrganisms	1.0	Eukaryota	superkingdom	1.0	Metazoa	kingdom	1.0	Arthropoda	phylum	1.0	Insecta	class	1.0	Hemiptera	order	1.0	Cicadidae	family	1.0	Neotibicen	genus	1.0	Neotibicen_linnei	species	0.64
Zotu809	SA_2_II_26_8_2020_S78_MLepF1_LepR1	20	AGATTTTGACTTCTTCCTCCTTCTTTAACTTTGTTATTAGTAGGTATATTAGTTGATAATGGTGCTGGAACTGGTTGAACAGTTTACCCACCATTATCAAGATATATATTTCATTCTGGGTCATGTGTTGATTTAACAATTTTTTCTTTACATTTAGCAGGTGTATCATCAATTTTGGGAGCTGTAAATTTTATTAGAACAATTTTTAATATACGTTCAACTGGTATGGGGTTTGATAAAACTCCTTTATTTGTTTGATCAGTTTTAATTACTGCATTTTTGTTATTATTATCATTACCAGTTTTAGCTGGTGCAATTACTATATTATTAACTGATCGTAATTTAAATACATGTTTTTTTGACCCATCAGGAGGAGGAGATCCTATTCTTTATCAACAT…		cellularOrganisms	cellularOrganisms	1.0	Eukaryota	superkingdom	1.0	Metazoa	kingdom	1.0	Arthropoda	phylum	1.0	Insecta	class	1.0	Hemiptera	order	1.0	Cicadidae	family	1.0	Neotibicen	genus	1.0	Neotibicen_linnei	species	0.64
Zotu1914	SA_3_IV_23_7_2020_S12_MLepF1_LepR1	3	TAAGTTTTTGACTTCTCCCCCCTGCTCTTACTTTTCTACTGGTTTCTTCTTTTTCTGCAGTGGGGGCAGGAACAGGATGAACAGTATATCCTCCTTTGTCTAATGCAACTTTCCACCCCTCACAAAGAGTTAATCTTGCTATCTTTTCTCTTCACTTAGCTGGGGTCTCATCTATTTTAGGTGCTATTAATTTTATTAGAACTTGTTTTAATATAAAGAATAAAAGATCTAAAATAGAAACTCTAAGCCTATTTGTTTGGTCTGTTTTATTAACAGCTATTTTGCTTCTATTATCTCTACCAGTTCTTGCTGGGGCTATCACAATACTGTTAACAGACCGTAATATTAATACATCTTTTTTTGACCCTGCAGGAGGAGGAGATCCAATTTTATACCAAC…		cellularOrganisms	cellularOrganisms	1.0	Eukaryota	superkingdom	0.99	Metazoa	kingdom	0.89	Arthropoda	phylum	0.66	Insecta	class	0.37	Hemiptera	order	0.07	Carsidaridae	family	0.03	Mesohomotoma	genus	0.03	Mesohomotoma_hibisci	species	0.03
Zotu1914	SA_3_II_23_7_2020_S10_MLepF1_LepR1	10	TAAGTTTTTGACTTCTCCCCCCTGCTCTTACTTTTCTACTGGTTTCTTCTTTTTCTGCAGTGGGGGCAGGAACAGGATGAACAGTATATCCTCCTTTGTCTAATGCAACTTTCCACCCCTCACAAAGAGTTAATCTTGCTATCTTTTCTCTTCACTTAGCTGGGGTCTCATCTATTTTAGGTGCTATTAATTTTATTAGAACTTGTTTTAATATAAAGAATAAAAGATCTAAAATAGAAACTCTAAGCCTATTTGTTTGGTCTGTTTTATTAACAGCTATTTTGCTTCTATTATCTCTACCAGTTCTTGCTGGGGCTATCACAATACTGTTAACAGACCGTAATATTAATACATCTTTTTTTGACCCTGCAGGAGGAGGAGATCCAATTTTATACCAAC…		cellularOrganisms	cellularOrganisms	1.0	Eukaryota	superkingdom	0.99	Metazoa	kingdom	0.89	Arthropoda	phylum	0.66	Insecta	class	0.37	Hemiptera	order	0.07	Carsidaridae	family	0.03	Mesohomotoma	genus	0.03	Mesohomotoma_hibisci	species	0.03
Zotu1914	SA_3_III_23_7_2020_S11_MLepF1_LepR1	5	TAAGTTTTTGACTTCTCCCCCCTGCTCTTACTTTTCTACTGGTTTCTTCTTTTTCTGCAGTGGGGGCAGGAACAGGATGAACAGTATATCCTCCTTTGTCTAATGCAACTTTCCACCCCTCACAAAGAGTTAATCTTGCTATCTTTTCTCTTCACTTAGCTGGGGTCTCATCTATTTTAGGTGCTATTAATTTTATTAGAACTTGTTTTAATATAAAGAATAAAAGATCTAAAATAGAAACTCTAAGCCTATTTGTTTGGTCTGTTTTATTAACAGCTATTTTGCTTCTATTATCTCTACCAGTTCTTGCTGGGGCTATCACAATACTGTTAACAGACCGTAATATTAATACATCTTTTTTTGACCCTGCAGGAGGAGGAGATCCAATTTTATACCAAC…		cellularOrganisms	cellularOrganisms	1.0	Eukaryota	superkingdom	0.99	Metazoa	kingdom	0.89	Arthropoda	phylum	0.66	Insecta	class	0.37	Hemiptera	order	0.07	Carsidaridae	family	0.03	Mesohomotoma	genus	0.03	Mesohomotoma_hibisci	species	0.03
Zotu1912	SA_2_I_23_7_2020_S5_RonMWASPdeg_HCO2198	9	TCGTTTGAATAATTTAAGATTTTGATTAGTTCCGGTAGCTTTGTTATTTATATGTTTAAGATTATTGGTTGGTTTGGGTCCGGGAACTGGATGAACTGTTTACCCCCCTTTATCAAATTCTGTTTATCATTTTGGTGGTTCTATTGATTTAGCTATTTTTAGGTTACATGTTGCTGGTGTATCCTCTATTTTAGGTGGTATTAATTTTATTACTACTTGTTTGAAGGGGAAAATTAGTTATGTTTTGAGATTAGAATTTTTAACTTTATTTGTGTGAGCTATAATTGTAACTAGTTTTTTATTAGTTTTAAGTTTACCTGTATTAGCTGGTGGGATTACTATGTTATTATTAGATCGTAATTTTGGTTCTTCCTTTTTTGATCCTAGTGGGGGTGGGAA…		cellularOrganisms	cellularOrganisms	1.0	Eukaryota	superkingdom	1.0	Metazoa	kingdom	1.0	Rotifera	phylum	1.0	Bdelloidea	class	1.0	Adinetida	order	0.59	Adinetidae	family	0.59	Adineta	genus	0.59	Adineta_vaga	species	0.56
Zotu1912	SA_2_II_23_7_2020_S6_RonMWASPdeg_HCO2198	8	TCGTTTGAATAATTTAAGATTTTGATTAGTTCCGGTAGCTTTGTTATTTATATGTTTAAGATTATTGGTTGGTTTGGGTCCGGGAACTGGATGAACTGTTTACCCCCCTTTATCAAATTCTGTTTATCATTTTGGTGGTTCTATTGATTTAGCTATTTTTAGGTTACATGTTGCTGGTGTATCCTCTATTTTAGGTGGTATTAATTTTATTACTACTTGTTTGAAGGGGAAAATTAGTTATGTTTTGAGATTAGAATTTTTAACTTTATTTGTGTGAGCTATAATTGTAACTAGTTTTTTATTAGTTTTAAGTTTACCTGTATTAGCTGGTGGGATTACTATGTTATTATTAGATCGTAATTTTGGTTCTTCCTTTTTTGATCCTAGTGGGGGTGGGAA…		cellularOrganisms	cellularOrganisms	1.0	Eukaryota	superkingdom	1.0	Metazoa	kingdom	1.0	Rotifera	phylum	1.0	Bdelloidea	class	1.0	Adinetida	order	0.59	Adinetidae	family	0.59	Adineta	genus	0.59	Adineta_vaga	species	0.56
Zotu1912	SA_2_IV_23_7_2020_S8_RonMWASPdeg_HCO2198	10	TCGTTTGAATAATTTAAGATTTTGATTAGTTCCGGTAGCTTTGTTATTTATATGTTTAAGATTATTGGTTGGTTTGGGTCCGGGAACTGGATGAACTGTTTACCCCCCTTTATCAAATTCTGTTTATCATTTTGGTGGTTCTATTGATTTAGCTATTTTTAGGTTACATGTTGCTGGTGTATCCTCTATTTTAGGTGGTATTAATTTTATTACTACTTGTTTGAAGGGGAAAATTAGTTATGTTTTGAGATTAGAATTTTTAACTTTATTTGTGTGAGCTATAATTGTAACTAGTTTTTTATTAGTTTTAAGTTTACCTGTATTAGCTGGTGGGATTACTATGTTATTATTAGATCGTAATTTTGGTTCTTCCTTTTTTGATCCTAGTGGGGGTGGGAA…		cellularOrganisms	cellularOrganisms	1.0	Eukaryota	superkingdom	1.0	Metazoa	kingdom	1.0	Rotifera	phylum	1.0	Bdelloidea	class	1.0	Adinetida	order	0.59	Adinetidae	family	0.59	Adineta	genus	0.59	Adineta_vaga	species	0.56
Zotu2119	SA_2_II_26_8_2020_S78_RonMWASPdeg_HCO2198	4	TCGAATAAACAATATAAGATTTTGACTTCTTCCTCCTTCTTTAATTTTGTTATTAGTAGGTAGATTAGTTGATAATGGTGCTGGAACTGGTTGAACAGTTTACCCACCATTATCAAGATATATATTTCATTCTGGCTCATGTGTTGATTTAACAATTTTTTCTTTACATTTAGCAGGTGTATCATCAATTTTGGGAGTTGTAAATTTTATTAGAACAATTTTTAATATACGTTCAACTGGTATGGGGCTTGATAAAACTCCTTTATTTGTTTGATCAGTTTTAATTACTGCATTTTTGTTATAATTATCATTACCAGTTTTAGCTGGTGCAATTACTATATTATTAACTGATCGTAATTTAAATACACGTTTTTTTGACCCATCAGCAGGAGGGGATCC…		cellularOrganisms	cellularOrganisms	1.0	Eukaryota	superkingdom	1.0	Metazoa	kingdom	1.0	Arthropoda	phylum	1.0	Insecta	class	1.0	Hemiptera	order	1.0	Cicadidae	family	1.0	Neotibicen	genus	1.0	Neotibicen_linnei	species	0.56
Zotu2119	SA_2_III_26_8_2020_S79_RonMWASPdeg_HCO2198	7	TCGAATAAACAATATAAGATTTTGACTTCTTCCTCCTTCTTTAATTTTGTTATTAGTAGGTAGATTAGTTGATAATGGTGCTGGAACTGGTTGAACAGTTTACCCACCATTATCAAGATATATATTTCATTCTGGCTCATGTGTTGATTTAACAATTTTTTCTTTACATTTAGCAGGTGTATCATCAATTTTGGGAGTTGTAAATTTTATTAGAACAATTTTTAATATACGTTCAACTGGTATGGGGCTTGATAAAACTCCTTTATTTGTTTGATCAGTTTTAATTACTGCATTTTTGTTATAATTATCATTACCAGTTTTAGCTGGTGCAATTACTATATTATTAACTGATCGTAATTTAAATACACGTTTTTTTGACCCATCAGCAGGAGGGGATCC…		cellularOrganisms	cellularOrganisms	1.0	Eukaryota	superkingdom	1.0	Metazoa	kingdom	1.0	Arthropoda	phylum	1.0	Insecta	class	1.0	Hemiptera	order	1.0	Cicadidae	family	1.0	Neotibicen	genus	1.0	Neotibicen_linnei	species	0.56
Zotu2034	SA_1_II_23_7_2020_S2_MLepF1_LepR1	6	TAAGATTTTGATTATTACCATCTAGATTAAGATTATTATTATCAAGAATATTTATTGGAGTAGGAACTGGAACAGGATGAACTGTATATCCTCCATTATCTTCAAATTTATCTCATAGTGGCCCTTCAGTTGATTTATCAATTTTTAGACTACATATTGCAGGGATTTCTTCTATTATAGCATCAATTAATTTTATTACTACTGCTATTAATATAAAATCTTATAAATTAGAAAATTTACCATTATTTGTTTGAGCAATAATATTAACTGCTATTTTATTATTATTATCTTTACCTGTTTTAGCAGGAGCTATTACAATATTATTATTTGATCGTAATTTAAATACTTCTTTTTTTGATCCTGCAGGAGGAGGAGATTCAATTTTATATCAACATTTAT…		cellularOrganisms	cellularOrganisms	1.0	Eukaryota	superkingdom	1.0	Metazoa	kingdom	0.97	Arthropoda	phylum	0.95	Insecta	class	0.95	Hymenoptera	order	0.88	Eulophidae	family	0.49	Aprostocetus	genus	0.41	Aprostocetus_purpureus	species	0.12
Zotu2622	QS_5_I_24_8_2020_S65_RonMWASPdeg_HCO2198	3	TGCATCGTCACCGTAGACAGAACCGACAGCTGCCGCTAAATCATCCGTATTTTGATTCAATGCACCGGCTGCTTGTTCAAAATCTTTTTTACCATCAATCCCTTTTTGCATCGCGACGACTGCGAGATATGCATGTTCAGATAGAATTTGATCGAGTGTCGCTCGCAGATCCGATGCTGGAGAGGAGACATCTAGTGAGACTTTTCCTGAACTGTGAGACATCTTACTATGGTCCTCATGACCATGTGCACTGACACCTGCTGCTGGAATCAACAATGCGGCACTTAGCGGAACAGCGAGATACGACTTTTTCATCTTCATCTTATGAACACCCCTT		cellularOrganisms	cellularOrganisms	1.0	Bacteria	superkingdom	0.82	undef_Bacteria	kingdom	0.82	Proteobacteria	phylum	0.3	Deltaproteobacteria	class	0.14	Myxococcales	order	0.13	Archangiaceae	family	0.13	Cystobacter	genus	0.13	Cystobacter_fuscus	species	0.13
Zotu3577	QS_1_I_27_7_2020_S25_MLepF1_LepR1	5	AGATTTTGACTCCTTCCCCCTTCATTAATTATTTTAATCAATAGAATAATTAATGACCAAGGTACGGGAACAGGATGAACTTTATACCCCCTCTAACAAGAAACAGAAGACACTCAGGAATTTCAGTAGACCTAACTATTTTTTCTCTGCATGTTGCAGGAATCAGTTCAATCATAGGATCAATTAATTTTCTTTCCACCCTGAGAATAATAAAACCCTCTAATATAAACAATGAGCAAACATCTTTATTTAGATGATCAATTTTTATTACTACAATTCTTCTCCTAATATCCTTACCTGTTCTAGCTGGAGCTATTACTATAATTTTATCAGACCGAAATTTAAATACTTCATTTTTTGACCCCTGCGGAGGAGGAGACCCTACTTTGTACCAGCACC…		cellularOrganisms	cellularOrganisms	1.0	Eukaryota	superkingdom	1.0	Metazoa	kingdom	0.93	Arthropoda	phylum	0.76	Insecta	class	0.72	Hymenoptera	order	0.4	Argidae	family	0.01	Arge	genus	0.01	Arge_similis	species	0.01
Zotu3091	SA_1_IV_23_7_2020_S4_MLepF1_LepR1	3	TAAGATTTTGGATACTTCCCCCATCTTTATCTTTACTTTTAATTAGAAGTTTAGTAGAAAATGGAGCTGGGACAGGTTGAACTGTTTACCCTCCTTTATCAGCAAATGTTTCTCATGCAGGTGCTTCAGTTGATCTGGCTATTTTTTCTCTTCATCTTGCAGGAATTTCTTCTATTTTAGGAGCAGTAAACTTTATCACTACTATTATTAATATACGATCTAATGGAATTACTTTTGATCGGATACCTTTATTTGTCTGATCTGTTCTAATTACCGCAATCCTACTTTTATTATCTTTGCCAGTATTAGCAGGGGCAATTACTATACTTTTAACAGATCGAAATATTAATACTTCATTCTTTGACCCTGCCGGTGGAGGAGACCCTATTTTGTACCAAC…		cellularOrganisms	cellularOrganisms	1.0	Eukaryota	superkingdom	1.0	Metazoa	kingdom	0.99	Arthropoda	phylum	0.95	Insecta	class	0.91	Diptera	order	0.7	Ceratopogonidae	family	0.22	Culicoides	genus	0.21	Culicoides_dubius	species	0.04
Zotu3091	SA_1_II_23_7_2020_S2_MLepF1_LepR1	3	TAAGATTTTGGATACTTCCCCCATCTTTATCTTTACTTTTAATTAGAAGTTTAGTAGAAAATGGAGCTGGGACAGGTTGAACTGTTTACCCTCCTTTATCAGCAAATGTTTCTCATGCAGGTGCTTCAGTTGATCTGGCTATTTTTTCTCTTCATCTTGCAGGAATTTCTTCTATTTTAGGAGCAGTAAACTTTATCACTACTATTATTAATATACGATCTAATGGAATTACTTTTGATCGGATACCTTTATTTGTCTGATCTGTTCTAATTACCGCAATCCTACTTTTATTATCTTTGCCAGTATTAGCAGGGGCAATTACTATACTTTTAACAGATCGAAATATTAATACTTCATTCTTTGACCCTGCCGGTGGAGGAGACCCTATTTTGTACCAAC…		cellularOrganisms	cellularOrganisms	1.0	Eukaryota	superkingdom	1.0	Metazoa	kingdom	0.99	Arthropoda	phylum	0.95	Insecta	class	0.91	Diptera	order	0.7	Ceratopogonidae	family	0.22	Culicoides	genus	0.21	Culicoides_dubius	species	0.04
Zotu5323	SA_5_IV_26_8_2020_S88_MLepF1_LepR1	3	TGAGATTTTGACTTTTACCCCCTGCTTTAACTCTTTTAATTTTAAGAACAATTGTAGAAAAAGGAGCAGGAACAGAATGAACTGTTTACCCTCCTCTTTCTTCTAATTTAACACATAATGGACCTTCAGTAGATTTGGTGATTTTTAGTTTACATTTAGCAGGAATTTCCTCAATTTTAGGTGCAGTAAATTTCATTTCAACTATTATAAATATACGTCCATTTGGTATAATACTTGATGAAACTCCTTTATTTGTATGATCTGTTCTTATTACAGCAATTCTTTTATTACTATCACTACCAGTTCTTGCAGGAGCAATTACTATACTATTAACTGACCGAAACTTAAATTCTTCTTTTTTTGACCCAACCGGTGGGGGAGACCCAATTTTATACCAAC…		cellularOrganisms	cellularOrganisms	1.0	Eukaryota	superkingdom	1.0	Metazoa	kingdom	1.0	Arthropoda	phylum	1.0	Insecta	class	1.0	Coleoptera	order	0.99	Coccinellidae	family	0.99	Harmonia	genus	0.99	Harmonia_axyridis	species	0.99
Zotu3831	SA_4_IV_26_8_2020_S84_MLepF1_LepR1	3	TAAGATTTTGACTTTTGCCCCCCTCTTTAACCTTATTAATTATAAGAAGACTAGTTGAATCCGGAACCGGAACTGGATGAACTGTGTATCCCCCCCTTTCATCAACTATTGCTCACTCAGGCTCATCTGTAGACTTATCAATTTTCTCTCTTCATATTGCCGGAATTTCCTCAATTTTAGGAGCAATTAATTTTATCACAACTATAATTAATATACGAATTAAAAATATTACATTTGATCAAATACCCTTATTTACTTGATCAGTAGTTATCACTGCAGTTCTTCTTTTACTTTCATTACCAGTACTAGCCGGAGCTATTACCATACTATTAACTGATCGTAATTTAAATACATCATTTTTTGACCCAGCAGGAGGGGGAGATCCAATTTTATATCAAC…		cellularOrganisms	cellularOrganisms	1.0	Eukaryota	superkingdom	1.0	Metazoa	kingdom	1.0	Arthropoda	phylum	0.98	Insecta	class	0.97	Lepidoptera	order	0.6	Psychidae	family	0.09	Acanthopsyche	genus	0.09	Acanthopsyche_nigraplaga	species	0.09
Zotu1482	SA_3_II_23_7_2020_S10_MLepF1_LepR1	44	TGAGATTTTGGTTGCTGTTTCCAGCTATGCTCTTCTTGGTATGCTCAGGGTACATCTCTTCAGGCTGTGGGACAGGATGAACAGTTTACCCTCCTCTATCTAGAATCTACTTCCACACAGATCCTTCTGTAGATTTAGCTATTTTCTCTTTACATCTAGGAGGAGTATCTTCCATCCTCAGTTCTATCAATTTTATTACCACCGTGTTTGTTATACGATTCTCTGGTCTACCTATGGAACGAATTCCCTTATTCATCTGATCTATGTTGGTCACCTCTTTTTTGCTCCTGCTATCATTACCAGTCTTGGCCGGGGCCATTACTATACTCCTCACAGATCGAAATCTTAATACTTCATTTTTTGATCCCTTAGGAGGGGGAGATCCAGTACTCTACCAGC…		cellularOrganisms	cellularOrganisms	1.0	Eukaryota	superkingdom	0.93	Metazoa	kingdom	0.79	Arthropoda	phylum	0.44	Insecta	class	0.26	Diptera	order	0.07	Syrphidae	family	0.03	Microdon	genus	0.02	Microdon_craigheadii	species	0.02
Zotu5122	SA_2_I_26_8_2020_S77_MLepF1_LepR1	3	TAAGTTTTTGACTTCTTCCTCCATCATTAACTCTATTGTTGGTTGGTAGTTTATTTGACAATGGTGCTGGGACAGGTTGAACTGTATATCCACCTTTGTCAAGATATATATTTCATTCTGGTTCTTGTGTTGATTTAACAATTTTTTCATTATATTTAGCAGGTGTATCATCAATTTTAGGTGCTGTAAATTTCATTAGAACAATTGTTAATATGCGTTCTACTGGTATAAGTTTAGATAAAACTCCATTGTTTGTATGATCAGTACTGATTACTACATTTTTATTGTTGTTATCTTTACCAGTTTTAGCTGGTGCTATTACTGTATTATTAACTGATTGTAATTTGAATACATGTTTTTTTGATCCATCTGGAGGAGGAGATCCTATTCTTTATCAAC…		cellularOrganisms	cellularOrganisms	1.0	Eukaryota	superkingdom	1.0	Metazoa	kingdom	1.0	Arthropoda	phylum	0.97	Insecta	class	0.96	Hemiptera	order	0.94	Cicadidae	family	0.94	Cryptotympana	genus	0.25	Cryptotympana_holsti	species	0.25
Zotu2450	SA_2_IV_26_8_2020_S80_RonMWASPdeg_HCO2198	3	TCGAATAAATATTATAAGATTTTGACTTCTCCCCCTTCTTTAACTTTGTTGTTTGTAGGTAGATTAGTTGATAATGGTGCTGGAACTGGTTGAACAGTTTATCCACCACTATCAAGATATGTGTTTCATTCTGGCTCATGTGTTGATTTAACAATTTTTTCTTTACATTTAGCAGGTGTATCATCAATTTTGGGAGCTGTAAATTTTATTAGAACAATTTTTAATATACGTTCAACTGGTATGGGGCTTGACAAAACTCCTTTATTTGTTTGATCAGTTTTAATTACTGCATTTTTGTTATTATTATCATTACCAGTTTTAGCTGGTGCAATTACTATATTATTAACTGATCGTAATTTAAATACATGTTTTTTTGACCCATCAGGAGGAGGAGATCCT…		cellularOrganisms	cellularOrganisms	1.0	Eukaryota	superkingdom	1.0	Metazoa	kingdom	1.0	Arthropoda	phylum	1.0	Insecta	class	1.0	Hemiptera	order	1.0	Cicadidae	family	1.0	Neotibicen	genus	1.0	Neotibicen_linnei	species	0.64
Zotu2450	SA_2_III_26_8_2020_S79_RonMWASPdeg_HCO2198	3	TCGAATAAATATTATAAGATTTTGACTTCTCCCCCTTCTTTAACTTTGTTGTTTGTAGGTAGATTAGTTGATAATGGTGCTGGAACTGGTTGAACAGTTTATCCACCACTATCAAGATATGTGTTTCATTCTGGCTCATGTGTTGATTTAACAATTTTTTCTTTACATTTAGCAGGTGTATCATCAATTTTGGGAGCTGTAAATTTTATTAGAACAATTTTTAATATACGTTCAACTGGTATGGGGCTTGACAAAACTCCTTTATTTGTTTGATCAGTTTTAATTACTGCATTTTTGTTATTATTATCATTACCAGTTTTAGCTGGTGCAATTACTATATTATTAACTGATCGTAATTTAAATACATGTTTTTTTGACCCATCAGGAGGAGGAGATCCT…		cellularOrganisms	cellularOrganisms	1.0	Eukaryota	superkingdom	1.0	Metazoa	kingdom	1.0	Arthropoda	phylum	1.0	Insecta	class	1.0	Hemiptera	order	1.0	Cicadidae	family	1.0	Neotibicen	genus	1.0	Neotibicen_linnei	species	0.64
Zotu1978	QS_2_III_27_7_2020_S31_MLepF1_LepR1	16	TAAGATTTTGACTACTTCCCCCTTCTCTTACTTTATTGTTAATAAGAAGAATTGTTGATAAAGGTGCAGGAACAGGTTGAACTGTTTATCCTCCTCTTTCAGCTAATATCGCCCATGAAGGAGCTTCTGTTGATTTAGCTATTTTTAGATTACATATAGCTGGAATCTCTTCAATTTTAGGAGCTATTAATTTTATCTCTACTATCATTAATATACGACCTATGGGAATAATTATAGATCGAATTACTTTATTTGTATGAGCAGTTAAAATTACTGCAATCCTCCTTCTTTTATCTCTACCTGTATTAGCAGGTGCAATTACAATACTATTAACAGATCGTAATATTAATACTTCATTTTTTGATCCTGCTGGAGGGGGAGACCCTATTTTATATCAAC…		cellularOrganisms	cellularOrganisms	1.0	Eukaryota	superkingdom	1.0	Metazoa	kingdom	1.0	Arthropoda	phylum	1.0	Insecta	class	1.0	Coleoptera	order	1.0	Curculionidae	family	1.0	Sitona	genus	1.0	Sitona_hispidulus	species	1.0
Zotu160	SA_4_I_23_7_2020_S13_MLepF1_LepR1	5	TAAGATTTTGACTTTTGCCTCCTTCTTTAATTTTATTATTAATAAGAAGAATAGTTGAATCTGGAACTGGTACAGGATGAACAGTTTATCCTCCTTTATCATCTACTATTGCTCATGCTGGTTCTTCAGTTGATTTATCAATTTTTTCTTTACATATAGCAGGGATTTCTTCAATTTTAGGAGCTATTAATTTTATTACAACTATTGTTAATATAAAAATTAAAAATATTAAGTTGGATCAACTTCCTTTATTTTCTTGATCTGTATTTATTACTGCTATTTTATTATTATTATCTCTTCCTGTATTAGCAGGAGCAATTACTATATTATTAACAGATCGAAATTTAAATACTTCTTTTTTTGATCCAATTGGAGGGGGAGATCCTATTTTATATCAAC…		cellularOrganisms	cellularOrganisms	1.0	Eukaryota	superkingdom	1.0	Metazoa	kingdom	1.0	Arthropoda	phylum	0.99	Insecta	class	0.95	Diptera	order	0.34	Cecidomyiidae	family	0.26	Polyardis	genus	0.23	Polyardis_silvalis	species	0.23
Zotu160	SA_4_IV_23_7_2020_S16_MLepF1_LepR1	2171	TAAGATTTTGACTTTTGCCTCCTTCTTTAATTTTATTATTAATAAGAAGAATAGTTGAATCTGGAACTGGTACAGGATGAACAGTTTATCCTCCTTTATCATCTACTATTGCTCATGCTGGTTCTTCAGTTGATTTATCAATTTTTTCTTTACATATAGCAGGGATTTCTTCAATTTTAGGAGCTATTAATTTTATTACAACTATTGTTAATATAAAAATTAAAAATATTAAGTTGGATCAACTTCCTTTATTTTCTTGATCTGTATTTATTACTGCTATTTTATTATTATTATCTCTTCCTGTATTAGCAGGAGCAATTACTATATTATTAACAGATCGAAATTTAAATACTTCTTTTTTTGATCCAATTGGAGGGGGAGATCCTATTTTATATCAAC…		cellularOrganisms	cellularOrganisms	1.0	Eukaryota	superkingdom	1.0	Metazoa	kingdom	1.0	Arthropoda	phylum	0.99	Insecta	class	0.95	Diptera	order	0.34	Cecidomyiidae	family	0.26	Polyardis	genus	0.23	Polyardis_silvalis	species	0.23
Zotu160	SA_4_II_23_7_2020_S14_MLepF1_LepR1	6	TAAGATTTTGACTTTTGCCTCCTTCTTTAATTTTATTATTAATAAGAAGAATAGTTGAATCTGGAACTGGTACAGGATGAACAGTTTATCCTCCTTTATCATCTACTATTGCTCATGCTGGTTCTTCAGTTGATTTATCAATTTTTTCTTTACATATAGCAGGGATTTCTTCAATTTTAGGAGCTATTAATTTTATTACAACTATTGTTAATATAAAAATTAAAAATATTAAGTTGGATCAACTTCCTTTATTTTCTTGATCTGTATTTATTACTGCTATTTTATTATTATTATCTCTTCCTGTATTAGCAGGAGCAATTACTATATTATTAACAGATCGAAATTTAAATACTTCTTTTTTTGATCCAATTGGAGGGGGAGATCCTATTTTATATCAAC…		cellularOrganisms	cellularOrganisms	1.0	Eukaryota	superkingdom	1.0	Metazoa	kingdom	1.0	Arthropoda	phylum	0.99	Insecta	class	0.95	Diptera	order	0.34	Cecidomyiidae	family	0.26	Polyardis	genus	0.23	Polyardis_silvalis	species	0.23
Zotu160	SA_4_III_23_7_2020_S15_MLepF1_LepR1	6	TAAGATTTTGACTTTTGCCTCCTTCTTTAATTTTATTATTAATAAGAAGAATAGTTGAATCTGGAACTGGTACAGGATGAACAGTTTATCCTCCTTTATCATCTACTATTGCTCATGCTGGTTCTTCAGTTGATTTATCAATTTTTTCTTTACATATAGCAGGGATTTCTTCAATTTTAGGAGCTATTAATTTTATTACAACTATTGTTAATATAAAAATTAAAAATATTAAGTTGGATCAACTTCCTTTATTTTCTTGATCTGTATTTATTACTGCTATTTTATTATTATTATCTCTTCCTGTATTAGCAGGAGCAATTACTATATTATTAACAGATCGAAATTTAAATACTTCTTTTTTTGATCCAATTGGAGGGGGAGATCCTATTTTATATCAAC…		cellularOrganisms	cellularOrganisms	1.0	Eukaryota	superkingdom	1.0	Metazoa	kingdom	1.0	Arthropoda	phylum	0.99	Insecta	class	0.95	Diptera	order	0.34	Cecidomyiidae	family	0.26	Polyardis	genus	0.23	Polyardis_silvalis	species	0.23
Zotu160	SA_5_III_26_8_2020_S87_MLepF1_LepR1	23	TAAGATTTTGACTTTTGCCTCCTTCTTTAATTTTATTATTAATAAGAAGAATAGTTGAATCTGGAACTGGTACAGGATGAACAGTTTATCCTCCTTTATCATCTACTATTGCTCATGCTGGTTCTTCAGTTGATTTATCAATTTTTTCTTTACATATAGCAGGGATTTCTTCAATTTTAGGAGCTATTAATTTTATTACAACTATTGTTAATATAAAAATTAAAAATATTAAGTTGGATCAACTTCCTTTATTTTCTTGATCTGTATTTATTACTGCTATTTTATTATTATTATCTCTTCCTGTATTAGCAGGAGCAATTACTATATTATTAACAGATCGAAATTTAAATACTTCTTTTTTTGATCCAATTGGAGGGGGAGATCCTATTTTATATCAAC…		cellularOrganisms	cellularOrganisms	1.0	Eukaryota	superkingdom	1.0	Metazoa	kingdom	1.0	Arthropoda	phylum	0.99	Insecta	class	0.95	Diptera	order	0.34	Cecidomyiidae	family	0.26	Polyardis	genus	0.23	Polyardis_silvalis	species	0.23
Zotu4117	QS_6_I_27_7_2020_S45_RonMWASPdeg_HCO2198	3	GAATAAATAATATAAATTTTTTATTATTACCTCCTTCAATTTTTTTAAGATTAAGAATATTTATTGGTGAAGGAACTGGAACTGGTTGAACTGTTTATCCTCCGTTATCTTCAATAATTTATCAATCTGGACCAAGAGTAGATTCTTCTATTTTGTCTTTACATCTTGCAGGAGCTAGATCAATTATAGGAGCAACAACTTTTATTGTAACTATGTTTAATTTTGTCGTTTTTCTTTCGATAAATTACCTTTATTTTCTTGATCTGTTGGAATTACTGCAGAATTATTATTATTATCAGATCGAAATTTAAGTACTTCTTTTTTTATACCTTTAGGAGGAGGTGATCCTGTTTTATATCAACATTTATTT		cellularOrganisms	cellularOrganisms	1.0	Eukaryota	superkingdom	1.0	Metazoa	kingdom	1.0	Arthropoda	phylum	0.99	Insecta	class	0.99	Hymenoptera	order	0.99	Pompilidae	family	0.98	Auplopus	genus	0.98	Auplopus_pygialis	species	0.84
Zotu1820	SA_2_III_26_8_2020_S79_MLepF1_LepR1	10	TAAGATTTTGACTTCTTCCTCCTTCTTTAATTTTGTTATTAGTAGGTAGATTAGTTGATAATGGTGCTGGAACTGATTGAACAGTTTACCCACCATTATCAAGATATGTATTTCATTCTGGCTCATGTGTTGGTTTAACAAttttttttttACATTTAACAGGTCTATCATCAATTGTGGGAGCTGTAAATTTTATTAGAACAATTTTTAATATACGTTCAACTGGTATGGGGCTTGATAAAACTCCTTTATTTGTTTGATCAGTTTTAATTACTGCATTTTTGTTATTATTATCATTACCAGTTTTAGCTGGCGCAATTACTATATTATTAACTGATCGTAATTTAAATACATGTTTTTTTGACCCATCAGGAGGAGGGGATCCTATTCTTTATCAAC…		cellularOrganisms	cellularOrganisms	1.0	Eukaryota	superkingdom	1.0	Metazoa	kingdom	1.0	Arthropoda	phylum	1.0	Insecta	class	1.0	Hemiptera	order	1.0	Cicadidae	family	1.0	Neotibicen	genus	1.0	Neotibicen_canicularis	species	0.45
Zotu1820	SA_2_II_26_8_2020_S78_MLepF1_LepR1	4	TAAGATTTTGACTTCTTCCTCCTTCTTTAATTTTGTTATTAGTAGGTAGATTAGTTGATAATGGTGCTGGAACTGATTGAACAGTTTACCCACCATTATCAAGATATGTATTTCATTCTGGCTCATGTGTTGGTTTAACAAttttttttttACATTTAACAGGTCTATCATCAATTGTGGGAGCTGTAAATTTTATTAGAACAATTTTTAATATACGTTCAACTGGTATGGGGCTTGATAAAACTCCTTTATTTGTTTGATCAGTTTTAATTACTGCATTTTTGTTATTATTATCATTACCAGTTTTAGCTGGCGCAATTACTATATTATTAACTGATCGTAATTTAAATACATGTTTTTTTGACCCATCAGGAGGAGGGGATCCTATTCTTTATCAAC…		cellularOrganisms	cellularOrganisms	1.0	Eukaryota	superkingdom	1.0	Metazoa	kingdom	1.0	Arthropoda	phylum	1.0	Insecta	class	1.0	Hemiptera	order	1.0	Cicadidae	family	1.0	Neotibicen	genus	1.0	Neotibicen_canicularis	species	0.45
Zotu1820	SA_2_IV_26_8_2020_S80_MLepF1_LepR1	4	TAAGATTTTGACTTCTTCCTCCTTCTTTAATTTTGTTATTAGTAGGTAGATTAGTTGATAATGGTGCTGGAACTGATTGAACAGTTTACCCACCATTATCAAGATATGTATTTCATTCTGGCTCATGTGTTGGTTTAACAAttttttttttACATTTAACAGGTCTATCATCAATTGTGGGAGCTGTAAATTTTATTAGAACAATTTTTAATATACGTTCAACTGGTATGGGGCTTGATAAAACTCCTTTATTTGTTTGATCAGTTTTAATTACTGCATTTTTGTTATTATTATCATTACCAGTTTTAGCTGGCGCAATTACTATATTATTAACTGATCGTAATTTAAATACATGTTTTTTTGACCCATCAGGAGGAGGGGATCCTATTCTTTATCAAC…		cellularOrganisms	cellularOrganisms	1.0	Eukaryota	superkingdom	1.0	Metazoa	kingdom	1.0	Arthropoda	phylum	1.0	Insecta	class	1.0	Hemiptera	order	1.0	Cicadidae	family	1.0	Neotibicen	genus	1.0	Neotibicen_canicularis	species	0.45
Zotu1820	SA_2_I_26_8_2020_S77_MLepF1_LepR1	3	TAAGATTTTGACTTCTTCCTCCTTCTTTAATTTTGTTATTAGTAGGTAGATTAGTTGATAATGGTGCTGGAACTGATTGAACAGTTTACCCACCATTATCAAGATATGTATTTCATTCTGGCTCATGTGTTGGTTTAACAAttttttttttACATTTAACAGGTCTATCATCAATTGTGGGAGCTGTAAATTTTATTAGAACAATTTTTAATATACGTTCAACTGGTATGGGGCTTGATAAAACTCCTTTATTTGTTTGATCAGTTTTAATTACTGCATTTTTGTTATTATTATCATTACCAGTTTTAGCTGGCGCAATTACTATATTATTAACTGATCGTAATTTAAATACATGTTTTTTTGACCCATCAGGAGGAGGGGATCCTATTCTTTATCAAC…		cellularOrganisms	cellularOrganisms	1.0	Eukaryota	superkingdom	1.0	Metazoa	kingdom	1.0	Arthropoda	phylum	1.0	Insecta	class	1.0	Hemiptera	order	1.0	Cicadidae	family	1.0	Neotibicen	genus	1.0	Neotibicen_canicularis	species	0.45
Zotu182	QS_1_II_27_7_2020_S26_RonMWASPdeg_HCO2198	830	TCGTTTAAATAATATAAGATTTTGATTACTTCCCCCTTCAATACTTTTATTAATTTATAGAAGATTAATTAGAAGAGGAACTGGGACAGGTTGAACAATTTATCCTCCCTTATCATTAATAAATAATATTTCAATTGATTATAGAATTTTTTCTTTACATTTAGCTGGTATTTCATCTATTCTAGGCTCAATTAACTTTATCTGCACAATTTTAAATATACATTCAAAAAAATTAAATATAGAAGTTAACTCTTTATTTACATGATCAATTTTTATTACTACAATTTTATTACTTTTATCCTTACCGGTATTAGCAGGGGCTATTACTATACTATTAAGAGACCGAAATTTTAATACATCTTTTTATGACCCTAGAGGAGGAGGTGATCCAGTTTTATA…		cellularOrganisms	cellularOrganisms	1.0	Eukaryota	superkingdom	1.0	undef_Eukaryota	kingdom	0.15	undef_undef_Eukaryota	phylum	0.12	Spirotrichea	class	0.11	Sporadotrichida	order	0.11	Oxytrichidae	family	0.11	Oxytricha	genus	0.09	Oxytricha_trifallax	species	0.09
Zotu182	QS_1_I_24_8_2020_S49_RonMWASPdeg_HCO2198	110	TCGTTTAAATAATATAAGATTTTGATTACTTCCCCCTTCAATACTTTTATTAATTTATAGAAGATTAATTAGAAGAGGAACTGGGACAGGTTGAACAATTTATCCTCCCTTATCATTAATAAATAATATTTCAATTGATTATAGAATTTTTTCTTTACATTTAGCTGGTATTTCATCTATTCTAGGCTCAATTAACTTTATCTGCACAATTTTAAATATACATTCAAAAAAATTAAATATAGAAGTTAACTCTTTATTTACATGATCAATTTTTATTACTACAATTTTATTACTTTTATCCTTACCGGTATTAGCAGGGGCTATTACTATACTATTAAGAGACCGAAATTTTAATACATCTTTTTATGACCCTAGAGGAGGAGGTGATCCAGTTTTATA…		cellularOrganisms	cellularOrganisms	1.0	Eukaryota	superkingdom	1.0	undef_Eukaryota	kingdom	0.15	undef_undef_Eukaryota	phylum	0.12	Spirotrichea	class	0.11	Sporadotrichida	order	0.11	Oxytrichidae	family	0.11	Oxytricha	genus	0.09	Oxytricha_trifallax	species	0.09
Zotu182	QS_3_I_24_8_2020_S57_RonMWASPdeg_HCO2198	4	TCGTTTAAATAATATAAGATTTTGATTACTTCCCCCTTCAATACTTTTATTAATTTATAGAAGATTAATTAGAAGAGGAACTGGGACAGGTTGAACAATTTATCCTCCCTTATCATTAATAAATAATATTTCAATTGATTATAGAATTTTTTCTTTACATTTAGCTGGTATTTCATCTATTCTAGGCTCAATTAACTTTATCTGCACAATTTTAAATATACATTCAAAAAAATTAAATATAGAAGTTAACTCTTTATTTACATGATCAATTTTTATTACTACAATTTTATTACTTTTATCCTTACCGGTATTAGCAGGGGCTATTACTATACTATTAAGAGACCGAAATTTTAATACATCTTTTTATGACCCTAGAGGAGGAGGTGATCCAGTTTTATA…		cellularOrganisms	cellularOrganisms	1.0	Eukaryota	superkingdom	1.0	undef_Eukaryota	kingdom	0.15	undef_undef_Eukaryota	phylum	0.12	Spirotrichea	class	0.11	Sporadotrichida	order	0.11	Oxytrichidae	family	0.11	Oxytricha	genus	0.09	Oxytricha_trifallax	species	0.09
Zotu182	QS_1_III_27_7_2020_S27_RonMWASPdeg_HCO2198	531	TCGTTTAAATAATATAAGATTTTGATTACTTCCCCCTTCAATACTTTTATTAATTTATAGAAGATTAATTAGAAGAGGAACTGGGACAGGTTGAACAATTTATCCTCCCTTATCATTAATAAATAATATTTCAATTGATTATAGAATTTTTTCTTTACATTTAGCTGGTATTTCATCTATTCTAGGCTCAATTAACTTTATCTGCACAATTTTAAATATACATTCAAAAAAATTAAATATAGAAGTTAACTCTTTATTTACATGATCAATTTTTATTACTACAATTTTATTACTTTTATCCTTACCGGTATTAGCAGGGGCTATTACTATACTATTAAGAGACCGAAATTTTAATACATCTTTTTATGACCCTAGAGGAGGAGGTGATCCAGTTTTATA…		cellularOrganisms	cellularOrganisms	1.0	Eukaryota	superkingdom	1.0	undef_Eukaryota	kingdom	0.15	undef_undef_Eukaryota	phylum	0.12	Spirotrichea	class	0.11	Sporadotrichida	order	0.11	Oxytrichidae	family	0.11	Oxytricha	genus	0.09	Oxytricha_trifallax	species	0.09
Zotu182	QS_1_I_27_7_2020_S25_RonMWASPdeg_HCO2198	91	TCGTTTAAATAATATAAGATTTTGATTACTTCCCCCTTCAATACTTTTATTAATTTATAGAAGATTAATTAGAAGAGGAACTGGGACAGGTTGAACAATTTATCCTCCCTTATCATTAATAAATAATATTTCAATTGATTATAGAATTTTTTCTTTACATTTAGCTGGTATTTCATCTATTCTAGGCTCAATTAACTTTATCTGCACAATTTTAAATATACATTCAAAAAAATTAAATATAGAAGTTAACTCTTTATTTACATGATCAATTTTTATTACTACAATTTTATTACTTTTATCCTTACCGGTATTAGCAGGGGCTATTACTATACTATTAAGAGACCGAAATTTTAATACATCTTTTTATGACCCTAGAGGAGGAGGTGATCCAGTTTTATA…		cellularOrganisms	cellularOrganisms	1.0	Eukaryota	superkingdom	1.0	undef_Eukaryota	kingdom	0.15	undef_undef_Eukaryota	phylum	0.12	Spirotrichea	class	0.11	Sporadotrichida	order	0.11	Oxytrichidae	family	0.11	Oxytricha	genus	0.09	Oxytricha_trifallax	species	0.09
Zotu182	QS_1_IV_27_7_2020_S28_RonMWASPdeg_HCO2198	345	TCGTTTAAATAATATAAGATTTTGATTACTTCCCCCTTCAATACTTTTATTAATTTATAGAAGATTAATTAGAAGAGGAACTGGGACAGGTTGAACAATTTATCCTCCCTTATCATTAATAAATAATATTTCAATTGATTATAGAATTTTTTCTTTACATTTAGCTGGTATTTCATCTATTCTAGGCTCAATTAACTTTATCTGCACAATTTTAAATATACATTCAAAAAAATTAAATATAGAAGTTAACTCTTTATTTACATGATCAATTTTTATTACTACAATTTTATTACTTTTATCCTTACCGGTATTAGCAGGGGCTATTACTATACTATTAAGAGACCGAAATTTTAATACATCTTTTTATGACCCTAGAGGAGGAGGTGATCCAGTTTTATA…		cellularOrganisms	cellularOrganisms	1.0	Eukaryota	superkingdom	1.0	undef_Eukaryota	kingdom	0.15	undef_undef_Eukaryota	phylum	0.12	Spirotrichea	class	0.11	Sporadotrichida	order	0.11	Oxytrichidae	family	0.11	Oxytricha	genus	0.09	Oxytricha_trifallax	species	0.09
Zotu1093	SA_2_III_26_8_2020_S79_MLepF1_LepR1	13	TAAGCTTTTGACTTCTTCCTCCATCATTAACTCTATTGTTGGTTGGTAGTTTAGTTGACAATGGTGCTGGGACAGGTTGAACTGTATATCCACCTTTGTCAAGATATATATTTCATTCTGGTTCTTGTGTTGATTTAACAATTTTTTCATTACATTTAGCAGGTGTATCATCAATTTTAGGTGCTGTAAATTTCATTAGAACAATTTTTAATATGCATTCTACTGGTATAAGTTTAGACAAAATTCCATTGTTTGTATGACCAGTACTGATTACTGCATTTTTATTGTTGTTATCTTTACCAGTTTTACCTGGTGCTATTACTATATTATTAACTGATGGTAATTTGAATACATGTTTTTTTGATCCATCTGGAGGAGGAGATCCTATTCTTTATCAAC…		cellularOrganisms	cellularOrganisms	1.0	Eukaryota	superkingdom	1.0	Metazoa	kingdom	0.98	Arthropoda	phylum	0.98	Insecta	class	0.98	Hemiptera	order	0.97	Cicadidae	family	0.97	Neotibicen	genus	0.5	Neotibicen_pruinosus	species	0.15
Zotu1093	SA_2_I_26_8_2020_S77_MLepF1_LepR1	15	TAAGCTTTTGACTTCTTCCTCCATCATTAACTCTATTGTTGGTTGGTAGTTTAGTTGACAATGGTGCTGGGACAGGTTGAACTGTATATCCACCTTTGTCAAGATATATATTTCATTCTGGTTCTTGTGTTGATTTAACAATTTTTTCATTACATTTAGCAGGTGTATCATCAATTTTAGGTGCTGTAAATTTCATTAGAACAATTTTTAATATGCATTCTACTGGTATAAGTTTAGACAAAATTCCATTGTTTGTATGACCAGTACTGATTACTGCATTTTTATTGTTGTTATCTTTACCAGTTTTACCTGGTGCTATTACTATATTATTAACTGATGGTAATTTGAATACATGTTTTTTTGATCCATCTGGAGGAGGAGATCCTATTCTTTATCAAC…		cellularOrganisms	cellularOrganisms	1.0	Eukaryota	superkingdom	1.0	Metazoa	kingdom	0.98	Arthropoda	phylum	0.98	Insecta	class	0.98	Hemiptera	order	0.97	Cicadidae	family	0.97	Neotibicen	genus	0.5	Neotibicen_pruinosus	species	0.15
Zotu1093	SA_2_IV_26_8_2020_S80_MLepF1_LepR1	8	TAAGCTTTTGACTTCTTCCTCCATCATTAACTCTATTGTTGGTTGGTAGTTTAGTTGACAATGGTGCTGGGACAGGTTGAACTGTATATCCACCTTTGTCAAGATATATATTTCATTCTGGTTCTTGTGTTGATTTAACAATTTTTTCATTACATTTAGCAGGTGTATCATCAATTTTAGGTGCTGTAAATTTCATTAGAACAATTTTTAATATGCATTCTACTGGTATAAGTTTAGACAAAATTCCATTGTTTGTATGACCAGTACTGATTACTGCATTTTTATTGTTGTTATCTTTACCAGTTTTACCTGGTGCTATTACTATATTATTAACTGATGGTAATTTGAATACATGTTTTTTTGATCCATCTGGAGGAGGAGATCCTATTCTTTATCAAC…		cellularOrganisms	cellularOrganisms	1.0	Eukaryota	superkingdom	1.0	Metazoa	kingdom	0.98	Arthropoda	phylum	0.98	Insecta	class	0.98	Hemiptera	order	0.97	Cicadidae	family	0.97	Neotibicen	genus	0.5	Neotibicen_pruinosus	species	0.15
[truncated: 14,632 more rows]
